# Supplementary material for: scButterfly: a versatile single-cell cross-modality translation method via dual-aligned variational autoencoders
Source: Nat Commun. 2024 Apr 6;15:2973. doi: 10.1038/s41467-024-47418-x (PMC10998864; doi:10.1038/s41467-024-47418-x)
Supplement: Supplementary file 4 — Source Data files [file 41467_2024_47418_MOESM4_ESM.zip › Figure 2.xlsx]

## Sheet: Figure 2a
Script in Github
We provide scripts to reproduce the results.
URL:https://github.com/BioX-NKU/scButterfly_source
scButterfly_source/experiment/RNA_ATAC/cross_validation_by_cell

## Sheet: Figure 2b
Script in Github		Method	Dataset	Evaluation	Direction	Fold	Value
We provide scripts to reproduce the results.	0	BABEL	BMMC	AMI	ATAC to RNA	0	0.58055
URL:https://github.com/BioX-NKU/scButterfly_source	1	BABEL	BMMC	AMI	ATAC to RNA	1	0.575101
scButterfly_source/experiment/RNA_ATAC/cross_validation_by_cell	2	BABEL	BMMC	AMI	ATAC to RNA	2	0.581476
	3	BABEL	BMMC	AMI	ATAC to RNA	3	0.558422
	4	BABEL	BMMC	AMI	ATAC to RNA	4	0.586916
	5	BABEL	BMMC	AMI	RNA to ATAC	0	0.575679
	6	BABEL	BMMC	AMI	RNA to ATAC	1	0.59616
	7	BABEL	BMMC	AMI	RNA to ATAC	2	0.589136
	8	BABEL	BMMC	AMI	RNA to ATAC	3	0.566424
	9	BABEL	BMMC	AMI	RNA to ATAC	4	0.590023
	10	BABEL	BMMC	ARI	ATAC to RNA	0	0.379749
	11	BABEL	BMMC	ARI	ATAC to RNA	1	0.369634
	12	BABEL	BMMC	ARI	ATAC to RNA	2	0.353641
	13	BABEL	BMMC	ARI	ATAC to RNA	3	0.320376
	14	BABEL	BMMC	ARI	ATAC to RNA	4	0.398615
	15	BABEL	BMMC	ARI	RNA to ATAC	0	0.28851
	16	BABEL	BMMC	ARI	RNA to ATAC	1	0.327626
	17	BABEL	BMMC	ARI	RNA to ATAC	2	0.31939
	18	BABEL	BMMC	ARI	RNA to ATAC	3	0.281597
	19	BABEL	BMMC	ARI	RNA to ATAC	4	0.300634
	20	BABEL	BMMC	HOM	ATAC to RNA	0	0.606684
	21	BABEL	BMMC	HOM	ATAC to RNA	1	0.608952
	22	BABEL	BMMC	HOM	ATAC to RNA	2	0.615301
	23	BABEL	BMMC	HOM	ATAC to RNA	3	0.593093
	24	BABEL	BMMC	HOM	ATAC to RNA	4	0.623217
	25	BABEL	BMMC	HOM	RNA to ATAC	0	0.637041
	26	BABEL	BMMC	HOM	RNA to ATAC	1	0.652103
	27	BABEL	BMMC	HOM	RNA to ATAC	2	0.641089
	28	BABEL	BMMC	HOM	RNA to ATAC	3	0.629239
	29	BABEL	BMMC	HOM	RNA to ATAC	4	0.657684
	30	BABEL	BMMC	NMI	ATAC to RNA	0	0.58302
	31	BABEL	BMMC	NMI	ATAC to RNA	1	0.577575
	32	BABEL	BMMC	NMI	ATAC to RNA	2	0.583898
	33	BABEL	BMMC	NMI	ATAC to RNA	3	0.561101
	34	BABEL	BMMC	NMI	ATAC to RNA	4	0.589419
	35	BABEL	BMMC	NMI	RNA to ATAC	0	0.578605
	36	BABEL	BMMC	NMI	RNA to ATAC	1	0.598764
	37	BABEL	BMMC	NMI	RNA to ATAC	2	0.591782
	38	BABEL	BMMC	NMI	RNA to ATAC	3	0.569524
	39	BABEL	BMMC	NMI	RNA to ATAC	4	0.592937
	40	BABEL	MB	AMI	ATAC to RNA	0	0.210945
	41	BABEL	MB	AMI	ATAC to RNA	1	0.193553
	42	BABEL	MB	AMI	ATAC to RNA	2	0.177101
	43	BABEL	MB	AMI	ATAC to RNA	3	0.18107
	44	BABEL	MB	AMI	ATAC to RNA	4	0.163348
	45	BABEL	MB	AMI	RNA to ATAC	0	0.293364
	46	BABEL	MB	AMI	RNA to ATAC	1	0.280763
	47	BABEL	MB	AMI	RNA to ATAC	2	0.280153
	48	BABEL	MB	AMI	RNA to ATAC	3	0.272639
	49	BABEL	MB	AMI	RNA to ATAC	4	0.303092
	50	BABEL	MB	ARI	ATAC to RNA	0	0.111652
	51	BABEL	MB	ARI	ATAC to RNA	1	0.0910056
	52	BABEL	MB	ARI	ATAC to RNA	2	0.073661
	53	BABEL	MB	ARI	ATAC to RNA	3	0.0829225
	54	BABEL	MB	ARI	ATAC to RNA	4	0.0744448
	55	BABEL	MB	ARI	RNA to ATAC	0	0.115209
	56	BABEL	MB	ARI	RNA to ATAC	1	0.116125
	57	BABEL	MB	ARI	RNA to ATAC	2	0.11672
	58	BABEL	MB	ARI	RNA to ATAC	3	0.113314
	59	BABEL	MB	ARI	RNA to ATAC	4	0.128896
	60	BABEL	MB	HOM	ATAC to RNA	0	0.241022
	61	BABEL	MB	HOM	ATAC to RNA	1	0.223782
	62	BABEL	MB	HOM	ATAC to RNA	2	0.21689
	63	BABEL	MB	HOM	ATAC to RNA	3	0.21404
	64	BABEL	MB	HOM	ATAC to RNA	4	0.198788
	65	BABEL	MB	HOM	RNA to ATAC	0	0.348209
	66	BABEL	MB	HOM	RNA to ATAC	1	0.326836
	67	BABEL	MB	HOM	RNA to ATAC	2	0.332381
	68	BABEL	MB	HOM	RNA to ATAC	3	0.310149
	69	BABEL	MB	HOM	RNA to ATAC	4	0.351473
	70	BABEL	MB	NMI	ATAC to RNA	0	0.258801
	71	BABEL	MB	NMI	ATAC to RNA	1	0.24193
	72	BABEL	MB	NMI	ATAC to RNA	2	0.230772
	73	BABEL	MB	NMI	ATAC to RNA	3	0.230503
	74	BABEL	MB	NMI	ATAC to RNA	4	0.213399
	75	BABEL	MB	NMI	RNA to ATAC	0	0.350442
	76	BABEL	MB	NMI	RNA to ATAC	1	0.334551
	77	BABEL	MB	NMI	RNA to ATAC	2	0.33799
	78	BABEL	MB	NMI	RNA to ATAC	3	0.323456
	79	BABEL	MB	NMI	RNA to ATAC	4	0.358607
	80	BABEL	CL	AMI	ATAC to RNA	0	0.817369
	81	BABEL	CL	AMI	ATAC to RNA	1	0.818592
	82	BABEL	CL	AMI	ATAC to RNA	2	0.698345
	83	BABEL	CL	AMI	ATAC to RNA	3	0.822863
	84	BABEL	CL	AMI	ATAC to RNA	4	0.829465
	85	BABEL	CL	AMI	RNA to ATAC	0	0.886876
	86	BABEL	CL	AMI	RNA to ATAC	1	0.839258
	87	BABEL	CL	AMI	RNA to ATAC	2	0.853366
	88	BABEL	CL	AMI	RNA to ATAC	3	0.759886
	89	BABEL	CL	AMI	RNA to ATAC	4	0.826413
	90	BABEL	CL	ARI	ATAC to RNA	0	0.669118
	91	BABEL	CL	ARI	ATAC to RNA	1	0.702948
	92	BABEL	CL	ARI	ATAC to RNA	2	0.534926
	93	BABEL	CL	ARI	ATAC to RNA	3	0.662553
	94	BABEL	CL	ARI	ATAC to RNA	4	0.659819
	95	BABEL	CL	ARI	RNA to ATAC	0	0.766881
	96	BABEL	CL	ARI	RNA to ATAC	1	0.655302
	97	BABEL	CL	ARI	RNA to ATAC	2	0.669642
	98	BABEL	CL	ARI	RNA to ATAC	3	0.53789
	99	BABEL	CL	ARI	RNA to ATAC	4	0.67979
	100	BABEL	CL	HOM	ATAC to RNA	0	0.937735
	101	BABEL	CL	HOM	ATAC to RNA	1	0.935839
	102	BABEL	CL	HOM	ATAC to RNA	2	0.83339
	103	BABEL	CL	HOM	ATAC to RNA	3	0.976404
	104	BABEL	CL	HOM	ATAC to RNA	4	1
	105	BABEL	CL	HOM	RNA to ATAC	0	1
	106	BABEL	CL	HOM	RNA to ATAC	1	1
	107	BABEL	CL	HOM	RNA to ATAC	2	1
	108	BABEL	CL	HOM	RNA to ATAC	3	0.964577
	109	BABEL	CL	HOM	RNA to ATAC	4	0.960483
	110	BABEL	CL	NMI	ATAC to RNA	0	0.830631
	111	BABEL	CL	NMI	ATAC to RNA	1	0.832187
	112	BABEL	CL	NMI	ATAC to RNA	2	0.721102
	113	BABEL	CL	NMI	ATAC to RNA	3	0.836691
	114	BABEL	CL	NMI	ATAC to RNA	4	0.843915
	115	BABEL	CL	NMI	RNA to ATAC	0	0.895211
	116	BABEL	CL	NMI	RNA to ATAC	1	0.852854
	117	BABEL	CL	NMI	RNA to ATAC	2	0.864473
	118	BABEL	CL	NMI	RNA to ATAC	3	0.780706
	119	BABEL	CL	NMI	RNA to ATAC	4	0.839423
	120	BABEL	MCC	AMI	ATAC to RNA	0	0.223843
	121	BABEL	MCC	AMI	ATAC to RNA	1	0.235757
	122	BABEL	MCC	AMI	ATAC to RNA	2	0.239233
	123	BABEL	MCC	AMI	ATAC to RNA	3	0.224319
	124	BABEL	MCC	AMI	ATAC to RNA	4	0.226003
	125	BABEL	MCC	AMI	RNA to ATAC	0	0.211537
	126	BABEL	MCC	AMI	RNA to ATAC	1	0.194049
	127	BABEL	MCC	AMI	RNA to ATAC	2	0.138261
	128	BABEL	MCC	AMI	RNA to ATAC	3	0.30511
	129	BABEL	MCC	AMI	RNA to ATAC	4	0.133298
	130	BABEL	MCC	ARI	ATAC to RNA	0	0.107467
	131	BABEL	MCC	ARI	ATAC to RNA	1	0.101037
	132	BABEL	MCC	ARI	ATAC to RNA	2	0.114866
	133	BABEL	MCC	ARI	ATAC to RNA	3	0.100349
	134	BABEL	MCC	ARI	ATAC to RNA	4	0.112457
	135	BABEL	MCC	ARI	RNA to ATAC	0	0.0781519
	136	BABEL	MCC	ARI	RNA to ATAC	1	0.0776941
	137	BABEL	MCC	ARI	RNA to ATAC	2	0.0451689
	138	BABEL	MCC	ARI	RNA to ATAC	3	0.128333
	139	BABEL	MCC	ARI	RNA to ATAC	4	0.0387475
	140	BABEL	MCC	HOM	ATAC to RNA	0	0.251445
	141	BABEL	MCC	HOM	ATAC to RNA	1	0.2638
	142	BABEL	MCC	HOM	ATAC to RNA	2	0.271365
	143	BABEL	MCC	HOM	ATAC to RNA	3	0.258584
	144	BABEL	MCC	HOM	ATAC to RNA	4	0.24555
	145	BABEL	MCC	HOM	RNA to ATAC	0	0.267294
	146	BABEL	MCC	HOM	RNA to ATAC	1	0.231942
	147	BABEL	MCC	HOM	RNA to ATAC	2	0.186203
	148	BABEL	MCC	HOM	RNA to ATAC	3	0.360122
	149	BABEL	MCC	HOM	RNA to ATAC	4	0.181169
	150	BABEL	MCC	NMI	ATAC to RNA	0	0.247733
	151	BABEL	MCC	NMI	ATAC to RNA	1	0.259187
	152	BABEL	MCC	NMI	ATAC to RNA	2	0.264273
	153	BABEL	MCC	NMI	ATAC to RNA	3	0.24975
	154	BABEL	MCC	NMI	ATAC to RNA	4	0.246537
	155	BABEL	MCC	NMI	RNA to ATAC	0	0.244359
	156	BABEL	MCC	NMI	RNA to ATAC	1	0.221763
	157	BABEL	MCC	NMI	RNA to ATAC	2	0.17294
	158	BABEL	MCC	NMI	RNA to ATAC	3	0.33293
	159	BABEL	MCC	NMI	RNA to ATAC	4	0.16756
	160	BABEL	MK	AMI	ATAC to RNA	0	0.0694833
	161	BABEL	MK	AMI	ATAC to RNA	1	0.115318
	162	BABEL	MK	AMI	ATAC to RNA	2	0.102944
	163	BABEL	MK	AMI	ATAC to RNA	3	0.089879
	164	BABEL	MK	AMI	ATAC to RNA	4	0.0992947
	165	BABEL	MK	AMI	RNA to ATAC	0	0.199517
	166	BABEL	MK	AMI	RNA to ATAC	1	0.217685
	167	BABEL	MK	AMI	RNA to ATAC	2	0.21468
	168	BABEL	MK	AMI	RNA to ATAC	3	0.196742
	169	BABEL	MK	AMI	RNA to ATAC	4	0.229938
	170	BABEL	MK	ARI	ATAC to RNA	0	0.0256433
	171	BABEL	MK	ARI	ATAC to RNA	1	0.0449608
	172	BABEL	MK	ARI	ATAC to RNA	2	0.0393339
	173	BABEL	MK	ARI	ATAC to RNA	3	0.0337999
	174	BABEL	MK	ARI	ATAC to RNA	4	0.0403442
	175	BABEL	MK	ARI	RNA to ATAC	0	0.0773844
	176	BABEL	MK	ARI	RNA to ATAC	1	0.0865417
	177	BABEL	MK	ARI	RNA to ATAC	2	0.0803554
	178	BABEL	MK	ARI	RNA to ATAC	3	0.0748747
	179	BABEL	MK	ARI	RNA to ATAC	4	0.0896123
	180	BABEL	MK	HOM	ATAC to RNA	0	0.103317
	181	BABEL	MK	HOM	ATAC to RNA	1	0.153151
	182	BABEL	MK	HOM	ATAC to RNA	2	0.138157
	183	BABEL	MK	HOM	ATAC to RNA	3	0.126671
	184	BABEL	MK	HOM	ATAC to RNA	4	0.133552
	185	BABEL	MK	HOM	RNA to ATAC	0	0.255042
	186	BABEL	MK	HOM	RNA to ATAC	1	0.273348
	187	BABEL	MK	HOM	RNA to ATAC	2	0.274003
	188	BABEL	MK	HOM	RNA to ATAC	3	0.255855
	189	BABEL	MK	HOM	RNA to ATAC	4	0.300732
	190	BABEL	MK	NMI	ATAC to RNA	0	0.0912736
	191	BABEL	MK	NMI	ATAC to RNA	1	0.135907
	192	BABEL	MK	NMI	ATAC to RNA	2	0.122803
	193	BABEL	MK	NMI	ATAC to RNA	3	0.11093
	194	BABEL	MK	NMI	ATAC to RNA	4	0.118403
	195	BABEL	MK	NMI	RNA to ATAC	0	0.219902
	196	BABEL	MK	NMI	RNA to ATAC	1	0.236636
	197	BABEL	MK	NMI	RNA to ATAC	2	0.235317
	198	BABEL	MK	NMI	RNA to ATAC	3	0.2178
	199	BABEL	MK	NMI	RNA to ATAC	4	0.250876
	200	BABEL	MDS	AMI	ATAC to RNA	0	0.310639
	201	BABEL	MDS	AMI	ATAC to RNA	1	0.251514
	202	BABEL	MDS	AMI	ATAC to RNA	2	0.289731
	203	BABEL	MDS	AMI	ATAC to RNA	3	0.278408
	204	BABEL	MDS	AMI	ATAC to RNA	4	0.307273
	205	BABEL	MDS	AMI	RNA to ATAC	0	0.438066
	206	BABEL	MDS	AMI	RNA to ATAC	1	0.439763
	207	BABEL	MDS	AMI	RNA to ATAC	2	0.443608
	208	BABEL	MDS	AMI	RNA to ATAC	3	0.443989
	209	BABEL	MDS	AMI	RNA to ATAC	4	0.452629
	210	BABEL	MDS	ARI	ATAC to RNA	0	0.13914
	211	BABEL	MDS	ARI	ATAC to RNA	1	0.111475
	212	BABEL	MDS	ARI	ATAC to RNA	2	0.126327
	213	BABEL	MDS	ARI	ATAC to RNA	3	0.112301
	214	BABEL	MDS	ARI	ATAC to RNA	4	0.134007
	215	BABEL	MDS	ARI	RNA to ATAC	0	0.196956
	216	BABEL	MDS	ARI	RNA to ATAC	1	0.196616
	217	BABEL	MDS	ARI	RNA to ATAC	2	0.205533
	218	BABEL	MDS	ARI	RNA to ATAC	3	0.207459
	219	BABEL	MDS	ARI	RNA to ATAC	4	0.193968
	220	BABEL	MDS	HOM	ATAC to RNA	0	0.331015
	221	BABEL	MDS	HOM	ATAC to RNA	1	0.267447
	222	BABEL	MDS	HOM	ATAC to RNA	2	0.318054
	223	BABEL	MDS	HOM	ATAC to RNA	3	0.302438
	224	BABEL	MDS	HOM	ATAC to RNA	4	0.331879
	225	BABEL	MDS	HOM	RNA to ATAC	0	0.487295
	226	BABEL	MDS	HOM	RNA to ATAC	1	0.486743
	227	BABEL	MDS	HOM	RNA to ATAC	2	0.498272
	228	BABEL	MDS	HOM	RNA to ATAC	3	0.488529
	229	BABEL	MDS	HOM	RNA to ATAC	4	0.510681
	230	BABEL	MDS	NMI	ATAC to RNA	0	0.318013
	231	BABEL	MDS	NMI	ATAC to RNA	1	0.259181
	232	BABEL	MDS	NMI	ATAC to RNA	2	0.298093
	233	BABEL	MDS	NMI	ATAC to RNA	3	0.28653
	234	BABEL	MDS	NMI	ATAC to RNA	4	0.315188
	235	BABEL	MDS	NMI	RNA to ATAC	0	0.445546
	236	BABEL	MDS	NMI	RNA to ATAC	1	0.44696
	237	BABEL	MDS	NMI	RNA to ATAC	2	0.451321
	238	BABEL	MDS	NMI	RNA to ATAC	3	0.451139
	239	BABEL	MDS	NMI	RNA to ATAC	4	0.46031
	240	BABEL	PBMC	AMI	ATAC to RNA	0	0.537283
	241	BABEL	PBMC	AMI	ATAC to RNA	1	0.54311
	242	BABEL	PBMC	AMI	ATAC to RNA	2	0.533456
	243	BABEL	PBMC	AMI	ATAC to RNA	3	0.563862
	244	BABEL	PBMC	AMI	ATAC to RNA	4	0.547032
	245	BABEL	PBMC	AMI	RNA to ATAC	0	0.62631
	246	BABEL	PBMC	AMI	RNA to ATAC	1	0.660348
	247	BABEL	PBMC	AMI	RNA to ATAC	2	0.657602
	248	BABEL	PBMC	AMI	RNA to ATAC	3	0.641155
	249	BABEL	PBMC	AMI	RNA to ATAC	4	0.674875
	250	BABEL	PBMC	ARI	ATAC to RNA	0	0.295194
	251	BABEL	PBMC	ARI	ATAC to RNA	1	0.366766
	252	BABEL	PBMC	ARI	ATAC to RNA	2	0.282954
	253	BABEL	PBMC	ARI	ATAC to RNA	3	0.350841
	254	BABEL	PBMC	ARI	ATAC to RNA	4	0.303376
	255	BABEL	PBMC	ARI	RNA to ATAC	0	0.329091
	256	BABEL	PBMC	ARI	RNA to ATAC	1	0.352563
	257	BABEL	PBMC	ARI	RNA to ATAC	2	0.438396
	258	BABEL	PBMC	ARI	RNA to ATAC	3	0.387017
	259	BABEL	PBMC	ARI	RNA to ATAC	4	0.386967
	260	BABEL	PBMC	HOM	ATAC to RNA	0	0.581629
	261	BABEL	PBMC	HOM	ATAC to RNA	1	0.596602
	262	BABEL	PBMC	HOM	ATAC to RNA	2	0.578953
	263	BABEL	PBMC	HOM	ATAC to RNA	3	0.61195
	264	BABEL	PBMC	HOM	ATAC to RNA	4	0.601122
	265	BABEL	PBMC	HOM	RNA to ATAC	0	0.713713
	266	BABEL	PBMC	HOM	RNA to ATAC	1	0.742977
	267	BABEL	PBMC	HOM	RNA to ATAC	2	0.711862
	268	BABEL	PBMC	HOM	RNA to ATAC	3	0.705351
	269	BABEL	PBMC	HOM	RNA to ATAC	4	0.761012
	270	BABEL	PBMC	NMI	ATAC to RNA	0	0.550003
	271	BABEL	PBMC	NMI	ATAC to RNA	1	0.557348
	272	BABEL	PBMC	NMI	ATAC to RNA	2	0.546731
	273	BABEL	PBMC	NMI	ATAC to RNA	3	0.576475
	274	BABEL	PBMC	NMI	ATAC to RNA	4	0.559825
	275	BABEL	PBMC	NMI	RNA to ATAC	0	0.639386
	276	BABEL	PBMC	NMI	RNA to ATAC	1	0.671861
	277	BABEL	PBMC	NMI	RNA to ATAC	2	0.667361
	278	BABEL	PBMC	NMI	RNA to ATAC	3	0.652051
	279	BABEL	PBMC	NMI	RNA to ATAC	4	0.685533
	280	Polarbear	BMMC	AMI	ATAC to RNA	0	0.478212
	281	Polarbear	BMMC	AMI	ATAC to RNA	1	0.47083
	282	Polarbear	BMMC	AMI	ATAC to RNA	2	0.476431
	283	Polarbear	BMMC	AMI	ATAC to RNA	3	0.466628
	284	Polarbear	BMMC	AMI	ATAC to RNA	4	0.47872
	285	Polarbear	BMMC	AMI	RNA to ATAC	0	0.642204
	286	Polarbear	BMMC	AMI	RNA to ATAC	1	0.660183
	287	Polarbear	BMMC	AMI	RNA to ATAC	2	0.648957
	288	Polarbear	BMMC	AMI	RNA to ATAC	3	0.669486
	289	Polarbear	BMMC	AMI	RNA to ATAC	4	0.658356
	290	Polarbear	BMMC	ARI	ATAC to RNA	0	0.159792
	291	Polarbear	BMMC	ARI	ATAC to RNA	1	0.158667
	292	Polarbear	BMMC	ARI	ATAC to RNA	2	0.169364
	293	Polarbear	BMMC	ARI	ATAC to RNA	3	0.163257
	294	Polarbear	BMMC	ARI	ATAC to RNA	4	0.17435
	295	Polarbear	BMMC	ARI	RNA to ATAC	0	0.449006
	296	Polarbear	BMMC	ARI	RNA to ATAC	1	0.539126
	297	Polarbear	BMMC	ARI	RNA to ATAC	2	0.5061
	298	Polarbear	BMMC	ARI	RNA to ATAC	3	0.524122
	299	Polarbear	BMMC	ARI	RNA to ATAC	4	0.502507
	300	Polarbear	BMMC	HOM	ATAC to RNA	0	0.58609
	301	Polarbear	BMMC	HOM	ATAC to RNA	1	0.576459
	302	Polarbear	BMMC	HOM	ATAC to RNA	2	0.574015
	303	Polarbear	BMMC	HOM	ATAC to RNA	3	0.564576
	304	Polarbear	BMMC	HOM	ATAC to RNA	4	0.579265
	305	Polarbear	BMMC	HOM	RNA to ATAC	0	0.629752
	306	Polarbear	BMMC	HOM	RNA to ATAC	1	0.647856
	307	Polarbear	BMMC	HOM	RNA to ATAC	2	0.632274
	308	Polarbear	BMMC	HOM	RNA to ATAC	3	0.645672
	309	Polarbear	BMMC	HOM	RNA to ATAC	4	0.622168
	310	Polarbear	BMMC	NMI	ATAC to RNA	0	0.484463
	311	Polarbear	BMMC	NMI	ATAC to RNA	1	0.476931
	312	Polarbear	BMMC	NMI	ATAC to RNA	2	0.482121
	313	Polarbear	BMMC	NMI	ATAC to RNA	3	0.472569
	314	Polarbear	BMMC	NMI	ATAC to RNA	4	0.484517
	315	Polarbear	BMMC	NMI	RNA to ATAC	0	0.643693
	316	Polarbear	BMMC	NMI	RNA to ATAC	1	0.661597
	317	Polarbear	BMMC	NMI	RNA to ATAC	2	0.65031
	318	Polarbear	BMMC	NMI	RNA to ATAC	3	0.670782
	319	Polarbear	BMMC	NMI	RNA to ATAC	4	0.659505
	320	Polarbear	MB	AMI	ATAC to RNA	0	-0.00220862
	321	Polarbear	MB	AMI	ATAC to RNA	1	0.0181295
	322	Polarbear	MB	AMI	ATAC to RNA	2	0.00991575
	323	Polarbear	MB	AMI	ATAC to RNA	3	0.00292044
	324	Polarbear	MB	AMI	ATAC to RNA	4	0.00878355
	325	Polarbear	MB	AMI	RNA to ATAC	0	0.0367824
	326	Polarbear	MB	AMI	RNA to ATAC	1	0.00407366
	327	Polarbear	MB	AMI	RNA to ATAC	2	0.00744864
	328	Polarbear	MB	AMI	RNA to ATAC	3	0.0173974
	329	Polarbear	MB	AMI	RNA to ATAC	4	0.0552382
	330	Polarbear	MB	ARI	ATAC to RNA	0	0.00299937
	331	Polarbear	MB	ARI	ATAC to RNA	1	0.00296098
	332	Polarbear	MB	ARI	ATAC to RNA	2	0.00254126
	333	Polarbear	MB	ARI	ATAC to RNA	3	-0.000995657
	334	Polarbear	MB	ARI	ATAC to RNA	4	0.00371359
	335	Polarbear	MB	ARI	RNA to ATAC	0	0.0131594
	336	Polarbear	MB	ARI	RNA to ATAC	1	0.00151387
	337	Polarbear	MB	ARI	RNA to ATAC	2	0.000463901
	338	Polarbear	MB	ARI	RNA to ATAC	3	0.00942838
	339	Polarbear	MB	ARI	RNA to ATAC	4	0.0201731
	340	Polarbear	MB	HOM	ATAC to RNA	0	0.0546032
	341	Polarbear	MB	HOM	ATAC to RNA	1	0.065544
	342	Polarbear	MB	HOM	ATAC to RNA	2	0.0701575
	343	Polarbear	MB	HOM	ATAC to RNA	3	0.0587448
	344	Polarbear	MB	HOM	ATAC to RNA	4	0.0634325
	345	Polarbear	MB	HOM	RNA to ATAC	0	0.08894
	346	Polarbear	MB	HOM	RNA to ATAC	1	0.0591755
	347	Polarbear	MB	HOM	RNA to ATAC	2	0.0619753
	348	Polarbear	MB	HOM	RNA to ATAC	3	0.0775001
	349	Polarbear	MB	HOM	RNA to ATAC	4	0.103649
	350	Polarbear	MB	NMI	ATAC to RNA	0	0.0585867
	351	Polarbear	MB	NMI	ATAC to RNA	1	0.0717037
	352	Polarbear	MB	NMI	ATAC to RNA	2	0.0747969
	353	Polarbear	MB	NMI	ATAC to RNA	3	0.0629199
	354	Polarbear	MB	NMI	ATAC to RNA	4	0.0680991
	355	Polarbear	MB	NMI	RNA to ATAC	0	0.0949873
	356	Polarbear	MB	NMI	RNA to ATAC	1	0.0636607
	357	Polarbear	MB	NMI	RNA to ATAC	2	0.0668861
	358	Polarbear	MB	NMI	RNA to ATAC	3	0.0813496
	359	Polarbear	MB	NMI	RNA to ATAC	4	0.111853
	360	Polarbear	CL	AMI	ATAC to RNA	0	0.633408
	361	Polarbear	CL	AMI	ATAC to RNA	1	0.601529
	362	Polarbear	CL	AMI	ATAC to RNA	2	0.665413
	363	Polarbear	CL	AMI	ATAC to RNA	3	0.362428
	364	Polarbear	CL	AMI	ATAC to RNA	4	0.637915
	365	Polarbear	CL	AMI	RNA to ATAC	0	0.845039
	366	Polarbear	CL	AMI	RNA to ATAC	1	0.695622
	367	Polarbear	CL	AMI	RNA to ATAC	2	0.821516
	368	Polarbear	CL	AMI	RNA to ATAC	3	0.820815
	369	Polarbear	CL	AMI	RNA to ATAC	4	0.925356
	370	Polarbear	CL	ARI	ATAC to RNA	0	0.534466
	371	Polarbear	CL	ARI	ATAC to RNA	1	0.460942
	372	Polarbear	CL	ARI	ATAC to RNA	2	0.501109
	373	Polarbear	CL	ARI	ATAC to RNA	3	0.206319
	374	Polarbear	CL	ARI	ATAC to RNA	4	0.537038
	375	Polarbear	CL	ARI	RNA to ATAC	0	0.799648
	376	Polarbear	CL	ARI	RNA to ATAC	1	0.727805
	377	Polarbear	CL	ARI	RNA to ATAC	2	0.733033
	378	Polarbear	CL	ARI	RNA to ATAC	3	0.742604
	379	Polarbear	CL	ARI	RNA to ATAC	4	0.917712
	380	Polarbear	CL	HOM	ATAC to RNA	0	0.709998
	381	Polarbear	CL	HOM	ATAC to RNA	1	0.715518
	382	Polarbear	CL	HOM	ATAC to RNA	2	0.80366
	383	Polarbear	CL	HOM	ATAC to RNA	3	0.491259
	384	Polarbear	CL	HOM	ATAC to RNA	4	0.76601
	385	Polarbear	CL	HOM	RNA to ATAC	0	0.798399
	386	Polarbear	CL	HOM	RNA to ATAC	1	0.701353
	387	Polarbear	CL	HOM	RNA to ATAC	2	0.705545
	388	Polarbear	CL	HOM	RNA to ATAC	3	0.705134
	389	Polarbear	CL	HOM	RNA to ATAC	4	0.881555
	390	Polarbear	CL	NMI	ATAC to RNA	0	0.656217
	391	Polarbear	CL	NMI	ATAC to RNA	1	0.631071
	392	Polarbear	CL	NMI	ATAC to RNA	2	0.690671
	393	Polarbear	CL	NMI	ATAC to RNA	3	0.411658
	394	Polarbear	CL	NMI	ATAC to RNA	4	0.664948
	395	Polarbear	CL	NMI	RNA to ATAC	0	0.85153
	396	Polarbear	CL	NMI	RNA to ATAC	1	0.71268
	397	Polarbear	CL	NMI	RNA to ATAC	2	0.827354
	398	Polarbear	CL	NMI	RNA to ATAC	3	0.827072
	399	Polarbear	CL	NMI	RNA to ATAC	4	0.928652
	400	Polarbear	MCC	AMI	ATAC to RNA	0	0.428449
	401	Polarbear	MCC	AMI	ATAC to RNA	1	0.400729
	402	Polarbear	MCC	AMI	ATAC to RNA	2	0.443807
	403	Polarbear	MCC	AMI	ATAC to RNA	3	0.440904
	404	Polarbear	MCC	AMI	ATAC to RNA	4	0.438563
	405	Polarbear	MCC	AMI	RNA to ATAC	0	0.583743
	406	Polarbear	MCC	AMI	RNA to ATAC	1	0.572937
	407	Polarbear	MCC	AMI	RNA to ATAC	2	0.575921
	408	Polarbear	MCC	AMI	RNA to ATAC	3	0.603514
	409	Polarbear	MCC	AMI	RNA to ATAC	4	0.565677
	410	Polarbear	MCC	ARI	ATAC to RNA	0	0.274796
	411	Polarbear	MCC	ARI	ATAC to RNA	1	0.222043
	412	Polarbear	MCC	ARI	ATAC to RNA	2	0.285494
	413	Polarbear	MCC	ARI	ATAC to RNA	3	0.267113
	414	Polarbear	MCC	ARI	ATAC to RNA	4	0.287695
	415	Polarbear	MCC	ARI	RNA to ATAC	0	0.492983
	416	Polarbear	MCC	ARI	RNA to ATAC	1	0.480059
	417	Polarbear	MCC	ARI	RNA to ATAC	2	0.484659
	418	Polarbear	MCC	ARI	RNA to ATAC	3	0.497086
	419	Polarbear	MCC	ARI	RNA to ATAC	4	0.4662
	420	Polarbear	MCC	HOM	ATAC to RNA	0	0.470656
	421	Polarbear	MCC	HOM	ATAC to RNA	1	0.445716
	422	Polarbear	MCC	HOM	ATAC to RNA	2	0.472048
	423	Polarbear	MCC	HOM	ATAC to RNA	3	0.478117
	424	Polarbear	MCC	HOM	ATAC to RNA	4	0.473325
	425	Polarbear	MCC	HOM	RNA to ATAC	0	0.553168
	426	Polarbear	MCC	HOM	RNA to ATAC	1	0.553104
	427	Polarbear	MCC	HOM	RNA to ATAC	2	0.560115
	428	Polarbear	MCC	HOM	RNA to ATAC	3	0.585472
	429	Polarbear	MCC	HOM	RNA to ATAC	4	0.534448
	430	Polarbear	MCC	NMI	ATAC to RNA	0	0.448189
	431	Polarbear	MCC	NMI	ATAC to RNA	1	0.422457
	432	Polarbear	MCC	NMI	ATAC to RNA	2	0.461066
	433	Polarbear	MCC	NMI	ATAC to RNA	3	0.459253
	434	Polarbear	MCC	NMI	ATAC to RNA	4	0.45669
	435	Polarbear	MCC	NMI	RNA to ATAC	0	0.592422
	436	Polarbear	MCC	NMI	RNA to ATAC	1	0.582664
	437	Polarbear	MCC	NMI	RNA to ATAC	2	0.585679
	438	Polarbear	MCC	NMI	RNA to ATAC	3	0.612687
	439	Polarbear	MCC	NMI	RNA to ATAC	4	0.574669
	440	Polarbear	MK	AMI	ATAC to RNA	0	0.0872019
	441	Polarbear	MK	AMI	ATAC to RNA	1	0.0997804
	442	Polarbear	MK	AMI	ATAC to RNA	2	0.105888
	443	Polarbear	MK	AMI	ATAC to RNA	3	0.112729
	444	Polarbear	MK	AMI	ATAC to RNA	4	0.116302
	445	Polarbear	MK	AMI	RNA to ATAC	0	0.314653
	446	Polarbear	MK	AMI	RNA to ATAC	1	0.358184
	447	Polarbear	MK	AMI	RNA to ATAC	2	0.408295
	448	Polarbear	MK	AMI	RNA to ATAC	3	0.362617
	449	Polarbear	MK	AMI	RNA to ATAC	4	0.35955
	450	Polarbear	MK	ARI	ATAC to RNA	0	0.0387576
	451	Polarbear	MK	ARI	ATAC to RNA	1	0.0427928
	452	Polarbear	MK	ARI	ATAC to RNA	2	0.0446742
	453	Polarbear	MK	ARI	ATAC to RNA	3	0.0542992
	454	Polarbear	MK	ARI	ATAC to RNA	4	0.0497181
	455	Polarbear	MK	ARI	RNA to ATAC	0	0.23753
	456	Polarbear	MK	ARI	RNA to ATAC	1	0.248703
	457	Polarbear	MK	ARI	RNA to ATAC	2	0.322144
	458	Polarbear	MK	ARI	RNA to ATAC	3	0.256443
	459	Polarbear	MK	ARI	RNA to ATAC	4	0.263828
	460	Polarbear	MK	HOM	ATAC to RNA	0	0.12134
	461	Polarbear	MK	HOM	ATAC to RNA	1	0.133058
	462	Polarbear	MK	HOM	ATAC to RNA	2	0.146767
	463	Polarbear	MK	HOM	ATAC to RNA	3	0.142173
	464	Polarbear	MK	HOM	ATAC to RNA	4	0.153323
	465	Polarbear	MK	HOM	RNA to ATAC	0	0.284495
	466	Polarbear	MK	HOM	RNA to ATAC	1	0.347615
	467	Polarbear	MK	HOM	RNA to ATAC	2	0.385026
	468	Polarbear	MK	HOM	RNA to ATAC	3	0.356798
	469	Polarbear	MK	HOM	RNA to ATAC	4	0.356406
	470	Polarbear	MK	NMI	ATAC to RNA	0	0.107484
	471	Polarbear	MK	NMI	ATAC to RNA	1	0.11876
	472	Polarbear	MK	NMI	ATAC to RNA	2	0.12753
	473	Polarbear	MK	NMI	ATAC to RNA	3	0.129469
	474	Polarbear	MK	NMI	ATAC to RNA	4	0.135
	475	Polarbear	MK	NMI	RNA to ATAC	0	0.320125
	476	Polarbear	MK	NMI	RNA to ATAC	1	0.365045
	477	Polarbear	MK	NMI	RNA to ATAC	2	0.414724
	478	Polarbear	MK	NMI	RNA to ATAC	3	0.370362
	479	Polarbear	MK	NMI	RNA to ATAC	4	0.367425
	480	Polarbear	MDS	AMI	ATAC to RNA	0	0.364706
	481	Polarbear	MDS	AMI	ATAC to RNA	1	0.389254
	482	Polarbear	MDS	AMI	ATAC to RNA	2	0.399549
	483	Polarbear	MDS	AMI	ATAC to RNA	3	0.358105
	484	Polarbear	MDS	AMI	ATAC to RNA	4	0.411269
	485	Polarbear	MDS	AMI	RNA to ATAC	0	0.620866
	486	Polarbear	MDS	AMI	RNA to ATAC	1	0.620609
	487	Polarbear	MDS	AMI	RNA to ATAC	2	0.483898
	488	Polarbear	MDS	AMI	RNA to ATAC	3	0.615413
	489	Polarbear	MDS	AMI	RNA to ATAC	4	0.631536
	490	Polarbear	MDS	ARI	ATAC to RNA	0	0.157985
	491	Polarbear	MDS	ARI	ATAC to RNA	1	0.18714
	492	Polarbear	MDS	ARI	ATAC to RNA	2	0.178761
	493	Polarbear	MDS	ARI	ATAC to RNA	3	0.154654
	494	Polarbear	MDS	ARI	ATAC to RNA	4	0.237176
	495	Polarbear	MDS	ARI	RNA to ATAC	0	0.432498
	496	Polarbear	MDS	ARI	RNA to ATAC	1	0.446095
	497	Polarbear	MDS	ARI	RNA to ATAC	2	0.284418
	498	Polarbear	MDS	ARI	RNA to ATAC	3	0.443151
	499	Polarbear	MDS	ARI	RNA to ATAC	4	0.471802
	500	Polarbear	MDS	HOM	ATAC to RNA	0	0.412021
	501	Polarbear	MDS	HOM	ATAC to RNA	1	0.443112
	502	Polarbear	MDS	HOM	ATAC to RNA	2	0.44897
	503	Polarbear	MDS	HOM	ATAC to RNA	3	0.400387
	504	Polarbear	MDS	HOM	ATAC to RNA	4	0.452377
	505	Polarbear	MDS	HOM	RNA to ATAC	0	0.617788
	506	Polarbear	MDS	HOM	RNA to ATAC	1	0.624742
	507	Polarbear	MDS	HOM	RNA to ATAC	2	0.495338
	508	Polarbear	MDS	HOM	RNA to ATAC	3	0.62004
	509	Polarbear	MDS	HOM	RNA to ATAC	4	0.631516
	510	Polarbear	MDS	NMI	ATAC to RNA	0	0.374251
	511	Polarbear	MDS	NMI	ATAC to RNA	1	0.398441
	512	Polarbear	MDS	NMI	ATAC to RNA	2	0.404734
	513	Polarbear	MDS	NMI	ATAC to RNA	3	0.367112
	514	Polarbear	MDS	NMI	ATAC to RNA	4	0.418996
	515	Polarbear	MDS	NMI	RNA to ATAC	0	0.624108
	516	Polarbear	MDS	NMI	RNA to ATAC	1	0.624106
	517	Polarbear	MDS	NMI	RNA to ATAC	2	0.486956
	518	Polarbear	MDS	NMI	RNA to ATAC	3	0.61894
	519	Polarbear	MDS	NMI	RNA to ATAC	4	0.635006
	520	Polarbear	PBMC	AMI	ATAC to RNA	0	0.226499
	521	Polarbear	PBMC	AMI	ATAC to RNA	1	0.00453403
	522	Polarbear	PBMC	AMI	ATAC to RNA	2	0.0448946
	523	Polarbear	PBMC	AMI	ATAC to RNA	3	0.0168568
	524	Polarbear	PBMC	AMI	ATAC to RNA	4	0.0188883
	525	Polarbear	PBMC	AMI	RNA to ATAC	0	0.670795
	526	Polarbear	PBMC	AMI	RNA to ATAC	1	0.640197
	527	Polarbear	PBMC	AMI	RNA to ATAC	2	0.685969
	528	Polarbear	PBMC	AMI	RNA to ATAC	3	0.646599
	529	Polarbear	PBMC	AMI	RNA to ATAC	4	0.655969
	530	Polarbear	PBMC	ARI	ATAC to RNA	0	0.088895
	531	Polarbear	PBMC	ARI	ATAC to RNA	1	-0.000242169
	532	Polarbear	PBMC	ARI	ATAC to RNA	2	0.0221431
	533	Polarbear	PBMC	ARI	ATAC to RNA	3	0.0145345
	534	Polarbear	PBMC	ARI	ATAC to RNA	4	0.0134744
	535	Polarbear	PBMC	ARI	RNA to ATAC	0	0.438792
	536	Polarbear	PBMC	ARI	RNA to ATAC	1	0.387181
	537	Polarbear	PBMC	ARI	RNA to ATAC	2	0.470878
	538	Polarbear	PBMC	ARI	RNA to ATAC	3	0.388393
	539	Polarbear	PBMC	ARI	RNA to ATAC	4	0.420878
	540	Polarbear	PBMC	HOM	ATAC to RNA	0	0.27985
	541	Polarbear	PBMC	HOM	ATAC to RNA	1	0.0319108
	542	Polarbear	PBMC	HOM	ATAC to RNA	2	0.087139
	543	Polarbear	PBMC	HOM	ATAC to RNA	3	0.036901
	544	Polarbear	PBMC	HOM	ATAC to RNA	4	0.0408125
	545	Polarbear	PBMC	HOM	RNA to ATAC	0	0.714678
	546	Polarbear	PBMC	HOM	RNA to ATAC	1	0.682956
	547	Polarbear	PBMC	HOM	RNA to ATAC	2	0.700126
	548	Polarbear	PBMC	HOM	RNA to ATAC	3	0.648969
	549	Polarbear	PBMC	HOM	RNA to ATAC	4	0.680126
	550	Polarbear	PBMC	NMI	ATAC to RNA	0	0.252497
	551	Polarbear	PBMC	NMI	ATAC to RNA	1	0.0302661
	552	Polarbear	PBMC	NMI	ATAC to RNA	2	0.0777846
	553	Polarbear	PBMC	NMI	ATAC to RNA	3	0.0373063
	554	Polarbear	PBMC	NMI	ATAC to RNA	4	0.0403128
	555	Polarbear	PBMC	NMI	RNA to ATAC	0	0.679793
	556	Polarbear	PBMC	NMI	RNA to ATAC	1	0.650122
	557	Polarbear	PBMC	NMI	RNA to ATAC	2	0.693477
	558	Polarbear	PBMC	NMI	RNA to ATAC	3	0.655952
	559	Polarbear	PBMC	NMI	RNA to ATAC	4	0.683477
	600	JAMIE	MB	AMI	ATAC to RNA	0	0.227212
	601	JAMIE	MB	AMI	ATAC to RNA	1	0.231729
	602	JAMIE	MB	AMI	ATAC to RNA	2	0.230421
	603	JAMIE	MB	AMI	ATAC to RNA	3	0.21978
	604	JAMIE	MB	AMI	ATAC to RNA	4	0.195387
	605	JAMIE	MB	AMI	RNA to ATAC	0	0.250953
	606	JAMIE	MB	AMI	RNA to ATAC	1	0.191694
	607	JAMIE	MB	AMI	RNA to ATAC	2	0.271345
	608	JAMIE	MB	AMI	RNA to ATAC	3	0.19012
	609	JAMIE	MB	AMI	RNA to ATAC	4	0.257906
	610	JAMIE	MB	ARI	ATAC to RNA	0	0.0965594
	611	JAMIE	MB	ARI	ATAC to RNA	1	0.0960237
	612	JAMIE	MB	ARI	ATAC to RNA	2	0.0980122
	613	JAMIE	MB	ARI	ATAC to RNA	3	0.0939832
	614	JAMIE	MB	ARI	ATAC to RNA	4	0.0789866
	615	JAMIE	MB	ARI	RNA to ATAC	0	0.0952389
	616	JAMIE	MB	ARI	RNA to ATAC	1	0.0747305
	617	JAMIE	MB	ARI	RNA to ATAC	2	0.1257
	618	JAMIE	MB	ARI	RNA to ATAC	3	0.0729909
	619	JAMIE	MB	ARI	RNA to ATAC	4	0.102729
	620	JAMIE	MB	HOM	ATAC to RNA	0	0.294852
	621	JAMIE	MB	HOM	ATAC to RNA	1	0.295602
	622	JAMIE	MB	HOM	ATAC to RNA	2	0.301915
	623	JAMIE	MB	HOM	ATAC to RNA	3	0.292153
	624	JAMIE	MB	HOM	ATAC to RNA	4	0.255626
	625	JAMIE	MB	HOM	RNA to ATAC	0	0.314586
	626	JAMIE	MB	HOM	RNA to ATAC	1	0.251733
	627	JAMIE	MB	HOM	RNA to ATAC	2	0.337999
	628	JAMIE	MB	HOM	RNA to ATAC	3	0.258424
	629	JAMIE	MB	HOM	RNA to ATAC	4	0.31265
	630	JAMIE	MB	NMI	ATAC to RNA	0	0.293416
	631	JAMIE	MB	NMI	ATAC to RNA	1	0.296621
	632	JAMIE	MB	NMI	ATAC to RNA	2	0.299653
	633	JAMIE	MB	NMI	ATAC to RNA	3	0.289434
	634	JAMIE	MB	NMI	ATAC to RNA	4	0.259672
	635	JAMIE	MB	NMI	RNA to ATAC	0	0.31503
	636	JAMIE	MB	NMI	RNA to ATAC	1	0.256087
	637	JAMIE	MB	NMI	RNA to ATAC	2	0.336631
	638	JAMIE	MB	NMI	RNA to ATAC	3	0.258697
	639	JAMIE	MB	NMI	RNA to ATAC	4	0.317277
	640	JAMIE	CL	AMI	ATAC to RNA	0	0.759882
	641	JAMIE	CL	AMI	ATAC to RNA	1	0.800989
	642	JAMIE	CL	AMI	ATAC to RNA	2	0.764732
	643	JAMIE	CL	AMI	ATAC to RNA	3	0.612963
	644	JAMIE	CL	AMI	ATAC to RNA	4	0.869255
	645	JAMIE	CL	AMI	RNA to ATAC	0	0.79537
	646	JAMIE	CL	AMI	RNA to ATAC	1	0.856626
	647	JAMIE	CL	AMI	RNA to ATAC	2	0.814509
	648	JAMIE	CL	AMI	RNA to ATAC	3	0.686583
	649	JAMIE	CL	AMI	RNA to ATAC	4	0.718365
	650	JAMIE	CL	ARI	ATAC to RNA	0	0.67595
	651	JAMIE	CL	ARI	ATAC to RNA	1	0.716984
	652	JAMIE	CL	ARI	ATAC to RNA	2	0.634656
	653	JAMIE	CL	ARI	ATAC to RNA	3	0.413231
	654	JAMIE	CL	ARI	ATAC to RNA	4	0.736599
	655	JAMIE	CL	ARI	RNA to ATAC	0	0.704356
	656	JAMIE	CL	ARI	RNA to ATAC	1	0.744322
	657	JAMIE	CL	ARI	RNA to ATAC	2	0.649417
	658	JAMIE	CL	ARI	RNA to ATAC	3	0.498825
	659	JAMIE	CL	ARI	RNA to ATAC	4	0.585605
	660	JAMIE	CL	HOM	ATAC to RNA	0	0.830783
	661	JAMIE	CL	HOM	ATAC to RNA	1	0.913017
	662	JAMIE	CL	HOM	ATAC to RNA	2	0.901763
	663	JAMIE	CL	HOM	ATAC to RNA	3	0.765219
	664	JAMIE	CL	HOM	ATAC to RNA	4	1
	665	JAMIE	CL	HOM	RNA to ATAC	0	0.868997
	666	JAMIE	CL	HOM	RNA to ATAC	1	0.939204
	667	JAMIE	CL	HOM	RNA to ATAC	2	0.917597
	668	JAMIE	CL	HOM	RNA to ATAC	3	0.85012
	669	JAMIE	CL	HOM	RNA to ATAC	4	0.850981
	670	JAMIE	CL	NMI	ATAC to RNA	0	0.775019
	671	JAMIE	CL	NMI	ATAC to RNA	1	0.815984
	672	JAMIE	CL	NMI	ATAC to RNA	2	0.782662
	673	JAMIE	CL	NMI	ATAC to RNA	3	0.642873
	674	JAMIE	CL	NMI	ATAC to RNA	4	0.879111
	675	JAMIE	CL	NMI	RNA to ATAC	0	0.808219
	676	JAMIE	CL	NMI	RNA to ATAC	1	0.865742
	677	JAMIE	CL	NMI	RNA to ATAC	2	0.826635
	678	JAMIE	CL	NMI	RNA to ATAC	3	0.710719
	679	JAMIE	CL	NMI	RNA to ATAC	4	0.739405
	680	JAMIE	MCC	AMI	ATAC to RNA	0	0.450175
	681	JAMIE	MCC	AMI	ATAC to RNA	1	0.462026
	682	JAMIE	MCC	AMI	ATAC to RNA	2	0.458386
	683	JAMIE	MCC	AMI	ATAC to RNA	3	0.48268
	684	JAMIE	MCC	AMI	ATAC to RNA	4	0.48284
	685	JAMIE	MCC	AMI	RNA to ATAC	0	0.357723
	686	JAMIE	MCC	AMI	RNA to ATAC	1	0.363283
	687	JAMIE	MCC	AMI	RNA to ATAC	2	0.359554
	688	JAMIE	MCC	AMI	RNA to ATAC	3	0.364635
	689	JAMIE	MCC	AMI	RNA to ATAC	4	0.342726
	690	JAMIE	MCC	ARI	ATAC to RNA	0	0.225637
	691	JAMIE	MCC	ARI	ATAC to RNA	1	0.245188
	692	JAMIE	MCC	ARI	ATAC to RNA	2	0.226394
	693	JAMIE	MCC	ARI	ATAC to RNA	3	0.229705
	694	JAMIE	MCC	ARI	ATAC to RNA	4	0.257566
	695	JAMIE	MCC	ARI	RNA to ATAC	0	0.171328
	696	JAMIE	MCC	ARI	RNA to ATAC	1	0.148867
	697	JAMIE	MCC	ARI	RNA to ATAC	2	0.161512
	698	JAMIE	MCC	ARI	RNA to ATAC	3	0.147994
	699	JAMIE	MCC	ARI	RNA to ATAC	4	0.134739
	700	JAMIE	MCC	HOM	ATAC to RNA	0	0.53751
	701	JAMIE	MCC	HOM	ATAC to RNA	1	0.536501
	702	JAMIE	MCC	HOM	ATAC to RNA	2	0.523978
	703	JAMIE	MCC	HOM	ATAC to RNA	3	0.57375
	704	JAMIE	MCC	HOM	ATAC to RNA	4	0.555082
	705	JAMIE	MCC	HOM	RNA to ATAC	0	0.430358
	706	JAMIE	MCC	HOM	RNA to ATAC	1	0.440558
	707	JAMIE	MCC	HOM	RNA to ATAC	2	0.415665
	708	JAMIE	MCC	HOM	RNA to ATAC	3	0.434694
	709	JAMIE	MCC	HOM	RNA to ATAC	4	0.411095
	710	JAMIE	MCC	NMI	ATAC to RNA	0	0.476745
	711	JAMIE	MCC	NMI	ATAC to RNA	1	0.486305
	712	JAMIE	MCC	NMI	ATAC to RNA	2	0.481127
	713	JAMIE	MCC	NMI	ATAC to RNA	3	0.507734
	714	JAMIE	MCC	NMI	ATAC to RNA	4	0.505088
	715	JAMIE	MCC	NMI	RNA to ATAC	0	0.38665
	716	JAMIE	MCC	NMI	RNA to ATAC	1	0.394128
	717	JAMIE	MCC	NMI	RNA to ATAC	2	0.385334
	718	JAMIE	MCC	NMI	RNA to ATAC	3	0.393319
	719	JAMIE	MCC	NMI	RNA to ATAC	4	0.371959
	720	JAMIE	MK	AMI	ATAC to RNA	0	0.222815
	721	JAMIE	MK	AMI	ATAC to RNA	1	0.214099
	722	JAMIE	MK	AMI	ATAC to RNA	2	0.212753
	723	JAMIE	MK	AMI	ATAC to RNA	3	0.229099
	724	JAMIE	MK	AMI	ATAC to RNA	4	0.183677
	725	JAMIE	MK	AMI	RNA to ATAC	0	0.346684
	726	JAMIE	MK	AMI	RNA to ATAC	1	0.334295
	727	JAMIE	MK	AMI	RNA to ATAC	2	0.322013
	728	JAMIE	MK	AMI	RNA to ATAC	3	0.314551
	729	JAMIE	MK	AMI	RNA to ATAC	4	0.323368
	730	JAMIE	MK	ARI	ATAC to RNA	0	0.0921841
	731	JAMIE	MK	ARI	ATAC to RNA	1	0.0831517
	732	JAMIE	MK	ARI	ATAC to RNA	2	0.0928632
	733	JAMIE	MK	ARI	ATAC to RNA	3	0.106537
	734	JAMIE	MK	ARI	ATAC to RNA	4	0.0708678
	735	JAMIE	MK	ARI	RNA to ATAC	0	0.163794
	736	JAMIE	MK	ARI	RNA to ATAC	1	0.154267
	737	JAMIE	MK	ARI	RNA to ATAC	2	0.144921
	738	JAMIE	MK	ARI	RNA to ATAC	3	0.132206
	739	JAMIE	MK	ARI	RNA to ATAC	4	0.14261
	740	JAMIE	MK	HOM	ATAC to RNA	0	0.267677
	741	JAMIE	MK	HOM	ATAC to RNA	1	0.270832
	742	JAMIE	MK	HOM	ATAC to RNA	2	0.251985
	743	JAMIE	MK	HOM	ATAC to RNA	3	0.27413
	744	JAMIE	MK	HOM	ATAC to RNA	4	0.239921
	745	JAMIE	MK	HOM	RNA to ATAC	0	0.431253
	746	JAMIE	MK	HOM	RNA to ATAC	1	0.416508
	747	JAMIE	MK	HOM	RNA to ATAC	2	0.393211
	748	JAMIE	MK	HOM	RNA to ATAC	3	0.396666
	749	JAMIE	MK	HOM	RNA to ATAC	4	0.40583
	750	JAMIE	MK	NMI	ATAC to RNA	0	0.23922
	751	JAMIE	MK	NMI	ATAC to RNA	1	0.233958
	752	JAMIE	MK	NMI	ATAC to RNA	2	0.22845
	753	JAMIE	MK	NMI	ATAC to RNA	3	0.245355
	754	JAMIE	MK	NMI	ATAC to RNA	4	0.204335
	755	JAMIE	MK	NMI	RNA to ATAC	0	0.364634
	756	JAMIE	MK	NMI	RNA to ATAC	1	0.352414
	757	JAMIE	MK	NMI	RNA to ATAC	2	0.339125
	758	JAMIE	MK	NMI	RNA to ATAC	3	0.333177
	759	JAMIE	MK	NMI	RNA to ATAC	4	0.341106
	760	JAMIE	MDS	AMI	ATAC to RNA	0	0.509654
	761	JAMIE	MDS	AMI	ATAC to RNA	1	0.488685
	762	JAMIE	MDS	AMI	ATAC to RNA	2	0.477868
	763	JAMIE	MDS	AMI	ATAC to RNA	3	0.487044
	764	JAMIE	MDS	AMI	ATAC to RNA	4	0.498398
	765	JAMIE	MDS	AMI	RNA to ATAC	0	0.520332
	766	JAMIE	MDS	AMI	RNA to ATAC	1	0.507194
	767	JAMIE	MDS	AMI	RNA to ATAC	2	0.505694
	768	JAMIE	MDS	AMI	RNA to ATAC	3	0.492668
	769	JAMIE	MDS	AMI	RNA to ATAC	4	0.527562
	770	JAMIE	MDS	ARI	ATAC to RNA	0	0.214662
	771	JAMIE	MDS	ARI	ATAC to RNA	1	0.20002
	772	JAMIE	MDS	ARI	ATAC to RNA	2	0.181772
	773	JAMIE	MDS	ARI	ATAC to RNA	3	0.200784
	774	JAMIE	MDS	ARI	ATAC to RNA	4	0.208514
	775	JAMIE	MDS	ARI	RNA to ATAC	0	0.2321
	776	JAMIE	MDS	ARI	RNA to ATAC	1	0.205155
	777	JAMIE	MDS	ARI	RNA to ATAC	2	0.224848
	778	JAMIE	MDS	ARI	RNA to ATAC	3	0.210149
	779	JAMIE	MDS	ARI	RNA to ATAC	4	0.230567
	780	JAMIE	MDS	HOM	ATAC to RNA	0	0.591858
	781	JAMIE	MDS	HOM	ATAC to RNA	1	0.575867
	782	JAMIE	MDS	HOM	ATAC to RNA	2	0.567041
	783	JAMIE	MDS	HOM	ATAC to RNA	3	0.571991
	784	JAMIE	MDS	HOM	ATAC to RNA	4	0.580897
	785	JAMIE	MDS	HOM	RNA to ATAC	0	0.594467
	786	JAMIE	MDS	HOM	RNA to ATAC	1	0.590023
	787	JAMIE	MDS	HOM	RNA to ATAC	2	0.587671
	788	JAMIE	MDS	HOM	RNA to ATAC	3	0.557127
	789	JAMIE	MDS	HOM	RNA to ATAC	4	0.604679
	790	JAMIE	MDS	NMI	ATAC to RNA	0	0.51824
	791	JAMIE	MDS	NMI	ATAC to RNA	1	0.498151
	792	JAMIE	MDS	NMI	ATAC to RNA	2	0.488091
	793	JAMIE	MDS	NMI	ATAC to RNA	3	0.496251
	794	JAMIE	MDS	NMI	ATAC to RNA	4	0.506706
	795	JAMIE	MDS	NMI	RNA to ATAC	0	0.52798
	796	JAMIE	MDS	NMI	RNA to ATAC	1	0.515857
	797	JAMIE	MDS	NMI	RNA to ATAC	2	0.514376
	798	JAMIE	MDS	NMI	RNA to ATAC	3	0.500554
	799	JAMIE	MDS	NMI	RNA to ATAC	4	0.534924
	800	JAMIE	PBMC	AMI	ATAC to RNA	0	0.702479
	801	JAMIE	PBMC	AMI	ATAC to RNA	1	0.700754
	802	JAMIE	PBMC	AMI	ATAC to RNA	2	0.704641
	803	JAMIE	PBMC	AMI	ATAC to RNA	3	0.702595
	804	JAMIE	PBMC	AMI	ATAC to RNA	4	0.705349
	805	JAMIE	PBMC	AMI	RNA to ATAC	0	0.692837
	806	JAMIE	PBMC	AMI	RNA to ATAC	1	0.710334
	807	JAMIE	PBMC	AMI	RNA to ATAC	2	0.718159
	808	JAMIE	PBMC	AMI	RNA to ATAC	3	0.714629
	809	JAMIE	PBMC	AMI	RNA to ATAC	4	0.692616
	810	JAMIE	PBMC	ARI	ATAC to RNA	0	0.434537
	811	JAMIE	PBMC	ARI	ATAC to RNA	1	0.364531
	812	JAMIE	PBMC	ARI	ATAC to RNA	2	0.391996
	813	JAMIE	PBMC	ARI	ATAC to RNA	3	0.401857
	814	JAMIE	PBMC	ARI	ATAC to RNA	4	0.37953
	815	JAMIE	PBMC	ARI	RNA to ATAC	0	0.384783
	816	JAMIE	PBMC	ARI	RNA to ATAC	1	0.375426
	817	JAMIE	PBMC	ARI	RNA to ATAC	2	0.426747
	818	JAMIE	PBMC	ARI	RNA to ATAC	3	0.404544
	819	JAMIE	PBMC	ARI	RNA to ATAC	4	0.346593
	820	JAMIE	PBMC	HOM	ATAC to RNA	0	0.811309
	821	JAMIE	PBMC	HOM	ATAC to RNA	1	0.831944
	822	JAMIE	PBMC	HOM	ATAC to RNA	2	0.817864
	823	JAMIE	PBMC	HOM	ATAC to RNA	3	0.817011
	824	JAMIE	PBMC	HOM	ATAC to RNA	4	0.823235
	825	JAMIE	PBMC	HOM	RNA to ATAC	0	0.794635
	826	JAMIE	PBMC	HOM	RNA to ATAC	1	0.824103
	827	JAMIE	PBMC	HOM	RNA to ATAC	2	0.811832
	828	JAMIE	PBMC	HOM	RNA to ATAC	3	0.828911
	829	JAMIE	PBMC	HOM	RNA to ATAC	4	0.821567
	830	JAMIE	PBMC	NMI	ATAC to RNA	0	0.714208
	831	JAMIE	PBMC	NMI	ATAC to RNA	1	0.713574
	832	JAMIE	PBMC	NMI	ATAC to RNA	2	0.716114
	833	JAMIE	PBMC	NMI	ATAC to RNA	3	0.714284
	834	JAMIE	PBMC	NMI	ATAC to RNA	4	0.716792
	835	JAMIE	PBMC	NMI	RNA to ATAC	0	0.704006
	836	JAMIE	PBMC	NMI	RNA to ATAC	1	0.721896
	837	JAMIE	PBMC	NMI	RNA to ATAC	2	0.728279
	838	JAMIE	PBMC	NMI	RNA to ATAC	3	0.725845
	839	JAMIE	PBMC	NMI	RNA to ATAC	4	0.705344
	840	scButterfly-B	BMMC	AMI	ATAC to RNA	0	0.671966
	841	scButterfly-B	BMMC	AMI	ATAC to RNA	1	0.655042
	842	scButterfly-B	BMMC	AMI	ATAC to RNA	2	0.670101
	843	scButterfly-B	BMMC	AMI	ATAC to RNA	3	0.652558
	844	scButterfly-B	BMMC	AMI	ATAC to RNA	4	0.670167
	845	scButterfly-B	BMMC	AMI	RNA to ATAC	0	0.692437
	846	scButterfly-B	BMMC	AMI	RNA to ATAC	1	0.687845
	847	scButterfly-B	BMMC	AMI	RNA to ATAC	2	0.692198
	848	scButterfly-B	BMMC	AMI	RNA to ATAC	3	0.687209
	849	scButterfly-B	BMMC	AMI	RNA to ATAC	4	0.68973
	850	scButterfly-B	BMMC	ARI	ATAC to RNA	0	0.355937
	851	scButterfly-B	BMMC	ARI	ATAC to RNA	1	0.323203
	852	scButterfly-B	BMMC	ARI	ATAC to RNA	2	0.349424
	853	scButterfly-B	BMMC	ARI	ATAC to RNA	3	0.331386
	854	scButterfly-B	BMMC	ARI	ATAC to RNA	4	0.36524
	855	scButterfly-B	BMMC	ARI	RNA to ATAC	0	0.35476
	856	scButterfly-B	BMMC	ARI	RNA to ATAC	1	0.355757
	857	scButterfly-B	BMMC	ARI	RNA to ATAC	2	0.366036
	858	scButterfly-B	BMMC	ARI	RNA to ATAC	3	0.378087
	859	scButterfly-B	BMMC	ARI	RNA to ATAC	4	0.372399
	860	scButterfly-B	BMMC	HOM	ATAC to RNA	0	0.769285
	861	scButterfly-B	BMMC	HOM	ATAC to RNA	1	0.759146
	862	scButterfly-B	BMMC	HOM	ATAC to RNA	2	0.768012
	863	scButterfly-B	BMMC	HOM	ATAC to RNA	3	0.75731
	864	scButterfly-B	BMMC	HOM	ATAC to RNA	4	0.767968
	865	scButterfly-B	BMMC	HOM	RNA to ATAC	0	0.798158
	866	scButterfly-B	BMMC	HOM	RNA to ATAC	1	0.793514
	867	scButterfly-B	BMMC	HOM	RNA to ATAC	2	0.793473
	868	scButterfly-B	BMMC	HOM	RNA to ATAC	3	0.785158
	869	scButterfly-B	BMMC	HOM	RNA to ATAC	4	0.787158
	870	scButterfly-B	BMMC	NMI	ATAC to RNA	0	0.674751
	871	scButterfly-B	BMMC	NMI	ATAC to RNA	1	0.658129
	872	scButterfly-B	BMMC	NMI	ATAC to RNA	2	0.67289
	873	scButterfly-B	BMMC	NMI	ATAC to RNA	3	0.655745
	874	scButterfly-B	BMMC	NMI	ATAC to RNA	4	0.673057
	875	scButterfly-B	BMMC	NMI	RNA to ATAC	0	0.695109
	876	scButterfly-B	BMMC	NMI	RNA to ATAC	1	0.690567
	877	scButterfly-B	BMMC	NMI	RNA to ATAC	2	0.694881
	878	scButterfly-B	BMMC	NMI	RNA to ATAC	3	0.689873
	879	scButterfly-B	BMMC	NMI	RNA to ATAC	4	0.692375
	880	scButterfly-B	MB	AMI	ATAC to RNA	0	0.278238
	881	scButterfly-B	MB	AMI	ATAC to RNA	1	0.253708
	882	scButterfly-B	MB	AMI	ATAC to RNA	2	0.252944
	883	scButterfly-B	MB	AMI	ATAC to RNA	3	0.284446
	884	scButterfly-B	MB	AMI	ATAC to RNA	4	0.254211
	885	scButterfly-B	MB	AMI	RNA to ATAC	0	0.649992
	886	scButterfly-B	MB	AMI	RNA to ATAC	1	0.649283
	887	scButterfly-B	MB	AMI	RNA to ATAC	2	0.658981
	888	scButterfly-B	MB	AMI	RNA to ATAC	3	0.641397
	889	scButterfly-B	MB	AMI	RNA to ATAC	4	0.628323
	890	scButterfly-B	MB	ARI	ATAC to RNA	0	0.157193
	891	scButterfly-B	MB	ARI	ATAC to RNA	1	0.152675
	892	scButterfly-B	MB	ARI	ATAC to RNA	2	0.125325
	893	scButterfly-B	MB	ARI	ATAC to RNA	3	0.159771
	894	scButterfly-B	MB	ARI	ATAC to RNA	4	0.137333
	895	scButterfly-B	MB	ARI	RNA to ATAC	0	0.471632
	896	scButterfly-B	MB	ARI	RNA to ATAC	1	0.44512
	897	scButterfly-B	MB	ARI	RNA to ATAC	2	0.484871
	898	scButterfly-B	MB	ARI	RNA to ATAC	3	0.489906
	899	scButterfly-B	MB	ARI	RNA to ATAC	4	0.416071
	900	scButterfly-B	MB	HOM	ATAC to RNA	0	0.299476
	901	scButterfly-B	MB	HOM	ATAC to RNA	1	0.275462
	902	scButterfly-B	MB	HOM	ATAC to RNA	2	0.283665
	903	scButterfly-B	MB	HOM	ATAC to RNA	3	0.312589
	904	scButterfly-B	MB	HOM	ATAC to RNA	4	0.275718
	905	scButterfly-B	MB	HOM	RNA to ATAC	0	0.670433
	906	scButterfly-B	MB	HOM	RNA to ATAC	1	0.695581
	907	scButterfly-B	MB	HOM	RNA to ATAC	2	0.691929
	908	scButterfly-B	MB	HOM	RNA to ATAC	3	0.680393
	909	scButterfly-B	MB	HOM	RNA to ATAC	4	0.677802
	910	scButterfly-B	MB	NMI	ATAC to RNA	0	0.32194
	911	scButterfly-B	MB	NMI	ATAC to RNA	1	0.298665
	912	scButterfly-B	MB	NMI	ATAC to RNA	2	0.301757
	913	scButterfly-B	MB	NMI	ATAC to RNA	3	0.331307
	914	scButterfly-B	MB	NMI	ATAC to RNA	4	0.299027
	915	scButterfly-B	MB	NMI	RNA to ATAC	0	0.681104
	916	scButterfly-B	MB	NMI	RNA to ATAC	1	0.683368
	917	scButterfly-B	MB	NMI	RNA to ATAC	2	0.691049
	918	scButterfly-B	MB	NMI	RNA to ATAC	3	0.674886
	919	scButterfly-B	MB	NMI	RNA to ATAC	4	0.664777
	920	scButterfly-B	CL	AMI	ATAC to RNA	0	0.91046
	921	scButterfly-B	CL	AMI	ATAC to RNA	1	0.920115
	922	scButterfly-B	CL	AMI	ATAC to RNA	2	0.852943
	923	scButterfly-B	CL	AMI	ATAC to RNA	3	0.833747
	924	scButterfly-B	CL	AMI	ATAC to RNA	4	0.82804
	925	scButterfly-B	CL	AMI	RNA to ATAC	0	0.88023
	926	scButterfly-B	CL	AMI	RNA to ATAC	1	0.873391
	927	scButterfly-B	CL	AMI	RNA to ATAC	2	0.853131
	928	scButterfly-B	CL	AMI	RNA to ATAC	3	0.836413
	929	scButterfly-B	CL	AMI	RNA to ATAC	4	0.841682
	930	scButterfly-B	CL	ARI	ATAC to RNA	0	0.846176
	931	scButterfly-B	CL	ARI	ATAC to RNA	1	0.806442
	932	scButterfly-B	CL	ARI	ATAC to RNA	2	0.66785
	933	scButterfly-B	CL	ARI	ATAC to RNA	3	0.626725
	934	scButterfly-B	CL	ARI	ATAC to RNA	4	0.650325
	935	scButterfly-B	CL	ARI	RNA to ATAC	0	0.742906
	936	scButterfly-B	CL	ARI	RNA to ATAC	1	0.716317
	937	scButterfly-B	CL	ARI	RNA to ATAC	2	0.668448
	938	scButterfly-B	CL	ARI	RNA to ATAC	3	0.639507
	939	scButterfly-B	CL	ARI	RNA to ATAC	4	0.700537
	940	scButterfly-B	CL	HOM	ATAC to RNA	0	0.97556
	941	scButterfly-B	CL	HOM	ATAC to RNA	1	1
	942	scButterfly-B	CL	HOM	ATAC to RNA	2	1
	943	scButterfly-B	CL	HOM	ATAC to RNA	3	1
	944	scButterfly-B	CL	HOM	ATAC to RNA	4	1
	945	scButterfly-B	CL	HOM	RNA to ATAC	0	1
	946	scButterfly-B	CL	HOM	RNA to ATAC	1	1
	947	scButterfly-B	CL	HOM	RNA to ATAC	2	1
	948	scButterfly-B	CL	HOM	RNA to ATAC	3	1
	949	scButterfly-B	CL	HOM	RNA to ATAC	4	0.975344
	950	scButterfly-B	CL	NMI	ATAC to RNA	0	0.91616
	951	scButterfly-B	CL	NMI	ATAC to RNA	1	0.925222
	952	scButterfly-B	CL	NMI	ATAC to RNA	2	0.864076
	953	scButterfly-B	CL	NMI	ATAC to RNA	3	0.846582
	954	scButterfly-B	CL	NMI	ATAC to RNA	4	0.842585
	955	scButterfly-B	CL	NMI	RNA to ATAC	0	0.888971
	956	scButterfly-B	CL	NMI	RNA to ATAC	1	0.882789
	957	scButterfly-B	CL	NMI	RNA to ATAC	2	0.864252
	958	scButterfly-B	CL	NMI	RNA to ATAC	3	0.84908
	959	scButterfly-B	CL	NMI	RNA to ATAC	4	0.853564
	960	scButterfly-B	MCC	AMI	ATAC to RNA	0	0.434975
	961	scButterfly-B	MCC	AMI	ATAC to RNA	1	0.413484
	962	scButterfly-B	MCC	AMI	ATAC to RNA	2	0.42049
	963	scButterfly-B	MCC	AMI	ATAC to RNA	3	0.390152
	964	scButterfly-B	MCC	AMI	ATAC to RNA	4	0.439823
	965	scButterfly-B	MCC	AMI	RNA to ATAC	0	0.489846
	966	scButterfly-B	MCC	AMI	RNA to ATAC	1	0.476829
	967	scButterfly-B	MCC	AMI	RNA to ATAC	2	0.499106
	968	scButterfly-B	MCC	AMI	RNA to ATAC	3	0.488047
	969	scButterfly-B	MCC	AMI	RNA to ATAC	4	0.499827
	970	scButterfly-B	MCC	ARI	ATAC to RNA	0	0.230494
	971	scButterfly-B	MCC	ARI	ATAC to RNA	1	0.204846
	972	scButterfly-B	MCC	ARI	ATAC to RNA	2	0.22755
	973	scButterfly-B	MCC	ARI	ATAC to RNA	3	0.19674
	974	scButterfly-B	MCC	ARI	ATAC to RNA	4	0.238605
	975	scButterfly-B	MCC	ARI	RNA to ATAC	0	0.256242
	976	scButterfly-B	MCC	ARI	RNA to ATAC	1	0.227076
	977	scButterfly-B	MCC	ARI	RNA to ATAC	2	0.266169
	978	scButterfly-B	MCC	ARI	RNA to ATAC	3	0.234253
	979	scButterfly-B	MCC	ARI	RNA to ATAC	4	0.260667
	980	scButterfly-B	MCC	HOM	ATAC to RNA	0	0.49809
	981	scButterfly-B	MCC	HOM	ATAC to RNA	1	0.479728
	982	scButterfly-B	MCC	HOM	ATAC to RNA	2	0.493846
	983	scButterfly-B	MCC	HOM	ATAC to RNA	3	0.463238
	984	scButterfly-B	MCC	HOM	ATAC to RNA	4	0.501804
	985	scButterfly-B	MCC	HOM	RNA to ATAC	0	0.565979
	986	scButterfly-B	MCC	HOM	RNA to ATAC	1	0.554993
	987	scButterfly-B	MCC	HOM	RNA to ATAC	2	0.58519
	988	scButterfly-B	MCC	HOM	RNA to ATAC	3	0.578145
	989	scButterfly-B	MCC	HOM	RNA to ATAC	4	0.575158
	990	scButterfly-B	MCC	NMI	ATAC to RNA	0	0.458363
	991	scButterfly-B	MCC	NMI	ATAC to RNA	1	0.438824
	992	scButterfly-B	MCC	NMI	ATAC to RNA	2	0.446671
	993	scButterfly-B	MCC	NMI	ATAC to RNA	3	0.417511
	994	scButterfly-B	MCC	NMI	ATAC to RNA	4	0.462817
	995	scButterfly-B	MCC	NMI	RNA to ATAC	0	0.511932
	996	scButterfly-B	MCC	NMI	RNA to ATAC	1	0.500404
	997	scButterfly-B	MCC	NMI	RNA to ATAC	2	0.522702
	998	scButterfly-B	MCC	NMI	RNA to ATAC	3	0.512753
	999	scButterfly-B	MCC	NMI	RNA to ATAC	4	0.522095
	1000	scButterfly-B	MK	AMI	ATAC to RNA	0	0.112474
	1001	scButterfly-B	MK	AMI	ATAC to RNA	1	0.10692
	1002	scButterfly-B	MK	AMI	ATAC to RNA	2	0.108597
	1003	scButterfly-B	MK	AMI	ATAC to RNA	3	0.121087
	1004	scButterfly-B	MK	AMI	ATAC to RNA	4	0.10374
	1005	scButterfly-B	MK	AMI	RNA to ATAC	0	0.392859
	1006	scButterfly-B	MK	AMI	RNA to ATAC	1	0.399648
	1007	scButterfly-B	MK	AMI	RNA to ATAC	2	0.402634
	1008	scButterfly-B	MK	AMI	RNA to ATAC	3	0.389831
	1009	scButterfly-B	MK	AMI	RNA to ATAC	4	0.39346
	1010	scButterfly-B	MK	ARI	ATAC to RNA	0	0.0369258
	1011	scButterfly-B	MK	ARI	ATAC to RNA	1	0.0404116
	1012	scButterfly-B	MK	ARI	ATAC to RNA	2	0.0365422
	1013	scButterfly-B	MK	ARI	ATAC to RNA	3	0.0453328
	1014	scButterfly-B	MK	ARI	ATAC to RNA	4	0.0402232
	1015	scButterfly-B	MK	ARI	RNA to ATAC	0	0.161434
	1016	scButterfly-B	MK	ARI	RNA to ATAC	1	0.168551
	1017	scButterfly-B	MK	ARI	RNA to ATAC	2	0.166173
	1018	scButterfly-B	MK	ARI	RNA to ATAC	3	0.165839
	1019	scButterfly-B	MK	ARI	RNA to ATAC	4	0.167719
	1020	scButterfly-B	MK	HOM	ATAC to RNA	0	0.157674
	1021	scButterfly-B	MK	HOM	ATAC to RNA	1	0.147875
	1022	scButterfly-B	MK	HOM	ATAC to RNA	2	0.154232
	1023	scButterfly-B	MK	HOM	ATAC to RNA	3	0.160488
	1024	scButterfly-B	MK	HOM	ATAC to RNA	4	0.143012
	1025	scButterfly-B	MK	HOM	RNA to ATAC	0	0.486311
	1026	scButterfly-B	MK	HOM	RNA to ATAC	1	0.497709
	1027	scButterfly-B	MK	HOM	RNA to ATAC	2	0.504632
	1028	scButterfly-B	MK	HOM	RNA to ATAC	3	0.485632
	1029	scButterfly-B	MK	HOM	RNA to ATAC	4	0.493487
	1030	scButterfly-B	MK	NMI	ATAC to RNA	0	0.135996
	1031	scButterfly-B	MK	NMI	ATAC to RNA	1	0.128587
	1032	scButterfly-B	MK	NMI	ATAC to RNA	2	0.131987
	1033	scButterfly-B	MK	NMI	ATAC to RNA	3	0.141474
	1034	scButterfly-B	MK	NMI	ATAC to RNA	4	0.124591
	1035	scButterfly-B	MK	NMI	RNA to ATAC	0	0.410204
	1036	scButterfly-B	MK	NMI	RNA to ATAC	1	0.416595
	1037	scButterfly-B	MK	NMI	RNA to ATAC	2	0.420079
	1038	scButterfly-B	MK	NMI	RNA to ATAC	3	0.407034
	1039	scButterfly-B	MK	NMI	RNA to ATAC	4	0.409935
	1040	scButterfly-B	MDS	AMI	ATAC to RNA	0	0.529394
	1041	scButterfly-B	MDS	AMI	ATAC to RNA	1	0.526873
	1042	scButterfly-B	MDS	AMI	ATAC to RNA	2	0.51386
	1043	scButterfly-B	MDS	AMI	ATAC to RNA	3	0.520611
	1044	scButterfly-B	MDS	AMI	ATAC to RNA	4	0.522907
	1045	scButterfly-B	MDS	AMI	RNA to ATAC	0	0.558409
	1046	scButterfly-B	MDS	AMI	RNA to ATAC	1	0.562129
	1047	scButterfly-B	MDS	AMI	RNA to ATAC	2	0.549718
	1048	scButterfly-B	MDS	AMI	RNA to ATAC	3	0.565577
	1049	scButterfly-B	MDS	AMI	RNA to ATAC	4	0.550086
	1050	scButterfly-B	MDS	ARI	ATAC to RNA	0	0.259051
	1051	scButterfly-B	MDS	ARI	ATAC to RNA	1	0.266468
	1052	scButterfly-B	MDS	ARI	ATAC to RNA	2	0.246056
	1053	scButterfly-B	MDS	ARI	ATAC to RNA	3	0.258629
	1054	scButterfly-B	MDS	ARI	ATAC to RNA	4	0.228512
	1055	scButterfly-B	MDS	ARI	RNA to ATAC	0	0.274338
	1056	scButterfly-B	MDS	ARI	RNA to ATAC	1	0.267104
	1057	scButterfly-B	MDS	ARI	RNA to ATAC	2	0.253286
	1058	scButterfly-B	MDS	ARI	RNA to ATAC	3	0.264311
	1059	scButterfly-B	MDS	ARI	RNA to ATAC	4	0.272256
	1060	scButterfly-B	MDS	HOM	ATAC to RNA	0	0.607689
	1061	scButterfly-B	MDS	HOM	ATAC to RNA	1	0.603484
	1062	scButterfly-B	MDS	HOM	ATAC to RNA	2	0.581528
	1063	scButterfly-B	MDS	HOM	ATAC to RNA	3	0.597678
	1064	scButterfly-B	MDS	HOM	ATAC to RNA	4	0.593547
	1065	scButterfly-B	MDS	HOM	RNA to ATAC	0	0.641706
	1066	scButterfly-B	MDS	HOM	RNA to ATAC	1	0.63232
	1067	scButterfly-B	MDS	HOM	RNA to ATAC	2	0.631733
	1068	scButterfly-B	MDS	HOM	RNA to ATAC	3	0.647942
	1069	scButterfly-B	MDS	HOM	RNA to ATAC	4	0.633196
	1070	scButterfly-B	MDS	NMI	ATAC to RNA	0	0.537168
	1071	scButterfly-B	MDS	NMI	ATAC to RNA	1	0.534458
	1072	scButterfly-B	MDS	NMI	ATAC to RNA	2	0.521133
	1073	scButterfly-B	MDS	NMI	ATAC to RNA	3	0.528496
	1074	scButterfly-B	MDS	NMI	ATAC to RNA	4	0.529831
	1075	scButterfly-B	MDS	NMI	RNA to ATAC	0	0.565682
	1076	scButterfly-B	MDS	NMI	RNA to ATAC	1	0.568451
	1077	scButterfly-B	MDS	NMI	RNA to ATAC	2	0.556891
	1078	scButterfly-B	MDS	NMI	RNA to ATAC	3	0.572508
	1079	scButterfly-B	MDS	NMI	RNA to ATAC	4	0.557077
	1080	scButterfly-B	PBMC	AMI	ATAC to RNA	0	0.720873
	1081	scButterfly-B	PBMC	AMI	ATAC to RNA	1	0.741766
	1082	scButterfly-B	PBMC	AMI	ATAC to RNA	2	0.753431
	1083	scButterfly-B	PBMC	AMI	ATAC to RNA	3	0.729809
	1084	scButterfly-B	PBMC	AMI	ATAC to RNA	4	0.739498
	1085	scButterfly-B	PBMC	AMI	RNA to ATAC	0	0.743442
	1086	scButterfly-B	PBMC	AMI	RNA to ATAC	1	0.724236
	1087	scButterfly-B	PBMC	AMI	RNA to ATAC	2	0.7436
	1088	scButterfly-B	PBMC	AMI	RNA to ATAC	3	0.712089
	1089	scButterfly-B	PBMC	AMI	RNA to ATAC	4	0.736492
	1090	scButterfly-B	PBMC	ARI	ATAC to RNA	0	0.392985
	1091	scButterfly-B	PBMC	ARI	ATAC to RNA	1	0.44148
	1092	scButterfly-B	PBMC	ARI	ATAC to RNA	2	0.478541
	1093	scButterfly-B	PBMC	ARI	ATAC to RNA	3	0.429561
	1094	scButterfly-B	PBMC	ARI	ATAC to RNA	4	0.449905
	1095	scButterfly-B	PBMC	ARI	RNA to ATAC	0	0.411747
	1096	scButterfly-B	PBMC	ARI	RNA to ATAC	1	0.401503
	1097	scButterfly-B	PBMC	ARI	RNA to ATAC	2	0.433198
	1098	scButterfly-B	PBMC	ARI	RNA to ATAC	3	0.358839
	1099	scButterfly-B	PBMC	ARI	RNA to ATAC	4	0.405287
	1100	scButterfly-B	PBMC	HOM	ATAC to RNA	0	0.843138
	1101	scButterfly-B	PBMC	HOM	ATAC to RNA	1	0.855074
	1102	scButterfly-B	PBMC	HOM	ATAC to RNA	2	0.84902
	1103	scButterfly-B	PBMC	HOM	ATAC to RNA	3	0.833081
	1104	scButterfly-B	PBMC	HOM	ATAC to RNA	4	0.854607
	1105	scButterfly-B	PBMC	HOM	RNA to ATAC	0	0.858896
	1106	scButterfly-B	PBMC	HOM	RNA to ATAC	1	0.848769
	1107	scButterfly-B	PBMC	HOM	RNA to ATAC	2	0.854939
	1108	scButterfly-B	PBMC	HOM	RNA to ATAC	3	0.857703
	1109	scButterfly-B	PBMC	HOM	RNA to ATAC	4	0.868351
	1110	scButterfly-B	PBMC	NMI	ATAC to RNA	0	0.732193
	1111	scButterfly-B	PBMC	NMI	ATAC to RNA	1	0.752132
	1112	scButterfly-B	PBMC	NMI	ATAC to RNA	2	0.762263
	1113	scButterfly-B	PBMC	NMI	ATAC to RNA	3	0.739654
	1114	scButterfly-B	PBMC	NMI	ATAC to RNA	4	0.7496
	1115	scButterfly-B	PBMC	NMI	RNA to ATAC	0	0.753112
	1116	scButterfly-B	PBMC	NMI	RNA to ATAC	1	0.735637
	1117	scButterfly-B	PBMC	NMI	RNA to ATAC	2	0.753534
	1118	scButterfly-B	PBMC	NMI	RNA to ATAC	3	0.725044
	1119	scButterfly-B	PBMC	NMI	RNA to ATAC	4	0.747422
	1120	scButterfly-C	BMMC	AMI	ATAC to RNA	0	0.693795
	1121	scButterfly-C	BMMC	AMI	ATAC to RNA	1	0.689974
	1122	scButterfly-C	BMMC	AMI	ATAC to RNA	2	0.687456
	1123	scButterfly-C	BMMC	AMI	ATAC to RNA	3	0.684556
	1124	scButterfly-C	BMMC	AMI	ATAC to RNA	4	0.684364
	1125	scButterfly-C	BMMC	AMI	RNA to ATAC	0	0.709543
	1126	scButterfly-C	BMMC	AMI	RNA to ATAC	1	0.702889
	1127	scButterfly-C	BMMC	AMI	RNA to ATAC	2	0.705696
	1128	scButterfly-C	BMMC	AMI	RNA to ATAC	3	0.706698
	1129	scButterfly-C	BMMC	AMI	RNA to ATAC	4	0.706758
	1130	scButterfly-C	BMMC	ARI	ATAC to RNA	0	0.403018
	1131	scButterfly-C	BMMC	ARI	ATAC to RNA	1	0.381641
	1132	scButterfly-C	BMMC	ARI	ATAC to RNA	2	0.382189
	1133	scButterfly-C	BMMC	ARI	ATAC to RNA	3	0.384785
	1134	scButterfly-C	BMMC	ARI	ATAC to RNA	4	0.373862
	1135	scButterfly-C	BMMC	ARI	RNA to ATAC	0	0.386191
	1136	scButterfly-C	BMMC	ARI	RNA to ATAC	1	0.362299
	1137	scButterfly-C	BMMC	ARI	RNA to ATAC	2	0.383546
	1138	scButterfly-C	BMMC	ARI	RNA to ATAC	3	0.386442
	1139	scButterfly-C	BMMC	ARI	RNA to ATAC	4	0.371241
	1140	scButterfly-C	BMMC	HOM	ATAC to RNA	0	0.787096
	1141	scButterfly-C	BMMC	HOM	ATAC to RNA	1	0.786554
	1142	scButterfly-C	BMMC	HOM	ATAC to RNA	2	0.783514
	1143	scButterfly-C	BMMC	HOM	ATAC to RNA	3	0.782034
	1144	scButterfly-C	BMMC	HOM	ATAC to RNA	4	0.788756
	1145	scButterfly-C	BMMC	HOM	RNA to ATAC	0	0.818564
	1146	scButterfly-C	BMMC	HOM	RNA to ATAC	1	0.818948
	1147	scButterfly-C	BMMC	HOM	RNA to ATAC	2	0.801144
	1148	scButterfly-C	BMMC	HOM	RNA to ATAC	3	0.797463
	1149	scButterfly-C	BMMC	HOM	RNA to ATAC	4	0.812689
	1150	scButterfly-C	BMMC	NMI	ATAC to RNA	0	0.696339
	1151	scButterfly-C	BMMC	NMI	ATAC to RNA	1	0.692545
	1152	scButterfly-C	BMMC	NMI	ATAC to RNA	2	0.690115
	1153	scButterfly-C	BMMC	NMI	ATAC to RNA	3	0.68733
	1154	scButterfly-C	BMMC	NMI	ATAC to RNA	4	0.687281
	1155	scButterfly-C	BMMC	NMI	RNA to ATAC	0	0.712141
	1156	scButterfly-C	BMMC	NMI	RNA to ATAC	1	0.705689
	1157	scButterfly-C	BMMC	NMI	RNA to ATAC	2	0.70813
	1158	scButterfly-C	BMMC	NMI	RNA to ATAC	3	0.708989
	1159	scButterfly-C	BMMC	NMI	RNA to ATAC	4	0.709234
	1160	scButterfly-C	MB	AMI	ATAC to RNA	0	0.296867
	1161	scButterfly-C	MB	AMI	ATAC to RNA	1	0.283053
	1162	scButterfly-C	MB	AMI	ATAC to RNA	2	0.261654
	1163	scButterfly-C	MB	AMI	ATAC to RNA	3	0.263106
	1164	scButterfly-C	MB	AMI	ATAC to RNA	4	0.270135
	1165	scButterfly-C	MB	AMI	RNA to ATAC	0	0.645353
	1166	scButterfly-C	MB	AMI	RNA to ATAC	1	0.621822
	1167	scButterfly-C	MB	AMI	RNA to ATAC	2	0.57986
	1168	scButterfly-C	MB	AMI	RNA to ATAC	3	0.627147
	1169	scButterfly-C	MB	AMI	RNA to ATAC	4	0.616572
	1170	scButterfly-C	MB	ARI	ATAC to RNA	0	0.145095
	1171	scButterfly-C	MB	ARI	ATAC to RNA	1	0.163607
	1172	scButterfly-C	MB	ARI	ATAC to RNA	2	0.138748
	1173	scButterfly-C	MB	ARI	ATAC to RNA	3	0.156566
	1174	scButterfly-C	MB	ARI	ATAC to RNA	4	0.132704
	1175	scButterfly-C	MB	ARI	RNA to ATAC	0	0.429252
	1176	scButterfly-C	MB	ARI	RNA to ATAC	1	0.418172
	1177	scButterfly-C	MB	ARI	RNA to ATAC	2	0.388055
	1178	scButterfly-C	MB	ARI	RNA to ATAC	3	0.426059
	1179	scButterfly-C	MB	ARI	RNA to ATAC	4	0.401443
	1180	scButterfly-C	MB	HOM	ATAC to RNA	0	0.332325
	1181	scButterfly-C	MB	HOM	ATAC to RNA	1	0.310292
	1182	scButterfly-C	MB	HOM	ATAC to RNA	2	0.291454
	1183	scButterfly-C	MB	HOM	ATAC to RNA	3	0.294383
	1184	scButterfly-C	MB	HOM	ATAC to RNA	4	0.290372
	1185	scButterfly-C	MB	HOM	RNA to ATAC	0	0.678015
	1186	scButterfly-C	MB	HOM	RNA to ATAC	1	0.650234
	1187	scButterfly-C	MB	HOM	RNA to ATAC	2	0.612192
	1188	scButterfly-C	MB	HOM	RNA to ATAC	3	0.647825
	1189	scButterfly-C	MB	HOM	RNA to ATAC	4	0.659429
	1190	scButterfly-C	MB	NMI	ATAC to RNA	0	0.346409
	1191	scButterfly-C	MB	NMI	ATAC to RNA	1	0.329631
	1192	scButterfly-C	MB	NMI	ATAC to RNA	2	0.309833
	1193	scButterfly-C	MB	NMI	ATAC to RNA	3	0.311369
	1194	scButterfly-C	MB	NMI	ATAC to RNA	4	0.314025
	1195	scButterfly-C	MB	NMI	RNA to ATAC	0	0.677372
	1196	scButterfly-C	MB	NMI	RNA to ATAC	1	0.655273
	1197	scButterfly-C	MB	NMI	RNA to ATAC	2	0.61754
	1198	scButterfly-C	MB	NMI	RNA to ATAC	3	0.658442
	1199	scButterfly-C	MB	NMI	RNA to ATAC	4	0.652507
	1200	scButterfly-C	CL	AMI	ATAC to RNA	0	0.914018
	1201	scButterfly-C	CL	AMI	ATAC to RNA	1	0.91718
	1202	scButterfly-C	CL	AMI	ATAC to RNA	2	0.852943
	1203	scButterfly-C	CL	AMI	ATAC to RNA	3	0.814559
	1204	scButterfly-C	CL	AMI	ATAC to RNA	4	0.86679
	1205	scButterfly-C	CL	AMI	RNA to ATAC	0	0.931402
	1206	scButterfly-C	CL	AMI	RNA to ATAC	1	0.918848
	1207	scButterfly-C	CL	AMI	RNA to ATAC	2	0.855486
	1208	scButterfly-C	CL	AMI	RNA to ATAC	3	0.905429
	1209	scButterfly-C	CL	AMI	RNA to ATAC	4	0.857159
	1210	scButterfly-C	CL	ARI	ATAC to RNA	0	0.857503
	1211	scButterfly-C	CL	ARI	ATAC to RNA	1	0.794434
	1212	scButterfly-C	CL	ARI	ATAC to RNA	2	0.66785
	1213	scButterfly-C	CL	ARI	ATAC to RNA	3	0.625932
	1214	scButterfly-C	CL	ARI	ATAC to RNA	4	0.727134
	1215	scButterfly-C	CL	ARI	RNA to ATAC	0	0.856325
	1216	scButterfly-C	CL	ARI	RNA to ATAC	1	0.801313
	1217	scButterfly-C	CL	ARI	RNA to ATAC	2	0.677968
	1218	scButterfly-C	CL	ARI	RNA to ATAC	3	0.800751
	1219	scButterfly-C	CL	ARI	RNA to ATAC	4	0.767999
	1220	scButterfly-C	CL	HOM	ATAC to RNA	0	0.97556
	1221	scButterfly-C	CL	HOM	ATAC to RNA	1	1
	1222	scButterfly-C	CL	HOM	ATAC to RNA	2	1
	1223	scButterfly-C	CL	HOM	ATAC to RNA	3	0.975888
	1224	scButterfly-C	CL	HOM	ATAC to RNA	4	1
	1225	scButterfly-C	CL	HOM	RNA to ATAC	0	1
	1226	scButterfly-C	CL	HOM	RNA to ATAC	1	1
	1227	scButterfly-C	CL	HOM	RNA to ATAC	2	1
	1228	scButterfly-C	CL	HOM	RNA to ATAC	3	1
	1229	scButterfly-C	CL	HOM	RNA to ATAC	4	0.973576
	1230	scButterfly-C	CL	NMI	ATAC to RNA	0	0.91952
	1231	scButterfly-C	CL	NMI	ATAC to RNA	1	0.922451
	1232	scButterfly-C	CL	NMI	ATAC to RNA	2	0.864076
	1233	scButterfly-C	CL	NMI	ATAC to RNA	3	0.828914
	1234	scButterfly-C	CL	NMI	ATAC to RNA	4	0.876806
	1235	scButterfly-C	CL	NMI	RNA to ATAC	0	0.935745
	1236	scButterfly-C	CL	NMI	RNA to ATAC	1	0.924026
	1237	scButterfly-C	CL	NMI	RNA to ATAC	2	0.866456
	1238	scButterfly-C	CL	NMI	RNA to ATAC	3	0.911935
	1239	scButterfly-C	CL	NMI	RNA to ATAC	4	0.868078
	1240	scButterfly-C	MCC	AMI	ATAC to RNA	0	0.475811
	1241	scButterfly-C	MCC	AMI	ATAC to RNA	1	0.450491
	1242	scButterfly-C	MCC	AMI	ATAC to RNA	2	0.47215
	1243	scButterfly-C	MCC	AMI	ATAC to RNA	3	0.488548
	1244	scButterfly-C	MCC	AMI	ATAC to RNA	4	0.455819
	1245	scButterfly-C	MCC	AMI	RNA to ATAC	0	0.516601
	1246	scButterfly-C	MCC	AMI	RNA to ATAC	1	0.511505
	1247	scButterfly-C	MCC	AMI	RNA to ATAC	2	0.535513
	1248	scButterfly-C	MCC	AMI	RNA to ATAC	3	0.531123
	1249	scButterfly-C	MCC	AMI	RNA to ATAC	4	0.536549
	1250	scButterfly-C	MCC	ARI	ATAC to RNA	0	0.259221
	1251	scButterfly-C	MCC	ARI	ATAC to RNA	1	0.223297
	1252	scButterfly-C	MCC	ARI	ATAC to RNA	2	0.279003
	1253	scButterfly-C	MCC	ARI	ATAC to RNA	3	0.270579
	1254	scButterfly-C	MCC	ARI	ATAC to RNA	4	0.270744
	1255	scButterfly-C	MCC	ARI	RNA to ATAC	0	0.282422
	1256	scButterfly-C	MCC	ARI	RNA to ATAC	1	0.251081
	1257	scButterfly-C	MCC	ARI	RNA to ATAC	2	0.319359
	1258	scButterfly-C	MCC	ARI	RNA to ATAC	3	0.283678
	1259	scButterfly-C	MCC	ARI	RNA to ATAC	4	0.299457
	1260	scButterfly-C	MCC	HOM	ATAC to RNA	0	0.540426
	1261	scButterfly-C	MCC	HOM	ATAC to RNA	1	0.514619
	1262	scButterfly-C	MCC	HOM	ATAC to RNA	2	0.536933
	1263	scButterfly-C	MCC	HOM	ATAC to RNA	3	0.554613
	1264	scButterfly-C	MCC	HOM	ATAC to RNA	4	0.505875
	1265	scButterfly-C	MCC	HOM	RNA to ATAC	0	0.583588
	1266	scButterfly-C	MCC	HOM	RNA to ATAC	1	0.587062
	1267	scButterfly-C	MCC	HOM	RNA to ATAC	2	0.606476
	1268	scButterfly-C	MCC	HOM	RNA to ATAC	3	0.604122
	1269	scButterfly-C	MCC	HOM	RNA to ATAC	4	0.59923
	1270	scButterfly-C	MCC	NMI	ATAC to RNA	0	0.497513
	1271	scButterfly-C	MCC	NMI	ATAC to RNA	1	0.47338
	1272	scButterfly-C	MCC	NMI	ATAC to RNA	2	0.494337
	1273	scButterfly-C	MCC	NMI	ATAC to RNA	3	0.509902
	1274	scButterfly-C	MCC	NMI	ATAC to RNA	4	0.476156
	1275	scButterfly-C	MCC	NMI	RNA to ATAC	0	0.536724
	1276	scButterfly-C	MCC	NMI	RNA to ATAC	1	0.533581
	1277	scButterfly-C	MCC	NMI	RNA to ATAC	2	0.555613
	1278	scButterfly-C	MCC	NMI	RNA to ATAC	3	0.550689
	1279	scButterfly-C	MCC	NMI	RNA to ATAC	4	0.554872
	1280	scButterfly-C	MK	AMI	ATAC to RNA	0	0.131882
	1281	scButterfly-C	MK	AMI	ATAC to RNA	1	0.130873
	1282	scButterfly-C	MK	AMI	ATAC to RNA	2	0.135051
	1283	scButterfly-C	MK	AMI	ATAC to RNA	3	0.136904
	1284	scButterfly-C	MK	AMI	ATAC to RNA	4	0.130808
	1285	scButterfly-C	MK	AMI	RNA to ATAC	0	0.403166
	1286	scButterfly-C	MK	AMI	RNA to ATAC	1	0.393954
	1287	scButterfly-C	MK	AMI	RNA to ATAC	2	0.389139
	1288	scButterfly-C	MK	AMI	RNA to ATAC	3	0.401137
	1289	scButterfly-C	MK	AMI	RNA to ATAC	4	0.385129
	1290	scButterfly-C	MK	ARI	ATAC to RNA	0	0.042277
	1291	scButterfly-C	MK	ARI	ATAC to RNA	1	0.0481297
	1292	scButterfly-C	MK	ARI	ATAC to RNA	2	0.0477143
	1293	scButterfly-C	MK	ARI	ATAC to RNA	3	0.0438309
	1294	scButterfly-C	MK	ARI	ATAC to RNA	4	0.0470039
	1295	scButterfly-C	MK	ARI	RNA to ATAC	0	0.188085
	1296	scButterfly-C	MK	ARI	RNA to ATAC	1	0.169596
	1297	scButterfly-C	MK	ARI	RNA to ATAC	2	0.168023
	1298	scButterfly-C	MK	ARI	RNA to ATAC	3	0.186148
	1299	scButterfly-C	MK	ARI	RNA to ATAC	4	0.182758
	1300	scButterfly-C	MK	HOM	ATAC to RNA	0	0.181004
	1301	scButterfly-C	MK	HOM	ATAC to RNA	1	0.178712
	1302	scButterfly-C	MK	HOM	ATAC to RNA	2	0.178113
	1303	scButterfly-C	MK	HOM	ATAC to RNA	3	0.189952
	1304	scButterfly-C	MK	HOM	ATAC to RNA	4	0.176023
	1305	scButterfly-C	MK	HOM	RNA to ATAC	0	0.486609
	1306	scButterfly-C	MK	HOM	RNA to ATAC	1	0.489426
	1307	scButterfly-C	MK	HOM	RNA to ATAC	2	0.477794
	1308	scButterfly-C	MK	HOM	RNA to ATAC	3	0.488302
	1309	scButterfly-C	MK	HOM	RNA to ATAC	4	0.482162
	1310	scButterfly-C	MK	NMI	ATAC to RNA	0	0.154909
	1311	scButterfly-C	MK	NMI	ATAC to RNA	1	0.153748
	1312	scButterfly-C	MK	NMI	ATAC to RNA	2	0.15606
	1313	scButterfly-C	MK	NMI	ATAC to RNA	3	0.160353
	1314	scButterfly-C	MK	NMI	ATAC to RNA	4	0.151924
	1315	scButterfly-C	MK	NMI	RNA to ATAC	0	0.419017
	1316	scButterfly-C	MK	NMI	RNA to ATAC	1	0.411084
	1317	scButterfly-C	MK	NMI	RNA to ATAC	2	0.405818
	1318	scButterfly-C	MK	NMI	RNA to ATAC	3	0.416865
	1319	scButterfly-C	MK	NMI	RNA to ATAC	4	0.402472
	1320	scButterfly-C	MDS	AMI	ATAC to RNA	0	0.571218
	1321	scButterfly-C	MDS	AMI	ATAC to RNA	1	0.543483
	1322	scButterfly-C	MDS	AMI	ATAC to RNA	2	0.557573
	1323	scButterfly-C	MDS	AMI	ATAC to RNA	3	0.551996
	1324	scButterfly-C	MDS	AMI	ATAC to RNA	4	0.547209
	1325	scButterfly-C	MDS	AMI	RNA to ATAC	0	0.645037
	1326	scButterfly-C	MDS	AMI	RNA to ATAC	1	0.61154
	1327	scButterfly-C	MDS	AMI	RNA to ATAC	2	0.633866
	1328	scButterfly-C	MDS	AMI	RNA to ATAC	3	0.630052
	1329	scButterfly-C	MDS	AMI	RNA to ATAC	4	0.647187
	1330	scButterfly-C	MDS	ARI	ATAC to RNA	0	0.299552
	1331	scButterfly-C	MDS	ARI	ATAC to RNA	1	0.280502
	1332	scButterfly-C	MDS	ARI	ATAC to RNA	2	0.299214
	1333	scButterfly-C	MDS	ARI	ATAC to RNA	3	0.252665
	1334	scButterfly-C	MDS	ARI	ATAC to RNA	4	0.270294
	1335	scButterfly-C	MDS	ARI	RNA to ATAC	0	0.361448
	1336	scButterfly-C	MDS	ARI	RNA to ATAC	1	0.308985
	1337	scButterfly-C	MDS	ARI	RNA to ATAC	2	0.34124
	1338	scButterfly-C	MDS	ARI	RNA to ATAC	3	0.328136
	1339	scButterfly-C	MDS	ARI	RNA to ATAC	4	0.373893
	1340	scButterfly-C	MDS	HOM	ATAC to RNA	0	0.647615
	1341	scButterfly-C	MDS	HOM	ATAC to RNA	1	0.620457
	1342	scButterfly-C	MDS	HOM	ATAC to RNA	2	0.632588
	1343	scButterfly-C	MDS	HOM	ATAC to RNA	3	0.640345
	1344	scButterfly-C	MDS	HOM	ATAC to RNA	4	0.629618
	1345	scButterfly-C	MDS	HOM	RNA to ATAC	0	0.728792
	1346	scButterfly-C	MDS	HOM	RNA to ATAC	1	0.694357
	1347	scButterfly-C	MDS	HOM	RNA to ATAC	2	0.715647
	1348	scButterfly-C	MDS	HOM	RNA to ATAC	3	0.72268
	1349	scButterfly-C	MDS	HOM	RNA to ATAC	4	0.723071
	1350	scButterfly-C	MDS	NMI	ATAC to RNA	0	0.57807
	1351	scButterfly-C	MDS	NMI	ATAC to RNA	1	0.550815
	1352	scButterfly-C	MDS	NMI	ATAC to RNA	2	0.564399
	1353	scButterfly-C	MDS	NMI	ATAC to RNA	3	0.559831
	1354	scButterfly-C	MDS	NMI	ATAC to RNA	4	0.554436
	1355	scButterfly-C	MDS	NMI	RNA to ATAC	0	0.650727
	1356	scButterfly-C	MDS	NMI	RNA to ATAC	1	0.617556
	1357	scButterfly-C	MDS	NMI	RNA to ATAC	2	0.639555
	1358	scButterfly-C	MDS	NMI	RNA to ATAC	3	0.636373
	1359	scButterfly-C	MDS	NMI	RNA to ATAC	4	0.652136
	1360	scButterfly-C	PBMC	AMI	ATAC to RNA	0	0.726252
	1361	scButterfly-C	PBMC	AMI	ATAC to RNA	1	0.732453
	1362	scButterfly-C	PBMC	AMI	ATAC to RNA	2	0.719401
	1363	scButterfly-C	PBMC	AMI	ATAC to RNA	3	0.723175
	1364	scButterfly-C	PBMC	AMI	ATAC to RNA	4	0.72298
	1365	scButterfly-C	PBMC	AMI	RNA to ATAC	0	0.738662
	1366	scButterfly-C	PBMC	AMI	RNA to ATAC	1	0.738086
	1367	scButterfly-C	PBMC	AMI	RNA to ATAC	2	0.732301
	1368	scButterfly-C	PBMC	AMI	RNA to ATAC	3	0.724563
	1369	scButterfly-C	PBMC	AMI	RNA to ATAC	4	0.756348
	1370	scButterfly-C	PBMC	ARI	ATAC to RNA	0	0.431056
	1371	scButterfly-C	PBMC	ARI	ATAC to RNA	1	0.422027
	1372	scButterfly-C	PBMC	ARI	ATAC to RNA	2	0.38346
	1373	scButterfly-C	PBMC	ARI	ATAC to RNA	3	0.391259
	1374	scButterfly-C	PBMC	ARI	ATAC to RNA	4	0.397824
	1375	scButterfly-C	PBMC	ARI	RNA to ATAC	0	0.407198
	1376	scButterfly-C	PBMC	ARI	RNA to ATAC	1	0.422653
	1377	scButterfly-C	PBMC	ARI	RNA to ATAC	2	0.393457
	1378	scButterfly-C	PBMC	ARI	RNA to ATAC	3	0.387824
	1379	scButterfly-C	PBMC	ARI	RNA to ATAC	4	0.455976
	1380	scButterfly-C	PBMC	HOM	ATAC to RNA	0	0.823545
	1381	scButterfly-C	PBMC	HOM	ATAC to RNA	1	0.837877
	1382	scButterfly-C	PBMC	HOM	ATAC to RNA	2	0.837021
	1383	scButterfly-C	PBMC	HOM	ATAC to RNA	3	0.841718
	1384	scButterfly-C	PBMC	HOM	ATAC to RNA	4	0.843535
	1385	scButterfly-C	PBMC	HOM	RNA to ATAC	0	0.860965
	1386	scButterfly-C	PBMC	HOM	RNA to ATAC	1	0.842644
	1387	scButterfly-C	PBMC	HOM	RNA to ATAC	2	0.860637
	1388	scButterfly-C	PBMC	HOM	RNA to ATAC	3	0.851766
	1389	scButterfly-C	PBMC	HOM	RNA to ATAC	4	0.864697
	1390	scButterfly-C	PBMC	NMI	ATAC to RNA	0	0.735827
	1391	scButterfly-C	PBMC	NMI	ATAC to RNA	1	0.742741
	1392	scButterfly-C	PBMC	NMI	ATAC to RNA	2	0.730268
	1393	scButterfly-C	PBMC	NMI	ATAC to RNA	3	0.734387
	1394	scButterfly-C	PBMC	NMI	ATAC to RNA	4	0.73371
	1395	scButterfly-C	PBMC	NMI	RNA to ATAC	0	0.748954
	1396	scButterfly-C	PBMC	NMI	RNA to ATAC	1	0.747781
	1397	scButterfly-C	PBMC	NMI	RNA to ATAC	2	0.743454
	1398	scButterfly-C	PBMC	NMI	RNA to ATAC	3	0.736129
	1399	scButterfly-C	PBMC	NMI	RNA to ATAC	4	0.76546
	1400	scButterfly-T	BMMC	AMI	ATAC to RNA	0	0.693795
	1401	scButterfly-T	BMMC	AMI	ATAC to RNA	1	0.688421
	1402	scButterfly-T	BMMC	AMI	ATAC to RNA	2	0.603871
	1403	scButterfly-T	BMMC	AMI	ATAC to RNA	3	0.684556
	1404	scButterfly-T	BMMC	AMI	ATAC to RNA	4	0.685384
	1405	scButterfly-T	BMMC	AMI	RNA to ATAC	0	0.709543
	1406	scButterfly-T	BMMC	AMI	RNA to ATAC	1	0.702478
	1407	scButterfly-T	BMMC	AMI	RNA to ATAC	2	0.711863
	1408	scButterfly-T	BMMC	AMI	RNA to ATAC	3	0.706698
	1409	scButterfly-T	BMMC	AMI	RNA to ATAC	4	0.707011
	1410	scButterfly-T	BMMC	ARI	ATAC to RNA	0	0.403018
	1411	scButterfly-T	BMMC	ARI	ATAC to RNA	1	0.405019
	1412	scButterfly-T	BMMC	ARI	ATAC to RNA	2	0.304708
	1413	scButterfly-T	BMMC	ARI	ATAC to RNA	3	0.384785
	1414	scButterfly-T	BMMC	ARI	ATAC to RNA	4	0.379839
	1415	scButterfly-T	BMMC	ARI	RNA to ATAC	0	0.386191
	1416	scButterfly-T	BMMC	ARI	RNA to ATAC	1	0.367852
	1417	scButterfly-T	BMMC	ARI	RNA to ATAC	2	0.384712
	1418	scButterfly-T	BMMC	ARI	RNA to ATAC	3	0.386442
	1419	scButterfly-T	BMMC	ARI	RNA to ATAC	4	0.389567
	1420	scButterfly-T	BMMC	HOM	ATAC to RNA	0	0.787096
	1421	scButterfly-T	BMMC	HOM	ATAC to RNA	1	0.784039
	1422	scButterfly-T	BMMC	HOM	ATAC to RNA	2	0.689161
	1423	scButterfly-T	BMMC	HOM	ATAC to RNA	3	0.782034
	1424	scButterfly-T	BMMC	HOM	ATAC to RNA	4	0.79012
	1425	scButterfly-T	BMMC	HOM	RNA to ATAC	0	0.818564
	1426	scButterfly-T	BMMC	HOM	RNA to ATAC	1	0.810491
	1427	scButterfly-T	BMMC	HOM	RNA to ATAC	2	0.822147
	1428	scButterfly-T	BMMC	HOM	RNA to ATAC	3	0.797463
	1429	scButterfly-T	BMMC	HOM	RNA to ATAC	4	0.812125
	1430	scButterfly-T	BMMC	NMI	ATAC to RNA	0	0.696339
	1431	scButterfly-T	BMMC	NMI	ATAC to RNA	1	0.691009
	1432	scButterfly-T	BMMC	NMI	ATAC to RNA	2	0.607244
	1433	scButterfly-T	BMMC	NMI	ATAC to RNA	3	0.68733
	1434	scButterfly-T	BMMC	NMI	ATAC to RNA	4	0.68829
	1435	scButterfly-T	BMMC	NMI	RNA to ATAC	0	0.712141
	1436	scButterfly-T	BMMC	NMI	RNA to ATAC	1	0.705071
	1437	scButterfly-T	BMMC	NMI	RNA to ATAC	2	0.714429
	1438	scButterfly-T	BMMC	NMI	RNA to ATAC	3	0.708989
	1439	scButterfly-T	BMMC	NMI	RNA to ATAC	4	0.709488
	1440	scButterfly-T	MB	AMI	ATAC to RNA	0	0.308586
	1441	scButterfly-T	MB	AMI	ATAC to RNA	1	0.279504
	1442	scButterfly-T	MB	AMI	ATAC to RNA	2	0.245785
	1443	scButterfly-T	MB	AMI	ATAC to RNA	3	0.261898
	1444	scButterfly-T	MB	AMI	ATAC to RNA	4	0.277299
	1445	scButterfly-T	MB	AMI	RNA to ATAC	0	0.682641
	1446	scButterfly-T	MB	AMI	RNA to ATAC	1	0.701319
	1447	scButterfly-T	MB	AMI	RNA to ATAC	2	0.712091
	1448	scButterfly-T	MB	AMI	RNA to ATAC	3	0.724832
	1449	scButterfly-T	MB	AMI	RNA to ATAC	4	0.706677
	1450	scButterfly-T	MB	ARI	ATAC to RNA	0	0.182622
	1451	scButterfly-T	MB	ARI	ATAC to RNA	1	0.170981
	1452	scButterfly-T	MB	ARI	ATAC to RNA	2	0.126321
	1453	scButterfly-T	MB	ARI	ATAC to RNA	3	0.156113
	1454	scButterfly-T	MB	ARI	ATAC to RNA	4	0.167636
	1455	scButterfly-T	MB	ARI	RNA to ATAC	0	0.494125
	1456	scButterfly-T	MB	ARI	RNA to ATAC	1	0.524849
	1457	scButterfly-T	MB	ARI	RNA to ATAC	2	0.546047
	1458	scButterfly-T	MB	ARI	RNA to ATAC	3	0.569146
	1459	scButterfly-T	MB	ARI	RNA to ATAC	4	0.531762
	1460	scButterfly-T	MB	HOM	ATAC to RNA	0	0.323972
	1461	scButterfly-T	MB	HOM	ATAC to RNA	1	0.314816
	1462	scButterfly-T	MB	HOM	ATAC to RNA	2	0.277003
	1463	scButterfly-T	MB	HOM	ATAC to RNA	3	0.294035
	1464	scButterfly-T	MB	HOM	ATAC to RNA	4	0.287771
	1465	scButterfly-T	MB	HOM	RNA to ATAC	0	0.714832
	1466	scButterfly-T	MB	HOM	RNA to ATAC	1	0.722637
	1467	scButterfly-T	MB	HOM	RNA to ATAC	2	0.746388
	1468	scButterfly-T	MB	HOM	RNA to ATAC	3	0.753914
	1469	scButterfly-T	MB	HOM	RNA to ATAC	4	0.740198
	1470	scButterfly-T	MB	NMI	ATAC to RNA	0	0.350802
	1471	scButterfly-T	MB	NMI	ATAC to RNA	1	0.330007
	1472	scButterfly-T	MB	NMI	ATAC to RNA	2	0.29495
	1473	scButterfly-T	MB	NMI	ATAC to RNA	3	0.310111
	1474	scButterfly-T	MB	NMI	ATAC to RNA	4	0.317038
	1475	scButterfly-T	MB	NMI	RNA to ATAC	0	0.711176
	1476	scButterfly-T	MB	NMI	RNA to ATAC	1	0.727746
	1477	scButterfly-T	MB	NMI	RNA to ATAC	2	0.740453
	1478	scButterfly-T	MB	NMI	RNA to ATAC	3	0.750469
	1479	scButterfly-T	MB	NMI	RNA to ATAC	4	0.734129
	1480	scButterfly-T	CL	AMI	ATAC to RNA	0	0.885831
	1481	scButterfly-T	CL	AMI	ATAC to RNA	1	0.923561
	1482	scButterfly-T	CL	AMI	ATAC to RNA	2	0.836886
	1483	scButterfly-T	CL	AMI	ATAC to RNA	3	0.879979
	1484	scButterfly-T	CL	AMI	ATAC to RNA	4	0.892204
	1485	scButterfly-T	CL	AMI	RNA to ATAC	0	0.934839
	1486	scButterfly-T	CL	AMI	RNA to ATAC	1	0.918848
	1487	scButterfly-T	CL	AMI	RNA to ATAC	2	1
	1488	scButterfly-T	CL	AMI	RNA to ATAC	3	0.852636
	1489	scButterfly-T	CL	AMI	RNA to ATAC	4	0.878719
	1490	scButterfly-T	CL	ARI	ATAC to RNA	0	0.832408
	1491	scButterfly-T	CL	ARI	ATAC to RNA	1	0.819999
	1492	scButterfly-T	CL	ARI	ATAC to RNA	2	0.676928
	1493	scButterfly-T	CL	ARI	ATAC to RNA	3	0.783121
	1494	scButterfly-T	CL	ARI	ATAC to RNA	4	0.82649
	1495	scButterfly-T	CL	ARI	RNA to ATAC	0	0.867662
	1496	scButterfly-T	CL	ARI	RNA to ATAC	1	0.801313
	1497	scButterfly-T	CL	ARI	RNA to ATAC	2	1
	1498	scButterfly-T	CL	ARI	RNA to ATAC	3	0.69318
	1499	scButterfly-T	CL	ARI	RNA to ATAC	4	0.778222
	1500	scButterfly-T	CL	HOM	ATAC to RNA	0	0.97556
	1501	scButterfly-T	CL	HOM	ATAC to RNA	1	1
	1502	scButterfly-T	CL	HOM	ATAC to RNA	2	0.977565
	1503	scButterfly-T	CL	HOM	ATAC to RNA	3	0.975888
	1504	scButterfly-T	CL	HOM	ATAC to RNA	4	1
	1505	scButterfly-T	CL	HOM	RNA to ATAC	0	1
	1506	scButterfly-T	CL	HOM	RNA to ATAC	1	1
	1507	scButterfly-T	CL	HOM	RNA to ATAC	2	1
	1508	scButterfly-T	CL	HOM	RNA to ATAC	3	1
	1509	scButterfly-T	CL	HOM	RNA to ATAC	4	1
	1510	scButterfly-T	CL	NMI	ATAC to RNA	0	0.894512
	1511	scButterfly-T	CL	NMI	ATAC to RNA	1	0.928474
	1512	scButterfly-T	CL	NMI	ATAC to RNA	2	0.849305
	1513	scButterfly-T	CL	NMI	ATAC to RNA	3	0.888223
	1514	scButterfly-T	CL	NMI	ATAC to RNA	4	0.900516
	1515	scButterfly-T	CL	NMI	RNA to ATAC	0	0.938986
	1516	scButterfly-T	CL	NMI	RNA to ATAC	1	0.924026
	1517	scButterfly-T	CL	NMI	RNA to ATAC	2	1
	1518	scButterfly-T	CL	NMI	RNA to ATAC	3	0.864173
	1519	scButterfly-T	CL	NMI	RNA to ATAC	4	0.887954
	1520	scButterfly-T	MCC	AMI	ATAC to RNA	0	0.477101
	1521	scButterfly-T	MCC	AMI	ATAC to RNA	1	0.471942
	1522	scButterfly-T	MCC	AMI	ATAC to RNA	2	0.47414
	1523	scButterfly-T	MCC	AMI	ATAC to RNA	3	0.475957
	1524	scButterfly-T	MCC	AMI	ATAC to RNA	4	0.458945
	1525	scButterfly-T	MCC	AMI	RNA to ATAC	0	0.539377
	1526	scButterfly-T	MCC	AMI	RNA to ATAC	1	0.534783
	1527	scButterfly-T	MCC	AMI	RNA to ATAC	2	0.559498
	1528	scButterfly-T	MCC	AMI	RNA to ATAC	3	0.555035
	1529	scButterfly-T	MCC	AMI	RNA to ATAC	4	0.559207
	1530	scButterfly-T	MCC	ARI	ATAC to RNA	0	0.282902
	1531	scButterfly-T	MCC	ARI	ATAC to RNA	1	0.266965
	1532	scButterfly-T	MCC	ARI	ATAC to RNA	2	0.28587
	1533	scButterfly-T	MCC	ARI	ATAC to RNA	3	0.272296
	1534	scButterfly-T	MCC	ARI	ATAC to RNA	4	0.2559
	1535	scButterfly-T	MCC	ARI	RNA to ATAC	0	0.263773
	1536	scButterfly-T	MCC	ARI	RNA to ATAC	1	0.269881
	1537	scButterfly-T	MCC	ARI	RNA to ATAC	2	0.331054
	1538	scButterfly-T	MCC	ARI	RNA to ATAC	3	0.314648
	1539	scButterfly-T	MCC	ARI	RNA to ATAC	4	0.313267
	1540	scButterfly-T	MCC	HOM	ATAC to RNA	0	0.536443
	1541	scButterfly-T	MCC	HOM	ATAC to RNA	1	0.525532
	1542	scButterfly-T	MCC	HOM	ATAC to RNA	2	0.53322
	1543	scButterfly-T	MCC	HOM	ATAC to RNA	3	0.539509
	1544	scButterfly-T	MCC	HOM	ATAC to RNA	4	0.521437
	1545	scButterfly-T	MCC	HOM	RNA to ATAC	0	0.622019
	1546	scButterfly-T	MCC	HOM	RNA to ATAC	1	0.609065
	1547	scButterfly-T	MCC	HOM	RNA to ATAC	2	0.637611
	1548	scButterfly-T	MCC	HOM	RNA to ATAC	3	0.616868
	1549	scButterfly-T	MCC	HOM	RNA to ATAC	4	0.625531
	1550	scButterfly-T	MCC	NMI	ATAC to RNA	0	0.497896
	1551	scButterfly-T	MCC	NMI	ATAC to RNA	1	0.492066
	1552	scButterfly-T	MCC	NMI	ATAC to RNA	2	0.495332
	1553	scButterfly-T	MCC	NMI	ATAC to RNA	3	0.496926
	1554	scButterfly-T	MCC	NMI	ATAC to RNA	4	0.481268
	1555	scButterfly-T	MCC	NMI	RNA to ATAC	0	0.560691
	1556	scButterfly-T	MCC	NMI	RNA to ATAC	1	0.554954
	1557	scButterfly-T	MCC	NMI	RNA to ATAC	2	0.579475
	1558	scButterfly-T	MCC	NMI	RNA to ATAC	3	0.572895
	1559	scButterfly-T	MCC	NMI	RNA to ATAC	4	0.577357
	1560	scButterfly-T	MK	AMI	ATAC to RNA	0	0.117899
	1561	scButterfly-T	MK	AMI	ATAC to RNA	1	0.136593
	1562	scButterfly-T	MK	AMI	ATAC to RNA	2	0.134874
	1563	scButterfly-T	MK	AMI	ATAC to RNA	3	0.131474
	1564	scButterfly-T	MK	AMI	ATAC to RNA	4	0.120765
	1565	scButterfly-T	MK	AMI	RNA to ATAC	0	0.418778
	1566	scButterfly-T	MK	AMI	RNA to ATAC	1	0.433968
	1567	scButterfly-T	MK	AMI	RNA to ATAC	2	0.432372
	1568	scButterfly-T	MK	AMI	RNA to ATAC	3	0.441351
	1569	scButterfly-T	MK	AMI	RNA to ATAC	4	0.433008
	1570	scButterfly-T	MK	ARI	ATAC to RNA	0	0.0465988
	1571	scButterfly-T	MK	ARI	ATAC to RNA	1	0.0487718
	1572	scButterfly-T	MK	ARI	ATAC to RNA	2	0.0488149
	1573	scButterfly-T	MK	ARI	ATAC to RNA	3	0.051152
	1574	scButterfly-T	MK	ARI	ATAC to RNA	4	0.0428919
	1575	scButterfly-T	MK	ARI	RNA to ATAC	0	0.179853
	1576	scButterfly-T	MK	ARI	RNA to ATAC	1	0.215219
	1577	scButterfly-T	MK	ARI	RNA to ATAC	2	0.206564
	1578	scButterfly-T	MK	ARI	RNA to ATAC	3	0.220415
	1579	scButterfly-T	MK	ARI	RNA to ATAC	4	0.205437
	1580	scButterfly-T	MK	HOM	ATAC to RNA	0	0.160468
	1581	scButterfly-T	MK	HOM	ATAC to RNA	1	0.184296
	1582	scButterfly-T	MK	HOM	ATAC to RNA	2	0.179276
	1583	scButterfly-T	MK	HOM	ATAC to RNA	3	0.175148
	1584	scButterfly-T	MK	HOM	ATAC to RNA	4	0.165983
	1585	scButterfly-T	MK	HOM	RNA to ATAC	0	0.524379
	1586	scButterfly-T	MK	HOM	RNA to ATAC	1	0.529531
	1587	scButterfly-T	MK	HOM	RNA to ATAC	2	0.523722
	1588	scButterfly-T	MK	HOM	RNA to ATAC	3	0.533094
	1589	scButterfly-T	MK	HOM	RNA to ATAC	4	0.524647
	1590	scButterfly-T	MK	NMI	ATAC to RNA	0	0.140334
	1591	scButterfly-T	MK	NMI	ATAC to RNA	1	0.158393
	1592	scButterfly-T	MK	NMI	ATAC to RNA	2	0.155784
	1593	scButterfly-T	MK	NMI	ATAC to RNA	3	0.152587
	1594	scButterfly-T	MK	NMI	ATAC to RNA	4	0.142089
	1595	scButterfly-T	MK	NMI	RNA to ATAC	0	0.436556
	1596	scButterfly-T	MK	NMI	RNA to ATAC	1	0.450064
	1597	scButterfly-T	MK	NMI	RNA to ATAC	2	0.447901
	1598	scButterfly-T	MK	NMI	RNA to ATAC	3	0.456022
	1599	scButterfly-T	MK	NMI	RNA to ATAC	4	0.447876
	1600	scButterfly-T	MDS	AMI	ATAC to RNA	0	0.571218
	1601	scButterfly-T	MDS	AMI	ATAC to RNA	1	0.543483
	1602	scButterfly-T	MDS	AMI	ATAC to RNA	2	0.557573
	1603	scButterfly-T	MDS	AMI	ATAC to RNA	3	0.551996
	1604	scButterfly-T	MDS	AMI	ATAC to RNA	4	0.547209
	1605	scButterfly-T	MDS	AMI	RNA to ATAC	0	0.645037
	1606	scButterfly-T	MDS	AMI	RNA to ATAC	1	0.61154
	1607	scButterfly-T	MDS	AMI	RNA to ATAC	2	0.633866
	1608	scButterfly-T	MDS	AMI	RNA to ATAC	3	0.630052
	1609	scButterfly-T	MDS	AMI	RNA to ATAC	4	0.647187
	1610	scButterfly-T	MDS	ARI	ATAC to RNA	0	0.299552
	1611	scButterfly-T	MDS	ARI	ATAC to RNA	1	0.280502
	1612	scButterfly-T	MDS	ARI	ATAC to RNA	2	0.299214
	1613	scButterfly-T	MDS	ARI	ATAC to RNA	3	0.252665
	1614	scButterfly-T	MDS	ARI	ATAC to RNA	4	0.270294
	1615	scButterfly-T	MDS	ARI	RNA to ATAC	0	0.361448
	1616	scButterfly-T	MDS	ARI	RNA to ATAC	1	0.308985
	1617	scButterfly-T	MDS	ARI	RNA to ATAC	2	0.34124
	1618	scButterfly-T	MDS	ARI	RNA to ATAC	3	0.328136
	1619	scButterfly-T	MDS	ARI	RNA to ATAC	4	0.373893
	1620	scButterfly-T	MDS	HOM	ATAC to RNA	0	0.647615
	1621	scButterfly-T	MDS	HOM	ATAC to RNA	1	0.620457
	1622	scButterfly-T	MDS	HOM	ATAC to RNA	2	0.632588
	1623	scButterfly-T	MDS	HOM	ATAC to RNA	3	0.640345
	1624	scButterfly-T	MDS	HOM	ATAC to RNA	4	0.629618
	1625	scButterfly-T	MDS	HOM	RNA to ATAC	0	0.728792
	1626	scButterfly-T	MDS	HOM	RNA to ATAC	1	0.694357
	1627	scButterfly-T	MDS	HOM	RNA to ATAC	2	0.715647
	1628	scButterfly-T	MDS	HOM	RNA to ATAC	3	0.72268
	1629	scButterfly-T	MDS	HOM	RNA to ATAC	4	0.723071
	1630	scButterfly-T	MDS	NMI	ATAC to RNA	0	0.57807
	1631	scButterfly-T	MDS	NMI	ATAC to RNA	1	0.550815
	1632	scButterfly-T	MDS	NMI	ATAC to RNA	2	0.564399
	1633	scButterfly-T	MDS	NMI	ATAC to RNA	3	0.559831
	1634	scButterfly-T	MDS	NMI	ATAC to RNA	4	0.554436
	1635	scButterfly-T	MDS	NMI	RNA to ATAC	0	0.650727
	1636	scButterfly-T	MDS	NMI	RNA to ATAC	1	0.617556
	1637	scButterfly-T	MDS	NMI	RNA to ATAC	2	0.639555
	1638	scButterfly-T	MDS	NMI	RNA to ATAC	3	0.636373
	1639	scButterfly-T	MDS	NMI	RNA to ATAC	4	0.652136
	1640	scButterfly-T	PBMC	AMI	ATAC to RNA	0	0.714647
	1641	scButterfly-T	PBMC	AMI	ATAC to RNA	1	0.745814
	1642	scButterfly-T	PBMC	AMI	ATAC to RNA	2	0.732651
	1643	scButterfly-T	PBMC	AMI	ATAC to RNA	3	0.712169
	1644	scButterfly-T	PBMC	AMI	ATAC to RNA	4	0.735704
	1645	scButterfly-T	PBMC	AMI	RNA to ATAC	0	0.73135
	1646	scButterfly-T	PBMC	AMI	RNA to ATAC	1	0.735791
	1647	scButterfly-T	PBMC	AMI	RNA to ATAC	2	0.735944
	1648	scButterfly-T	PBMC	AMI	RNA to ATAC	3	0.729566
	1649	scButterfly-T	PBMC	AMI	RNA to ATAC	4	0.758788
	1650	scButterfly-T	PBMC	ARI	ATAC to RNA	0	0.395992
	1651	scButterfly-T	PBMC	ARI	ATAC to RNA	1	0.45724
	1652	scButterfly-T	PBMC	ARI	ATAC to RNA	2	0.412481
	1653	scButterfly-T	PBMC	ARI	ATAC to RNA	3	0.373753
	1654	scButterfly-T	PBMC	ARI	ATAC to RNA	4	0.410423
	1655	scButterfly-T	PBMC	ARI	RNA to ATAC	0	0.381146
	1656	scButterfly-T	PBMC	ARI	RNA to ATAC	1	0.396249
	1657	scButterfly-T	PBMC	ARI	RNA to ATAC	2	0.409924
	1658	scButterfly-T	PBMC	ARI	RNA to ATAC	3	0.393175
	1659	scButterfly-T	PBMC	ARI	RNA to ATAC	4	0.433025
	1660	scButterfly-T	PBMC	HOM	ATAC to RNA	0	0.838415
	1661	scButterfly-T	PBMC	HOM	ATAC to RNA	1	0.844642
	1662	scButterfly-T	PBMC	HOM	ATAC to RNA	2	0.850653
	1663	scButterfly-T	PBMC	HOM	ATAC to RNA	3	0.838357
	1664	scButterfly-T	PBMC	HOM	ATAC to RNA	4	0.862357
	1665	scButterfly-T	PBMC	HOM	RNA to ATAC	0	0.862701
	1666	scButterfly-T	PBMC	HOM	RNA to ATAC	1	0.857389
	1667	scButterfly-T	PBMC	HOM	RNA to ATAC	2	0.861895
	1668	scButterfly-T	PBMC	HOM	RNA to ATAC	3	0.856743
	1669	scButterfly-T	PBMC	HOM	RNA to ATAC	4	0.880733
	1670	scButterfly-T	PBMC	NMI	ATAC to RNA	0	0.726241
	1671	scButterfly-T	PBMC	NMI	ATAC to RNA	1	0.755224
	1672	scButterfly-T	PBMC	NMI	ATAC to RNA	2	0.743381
	1673	scButterfly-T	PBMC	NMI	ATAC to RNA	3	0.723897
	1674	scButterfly-T	PBMC	NMI	ATAC to RNA	4	0.746297
	1675	scButterfly-T	PBMC	NMI	RNA to ATAC	0	0.742289
	1676	scButterfly-T	PBMC	NMI	RNA to ATAC	1	0.746676
	1677	scButterfly-T	PBMC	NMI	RNA to ATAC	2	0.74694
	1678	scButterfly-T	PBMC	NMI	RNA to ATAC	3	0.740915
	1679	scButterfly-T	PBMC	NMI	RNA to ATAC	4	0.768473

## Sheet: Figure 2c
ATAC to RNA	BABEL	Polarbear	JAMIE	scButterfly-B	scButterfly-C	scButterfly-T
BABEL	0	2.56192e-05	1	1	1	1
Polarbear	0.999974	0	1	1	1	1
JAMIE	3.30767e-16	6.07942e-21	0	0.989024	0.999984	0.999994
scButterfly-B	3.28269e-23	4.56096e-21	0.0109763	0	1	1
scButterfly-C	1.95256e-24	1.16822e-24	1.60495e-05	2.70301e-08	0	0.944628
scButterfly-T	1.1193e-24	9.43106e-25	6.49074e-06	1.66891e-10	0.0553719	0
RNA to ATAC	BABEL	Polarbear	JAMIE	scButterfly-B	scButterfly-C	scButterfly-T
BABEL	0	0.999988	1	1	1	1
Polarbear	1.16394e-05	0	0.0562524	0.999109	1	1
JAMIE	3.81845e-07	0.943748	0	1	1	1
scButterfly-B	1.28451e-24	0.000891228	5.11435e-21	0	1	1
scButterfly-C	5.88212e-25	2.61138e-08	1.06007e-21	5.26812e-08	0	1
scButterfly-T	6.54945e-25	1.04466e-10	1.46627e-21	7.01295e-18	2.33467e-09	0

## Sheet: Figure 2d
Script in Github		Method	Evaluation	Direction	Down sampling rate	Fold	Value
We provide scripts to reproduce the results.	0	scButterfly-B	AMI	ATAC to RNA	0.2	1	0.129207
URL:https://github.com/BioX-NKU/scButterfly_source	1	scButterfly-B	AMI	ATAC to RNA	0.4	1	0.250406
scButterfly_source/experiment/RNA_ATAC/down_sampling/cells	2	scButterfly-B	AMI	ATAC to RNA	0.6	1	0.297349
	3	scButterfly-B	AMI	ATAC to RNA	0.8	1	0.403343
	4	scButterfly-B	AMI	ATAC to RNA	1	1	0.434975
	5	scButterfly-B	AMI	RNA to ATAC	0.2	1	0.272612
	6	scButterfly-B	AMI	RNA to ATAC	0.4	1	0.36344
	7	scButterfly-B	AMI	RNA to ATAC	0.6	1	0.355681
	8	scButterfly-B	AMI	RNA to ATAC	0.8	1	0.483019
	9	scButterfly-B	AMI	RNA to ATAC	1	1	0.489846
	10	scButterfly-B	AMI	ATAC to RNA	0.2	2	0.082916
	11	scButterfly-B	AMI	ATAC to RNA	0.4	2	0.255741
	12	scButterfly-B	AMI	ATAC to RNA	0.6	2	0.326272
	13	scButterfly-B	AMI	ATAC to RNA	0.8	2	0.422513
	14	scButterfly-B	AMI	ATAC to RNA	1	2	0.413484
	15	scButterfly-B	AMI	RNA to ATAC	0.2	2	0.190302
	16	scButterfly-B	AMI	RNA to ATAC	0.4	2	0.353187
	17	scButterfly-B	AMI	RNA to ATAC	0.6	2	0.382205
	18	scButterfly-B	AMI	RNA to ATAC	0.8	2	0.515706
	19	scButterfly-B	AMI	RNA to ATAC	1	2	0.476829
	20	scButterfly-B	AMI	ATAC to RNA	0.2	3	0.0785089
	21	scButterfly-B	AMI	ATAC to RNA	0.4	3	0.266916
	22	scButterfly-B	AMI	ATAC to RNA	0.6	3	0.315934
	23	scButterfly-B	AMI	ATAC to RNA	0.8	3	0.420844
	24	scButterfly-B	AMI	ATAC to RNA	1	3	0.42049
	25	scButterfly-B	AMI	RNA to ATAC	0.2	3	0.157808
	26	scButterfly-B	AMI	RNA to ATAC	0.4	3	0.334945
	27	scButterfly-B	AMI	RNA to ATAC	0.6	3	0.35554
	28	scButterfly-B	AMI	RNA to ATAC	0.8	3	0.474278
	29	scButterfly-B	AMI	RNA to ATAC	1	3	0.499106
	30	scButterfly-B	AMI	ATAC to RNA	0.2	4	0.0769964
	31	scButterfly-B	AMI	ATAC to RNA	0.4	4	0.273257
	32	scButterfly-B	AMI	ATAC to RNA	0.6	4	0.337743
	33	scButterfly-B	AMI	ATAC to RNA	0.8	4	0.411967
	34	scButterfly-B	AMI	ATAC to RNA	1	4	0.390152
	35	scButterfly-B	AMI	RNA to ATAC	0.2	4	0.199965
	36	scButterfly-B	AMI	RNA to ATAC	0.4	4	0.381294
	37	scButterfly-B	AMI	RNA to ATAC	0.6	4	0.432588
	38	scButterfly-B	AMI	RNA to ATAC	0.8	4	0.475655
	39	scButterfly-B	AMI	RNA to ATAC	1	4	0.488047
	40	scButterfly-B	AMI	ATAC to RNA	0.2	5	0.0873585
	41	scButterfly-B	AMI	ATAC to RNA	0.4	5	0.245599
	42	scButterfly-B	AMI	ATAC to RNA	0.6	5	0.349015
	43	scButterfly-B	AMI	ATAC to RNA	0.8	5	0.412717
	44	scButterfly-B	AMI	ATAC to RNA	1	5	0.439823
	45	scButterfly-B	AMI	RNA to ATAC	0.2	5	0.212293
	46	scButterfly-B	AMI	RNA to ATAC	0.4	5	0.32659
	47	scButterfly-B	AMI	RNA to ATAC	0.6	5	0.456399
	48	scButterfly-B	AMI	RNA to ATAC	0.8	5	0.49962
	49	scButterfly-B	AMI	RNA to ATAC	1	5	0.499827
	50	scButterfly-C	AMI	ATAC to RNA	0.2	1	0.239312
	51	scButterfly-C	AMI	ATAC to RNA	0.4	1	0.346718
	52	scButterfly-C	AMI	ATAC to RNA	0.6	1	0.430085
	53	scButterfly-C	AMI	ATAC to RNA	0.8	1	0.445821
	54	scButterfly-C	AMI	ATAC to RNA	1	1	0.471317
	55	scButterfly-C	AMI	RNA to ATAC	0.2	1	0.441189
	56	scButterfly-C	AMI	RNA to ATAC	0.4	1	0.482352
	57	scButterfly-C	AMI	RNA to ATAC	0.6	1	0.49028
	58	scButterfly-C	AMI	RNA to ATAC	0.8	1	0.508423
	59	scButterfly-C	AMI	RNA to ATAC	1	1	0.537786
	60	scButterfly-C	AMI	ATAC to RNA	0.2	2	0.248165
	61	scButterfly-C	AMI	ATAC to RNA	0.4	2	0.33689
	62	scButterfly-C	AMI	ATAC to RNA	0.6	2	0.418533
	63	scButterfly-C	AMI	ATAC to RNA	0.8	2	0.462401
	64	scButterfly-C	AMI	ATAC to RNA	1	2	0.4522
	65	scButterfly-C	AMI	RNA to ATAC	0.2	2	0.415387
	66	scButterfly-C	AMI	RNA to ATAC	0.4	2	0.482094
	67	scButterfly-C	AMI	RNA to ATAC	0.6	2	0.499552
	68	scButterfly-C	AMI	RNA to ATAC	0.8	2	0.539709
	69	scButterfly-C	AMI	RNA to ATAC	1	2	0.519652
	70	scButterfly-C	AMI	ATAC to RNA	0.2	3	0.197313
	71	scButterfly-C	AMI	ATAC to RNA	0.4	3	0.331471
	72	scButterfly-C	AMI	ATAC to RNA	0.6	3	0.402687
	73	scButterfly-C	AMI	ATAC to RNA	0.8	3	0.462842
	74	scButterfly-C	AMI	ATAC to RNA	1	3	0.439586
	75	scButterfly-C	AMI	RNA to ATAC	0.2	3	0.368773
	76	scButterfly-C	AMI	RNA to ATAC	0.4	3	0.479104
	77	scButterfly-C	AMI	RNA to ATAC	0.6	3	0.500392
	78	scButterfly-C	AMI	RNA to ATAC	0.8	3	0.524309
	79	scButterfly-C	AMI	RNA to ATAC	1	3	0.525081
	80	scButterfly-C	AMI	ATAC to RNA	0.2	4	0.242391
	81	scButterfly-C	AMI	ATAC to RNA	0.4	4	0.342051
	82	scButterfly-C	AMI	ATAC to RNA	0.6	4	0.417202
	83	scButterfly-C	AMI	ATAC to RNA	0.8	4	0.460819
	84	scButterfly-C	AMI	ATAC to RNA	1	4	0.459375
	85	scButterfly-C	AMI	RNA to ATAC	0.2	4	0.35768
	86	scButterfly-C	AMI	RNA to ATAC	0.4	4	0.486359
	87	scButterfly-C	AMI	RNA to ATAC	0.6	4	0.491214
	88	scButterfly-C	AMI	RNA to ATAC	0.8	4	0.533921
	89	scButterfly-C	AMI	RNA to ATAC	1	4	0.554524
	90	scButterfly-C	AMI	ATAC to RNA	0.2	5	0.225115
	91	scButterfly-C	AMI	ATAC to RNA	0.4	5	0.314974
	92	scButterfly-C	AMI	ATAC to RNA	0.6	5	0.394063
	93	scButterfly-C	AMI	ATAC to RNA	0.8	5	0.457627
	94	scButterfly-C	AMI	ATAC to RNA	1	5	0.453501
	95	scButterfly-C	AMI	RNA to ATAC	0.2	5	0.42468
	96	scButterfly-C	AMI	RNA to ATAC	0.4	5	0.461501
	97	scButterfly-C	AMI	RNA to ATAC	0.6	5	0.495074
	98	scButterfly-C	AMI	RNA to ATAC	0.8	5	0.504016
	99	scButterfly-C	AMI	RNA to ATAC	1	5	0.534412
	100	scButterfly-T	AMI	ATAC to RNA	0.2	1	0.272647
	101	scButterfly-T	AMI	ATAC to RNA	0.4	1	0.344038
	102	scButterfly-T	AMI	ATAC to RNA	0.6	1	0.418548
	103	scButterfly-T	AMI	ATAC to RNA	0.8	1	0.460021
	104	scButterfly-T	AMI	ATAC to RNA	1	1	0.46182
	105	scButterfly-T	AMI	RNA to ATAC	0.2	1	0.49193
	106	scButterfly-T	AMI	RNA to ATAC	0.4	1	0.514848
	107	scButterfly-T	AMI	RNA to ATAC	0.6	1	0.530516
	108	scButterfly-T	AMI	RNA to ATAC	0.8	1	0.531192
	109	scButterfly-T	AMI	RNA to ATAC	1	1	0.542742
	110	scButterfly-T	AMI	ATAC to RNA	0.2	2	0.270734
	111	scButterfly-T	AMI	ATAC to RNA	0.4	2	0.338634
	112	scButterfly-T	AMI	ATAC to RNA	0.6	2	0.432324
	113	scButterfly-T	AMI	ATAC to RNA	0.8	2	0.452703
	114	scButterfly-T	AMI	ATAC to RNA	1	2	0.487557
	115	scButterfly-T	AMI	RNA to ATAC	0.2	2	0.508567
	116	scButterfly-T	AMI	RNA to ATAC	0.4	2	0.504924
	117	scButterfly-T	AMI	RNA to ATAC	0.6	2	0.530129
	118	scButterfly-T	AMI	RNA to ATAC	0.8	2	0.538034
	119	scButterfly-T	AMI	RNA to ATAC	1	2	0.58858
	120	scButterfly-T	AMI	ATAC to RNA	0.2	3	0.257242
	121	scButterfly-T	AMI	ATAC to RNA	0.4	3	0.374071
	122	scButterfly-T	AMI	ATAC to RNA	0.6	3	0.407641
	123	scButterfly-T	AMI	ATAC to RNA	0.8	3	0.490077
	124	scButterfly-T	AMI	ATAC to RNA	1	3	0.520555
	125	scButterfly-T	AMI	RNA to ATAC	0.2	3	0.486694
	126	scButterfly-T	AMI	RNA to ATAC	0.4	3	0.522681
	127	scButterfly-T	AMI	RNA to ATAC	0.6	3	0.511499
	128	scButterfly-T	AMI	RNA to ATAC	0.8	3	0.558899
	129	scButterfly-T	AMI	RNA to ATAC	1	3	0.556182
	130	scButterfly-T	AMI	ATAC to RNA	0.2	4	0.231789
	131	scButterfly-T	AMI	ATAC to RNA	0.4	4	0.382897
	132	scButterfly-T	AMI	ATAC to RNA	0.6	4	0.435225
	133	scButterfly-T	AMI	ATAC to RNA	0.8	4	0.489873
	134	scButterfly-T	AMI	ATAC to RNA	1	4	0.470579
	135	scButterfly-T	AMI	RNA to ATAC	0.2	4	0.476062
	136	scButterfly-T	AMI	RNA to ATAC	0.4	4	0.526567
	137	scButterfly-T	AMI	RNA to ATAC	0.6	4	0.548467
	138	scButterfly-T	AMI	RNA to ATAC	0.8	4	0.534343
	139	scButterfly-T	AMI	RNA to ATAC	1	4	0.573821
	140	scButterfly-T	AMI	ATAC to RNA	0.2	5	0.255142
	141	scButterfly-T	AMI	ATAC to RNA	0.4	5	0.35272
	142	scButterfly-T	AMI	ATAC to RNA	0.6	5	0.407581
	143	scButterfly-T	AMI	ATAC to RNA	0.8	5	0.480308
	144	scButterfly-T	AMI	ATAC to RNA	1	5	0.454101
	145	scButterfly-T	AMI	RNA to ATAC	0.2	5	0.466738
	146	scButterfly-T	AMI	RNA to ATAC	0.4	5	0.524414
	147	scButterfly-T	AMI	RNA to ATAC	0.6	5	0.515791
	148	scButterfly-T	AMI	RNA to ATAC	0.8	5	0.535597
	149	scButterfly-T	AMI	RNA to ATAC	1	5	0.558621
