# Supplementary material for: scButterfly: a versatile single-cell cross-modality translation method via dual-aligned variational autoencoders
Source: Nat Commun. 2024 Apr 6;15:2973. doi: 10.1038/s41467-024-47418-x (PMC10998864; doi:10.1038/s41467-024-47418-x)
Supplement: Supplementary file 4 — Source Data files [file 41467_2024_47418_MOESM4_ESM.zip › Figure 3.xlsx]

## Sheet: Figure 3a
Script in Github		Method	Dataset	Evaluation	Direction	Fold	Value
We provide scripts to reproduce the results.	0	BABEL	MB	AMI	ATAC to RNA	0	0.175208
URL:https://github.com/BioX-NKU/scButterfly_source	1	BABEL	MB	AMI	ATAC to RNA	1	0.102961
scButterfly_source/experiment/RNA_ATAC/cross_validation_by_celltype	2	BABEL	MB	AMI	ATAC to RNA	2	0.0829951
	3	BABEL	MB	AMI	RNA to ATAC	0	0.373659
	4	BABEL	MB	AMI	RNA to ATAC	1	0.173946
	5	BABEL	MB	AMI	RNA to ATAC	2	0.256165
	6	BABEL	MB	ARI	ATAC to RNA	0	0.089381
	7	BABEL	MB	ARI	ATAC to RNA	1	0.0433247
	8	BABEL	MB	ARI	ATAC to RNA	2	0.0391138
	9	BABEL	MB	ARI	RNA to ATAC	0	0.174322
	10	BABEL	MB	ARI	RNA to ATAC	1	0.0490886
	11	BABEL	MB	ARI	RNA to ATAC	2	0.0964843
	12	BABEL	MB	HOM	ATAC to RNA	0	0.230327
	13	BABEL	MB	HOM	ATAC to RNA	1	0.143682
	14	BABEL	MB	HOM	ATAC to RNA	2	0.107149
	15	BABEL	MB	HOM	RNA to ATAC	0	0.5297
	16	BABEL	MB	HOM	RNA to ATAC	1	0.279984
	17	BABEL	MB	HOM	RNA to ATAC	2	0.348724
	18	BABEL	MB	NMI	ATAC to RNA	0	0.190041
	19	BABEL	MB	NMI	ATAC to RNA	1	0.112352
	20	BABEL	MB	NMI	ATAC to RNA	2	0.0922322
	21	BABEL	MB	NMI	RNA to ATAC	0	0.390436
	22	BABEL	MB	NMI	RNA to ATAC	1	0.188337
	23	BABEL	MB	NMI	RNA to ATAC	2	0.268275
	24	BABEL	MCC	AMI	ATAC to RNA	0	0.0649684
	25	BABEL	MCC	AMI	ATAC to RNA	1	0.0632235
	26	BABEL	MCC	AMI	ATAC to RNA	2	0.123426
	27	BABEL	MCC	AMI	RNA to ATAC	0	0.0416486
	28	BABEL	MCC	AMI	RNA to ATAC	1	0.0888049
	29	BABEL	MCC	AMI	RNA to ATAC	2	0.176558
	30	BABEL	MCC	ARI	ATAC to RNA	0	0.0271927
	31	BABEL	MCC	ARI	ATAC to RNA	1	0.0150292
	32	BABEL	MCC	ARI	ATAC to RNA	2	0.0595503
	33	BABEL	MCC	ARI	RNA to ATAC	0	0.00817605
	34	BABEL	MCC	ARI	RNA to ATAC	1	0.0282678
	35	BABEL	MCC	ARI	RNA to ATAC	2	0.0729519
	36	BABEL	MCC	HOM	ATAC to RNA	0	0.0993464
	37	BABEL	MCC	HOM	ATAC to RNA	1	0.108285
	38	BABEL	MCC	HOM	ATAC to RNA	2	0.16623
	39	BABEL	MCC	HOM	RNA to ATAC	0	0.086688
	40	BABEL	MCC	HOM	RNA to ATAC	1	0.173311
	41	BABEL	MCC	HOM	RNA to ATAC	2	0.252845
	42	BABEL	MCC	NMI	ATAC to RNA	0	0.0712841
	43	BABEL	MCC	NMI	ATAC to RNA	1	0.0682228
	44	BABEL	MCC	NMI	ATAC to RNA	2	0.131264
	45	BABEL	MCC	NMI	RNA to ATAC	0	0.0527754
	46	BABEL	MCC	NMI	RNA to ATAC	1	0.0961217
	47	BABEL	MCC	NMI	RNA to ATAC	2	0.186448
	48	BABEL	MK	AMI	ATAC to RNA	0	0.0125532
	49	BABEL	MK	AMI	ATAC to RNA	1	0.0107541
	50	BABEL	MK	AMI	ATAC to RNA	2	0.105478
	51	BABEL	MK	AMI	RNA to ATAC	0	0.0664145
	52	BABEL	MK	AMI	RNA to ATAC	1	0.123528
	53	BABEL	MK	AMI	RNA to ATAC	2	0.128369
	54	BABEL	MK	ARI	ATAC to RNA	0	0.00481943
	55	BABEL	MK	ARI	ATAC to RNA	1	0.0020781
	56	BABEL	MK	ARI	ATAC to RNA	2	0.0341178
	57	BABEL	MK	ARI	RNA to ATAC	0	0.013861
	58	BABEL	MK	ARI	RNA to ATAC	1	0.0236703
	59	BABEL	MK	ARI	RNA to ATAC	2	0.0385489
	60	BABEL	MK	HOM	ATAC to RNA	0	0.0296329
	61	BABEL	MK	HOM	ATAC to RNA	1	0.0393043
	62	BABEL	MK	HOM	ATAC to RNA	2	0.198858
	63	BABEL	MK	HOM	RNA to ATAC	0	0.133599
	64	BABEL	MK	HOM	RNA to ATAC	1	0.254172
	65	BABEL	MK	HOM	RNA to ATAC	2	0.241395
	66	BABEL	MK	NMI	ATAC to RNA	0	0.0169731
	67	BABEL	MK	NMI	ATAC to RNA	1	0.019068
	68	BABEL	MK	NMI	ATAC to RNA	2	0.11074
	69	BABEL	MK	NMI	RNA to ATAC	0	0.0717246
	70	BABEL	MK	NMI	RNA to ATAC	1	0.129948
	71	BABEL	MK	NMI	RNA to ATAC	2	0.13345
	72	BABEL	PBMC	AMI	ATAC to RNA	0	0.533564
	73	BABEL	PBMC	AMI	ATAC to RNA	1	0.563458
	74	BABEL	PBMC	AMI	ATAC to RNA	2	0.411322
	75	BABEL	PBMC	AMI	RNA to ATAC	0	0.58912
	76	BABEL	PBMC	AMI	RNA to ATAC	1	0.642539
	77	BABEL	PBMC	AMI	RNA to ATAC	2	0.424331
	78	BABEL	PBMC	ARI	ATAC to RNA	0	0.309144
	79	BABEL	PBMC	ARI	ATAC to RNA	1	0.349068
	80	BABEL	PBMC	ARI	ATAC to RNA	2	0.213662
	81	BABEL	PBMC	ARI	RNA to ATAC	0	0.341453
	82	BABEL	PBMC	ARI	RNA to ATAC	1	0.404948
	83	BABEL	PBMC	ARI	RNA to ATAC	2	0.153362
	84	BABEL	PBMC	HOM	ATAC to RNA	0	0.684672
	85	BABEL	PBMC	HOM	ATAC to RNA	1	0.74331
	86	BABEL	PBMC	HOM	ATAC to RNA	2	0.563998
	87	BABEL	PBMC	HOM	RNA to ATAC	0	0.764598
	88	BABEL	PBMC	HOM	RNA to ATAC	1	0.822379
	89	BABEL	PBMC	HOM	RNA to ATAC	2	0.599512
	90	BABEL	PBMC	NMI	ATAC to RNA	0	0.53827
	91	BABEL	PBMC	NMI	ATAC to RNA	1	0.572134
	92	BABEL	PBMC	NMI	ATAC to RNA	2	0.41306
	93	BABEL	PBMC	NMI	RNA to ATAC	0	0.593551
	94	BABEL	PBMC	NMI	RNA to ATAC	1	0.648712
	95	BABEL	PBMC	NMI	RNA to ATAC	2	0.425965
	96	Polarbear	MB	AMI	ATAC to RNA	0	0.0220407
	97	Polarbear	MB	AMI	ATAC to RNA	1	0.00127197
	98	Polarbear	MB	AMI	ATAC to RNA	2	0.00236062
	99	Polarbear	MB	AMI	RNA to ATAC	0	-0.00196887
	100	Polarbear	MB	AMI	RNA to ATAC	1	0.00695452
	101	Polarbear	MB	AMI	RNA to ATAC	2	-0.000360345
	102	Polarbear	MB	ARI	ATAC to RNA	0	0.0141317
	103	Polarbear	MB	ARI	ATAC to RNA	1	0.000105317
	104	Polarbear	MB	ARI	ATAC to RNA	2	0.000970941
	105	Polarbear	MB	ARI	RNA to ATAC	0	-0.00115456
	106	Polarbear	MB	ARI	RNA to ATAC	1	0.00902465
	107	Polarbear	MB	ARI	RNA to ATAC	2	0.00110892
	108	Polarbear	MB	HOM	ATAC to RNA	0	0.0454838
	109	Polarbear	MB	HOM	ATAC to RNA	1	0.0197471
	110	Polarbear	MB	HOM	ATAC to RNA	2	0.0144167
	111	Polarbear	MB	HOM	RNA to ATAC	0	0.0198097
	112	Polarbear	MB	HOM	RNA to ATAC	1	0.0167975
	113	Polarbear	MB	HOM	RNA to ATAC	2	0.00618831
	114	Polarbear	MB	NMI	ATAC to RNA	0	0.0383305
	115	Polarbear	MB	NMI	ATAC to RNA	1	0.0144606
	116	Polarbear	MB	NMI	ATAC to RNA	2	0.0124685
	117	Polarbear	MB	NMI	RNA to ATAC	0	0.016616
	118	Polarbear	MB	NMI	RNA to ATAC	1	0.0145129
	119	Polarbear	MB	NMI	RNA to ATAC	2	0.0062921
	120	Polarbear	MCC	AMI	ATAC to RNA	0	0.221822
	121	Polarbear	MCC	AMI	ATAC to RNA	1	0.0688619
	122	Polarbear	MCC	AMI	ATAC to RNA	2	0.226543
	123	Polarbear	MCC	AMI	RNA to ATAC	0	0.314224
	124	Polarbear	MCC	AMI	RNA to ATAC	1	0.0152529
	125	Polarbear	MCC	AMI	RNA to ATAC	2	0.346759
	126	Polarbear	MCC	ARI	ATAC to RNA	0	0.0811929
	127	Polarbear	MCC	ARI	ATAC to RNA	1	0.0167621
	128	Polarbear	MCC	ARI	ATAC to RNA	2	0.0994677
	129	Polarbear	MCC	ARI	RNA to ATAC	0	0.184701
	130	Polarbear	MCC	ARI	RNA to ATAC	1	0.00637695
	131	Polarbear	MCC	ARI	RNA to ATAC	2	0.268919
	132	Polarbear	MCC	HOM	ATAC to RNA	0	0.351549
	133	Polarbear	MCC	HOM	ATAC to RNA	1	0.135097
	134	Polarbear	MCC	HOM	ATAC to RNA	2	0.304856
	135	Polarbear	MCC	HOM	RNA to ATAC	0	0.390625
	136	Polarbear	MCC	HOM	RNA to ATAC	1	0.0279043
	137	Polarbear	MCC	HOM	RNA to ATAC	2	0.360175
	138	Polarbear	MCC	NMI	ATAC to RNA	0	0.229235
	139	Polarbear	MCC	NMI	ATAC to RNA	1	0.0761025
	140	Polarbear	MCC	NMI	ATAC to RNA	2	0.234248
	141	Polarbear	MCC	NMI	RNA to ATAC	0	0.317521
	142	Polarbear	MCC	NMI	RNA to ATAC	1	0.019178
	143	Polarbear	MCC	NMI	RNA to ATAC	2	0.349789
	144	Polarbear	MK	AMI	ATAC to RNA	0	0.000390329
	145	Polarbear	MK	AMI	ATAC to RNA	1	0.0411769
	146	Polarbear	MK	AMI	ATAC to RNA	2	0.0452418
	147	Polarbear	MK	AMI	RNA to ATAC	0	0.000333261
	148	Polarbear	MK	AMI	RNA to ATAC	1	0.0935509
	149	Polarbear	MK	AMI	RNA to ATAC	2	0.00984642
	150	Polarbear	MK	ARI	ATAC to RNA	0	-0.000757034
	151	Polarbear	MK	ARI	ATAC to RNA	1	0.0121304
	152	Polarbear	MK	ARI	ATAC to RNA	2	0.0114217
	153	Polarbear	MK	ARI	RNA to ATAC	0	0.00116867
	154	Polarbear	MK	ARI	RNA to ATAC	1	0.0268233
	155	Polarbear	MK	ARI	RNA to ATAC	2	0.00292066
	156	Polarbear	MK	HOM	ATAC to RNA	0	0.00680418
	157	Polarbear	MK	HOM	ATAC to RNA	1	0.0947058
	158	Polarbear	MK	HOM	ATAC to RNA	2	0.0889119
	159	Polarbear	MK	HOM	RNA to ATAC	0	0.00437978
	160	Polarbear	MK	HOM	RNA to ATAC	1	0.168162
	161	Polarbear	MK	HOM	RNA to ATAC	2	0.0236428
	162	Polarbear	MK	NMI	ATAC to RNA	0	0.00451119
	163	Polarbear	MK	NMI	ATAC to RNA	1	0.0462896
	164	Polarbear	MK	NMI	ATAC to RNA	2	0.051839
	165	Polarbear	MK	NMI	RNA to ATAC	0	0.0032069
	166	Polarbear	MK	NMI	RNA to ATAC	1	0.0966501
	167	Polarbear	MK	NMI	RNA to ATAC	2	0.0151959
	168	Polarbear	PBMC	AMI	ATAC to RNA	0	5.37726e-05
	169	Polarbear	PBMC	AMI	ATAC to RNA	1	0.00706174
	170	Polarbear	PBMC	AMI	ATAC to RNA	2	0.000193549
	171	Polarbear	PBMC	AMI	RNA to ATAC	0	0.553607
	172	Polarbear	PBMC	AMI	RNA to ATAC	1	0.66776
	173	Polarbear	PBMC	AMI	RNA to ATAC	2	0.320957
	174	Polarbear	PBMC	ARI	ATAC to RNA	0	0.000380923
	175	Polarbear	PBMC	ARI	ATAC to RNA	1	0.00670497
	176	Polarbear	PBMC	ARI	ATAC to RNA	2	0.000274397
	177	Polarbear	PBMC	ARI	RNA to ATAC	0	0.375928
	178	Polarbear	PBMC	ARI	RNA to ATAC	1	0.472822
	179	Polarbear	PBMC	ARI	RNA to ATAC	2	0.454488
	180	Polarbear	PBMC	HOM	ATAC to RNA	0	0.0161103
	181	Polarbear	PBMC	HOM	ATAC to RNA	1	0.032747
	182	Polarbear	PBMC	HOM	ATAC to RNA	2	0.00474017
	183	Polarbear	PBMC	HOM	RNA to ATAC	0	0.628764
	184	Polarbear	PBMC	HOM	RNA to ATAC	1	0.806693
	185	Polarbear	PBMC	HOM	RNA to ATAC	2	0.332911
	186	Polarbear	PBMC	NMI	ATAC to RNA	0	0.0120148
	187	Polarbear	PBMC	NMI	ATAC to RNA	1	0.0256861
	188	Polarbear	PBMC	NMI	ATAC to RNA	2	0.00331768
	189	Polarbear	PBMC	NMI	RNA to ATAC	0	0.55655
	190	Polarbear	PBMC	NMI	RNA to ATAC	1	0.672726
	191	Polarbear	PBMC	NMI	RNA to ATAC	2	0.321829
	192	JAMIE	MB	AMI	ATAC to RNA	0	0.26781
	193	JAMIE	MB	AMI	ATAC to RNA	1	0.149434
	194	JAMIE	MB	AMI	ATAC to RNA	2	0.111205
	195	JAMIE	MB	AMI	RNA to ATAC	0	0.194934
	196	JAMIE	MB	AMI	RNA to ATAC	1	0.157855
	197	JAMIE	MB	AMI	RNA to ATAC	2	0.119566
	198	JAMIE	MB	ARI	ATAC to RNA	0	0.120714
	199	JAMIE	MB	ARI	ATAC to RNA	1	0.0358412
	200	JAMIE	MB	ARI	ATAC to RNA	2	0.0354316
	201	JAMIE	MB	ARI	RNA to ATAC	0	0.0596128
	202	JAMIE	MB	ARI	RNA to ATAC	1	0.0406315
	203	JAMIE	MB	ARI	RNA to ATAC	2	0.0373121
	204	JAMIE	MB	HOM	ATAC to RNA	0	0.383549
	205	JAMIE	MB	HOM	ATAC to RNA	1	0.256272
	206	JAMIE	MB	HOM	ATAC to RNA	2	0.170568
	207	JAMIE	MB	HOM	RNA to ATAC	0	0.291021
	208	JAMIE	MB	HOM	RNA to ATAC	1	0.242597
	209	JAMIE	MB	HOM	RNA to ATAC	2	0.181927
	210	JAMIE	MB	NMI	ATAC to RNA	0	0.286552
	211	JAMIE	MB	NMI	ATAC to RNA	1	0.166425
	212	JAMIE	MB	NMI	ATAC to RNA	2	0.126942
	213	JAMIE	MB	NMI	RNA to ATAC	0	0.216933
	214	JAMIE	MB	NMI	RNA to ATAC	1	0.170347
	215	JAMIE	MB	NMI	RNA to ATAC	2	0.135111
	216	JAMIE	MCC	AMI	ATAC to RNA	0	0.201185
	217	JAMIE	MCC	AMI	ATAC to RNA	1	0.256979
	218	JAMIE	MCC	AMI	ATAC to RNA	2	0.205446
	219	JAMIE	MCC	AMI	RNA to ATAC	0	0.158334
	220	JAMIE	MCC	AMI	RNA to ATAC	1	0.237344
	221	JAMIE	MCC	AMI	RNA to ATAC	2	0.189419
	222	JAMIE	MCC	ARI	ATAC to RNA	0	0.057368
	223	JAMIE	MCC	ARI	ATAC to RNA	1	0.0585354
	224	JAMIE	MCC	ARI	ATAC to RNA	2	0.0879601
	225	JAMIE	MCC	ARI	RNA to ATAC	0	0.0400887
	226	JAMIE	MCC	ARI	RNA to ATAC	1	0.0502464
	227	JAMIE	MCC	ARI	RNA to ATAC	2	0.085488
	228	JAMIE	MCC	HOM	ATAC to RNA	0	0.329561
	229	JAMIE	MCC	HOM	ATAC to RNA	1	0.485036
	230	JAMIE	MCC	HOM	ATAC to RNA	2	0.286296
	231	JAMIE	MCC	HOM	RNA to ATAC	0	0.26961
	232	JAMIE	MCC	HOM	RNA to ATAC	1	0.454542
	233	JAMIE	MCC	HOM	RNA to ATAC	2	0.259699
	234	JAMIE	MCC	NMI	ATAC to RNA	0	0.209513
	235	JAMIE	MCC	NMI	ATAC to RNA	1	0.263358
	236	JAMIE	MCC	NMI	ATAC to RNA	2	0.214132
	237	JAMIE	MCC	NMI	RNA to ATAC	0	0.167845
	238	JAMIE	MCC	NMI	RNA to ATAC	1	0.244381
	239	JAMIE	MCC	NMI	RNA to ATAC	2	0.197937
	240	JAMIE	MK	AMI	ATAC to RNA	0	0.120799
	241	JAMIE	MK	AMI	ATAC to RNA	1	0.0346596
	242	JAMIE	MK	AMI	ATAC to RNA	2	0.0121945
	243	JAMIE	MK	AMI	RNA to ATAC	0	0.221078
	244	JAMIE	MK	AMI	RNA to ATAC	1	0.11262
	245	JAMIE	MK	AMI	RNA to ATAC	2	0.196353
	246	JAMIE	MK	ARI	ATAC to RNA	0	0.0447088
	247	JAMIE	MK	ARI	ATAC to RNA	1	0.0104059
	248	JAMIE	MK	ARI	ATAC to RNA	2	0.00170184
	249	JAMIE	MK	ARI	RNA to ATAC	0	0.0883851
	250	JAMIE	MK	ARI	RNA to ATAC	1	0.0284848
	251	JAMIE	MK	ARI	RNA to ATAC	2	0.05626
	252	JAMIE	MK	HOM	ATAC to RNA	0	0.196909
	253	JAMIE	MK	HOM	ATAC to RNA	1	0.0771223
	254	JAMIE	MK	HOM	ATAC to RNA	2	0.0320852
	255	JAMIE	MK	HOM	RNA to ATAC	0	0.357186
	256	JAMIE	MK	HOM	RNA to ATAC	1	0.244537
	257	JAMIE	MK	HOM	RNA to ATAC	2	0.358759
	258	JAMIE	MK	NMI	ATAC to RNA	0	0.126005
	259	JAMIE	MK	NMI	ATAC to RNA	1	0.0392569
	260	JAMIE	MK	NMI	ATAC to RNA	2	0.0173165
	261	JAMIE	MK	NMI	RNA to ATAC	0	0.226162
	262	JAMIE	MK	NMI	RNA to ATAC	1	0.117793
	263	JAMIE	MK	NMI	RNA to ATAC	2	0.200289
	264	JAMIE	PBMC	AMI	ATAC to RNA	0	0.541832
	265	JAMIE	PBMC	AMI	ATAC to RNA	1	0.65007
	266	JAMIE	PBMC	AMI	ATAC to RNA	2	0.486104
	267	JAMIE	PBMC	AMI	RNA to ATAC	0	0.549971
	268	JAMIE	PBMC	AMI	RNA to ATAC	1	0.665215
	269	JAMIE	PBMC	AMI	RNA to ATAC	2	0.436553
	270	JAMIE	PBMC	ARI	ATAC to RNA	0	0.276402
	271	JAMIE	PBMC	ARI	ATAC to RNA	1	0.393686
	272	JAMIE	PBMC	ARI	ATAC to RNA	2	0.183355
	273	JAMIE	PBMC	ARI	RNA to ATAC	0	0.276961
	274	JAMIE	PBMC	ARI	RNA to ATAC	1	0.445178
	275	JAMIE	PBMC	ARI	RNA to ATAC	2	0.171256
	276	JAMIE	PBMC	HOM	ATAC to RNA	0	0.74964
	277	JAMIE	PBMC	HOM	ATAC to RNA	1	0.871796
	278	JAMIE	PBMC	HOM	ATAC to RNA	2	0.713627
	279	JAMIE	PBMC	HOM	RNA to ATAC	0	0.748729
	280	JAMIE	PBMC	HOM	RNA to ATAC	1	0.845986
	281	JAMIE	PBMC	HOM	RNA to ATAC	2	0.630209
	282	JAMIE	PBMC	NMI	ATAC to RNA	0	0.547567
	283	JAMIE	PBMC	NMI	ATAC to RNA	1	0.657416
	284	JAMIE	PBMC	NMI	ATAC to RNA	2	0.487908
	285	JAMIE	PBMC	NMI	RNA to ATAC	0	0.555333
	286	JAMIE	PBMC	NMI	RNA to ATAC	1	0.671023
	287	JAMIE	PBMC	NMI	RNA to ATAC	2	0.438295
	288	scButterfly-B	MB	AMI	ATAC to RNA	0	0.189421
	289	scButterfly-B	MB	AMI	ATAC to RNA	1	0.12009
	290	scButterfly-B	MB	AMI	ATAC to RNA	2	0.161489
	291	scButterfly-B	MB	AMI	RNA to ATAC	0	0.420715
	292	scButterfly-B	MB	AMI	RNA to ATAC	1	0.397933
	293	scButterfly-B	MB	AMI	RNA to ATAC	2	0.436415
	294	scButterfly-B	MB	ARI	ATAC to RNA	0	0.100906
	295	scButterfly-B	MB	ARI	ATAC to RNA	1	0.038966
	296	scButterfly-B	MB	ARI	ATAC to RNA	2	0.0627307
	297	scButterfly-B	MB	ARI	RNA to ATAC	0	0.214974
	298	scButterfly-B	MB	ARI	RNA to ATAC	1	0.181316
	299	scButterfly-B	MB	ARI	RNA to ATAC	2	0.239331
	300	scButterfly-B	MB	HOM	ATAC to RNA	0	0.266449
	301	scButterfly-B	MB	HOM	ATAC to RNA	1	0.184665
	302	scButterfly-B	MB	HOM	ATAC to RNA	2	0.216465
	303	scButterfly-B	MB	HOM	RNA to ATAC	0	0.559098
	304	scButterfly-B	MB	HOM	RNA to ATAC	1	0.57263
	305	scButterfly-B	MB	HOM	RNA to ATAC	2	0.56447
	306	scButterfly-B	MB	NMI	ATAC to RNA	0	0.206984
	307	scButterfly-B	MB	NMI	ATAC to RNA	1	0.132459
	308	scButterfly-B	MB	NMI	ATAC to RNA	2	0.172901
	309	scButterfly-B	MB	NMI	RNA to ATAC	0	0.434343
	310	scButterfly-B	MB	NMI	RNA to ATAC	1	0.407013
	311	scButterfly-B	MB	NMI	RNA to ATAC	2	0.444581
	312	scButterfly-B	MCC	AMI	ATAC to RNA	0	0.14536
	313	scButterfly-B	MCC	AMI	ATAC to RNA	1	0.29573
	314	scButterfly-B	MCC	AMI	ATAC to RNA	2	0.183284
	315	scButterfly-B	MCC	AMI	RNA to ATAC	0	0.175854
	316	scButterfly-B	MCC	AMI	RNA to ATAC	1	0.317156
	317	scButterfly-B	MCC	AMI	RNA to ATAC	2	0.263076
	318	scButterfly-B	MCC	ARI	ATAC to RNA	0	0.0481806
	319	scButterfly-B	MCC	ARI	ATAC to RNA	1	0.071114
	320	scButterfly-B	MCC	ARI	ATAC to RNA	2	0.0646682
	321	scButterfly-B	MCC	ARI	RNA to ATAC	0	0.0439464
	322	scButterfly-B	MCC	ARI	RNA to ATAC	1	0.0660612
	323	scButterfly-B	MCC	ARI	RNA to ATAC	2	0.0941619
	324	scButterfly-B	MCC	HOM	ATAC to RNA	0	0.241239
	325	scButterfly-B	MCC	HOM	ATAC to RNA	1	0.551779
	326	scButterfly-B	MCC	HOM	ATAC to RNA	2	0.266833
	327	scButterfly-B	MCC	HOM	RNA to ATAC	0	0.306653
	328	scButterfly-B	MCC	HOM	RNA to ATAC	1	0.618595
	329	scButterfly-B	MCC	HOM	RNA to ATAC	2	0.381153
	330	scButterfly-B	MCC	NMI	ATAC to RNA	0	0.15384
	331	scButterfly-B	MCC	NMI	ATAC to RNA	1	0.301821
	332	scButterfly-B	MCC	NMI	ATAC to RNA	2	0.193406
	333	scButterfly-B	MCC	NMI	RNA to ATAC	0	0.185806
	334	scButterfly-B	MCC	NMI	RNA to ATAC	1	0.32401
	335	scButterfly-B	MCC	NMI	RNA to ATAC	2	0.272972
	336	scButterfly-B	MK	AMI	ATAC to RNA	0	0.00971123
	337	scButterfly-B	MK	AMI	ATAC to RNA	1	0.0273667
	338	scButterfly-B	MK	AMI	ATAC to RNA	2	0.144125
	339	scButterfly-B	MK	AMI	RNA to ATAC	0	0.128193
	340	scButterfly-B	MK	AMI	RNA to ATAC	1	0.262523
	341	scButterfly-B	MK	AMI	RNA to ATAC	2	0.405417
	342	scButterfly-B	MK	ARI	ATAC to RNA	0	0.00143655
	343	scButterfly-B	MK	ARI	ATAC to RNA	1	0.00348618
	344	scButterfly-B	MK	ARI	ATAC to RNA	2	0.041346
	345	scButterfly-B	MK	ARI	RNA to ATAC	0	0.0207003
	346	scButterfly-B	MK	ARI	RNA to ATAC	1	0.056057
	347	scButterfly-B	MK	ARI	RNA to ATAC	2	0.0811164
	348	scButterfly-B	MK	HOM	ATAC to RNA	0	0.0255318
	349	scButterfly-B	MK	HOM	ATAC to RNA	1	0.0686987
	350	scButterfly-B	MK	HOM	ATAC to RNA	2	0.27059
	351	scButterfly-B	MK	HOM	RNA to ATAC	0	0.248002
	352	scButterfly-B	MK	HOM	RNA to ATAC	1	0.558744
	353	scButterfly-B	MK	HOM	RNA to ATAC	2	0.821583
	354	scButterfly-B	MK	NMI	ATAC to RNA	0	0.014511
	355	scButterfly-B	MK	NMI	ATAC to RNA	1	0.0348179
	356	scButterfly-B	MK	NMI	ATAC to RNA	2	0.149348
	357	scButterfly-B	MK	NMI	RNA to ATAC	0	0.13334
	358	scButterfly-B	MK	NMI	RNA to ATAC	1	0.268947
	359	scButterfly-B	MK	NMI	RNA to ATAC	2	0.410652
	360	scButterfly-B	PBMC	AMI	ATAC to RNA	0	0.54125
	361	scButterfly-B	PBMC	AMI	ATAC to RNA	1	0.652747
	362	scButterfly-B	PBMC	AMI	ATAC to RNA	2	0.448527
	363	scButterfly-B	PBMC	AMI	RNA to ATAC	0	0.539006
	364	scButterfly-B	PBMC	AMI	RNA to ATAC	1	0.629608
	365	scButterfly-B	PBMC	AMI	RNA to ATAC	2	0.444139
	366	scButterfly-B	PBMC	ARI	ATAC to RNA	0	0.232563
	367	scButterfly-B	PBMC	ARI	ATAC to RNA	1	0.374023
	368	scButterfly-B	PBMC	ARI	ATAC to RNA	2	0.146716
	369	scButterfly-B	PBMC	ARI	RNA to ATAC	0	0.230618
	370	scButterfly-B	PBMC	ARI	RNA to ATAC	1	0.349766
	371	scButterfly-B	PBMC	ARI	RNA to ATAC	2	0.140258
	372	scButterfly-B	PBMC	HOM	ATAC to RNA	0	0.792647
	373	scButterfly-B	PBMC	HOM	ATAC to RNA	1	0.888412
	374	scButterfly-B	PBMC	HOM	ATAC to RNA	2	0.692986
	375	scButterfly-B	PBMC	HOM	RNA to ATAC	0	0.783296
	376	scButterfly-B	PBMC	HOM	RNA to ATAC	1	0.867782
	377	scButterfly-B	PBMC	HOM	RNA to ATAC	2	0.675829
	378	scButterfly-B	PBMC	NMI	ATAC to RNA	0	0.548365
	379	scButterfly-B	PBMC	NMI	ATAC to RNA	1	0.66044
	380	scButterfly-B	PBMC	NMI	ATAC to RNA	2	0.450765
	381	scButterfly-B	PBMC	NMI	RNA to ATAC	0	0.545877
	382	scButterfly-B	PBMC	NMI	RNA to ATAC	1	0.63827
	383	scButterfly-B	PBMC	NMI	RNA to ATAC	2	0.446266
	384	scButterfly-C	MB	AMI	ATAC to RNA	0	0.222815
	385	scButterfly-C	MB	AMI	ATAC to RNA	1	0.13216
	386	scButterfly-C	MB	AMI	ATAC to RNA	2	0.151308
	387	scButterfly-C	MB	AMI	RNA to ATAC	0	0.469945
	388	scButterfly-C	MB	AMI	RNA to ATAC	1	0.430205
	389	scButterfly-C	MB	AMI	RNA to ATAC	2	0.404785
	390	scButterfly-C	MB	ARI	ATAC to RNA	0	0.109212
	391	scButterfly-C	MB	ARI	ATAC to RNA	1	0.0449266
	392	scButterfly-C	MB	ARI	ATAC to RNA	2	0.0607294
	393	scButterfly-C	MB	ARI	RNA to ATAC	0	0.269115
	394	scButterfly-C	MB	ARI	RNA to ATAC	1	0.17873
	395	scButterfly-C	MB	ARI	RNA to ATAC	2	0.252811
	396	scButterfly-C	MB	HOM	ATAC to RNA	0	0.300067
	397	scButterfly-C	MB	HOM	ATAC to RNA	1	0.20103
	398	scButterfly-C	MB	HOM	ATAC to RNA	2	0.20867
	399	scButterfly-C	MB	HOM	RNA to ATAC	0	0.584761
	400	scButterfly-C	MB	HOM	RNA to ATAC	1	0.619745
	401	scButterfly-C	MB	HOM	RNA to ATAC	2	0.514012
	402	scButterfly-C	MB	NMI	ATAC to RNA	0	0.238905
	403	scButterfly-C	MB	NMI	ATAC to RNA	1	0.144373
	404	scButterfly-C	MB	NMI	ATAC to RNA	2	0.163523
	405	scButterfly-C	MB	NMI	RNA to ATAC	0	0.479383
	406	scButterfly-C	MB	NMI	RNA to ATAC	1	0.438755
	407	scButterfly-C	MB	NMI	RNA to ATAC	2	0.412967
	408	scButterfly-C	MCC	AMI	ATAC to RNA	0	0.231805
	409	scButterfly-C	MCC	AMI	ATAC to RNA	1	0.302984
	410	scButterfly-C	MCC	AMI	ATAC to RNA	2	0.209657
	411	scButterfly-C	MCC	AMI	RNA to ATAC	0	0.210405
	412	scButterfly-C	MCC	AMI	RNA to ATAC	1	0.353237
	413	scButterfly-C	MCC	AMI	RNA to ATAC	2	0.288886
	414	scButterfly-C	MCC	ARI	ATAC to RNA	0	0.0709294
	415	scButterfly-C	MCC	ARI	ATAC to RNA	1	0.075555
	416	scButterfly-C	MCC	ARI	ATAC to RNA	2	0.0813386
	417	scButterfly-C	MCC	ARI	RNA to ATAC	0	0.0522282
	418	scButterfly-C	MCC	ARI	RNA to ATAC	1	0.0949336
	419	scButterfly-C	MCC	ARI	RNA to ATAC	2	0.115128
	420	scButterfly-C	MCC	HOM	ATAC to RNA	0	0.386377
	421	scButterfly-C	MCC	HOM	ATAC to RNA	1	0.554866
	422	scButterfly-C	MCC	HOM	ATAC to RNA	2	0.294258
	423	scButterfly-C	MCC	HOM	RNA to ATAC	0	0.350688
	424	scButterfly-C	MCC	HOM	RNA to ATAC	1	0.64189
	425	scButterfly-C	MCC	HOM	RNA to ATAC	2	0.3938
	426	scButterfly-C	MCC	NMI	ATAC to RNA	0	0.240477
	427	scButterfly-C	MCC	NMI	ATAC to RNA	1	0.308594
	428	scButterfly-C	MCC	NMI	ATAC to RNA	2	0.21873
	429	scButterfly-C	MCC	NMI	RNA to ATAC	0	0.218934
	430	scButterfly-C	MCC	NMI	RNA to ATAC	1	0.358465
	431	scButterfly-C	MCC	NMI	RNA to ATAC	2	0.296716
	432	scButterfly-C	MK	AMI	ATAC to RNA	0	0.0160525
	433	scButterfly-C	MK	AMI	ATAC to RNA	1	0.0354977
	434	scButterfly-C	MK	AMI	ATAC to RNA	2	0.16473
	435	scButterfly-C	MK	AMI	RNA to ATAC	0	0.122473
	436	scButterfly-C	MK	AMI	RNA to ATAC	1	0.304509
	437	scButterfly-C	MK	AMI	RNA to ATAC	2	0.432105
	438	scButterfly-C	MK	ARI	ATAC to RNA	0	0.00411909
	439	scButterfly-C	MK	ARI	ATAC to RNA	1	0.0101111
	440	scButterfly-C	MK	ARI	ATAC to RNA	2	0.0482005
	441	scButterfly-C	MK	ARI	RNA to ATAC	0	0.0248992
	442	scButterfly-C	MK	ARI	RNA to ATAC	1	0.104277
	443	scButterfly-C	MK	ARI	RNA to ATAC	2	0.104412
	444	scButterfly-C	MK	HOM	ATAC to RNA	0	0.0348239
	445	scButterfly-C	MK	HOM	ATAC to RNA	1	0.0789285
	446	scButterfly-C	MK	HOM	ATAC to RNA	2	0.298194
	447	scButterfly-C	MK	HOM	RNA to ATAC	0	0.221703
	448	scButterfly-C	MK	HOM	RNA to ATAC	1	0.567304
	449	scButterfly-C	MK	HOM	RNA to ATAC	2	0.823608
	450	scButterfly-C	MK	NMI	ATAC to RNA	0	0.0203686
	451	scButterfly-C	MK	NMI	ATAC to RNA	1	0.0416314
	452	scButterfly-C	MK	NMI	ATAC to RNA	2	0.169269
	453	scButterfly-C	MK	NMI	RNA to ATAC	0	0.126756
	454	scButterfly-C	MK	NMI	RNA to ATAC	1	0.308512
	455	scButterfly-C	MK	NMI	RNA to ATAC	2	0.436028
	456	scButterfly-C	PBMC	AMI	ATAC to RNA	0	0.55946
	457	scButterfly-C	PBMC	AMI	ATAC to RNA	1	0.670296
	458	scButterfly-C	PBMC	AMI	ATAC to RNA	2	0.47503
	459	scButterfly-C	PBMC	AMI	RNA to ATAC	0	0.553537
	460	scButterfly-C	PBMC	AMI	RNA to ATAC	1	0.649107
	461	scButterfly-C	PBMC	AMI	RNA to ATAC	2	0.458496
	462	scButterfly-C	PBMC	ARI	ATAC to RNA	0	0.279305
	463	scButterfly-C	PBMC	ARI	ATAC to RNA	1	0.381251
	464	scButterfly-C	PBMC	ARI	ATAC to RNA	2	0.13842
	465	scButterfly-C	PBMC	ARI	RNA to ATAC	0	0.267491
	466	scButterfly-C	PBMC	ARI	RNA to ATAC	1	0.353506
	467	scButterfly-C	PBMC	ARI	RNA to ATAC	2	0.131526
	468	scButterfly-C	PBMC	HOM	ATAC to RNA	0	0.775764
	469	scButterfly-C	PBMC	HOM	ATAC to RNA	1	0.89702
	470	scButterfly-C	PBMC	HOM	ATAC to RNA	2	0.757593
	471	scButterfly-C	PBMC	HOM	RNA to ATAC	0	0.773663
	472	scButterfly-C	PBMC	HOM	RNA to ATAC	1	0.892928
	473	scButterfly-C	PBMC	HOM	RNA to ATAC	2	0.710929
	474	scButterfly-C	PBMC	NMI	ATAC to RNA	0	0.565289
	475	scButterfly-C	PBMC	NMI	ATAC to RNA	1	0.676735
	476	scButterfly-C	PBMC	NMI	ATAC to RNA	2	0.47739
	477	scButterfly-C	PBMC	NMI	RNA to ATAC	0	0.559408
	478	scButterfly-C	PBMC	NMI	RNA to ATAC	1	0.656803
	479	scButterfly-C	PBMC	NMI	RNA to ATAC	2	0.460767
	480	scButterfly-T	MB	AMI	ATAC to RNA	0	0.222079
	481	scButterfly-T	MB	AMI	ATAC to RNA	1	0.105387
	482	scButterfly-T	MB	AMI	ATAC to RNA	2	0.153828
	483	scButterfly-T	MB	AMI	RNA to ATAC	0	0.4863
	484	scButterfly-T	MB	AMI	RNA to ATAC	1	0.41584
	485	scButterfly-T	MB	AMI	RNA to ATAC	2	0.419934
	486	scButterfly-T	MB	ARI	ATAC to RNA	0	0.109081
	487	scButterfly-T	MB	ARI	ATAC to RNA	1	0.0359477
	488	scButterfly-T	MB	ARI	ATAC to RNA	2	0.0674969
	489	scButterfly-T	MB	ARI	RNA to ATAC	0	0.276886
	490	scButterfly-T	MB	ARI	RNA to ATAC	1	0.146976
	491	scButterfly-T	MB	ARI	RNA to ATAC	2	0.24902
	492	scButterfly-T	MB	HOM	ATAC to RNA	0	0.300799
	493	scButterfly-T	MB	HOM	ATAC to RNA	1	0.15725
	494	scButterfly-T	MB	HOM	ATAC to RNA	2	0.209195
	495	scButterfly-T	MB	HOM	RNA to ATAC	0	0.613114
	496	scButterfly-T	MB	HOM	RNA to ATAC	1	0.624215
	497	scButterfly-T	MB	HOM	RNA to ATAC	2	0.523731
	498	scButterfly-T	MB	NMI	ATAC to RNA	0	0.238021
	499	scButterfly-T	MB	NMI	ATAC to RNA	1	0.11622
	500	scButterfly-T	MB	NMI	ATAC to RNA	2	0.166321
	501	scButterfly-T	MB	NMI	RNA to ATAC	0	0.496221
	502	scButterfly-T	MB	NMI	RNA to ATAC	1	0.426246
	503	scButterfly-T	MB	NMI	RNA to ATAC	2	0.427371
	504	scButterfly-T	MCC	AMI	ATAC to RNA	0	0.18353
	505	scButterfly-T	MCC	AMI	ATAC to RNA	1	0.297872
	506	scButterfly-T	MCC	AMI	ATAC to RNA	2	0.245145
	507	scButterfly-T	MCC	AMI	RNA to ATAC	0	0.184653
	508	scButterfly-T	MCC	AMI	RNA to ATAC	1	0.345677
	509	scButterfly-T	MCC	AMI	RNA to ATAC	2	0.29402
	510	scButterfly-T	MCC	ARI	ATAC to RNA	0	0.0563847
	511	scButterfly-T	MCC	ARI	ATAC to RNA	1	0.0771254
	512	scButterfly-T	MCC	ARI	ATAC to RNA	2	0.111409
	513	scButterfly-T	MCC	ARI	RNA to ATAC	0	0.0415917
	514	scButterfly-T	MCC	ARI	RNA to ATAC	1	0.0972163
	515	scButterfly-T	MCC	ARI	RNA to ATAC	2	0.124829
	516	scButterfly-T	MCC	HOM	ATAC to RNA	0	0.303412
	517	scButterfly-T	MCC	HOM	ATAC to RNA	1	0.546883
	518	scButterfly-T	MCC	HOM	ATAC to RNA	2	0.3355
	519	scButterfly-T	MCC	HOM	RNA to ATAC	0	0.314968
	520	scButterfly-T	MCC	HOM	RNA to ATAC	1	0.621055
	521	scButterfly-T	MCC	HOM	RNA to ATAC	2	0.396283
	522	scButterfly-T	MCC	NMI	ATAC to RNA	0	0.192005
	523	scButterfly-T	MCC	NMI	ATAC to RNA	1	0.303511
	524	scButterfly-T	MCC	NMI	ATAC to RNA	2	0.253486
	525	scButterfly-T	MCC	NMI	RNA to ATAC	0	0.193777
	526	scButterfly-T	MCC	NMI	RNA to ATAC	1	0.351002
	527	scButterfly-T	MCC	NMI	RNA to ATAC	2	0.301424
	528	scButterfly-T	MK	AMI	ATAC to RNA	0	0.0133256
	529	scButterfly-T	MK	AMI	ATAC to RNA	1	0.0120634
	530	scButterfly-T	MK	AMI	ATAC to RNA	2	0.0953247
	531	scButterfly-T	MK	AMI	RNA to ATAC	0	0.131854
	532	scButterfly-T	MK	AMI	RNA to ATAC	1	0.311085
	533	scButterfly-T	MK	AMI	RNA to ATAC	2	0.453048
	534	scButterfly-T	MK	ARI	ATAC to RNA	0	0.00542694
	535	scButterfly-T	MK	ARI	ATAC to RNA	1	0.00258609
	536	scButterfly-T	MK	ARI	ATAC to RNA	2	0.0385882
	537	scButterfly-T	MK	ARI	RNA to ATAC	0	0.0233944
	538	scButterfly-T	MK	ARI	RNA to ATAC	1	0.110352
	539	scButterfly-T	MK	ARI	RNA to ATAC	2	0.161882
	540	scButterfly-T	MK	HOM	ATAC to RNA	0	0.0314579
	541	scButterfly-T	MK	HOM	ATAC to RNA	1	0.0364105
	542	scButterfly-T	MK	HOM	ATAC to RNA	2	0.167868
	543	scButterfly-T	MK	HOM	RNA to ATAC	0	0.234979
	544	scButterfly-T	MK	HOM	RNA to ATAC	1	0.567087
	545	scButterfly-T	MK	HOM	RNA to ATAC	2	0.773156
	546	scButterfly-T	MK	NMI	ATAC to RNA	0	0.0179136
	547	scButterfly-T	MK	NMI	ATAC to RNA	1	0.0191546
	548	scButterfly-T	MK	NMI	ATAC to RNA	2	0.0999416
	549	scButterfly-T	MK	NMI	RNA to ATAC	0	0.135786
	550	scButterfly-T	MK	NMI	RNA to ATAC	1	0.314857
	551	scButterfly-T	MK	NMI	RNA to ATAC	2	0.455658
	552	scButterfly-T	PBMC	AMI	ATAC to RNA	0	0.564229
	553	scButterfly-T	PBMC	AMI	ATAC to RNA	1	0.625208
	554	scButterfly-T	PBMC	AMI	ATAC to RNA	2	0.445472
	555	scButterfly-T	PBMC	AMI	RNA to ATAC	0	0.587918
	556	scButterfly-T	PBMC	AMI	RNA to ATAC	1	0.669267
	557	scButterfly-T	PBMC	AMI	RNA to ATAC	2	0.431286
	558	scButterfly-T	PBMC	ARI	ATAC to RNA	0	0.312139
	559	scButterfly-T	PBMC	ARI	ATAC to RNA	1	0.295724
	560	scButterfly-T	PBMC	ARI	ATAC to RNA	2	0.13274
	561	scButterfly-T	PBMC	ARI	RNA to ATAC	0	0.323603
	562	scButterfly-T	PBMC	ARI	RNA to ATAC	1	0.368716
	563	scButterfly-T	PBMC	ARI	RNA to ATAC	2	0.117529
	564	scButterfly-T	PBMC	HOM	ATAC to RNA	0	0.783694
	565	scButterfly-T	PBMC	HOM	ATAC to RNA	1	0.896594
	566	scButterfly-T	PBMC	HOM	ATAC to RNA	2	0.707162
	567	scButterfly-T	PBMC	HOM	RNA to ATAC	0	0.789532
	568	scButterfly-T	PBMC	HOM	RNA to ATAC	1	0.918679
	569	scButterfly-T	PBMC	HOM	RNA to ATAC	2	0.683689
	570	scButterfly-T	PBMC	NMI	ATAC to RNA	0	0.570314
	571	scButterfly-T	PBMC	NMI	ATAC to RNA	1	0.634684
	572	scButterfly-T	PBMC	NMI	ATAC to RNA	2	0.447899
	573	scButterfly-T	PBMC	NMI	RNA to ATAC	0	0.592881
	574	scButterfly-T	PBMC	NMI	RNA to ATAC	1	0.676528
	575	scButterfly-T	PBMC	NMI	RNA to ATAC	2	0.433867

## Sheet: Figure 3b
Script in Github		Method	Dataset	Evaluation	Direction	Fold	Value
We provide scripts to reproduce the results.	0	BABEL	BMMC	AMI	ATAC to RNA	0	0.601944
URL:https://github.com/BioX-NKU/scButterfly_source	1	BABEL	BMMC	AMI	ATAC to RNA	1	0.544981
scButterfly_source/experiment/RNA_ATAC/cross_validation_by_batch	2	BABEL	BMMC	AMI	ATAC to RNA	2	0.599917
	3	BABEL	BMMC	AMI	ATAC to RNA	3	0.644317
	4	BABEL	BMMC	AMI	RNA to ATAC	0	0.600223
	5	BABEL	BMMC	AMI	RNA to ATAC	1	0.548245
	6	BABEL	BMMC	AMI	RNA to ATAC	2	0.578954
	7	BABEL	BMMC	AMI	RNA to ATAC	3	0.51692
	8	BABEL	BMMC	ARI	ATAC to RNA	0	0.338686
	9	BABEL	BMMC	ARI	ATAC to RNA	1	0.343036
	10	BABEL	BMMC	ARI	ATAC to RNA	2	0.42157
	11	BABEL	BMMC	ARI	ATAC to RNA	3	0.393575
	12	BABEL	BMMC	ARI	RNA to ATAC	0	0.282965
	13	BABEL	BMMC	ARI	RNA to ATAC	1	0.277591
	14	BABEL	BMMC	ARI	RNA to ATAC	2	0.262953
	15	BABEL	BMMC	ARI	RNA to ATAC	3	0.22194
	16	BABEL	BMMC	HOM	ATAC to RNA	0	0.650504
	17	BABEL	BMMC	HOM	ATAC to RNA	1	0.577656
	18	BABEL	BMMC	HOM	ATAC to RNA	2	0.619768
	19	BABEL	BMMC	HOM	ATAC to RNA	3	0.699609
	20	BABEL	BMMC	HOM	RNA to ATAC	0	0.703903
	21	BABEL	BMMC	HOM	RNA to ATAC	1	0.614243
	22	BABEL	BMMC	HOM	RNA to ATAC	2	0.65032
	23	BABEL	BMMC	HOM	RNA to ATAC	3	0.589228
	24	BABEL	BMMC	NMI	ATAC to RNA	0	0.603692
	25	BABEL	BMMC	NMI	ATAC to RNA	1	0.547163
	26	BABEL	BMMC	NMI	ATAC to RNA	2	0.601943
	27	BABEL	BMMC	NMI	ATAC to RNA	3	0.645549
	28	BABEL	BMMC	NMI	RNA to ATAC	0	0.602768
	29	BABEL	BMMC	NMI	RNA to ATAC	1	0.550709
	30	BABEL	BMMC	NMI	RNA to ATAC	2	0.581919
	31	BABEL	BMMC	NMI	RNA to ATAC	3	0.518801
	32	BABEL	CL	AMI	ATAC to RNA	0	0.604921
	33	BABEL	CL	AMI	ATAC to RNA	1	0.855552
	34	BABEL	CL	AMI	ATAC to RNA	2	0.617389
	35	BABEL	CL	AMI	ATAC to RNA	3	0.457633
	36	BABEL	CL	AMI	RNA to ATAC	0	0.751045
	37	BABEL	CL	AMI	RNA to ATAC	1	0.834981
	38	BABEL	CL	AMI	RNA to ATAC	2	0.547654
	39	BABEL	CL	AMI	RNA to ATAC	3	0.598561
	40	BABEL	CL	ARI	ATAC to RNA	0	0.415914
	41	BABEL	CL	ARI	ATAC to RNA	1	0.687103
	42	BABEL	CL	ARI	ATAC to RNA	2	0.446068
	43	BABEL	CL	ARI	ATAC to RNA	3	0.269656
	44	BABEL	CL	ARI	RNA to ATAC	0	0.641175
	45	BABEL	CL	ARI	RNA to ATAC	1	0.695894
	46	BABEL	CL	ARI	RNA to ATAC	2	0.326865
	47	BABEL	CL	ARI	RNA to ATAC	3	0.40588
	48	BABEL	CL	HOM	ATAC to RNA	0	0.742817
	49	BABEL	CL	HOM	ATAC to RNA	1	1
	50	BABEL	CL	HOM	ATAC to RNA	2	1
	51	BABEL	CL	HOM	ATAC to RNA	3	0.842846
	52	BABEL	CL	HOM	RNA to ATAC	0	0.879045
	53	BABEL	CL	HOM	RNA to ATAC	1	0.965085
	54	BABEL	CL	HOM	RNA to ATAC	2	1
	55	BABEL	CL	HOM	RNA to ATAC	3	1
	56	BABEL	CL	NMI	ATAC to RNA	0	0.623902
	57	BABEL	CL	NMI	ATAC to RNA	1	0.862387
	58	BABEL	CL	NMI	ATAC to RNA	2	0.625373
	59	BABEL	CL	NMI	ATAC to RNA	3	0.472055
	60	BABEL	CL	NMI	RNA to ATAC	0	0.761757
	61	BABEL	CL	NMI	RNA to ATAC	1	0.84297
	62	BABEL	CL	NMI	RNA to ATAC	2	0.557976
	63	BABEL	CL	NMI	RNA to ATAC	3	0.607761
	64	BABEL	MDS	AMI	ATAC to RNA	0	0.29019
	65	BABEL	MDS	AMI	ATAC to RNA	1	0.330708
	66	BABEL	MDS	AMI	ATAC to RNA	2	0.241001
	67	BABEL	MDS	AMI	ATAC to RNA	3	0.288014
	68	BABEL	MDS	AMI	RNA to ATAC	0	0.426659
	69	BABEL	MDS	AMI	RNA to ATAC	1	0.46031
	70	BABEL	MDS	AMI	RNA to ATAC	2	0.423199
	71	BABEL	MDS	AMI	RNA to ATAC	3	0.445433
	72	BABEL	MDS	ARI	ATAC to RNA	0	0.113176
	73	BABEL	MDS	ARI	ATAC to RNA	1	0.158104
	74	BABEL	MDS	ARI	ATAC to RNA	2	0.0957017
	75	BABEL	MDS	ARI	ATAC to RNA	3	0.111875
	76	BABEL	MDS	ARI	RNA to ATAC	0	0.184819
	77	BABEL	MDS	ARI	RNA to ATAC	1	0.221561
	78	BABEL	MDS	ARI	RNA to ATAC	2	0.184441
	79	BABEL	MDS	ARI	RNA to ATAC	3	0.192461
	80	BABEL	MDS	HOM	ATAC to RNA	0	0.319128
	81	BABEL	MDS	HOM	ATAC to RNA	1	0.342002
	82	BABEL	MDS	HOM	ATAC to RNA	2	0.262392
	83	BABEL	MDS	HOM	ATAC to RNA	3	0.321371
	84	BABEL	MDS	HOM	RNA to ATAC	0	0.481078
	85	BABEL	MDS	HOM	RNA to ATAC	1	0.491375
	86	BABEL	MDS	HOM	RNA to ATAC	2	0.481935
	87	BABEL	MDS	HOM	RNA to ATAC	3	0.500304
	88	BABEL	MDS	NMI	ATAC to RNA	0	0.295199
	89	BABEL	MDS	NMI	ATAC to RNA	1	0.338508
	90	BABEL	MDS	NMI	ATAC to RNA	2	0.246554
	91	BABEL	MDS	NMI	ATAC to RNA	3	0.297276
	92	BABEL	MDS	NMI	RNA to ATAC	0	0.43144
	93	BABEL	MDS	NMI	RNA to ATAC	1	0.468223
	94	BABEL	MDS	NMI	RNA to ATAC	2	0.428577
	95	BABEL	MDS	NMI	RNA to ATAC	3	0.453626
	96	Polarbear	BMMC	AMI	ATAC to RNA	0	0.576662
	97	Polarbear	BMMC	AMI	ATAC to RNA	1	0.472644
	98	Polarbear	BMMC	AMI	ATAC to RNA	2	0.277315
	99	Polarbear	BMMC	AMI	ATAC to RNA	3	0.59609
	100	Polarbear	BMMC	AMI	RNA to ATAC	0	0.687719
	101	Polarbear	BMMC	AMI	RNA to ATAC	1	0.540197
	102	Polarbear	BMMC	AMI	RNA to ATAC	2	0.566654
	103	Polarbear	BMMC	AMI	RNA to ATAC	3	0.663869
	104	Polarbear	BMMC	ARI	ATAC to RNA	0	0.317011
	105	Polarbear	BMMC	ARI	ATAC to RNA	1	0.207106
	106	Polarbear	BMMC	ARI	ATAC to RNA	2	0.132059
	107	Polarbear	BMMC	ARI	ATAC to RNA	3	0.272692
	108	Polarbear	BMMC	ARI	RNA to ATAC	0	0.548262
	109	Polarbear	BMMC	ARI	RNA to ATAC	1	0.356185
	110	Polarbear	BMMC	ARI	RNA to ATAC	2	0.332901
	111	Polarbear	BMMC	ARI	RNA to ATAC	3	0.486043
	112	Polarbear	BMMC	HOM	ATAC to RNA	0	0.626809
	113	Polarbear	BMMC	HOM	ATAC to RNA	1	0.532063
	114	Polarbear	BMMC	HOM	ATAC to RNA	2	0.307907
	115	Polarbear	BMMC	HOM	ATAC to RNA	3	0.681637
	116	Polarbear	BMMC	HOM	RNA to ATAC	0	0.676086
	117	Polarbear	BMMC	HOM	RNA to ATAC	1	0.513007
	118	Polarbear	BMMC	HOM	RNA to ATAC	2	0.548537
	119	Polarbear	BMMC	HOM	RNA to ATAC	3	0.657606
	120	Polarbear	BMMC	NMI	ATAC to RNA	0	0.578394
	121	Polarbear	BMMC	NMI	ATAC to RNA	1	0.475374
	122	Polarbear	BMMC	NMI	ATAC to RNA	2	0.281638
	123	Polarbear	BMMC	NMI	ATAC to RNA	3	0.597719
	124	Polarbear	BMMC	NMI	RNA to ATAC	0	0.688629
	125	Polarbear	BMMC	NMI	RNA to ATAC	1	0.541405
	126	Polarbear	BMMC	NMI	RNA to ATAC	2	0.568292
	127	Polarbear	BMMC	NMI	RNA to ATAC	3	0.664618
	128	Polarbear	CL	AMI	ATAC to RNA	0	0.0105878
	129	Polarbear	CL	AMI	ATAC to RNA	1	0.429744
	130	Polarbear	CL	AMI	ATAC to RNA	2	0.116778
	131	Polarbear	CL	AMI	ATAC to RNA	3	0.00887075
	132	Polarbear	CL	AMI	RNA to ATAC	0	-0.00129572
	133	Polarbear	CL	AMI	RNA to ATAC	1	0.391007
	134	Polarbear	CL	AMI	RNA to ATAC	2	0.0262369
	135	Polarbear	CL	AMI	RNA to ATAC	3	-0.00175625
	136	Polarbear	CL	ARI	ATAC to RNA	0	0.000193344
	137	Polarbear	CL	ARI	ATAC to RNA	1	0.261798
	138	Polarbear	CL	ARI	ATAC to RNA	2	0.120599
	139	Polarbear	CL	ARI	ATAC to RNA	3	0.00964676
	140	Polarbear	CL	ARI	RNA to ATAC	0	0.00261998
	141	Polarbear	CL	ARI	RNA to ATAC	1	0.308414
	142	Polarbear	CL	ARI	RNA to ATAC	2	0.0266944
	143	Polarbear	CL	ARI	RNA to ATAC	3	-0.00425241
	144	Polarbear	CL	HOM	ATAC to RNA	0	0.053479
	145	Polarbear	CL	HOM	ATAC to RNA	1	0.562894
	146	Polarbear	CL	HOM	ATAC to RNA	2	0.194497
	147	Polarbear	CL	HOM	ATAC to RNA	3	0.0520113
	148	Polarbear	CL	HOM	RNA to ATAC	0	0.0265993
	149	Polarbear	CL	HOM	RNA to ATAC	1	0.363582
	150	Polarbear	CL	HOM	RNA to ATAC	2	0.0751774
	151	Polarbear	CL	HOM	RNA to ATAC	3	0.0445791
	152	Polarbear	CL	NMI	ATAC to RNA	0	0.04818
	153	Polarbear	CL	NMI	ATAC to RNA	1	0.463994
	154	Polarbear	CL	NMI	ATAC to RNA	2	0.131249
	155	Polarbear	CL	NMI	ATAC to RNA	3	0.0313513
	156	Polarbear	CL	NMI	RNA to ATAC	0	0.0270633
	157	Polarbear	CL	NMI	RNA to ATAC	1	0.406997
	158	Polarbear	CL	NMI	RNA to ATAC	2	0.0453113
	159	Polarbear	CL	NMI	RNA to ATAC	3	0.0251525
	160	Polarbear	MDS	AMI	ATAC to RNA	0	0.391897
	161	Polarbear	MDS	AMI	ATAC to RNA	1	0.446673
	162	Polarbear	MDS	AMI	ATAC to RNA	2	0.399103
	163	Polarbear	MDS	AMI	ATAC to RNA	3	0.419963
	164	Polarbear	MDS	AMI	RNA to ATAC	0	0.445008
	165	Polarbear	MDS	AMI	RNA to ATAC	1	0.55024
	166	Polarbear	MDS	AMI	RNA to ATAC	2	0.503719
	167	Polarbear	MDS	AMI	RNA to ATAC	3	0.406877
	168	Polarbear	MDS	ARI	ATAC to RNA	0	0.162664
	169	Polarbear	MDS	ARI	ATAC to RNA	1	0.253571
	170	Polarbear	MDS	ARI	ATAC to RNA	2	0.177335
	171	Polarbear	MDS	ARI	ATAC to RNA	3	0.189691
	172	Polarbear	MDS	ARI	RNA to ATAC	0	0.305513
	173	Polarbear	MDS	ARI	RNA to ATAC	1	0.391834
	174	Polarbear	MDS	ARI	RNA to ATAC	2	0.345267
	175	Polarbear	MDS	ARI	RNA to ATAC	3	0.22818
	176	Polarbear	MDS	HOM	ATAC to RNA	0	0.461093
	177	Polarbear	MDS	HOM	ATAC to RNA	1	0.46434
	178	Polarbear	MDS	HOM	ATAC to RNA	2	0.446307
	179	Polarbear	MDS	HOM	ATAC to RNA	3	0.473525
	180	Polarbear	MDS	HOM	RNA to ATAC	0	0.452799
	181	Polarbear	MDS	HOM	RNA to ATAC	1	0.524362
	182	Polarbear	MDS	HOM	RNA to ATAC	2	0.507445
	183	Polarbear	MDS	HOM	RNA to ATAC	3	0.404053
	184	Polarbear	MDS	NMI	ATAC to RNA	0	0.39787
	185	Polarbear	MDS	NMI	ATAC to RNA	1	0.453418
	186	Polarbear	MDS	NMI	ATAC to RNA	2	0.404324
	187	Polarbear	MDS	NMI	ATAC to RNA	3	0.428561
	188	Polarbear	MDS	NMI	RNA to ATAC	0	0.448083
	189	Polarbear	MDS	NMI	RNA to ATAC	1	0.554487
	190	Polarbear	MDS	NMI	RNA to ATAC	2	0.506488
	191	Polarbear	MDS	NMI	RNA to ATAC	3	0.411704
	224	JAMIE	CL	AMI	ATAC to RNA	0	0.745292
	225	JAMIE	CL	AMI	ATAC to RNA	1	0.777474
	226	JAMIE	CL	AMI	ATAC to RNA	2	0.534172
	227	JAMIE	CL	AMI	ATAC to RNA	3	0.481115
	228	JAMIE	CL	AMI	RNA to ATAC	0	0.768054
	229	JAMIE	CL	AMI	RNA to ATAC	1	0.771768
	230	JAMIE	CL	AMI	RNA to ATAC	2	0.556854
	231	JAMIE	CL	AMI	RNA to ATAC	3	0.666127
	232	JAMIE	CL	ARI	ATAC to RNA	0	0.558557
	233	JAMIE	CL	ARI	ATAC to RNA	1	0.60072
	234	JAMIE	CL	ARI	ATAC to RNA	2	0.365906
	235	JAMIE	CL	ARI	ATAC to RNA	3	0.356211
	236	JAMIE	CL	ARI	RNA to ATAC	0	0.589612
	237	JAMIE	CL	ARI	RNA to ATAC	1	0.615143
	238	JAMIE	CL	ARI	RNA to ATAC	2	0.352001
	239	JAMIE	CL	ARI	RNA to ATAC	3	0.508273
	240	JAMIE	CL	HOM	ATAC to RNA	0	0.933991
	241	JAMIE	CL	HOM	ATAC to RNA	1	0.938905
	242	JAMIE	CL	HOM	ATAC to RNA	2	0.9016
	243	JAMIE	CL	HOM	ATAC to RNA	3	0.810832
	244	JAMIE	CL	HOM	RNA to ATAC	0	0.957398
	245	JAMIE	CL	HOM	RNA to ATAC	1	0.929024
	246	JAMIE	CL	HOM	RNA to ATAC	2	1
	247	JAMIE	CL	HOM	RNA to ATAC	3	1
	248	JAMIE	CL	NMI	ATAC to RNA	0	0.758672
	249	JAMIE	CL	NMI	ATAC to RNA	1	0.7894
	250	JAMIE	CL	NMI	ATAC to RNA	2	0.543295
	251	JAMIE	CL	NMI	ATAC to RNA	3	0.49302
	252	JAMIE	CL	NMI	RNA to ATAC	0	0.780288
	253	JAMIE	CL	NMI	RNA to ATAC	1	0.78408
	254	JAMIE	CL	NMI	RNA to ATAC	2	0.567203
	255	JAMIE	CL	NMI	RNA to ATAC	3	0.672425
	256	JAMIE	MDS	AMI	ATAC to RNA	0	0.465295
	257	JAMIE	MDS	AMI	ATAC to RNA	1	0.54159
	258	JAMIE	MDS	AMI	ATAC to RNA	2	0.468638
	259	JAMIE	MDS	AMI	ATAC to RNA	3	0.510252
	260	JAMIE	MDS	AMI	RNA to ATAC	0	0.479968
	261	JAMIE	MDS	AMI	RNA to ATAC	1	0.578265
	262	JAMIE	MDS	AMI	RNA to ATAC	2	0.484208
	263	JAMIE	MDS	AMI	RNA to ATAC	3	0.529508
	264	JAMIE	MDS	ARI	ATAC to RNA	0	0.178368
	265	JAMIE	MDS	ARI	ATAC to RNA	1	0.282352
	266	JAMIE	MDS	ARI	ATAC to RNA	2	0.17408
	267	JAMIE	MDS	ARI	ATAC to RNA	3	0.210697
	268	JAMIE	MDS	ARI	RNA to ATAC	0	0.192307
	269	JAMIE	MDS	ARI	RNA to ATAC	1	0.323744
	270	JAMIE	MDS	ARI	RNA to ATAC	2	0.186613
	271	JAMIE	MDS	ARI	RNA to ATAC	3	0.222457
	272	JAMIE	MDS	HOM	ATAC to RNA	0	0.554732
	273	JAMIE	MDS	HOM	ATAC to RNA	1	0.606388
	274	JAMIE	MDS	HOM	ATAC to RNA	2	0.557651
	275	JAMIE	MDS	HOM	ATAC to RNA	3	0.606818
	276	JAMIE	MDS	HOM	RNA to ATAC	0	0.57046
	277	JAMIE	MDS	HOM	RNA to ATAC	1	0.629573
	278	JAMIE	MDS	HOM	RNA to ATAC	2	0.567823
	279	JAMIE	MDS	HOM	RNA to ATAC	3	0.612023
	280	JAMIE	MDS	NMI	ATAC to RNA	0	0.471215
	281	JAMIE	MDS	NMI	ATAC to RNA	1	0.550672
	282	JAMIE	MDS	NMI	ATAC to RNA	2	0.475217
	283	JAMIE	MDS	NMI	ATAC to RNA	3	0.520243
	284	JAMIE	MDS	NMI	RNA to ATAC	0	0.485752
	285	JAMIE	MDS	NMI	RNA to ATAC	1	0.585415
	286	JAMIE	MDS	NMI	RNA to ATAC	2	0.490076
	287	JAMIE	MDS	NMI	RNA to ATAC	3	0.537864
	288	scButterfly-B	BMMC	AMI	ATAC to RNA	0	0.673559
	289	scButterfly-B	BMMC	AMI	ATAC to RNA	1	0.616041
	290	scButterfly-B	BMMC	AMI	ATAC to RNA	2	0.692283
	291	scButterfly-B	BMMC	AMI	ATAC to RNA	3	0.685832
	292	scButterfly-B	BMMC	AMI	RNA to ATAC	0	0.727175
	293	scButterfly-B	BMMC	AMI	RNA to ATAC	1	0.630779
	294	scButterfly-B	BMMC	AMI	RNA to ATAC	2	0.730572
	295	scButterfly-B	BMMC	AMI	RNA to ATAC	3	0.699828
	296	scButterfly-B	BMMC	ARI	ATAC to RNA	0	0.348486
	297	scButterfly-B	BMMC	ARI	ATAC to RNA	1	0.308128
	298	scButterfly-B	BMMC	ARI	ATAC to RNA	2	0.385912
	299	scButterfly-B	BMMC	ARI	ATAC to RNA	3	0.328783
	300	scButterfly-B	BMMC	ARI	RNA to ATAC	0	0.355442
	301	scButterfly-B	BMMC	ARI	RNA to ATAC	1	0.284296
	302	scButterfly-B	BMMC	ARI	RNA to ATAC	2	0.402996
	303	scButterfly-B	BMMC	ARI	RNA to ATAC	3	0.379526
	304	scButterfly-B	BMMC	HOM	ATAC to RNA	0	0.779016
	305	scButterfly-B	BMMC	HOM	ATAC to RNA	1	0.710083
	306	scButterfly-B	BMMC	HOM	ATAC to RNA	2	0.764303
	307	scButterfly-B	BMMC	HOM	ATAC to RNA	3	0.80603
	308	scButterfly-B	BMMC	HOM	RNA to ATAC	0	0.87235
	309	scButterfly-B	BMMC	HOM	RNA to ATAC	1	0.752825
	310	scButterfly-B	BMMC	HOM	RNA to ATAC	2	0.827361
	311	scButterfly-B	BMMC	HOM	RNA to ATAC	3	0.800073
	312	scButterfly-B	BMMC	NMI	ATAC to RNA	0	0.675508
	313	scButterfly-B	BMMC	NMI	ATAC to RNA	1	0.618415
	314	scButterfly-B	BMMC	NMI	ATAC to RNA	2	0.694337
	315	scButterfly-B	BMMC	NMI	ATAC to RNA	3	0.687349
	316	scButterfly-B	BMMC	NMI	RNA to ATAC	0	0.729182
	317	scButterfly-B	BMMC	NMI	RNA to ATAC	1	0.633481
	318	scButterfly-B	BMMC	NMI	RNA to ATAC	2	0.732645
	319	scButterfly-B	BMMC	NMI	RNA to ATAC	3	0.701136
	320	scButterfly-B	CL	AMI	ATAC to RNA	0	0.697184
	321	scButterfly-B	CL	AMI	ATAC to RNA	1	0.86386
	322	scButterfly-B	CL	AMI	ATAC to RNA	2	0.592178
	323	scButterfly-B	CL	AMI	ATAC to RNA	3	0.600157
	324	scButterfly-B	CL	AMI	RNA to ATAC	0	0.577529
	325	scButterfly-B	CL	AMI	RNA to ATAC	1	0.949335
	326	scButterfly-B	CL	AMI	RNA to ATAC	2	0.601466
	327	scButterfly-B	CL	AMI	RNA to ATAC	3	0.660692
	328	scButterfly-B	CL	ARI	ATAC to RNA	0	0.582301
	329	scButterfly-B	CL	ARI	ATAC to RNA	1	0.718526
	330	scButterfly-B	CL	ARI	ATAC to RNA	2	0.387386
	331	scButterfly-B	CL	ARI	ATAC to RNA	3	0.410364
	332	scButterfly-B	CL	ARI	RNA to ATAC	0	0.42847
	333	scButterfly-B	CL	ARI	RNA to ATAC	1	0.912718
	334	scButterfly-B	CL	ARI	RNA to ATAC	2	0.415793
	335	scButterfly-B	CL	ARI	RNA to ATAC	3	0.492288
	336	scButterfly-B	CL	HOM	ATAC to RNA	0	0.794288
	337	scButterfly-B	CL	HOM	ATAC to RNA	1	1
	338	scButterfly-B	CL	HOM	ATAC to RNA	2	1
	339	scButterfly-B	CL	HOM	ATAC to RNA	3	1
	340	scButterfly-B	CL	HOM	RNA to ATAC	0	0.714834
	341	scButterfly-B	CL	HOM	RNA to ATAC	1	1
	342	scButterfly-B	CL	HOM	RNA to ATAC	2	1
	343	scButterfly-B	CL	HOM	RNA to ATAC	3	1
	344	scButterfly-B	CL	NMI	ATAC to RNA	0	0.70853
	345	scButterfly-B	CL	NMI	ATAC to RNA	1	0.870411
	346	scButterfly-B	CL	NMI	ATAC to RNA	2	0.600126
	347	scButterfly-B	CL	NMI	ATAC to RNA	3	0.609352
	348	scButterfly-B	CL	NMI	RNA to ATAC	0	0.597684
	349	scButterfly-B	CL	NMI	RNA to ATAC	1	0.951199
	350	scButterfly-B	CL	NMI	RNA to ATAC	2	0.609379
	351	scButterfly-B	CL	NMI	RNA to ATAC	3	0.667031
	352	scButterfly-B	MDS	AMI	ATAC to RNA	0	0.456381
	353	scButterfly-B	MDS	AMI	ATAC to RNA	1	0.532161
	354	scButterfly-B	MDS	AMI	ATAC to RNA	2	0.476632
	355	scButterfly-B	MDS	AMI	ATAC to RNA	3	0.491294
	356	scButterfly-B	MDS	AMI	RNA to ATAC	0	0.536198
	357	scButterfly-B	MDS	AMI	RNA to ATAC	1	0.591155
	358	scButterfly-B	MDS	AMI	RNA to ATAC	2	0.547064
	359	scButterfly-B	MDS	AMI	RNA to ATAC	3	0.534297
	360	scButterfly-B	MDS	ARI	ATAC to RNA	0	0.180046
	361	scButterfly-B	MDS	ARI	ATAC to RNA	1	0.273374
	362	scButterfly-B	MDS	ARI	ATAC to RNA	2	0.180614
	363	scButterfly-B	MDS	ARI	ATAC to RNA	3	0.218574
	364	scButterfly-B	MDS	ARI	RNA to ATAC	0	0.195887
	365	scButterfly-B	MDS	ARI	RNA to ATAC	1	0.284705
	366	scButterfly-B	MDS	ARI	RNA to ATAC	2	0.200482
	367	scButterfly-B	MDS	ARI	RNA to ATAC	3	0.210023
	368	scButterfly-B	MDS	HOM	ATAC to RNA	0	0.543825
	369	scButterfly-B	MDS	HOM	ATAC to RNA	1	0.594978
	370	scButterfly-B	MDS	HOM	ATAC to RNA	2	0.573795
	371	scButterfly-B	MDS	HOM	ATAC to RNA	3	0.576596
	372	scButterfly-B	MDS	HOM	RNA to ATAC	0	0.639212
	373	scButterfly-B	MDS	HOM	RNA to ATAC	1	0.663123
	374	scButterfly-B	MDS	HOM	RNA to ATAC	2	0.654227
	375	scButterfly-B	MDS	HOM	RNA to ATAC	3	0.632686
	376	scButterfly-B	MDS	NMI	ATAC to RNA	0	0.462407
	377	scButterfly-B	MDS	NMI	ATAC to RNA	1	0.540856
	378	scButterfly-B	MDS	NMI	ATAC to RNA	2	0.483256
	379	scButterfly-B	MDS	NMI	ATAC to RNA	3	0.500564
	380	scButterfly-B	MDS	NMI	RNA to ATAC	0	0.541492
	381	scButterfly-B	MDS	NMI	RNA to ATAC	1	0.599235
	382	scButterfly-B	MDS	NMI	RNA to ATAC	2	0.55282
	383	scButterfly-B	MDS	NMI	RNA to ATAC	3	0.543292
	384	scButterfly-C	BMMC	AMI	ATAC to RNA	0	0.672614
	385	scButterfly-C	BMMC	AMI	ATAC to RNA	1	0.635201
	386	scButterfly-C	BMMC	AMI	ATAC to RNA	2	0.662562
	387	scButterfly-C	BMMC	AMI	ATAC to RNA	3	0.669014
	388	scButterfly-C	BMMC	AMI	RNA to ATAC	0	0.744892
	389	scButterfly-C	BMMC	AMI	RNA to ATAC	1	0.649926
	390	scButterfly-C	BMMC	AMI	RNA to ATAC	2	0.724103
	391	scButterfly-C	BMMC	AMI	RNA to ATAC	3	0.687898
	392	scButterfly-C	BMMC	ARI	ATAC to RNA	0	0.31464
	393	scButterfly-C	BMMC	ARI	ATAC to RNA	1	0.322277
	394	scButterfly-C	BMMC	ARI	ATAC to RNA	2	0.323195
	395	scButterfly-C	BMMC	ARI	ATAC to RNA	3	0.312655
	396	scButterfly-C	BMMC	ARI	RNA to ATAC	0	0.405065
	397	scButterfly-C	BMMC	ARI	RNA to ATAC	1	0.322882
	398	scButterfly-C	BMMC	ARI	RNA to ATAC	2	0.374257
	399	scButterfly-C	BMMC	ARI	RNA to ATAC	3	0.3608
	400	scButterfly-C	BMMC	HOM	ATAC to RNA	0	0.80384
	401	scButterfly-C	BMMC	HOM	ATAC to RNA	1	0.731733
	402	scButterfly-C	BMMC	HOM	ATAC to RNA	2	0.745647
	403	scButterfly-C	BMMC	HOM	ATAC to RNA	3	0.798479
	404	scButterfly-C	BMMC	HOM	RNA to ATAC	0	0.861581
	405	scButterfly-C	BMMC	HOM	RNA to ATAC	1	0.757324
	406	scButterfly-C	BMMC	HOM	RNA to ATAC	2	0.836312
	407	scButterfly-C	BMMC	HOM	RNA to ATAC	3	0.791896
	408	scButterfly-C	BMMC	NMI	ATAC to RNA	0	0.674885
	409	scButterfly-C	BMMC	NMI	ATAC to RNA	1	0.637552
	410	scButterfly-C	BMMC	NMI	ATAC to RNA	2	0.66493
	411	scButterfly-C	BMMC	NMI	ATAC to RNA	3	0.670732
	412	scButterfly-C	BMMC	NMI	RNA to ATAC	0	0.746415
	413	scButterfly-C	BMMC	NMI	RNA to ATAC	1	0.652147
	414	scButterfly-C	BMMC	NMI	RNA to ATAC	2	0.726441
	415	scButterfly-C	BMMC	NMI	RNA to ATAC	3	0.689293
	416	scButterfly-C	CL	AMI	ATAC to RNA	0	0.74839
	417	scButterfly-C	CL	AMI	ATAC to RNA	1	0.855179
	418	scButterfly-C	CL	AMI	ATAC to RNA	2	0.564141
	419	scButterfly-C	CL	AMI	ATAC to RNA	3	0.600564
	420	scButterfly-C	CL	AMI	RNA to ATAC	0	0.605313
	421	scButterfly-C	CL	AMI	RNA to ATAC	1	0.860888
	422	scButterfly-C	CL	AMI	RNA to ATAC	2	0.608157
	423	scButterfly-C	CL	AMI	RNA to ATAC	3	0.598516
	424	scButterfly-C	CL	ARI	ATAC to RNA	0	0.730573
	425	scButterfly-C	CL	ARI	ATAC to RNA	1	0.685465
	426	scButterfly-C	CL	ARI	ATAC to RNA	2	0.392953
	427	scButterfly-C	CL	ARI	ATAC to RNA	3	0.409724
	428	scButterfly-C	CL	ARI	RNA to ATAC	0	0.544171
	429	scButterfly-C	CL	ARI	RNA to ATAC	1	0.709228
	430	scButterfly-C	CL	ARI	RNA to ATAC	2	0.437683
	431	scButterfly-C	CL	ARI	RNA to ATAC	3	0.404599
	432	scButterfly-C	CL	HOM	ATAC to RNA	0	0.770201
	433	scButterfly-C	CL	HOM	ATAC to RNA	1	1
	434	scButterfly-C	CL	HOM	ATAC to RNA	2	0.946059
	435	scButterfly-C	CL	HOM	ATAC to RNA	3	1
	436	scButterfly-C	CL	HOM	RNA to ATAC	0	0.710309
	437	scButterfly-C	CL	HOM	RNA to ATAC	1	1
	438	scButterfly-C	CL	HOM	RNA to ATAC	2	1
	439	scButterfly-C	CL	HOM	RNA to ATAC	3	1
	440	scButterfly-C	CL	NMI	ATAC to RNA	0	0.755145
	441	scButterfly-C	CL	NMI	ATAC to RNA	1	0.862026
	442	scButterfly-C	CL	NMI	ATAC to RNA	2	0.572728
	443	scButterfly-C	CL	NMI	ATAC to RNA	3	0.609768
	444	scButterfly-C	CL	NMI	RNA to ATAC	0	0.62256
	445	scButterfly-C	CL	NMI	RNA to ATAC	1	0.86754
	446	scButterfly-C	CL	NMI	RNA to ATAC	2	0.616043
	447	scButterfly-C	CL	NMI	RNA to ATAC	3	0.607722
	448	scButterfly-C	MDS	AMI	ATAC to RNA	0	0.504551
	449	scButterfly-C	MDS	AMI	ATAC to RNA	1	0.570306
	450	scButterfly-C	MDS	AMI	ATAC to RNA	2	0.508047
	451	scButterfly-C	MDS	AMI	ATAC to RNA	3	0.533757
	452	scButterfly-C	MDS	AMI	RNA to ATAC	0	0.576036
	453	scButterfly-C	MDS	AMI	RNA to ATAC	1	0.658548
	454	scButterfly-C	MDS	AMI	RNA to ATAC	2	0.584975
	455	scButterfly-C	MDS	AMI	RNA to ATAC	3	0.597243
	456	scButterfly-C	MDS	ARI	ATAC to RNA	0	0.211546
	457	scButterfly-C	MDS	ARI	ATAC to RNA	1	0.331223
	458	scButterfly-C	MDS	ARI	ATAC to RNA	2	0.206218
	459	scButterfly-C	MDS	ARI	ATAC to RNA	3	0.241416
	460	scButterfly-C	MDS	ARI	RNA to ATAC	0	0.244261
	461	scButterfly-C	MDS	ARI	RNA to ATAC	1	0.364597
	462	scButterfly-C	MDS	ARI	RNA to ATAC	2	0.241923
	463	scButterfly-C	MDS	ARI	RNA to ATAC	3	0.273277
	464	scButterfly-C	MDS	HOM	ATAC to RNA	0	0.589801
	465	scButterfly-C	MDS	HOM	ATAC to RNA	1	0.623288
	466	scButterfly-C	MDS	HOM	ATAC to RNA	2	0.599909
	467	scButterfly-C	MDS	HOM	ATAC to RNA	3	0.626005
	468	scButterfly-C	MDS	HOM	RNA to ATAC	0	0.678987
	469	scButterfly-C	MDS	HOM	RNA to ATAC	1	0.742753
	470	scButterfly-C	MDS	HOM	RNA to ATAC	2	0.695004
	471	scButterfly-C	MDS	HOM	RNA to ATAC	3	0.69351
	472	scButterfly-C	MDS	NMI	ATAC to RNA	0	0.509599
	473	scButterfly-C	MDS	NMI	ATAC to RNA	1	0.577862
	474	scButterfly-C	MDS	NMI	ATAC to RNA	2	0.513797
	475	scButterfly-C	MDS	NMI	ATAC to RNA	3	0.542236
	476	scButterfly-C	MDS	NMI	RNA to ATAC	0	0.580759
	477	scButterfly-C	MDS	NMI	RNA to ATAC	1	0.665693
	478	scButterfly-C	MDS	NMI	RNA to ATAC	2	0.590266
	479	scButterfly-C	MDS	NMI	RNA to ATAC	3	0.604597
	480	scButterfly-T	BMMC	AMI	ATAC to RNA	0	0.679173
	481	scButterfly-T	BMMC	AMI	ATAC to RNA	1	0.631258
	482	scButterfly-T	BMMC	AMI	ATAC to RNA	2	0.700627
	483	scButterfly-T	BMMC	AMI	ATAC to RNA	3	0.677632
	484	scButterfly-T	BMMC	AMI	RNA to ATAC	0	0.753549
	485	scButterfly-T	BMMC	AMI	RNA to ATAC	1	0.652248
	486	scButterfly-T	BMMC	AMI	RNA to ATAC	2	0.715299
	487	scButterfly-T	BMMC	AMI	RNA to ATAC	3	0.694851
	488	scButterfly-T	BMMC	ARI	ATAC to RNA	0	0.33927
	489	scButterfly-T	BMMC	ARI	ATAC to RNA	1	0.312486
	490	scButterfly-T	BMMC	ARI	ATAC to RNA	2	0.415623
	491	scButterfly-T	BMMC	ARI	ATAC to RNA	3	0.335201
	492	scButterfly-T	BMMC	ARI	RNA to ATAC	0	0.418936
	493	scButterfly-T	BMMC	ARI	RNA to ATAC	1	0.336747
	494	scButterfly-T	BMMC	ARI	RNA to ATAC	2	0.3618
	495	scButterfly-T	BMMC	ARI	RNA to ATAC	3	0.384106
	496	scButterfly-T	BMMC	HOM	ATAC to RNA	0	0.79731
	497	scButterfly-T	BMMC	HOM	ATAC to RNA	1	0.746218
	498	scButterfly-T	BMMC	HOM	ATAC to RNA	2	0.760567
	499	scButterfly-T	BMMC	HOM	ATAC to RNA	3	0.808603
	500	scButterfly-T	BMMC	HOM	RNA to ATAC	0	0.87938
	501	scButterfly-T	BMMC	HOM	RNA to ATAC	1	0.752496
	502	scButterfly-T	BMMC	HOM	RNA to ATAC	2	0.835058
	503	scButterfly-T	BMMC	HOM	RNA to ATAC	3	0.800534
	504	scButterfly-T	BMMC	NMI	ATAC to RNA	0	0.681132
	505	scButterfly-T	BMMC	NMI	ATAC to RNA	1	0.633815
	506	scButterfly-T	BMMC	NMI	ATAC to RNA	2	0.702436
	507	scButterfly-T	BMMC	NMI	ATAC to RNA	3	0.679408
	508	scButterfly-T	BMMC	NMI	RNA to ATAC	0	0.755126
	509	scButterfly-T	BMMC	NMI	RNA to ATAC	1	0.654481
	510	scButterfly-T	BMMC	NMI	RNA to ATAC	2	0.717889
	511	scButterfly-T	BMMC	NMI	RNA to ATAC	3	0.696265
	512	scButterfly-T	CL	AMI	ATAC to RNA	0	0.814137
	513	scButterfly-T	CL	AMI	ATAC to RNA	1	0.903493
	514	scButterfly-T	CL	AMI	ATAC to RNA	2	0.66736
	515	scButterfly-T	CL	AMI	ATAC to RNA	3	0.661663
	516	scButterfly-T	CL	AMI	RNA to ATAC	0	0.661559
	517	scButterfly-T	CL	AMI	RNA to ATAC	1	0.907024
	518	scButterfly-T	CL	AMI	RNA to ATAC	2	0.593157
	519	scButterfly-T	CL	AMI	RNA to ATAC	3	0.661847
	520	scButterfly-T	CL	ARI	ATAC to RNA	0	0.720687
	521	scButterfly-T	CL	ARI	ATAC to RNA	1	0.813983
	522	scButterfly-T	CL	ARI	ATAC to RNA	2	0.514559
	523	scButterfly-T	CL	ARI	ATAC to RNA	3	0.495485
	524	scButterfly-T	CL	ARI	RNA to ATAC	0	0.483289
	525	scButterfly-T	CL	ARI	RNA to ATAC	1	0.823293
	526	scButterfly-T	CL	ARI	RNA to ATAC	2	0.391111
	527	scButterfly-T	CL	ARI	RNA to ATAC	3	0.495485
	528	scButterfly-T	CL	HOM	ATAC to RNA	0	0.915139
	529	scButterfly-T	CL	HOM	ATAC to RNA	1	1
	530	scButterfly-T	CL	HOM	ATAC to RNA	2	1
	531	scButterfly-T	CL	HOM	ATAC to RNA	3	1
	532	scButterfly-T	CL	HOM	RNA to ATAC	0	0.788344
	533	scButterfly-T	CL	HOM	RNA to ATAC	1	1
	534	scButterfly-T	CL	HOM	RNA to ATAC	2	1
	535	scButterfly-T	CL	HOM	RNA to ATAC	3	1
	536	scButterfly-T	CL	NMI	ATAC to RNA	0	0.82116
	537	scButterfly-T	CL	NMI	ATAC to RNA	1	0.907605
	538	scButterfly-T	CL	NMI	ATAC to RNA	2	0.672785
	539	scButterfly-T	CL	NMI	ATAC to RNA	3	0.667994
	540	scButterfly-T	CL	NMI	RNA to ATAC	0	0.675888
	541	scButterfly-T	CL	NMI	RNA to ATAC	1	0.911016
	542	scButterfly-T	CL	NMI	RNA to ATAC	2	0.6011
	543	scButterfly-T	CL	NMI	RNA to ATAC	3	0.668178
	544	scButterfly-T	MDS	AMI	ATAC to RNA	0	0.502395
	545	scButterfly-T	MDS	AMI	ATAC to RNA	1	0.59096
	546	scButterfly-T	MDS	AMI	ATAC to RNA	2	0.513747
	547	scButterfly-T	MDS	AMI	ATAC to RNA	3	0.554729
	548	scButterfly-T	MDS	AMI	RNA to ATAC	0	0.587179
	549	scButterfly-T	MDS	AMI	RNA to ATAC	1	0.662685
	550	scButterfly-T	MDS	AMI	RNA to ATAC	2	0.597383
	551	scButterfly-T	MDS	AMI	RNA to ATAC	3	0.621381
	552	scButterfly-T	MDS	ARI	ATAC to RNA	0	0.236154
	553	scButterfly-T	MDS	ARI	ATAC to RNA	1	0.372409
	554	scButterfly-T	MDS	ARI	ATAC to RNA	2	0.21866
	555	scButterfly-T	MDS	ARI	ATAC to RNA	3	0.268615
	556	scButterfly-T	MDS	ARI	RNA to ATAC	0	0.246561
	557	scButterfly-T	MDS	ARI	RNA to ATAC	1	0.38453
	558	scButterfly-T	MDS	ARI	RNA to ATAC	2	0.253299
	559	scButterfly-T	MDS	ARI	RNA to ATAC	3	0.292804
	560	scButterfly-T	MDS	HOM	ATAC to RNA	0	0.586018
	561	scButterfly-T	MDS	HOM	ATAC to RNA	1	0.643435
	562	scButterfly-T	MDS	HOM	ATAC to RNA	2	0.60185
	563	scButterfly-T	MDS	HOM	ATAC to RNA	3	0.642508
	564	scButterfly-T	MDS	HOM	RNA to ATAC	0	0.700759
	565	scButterfly-T	MDS	HOM	RNA to ATAC	1	0.743
	566	scButterfly-T	MDS	HOM	RNA to ATAC	2	0.705065
	567	scButterfly-T	MDS	HOM	RNA to ATAC	3	0.726533
	568	scButterfly-T	MDS	NMI	ATAC to RNA	0	0.507659
	569	scButterfly-T	MDS	NMI	ATAC to RNA	1	0.597627
	570	scButterfly-T	MDS	NMI	ATAC to RNA	2	0.519095
	571	scButterfly-T	MDS	NMI	ATAC to RNA	3	0.562606
	572	scButterfly-T	MDS	NMI	RNA to ATAC	0	0.591888
	573	scButterfly-T	MDS	NMI	RNA to ATAC	1	0.669765
	574	scButterfly-T	MDS	NMI	RNA to ATAC	2	0.602232
	575	scButterfly-T	MDS	NMI	RNA to ATAC	3	0.628706

## Sheet: Figure 3c
Script in Github
We provide scripts to reproduce the results.
URL:https://github.com/BioX-NKU/scButterfly_source
scButterfly_source/experiment/RNA_ATAC/cross_validation_by_batch

## Sheet: Figure 3d
Script in Github	Cells obs
We provide scripts to reproduce the results.	cells	domain	protocol	dataset	cell_type	batch	leiden	Identified subgroups
URL:https://github.com/BioX-NKU/scButterfly_source	R1.01.R2.40.R3.80.P1.56	scRNA-seq	SHARE-seq	Ma-2020-RNA	Dermal Fibroblast	56	7	Others
scButterfly_source/experiment/RNA_ATAC/GO_analysis	R1.01.R2.46.R3.62.P1.56	scRNA-seq	SHARE-seq	Ma-2020-RNA	Dermal Fibroblast	56	26	Others
	R1.01.R2.76.R3.15.P1.56	scRNA-seq	SHARE-seq	Ma-2020-RNA	Dermal Fibroblast	56	26	Others
	R1.01.R2.80.R3.68.P1.56	scRNA-seq	SHARE-seq	Ma-2020-RNA	Dermal Fibroblast	56	26	Others
	R1.01.R2.83.R3.60.P1.56	scRNA-seq	SHARE-seq	Ma-2020-RNA	Dermal Fibroblast	56	26	Others
	R1.02.R2.06.R3.71.P1.56	scRNA-seq	SHARE-seq	Ma-2020-RNA	Dermal Fibroblast	56	26	Others
	R1.02.R2.07.R3.18.P1.56	scRNA-seq	SHARE-seq	Ma-2020-RNA	Dermal Fibroblast	56	7	Others
	R1.02.R2.22.R3.72.P1.56	scRNA-seq	SHARE-seq	Ma-2020-RNA	Dermal Fibroblast	56	26	Others
	R1.02.R2.26.R3.10.P1.56	scRNA-seq	SHARE-seq	Ma-2020-RNA	Dermal Fibroblast	56	7	Others
	R1.02.R2.35.R3.36.P1.56	scRNA-seq	SHARE-seq	Ma-2020-RNA	Dermal Fibroblast	56	26	Others
	R1.02.R2.43.R3.13.P1.56	scRNA-seq	SHARE-seq	Ma-2020-RNA	Dermal Fibroblast	56	26	Others
	R1.03.R2.06.R3.37.P1.56	scRNA-seq	SHARE-seq	Ma-2020-RNA	Dermal Fibroblast	56	26	Others
	R1.03.R2.13.R3.33.P1.56	scRNA-seq	SHARE-seq	Ma-2020-RNA	Dermal Fibroblast	56	7	Others
	R1.03.R2.30.R3.85.P1.56	scRNA-seq	SHARE-seq	Ma-2020-RNA	Dermal Fibroblast	56	7	Others
	R1.03.R2.38.R3.33.P1.56	scRNA-seq	SHARE-seq	Ma-2020-RNA	Dermal Fibroblast	56	26	Others
	R1.03.R2.41.R3.74.P1.56	scRNA-seq	SHARE-seq	Ma-2020-RNA	Dermal Fibroblast	56	26	Others
	R1.03.R2.50.R3.64.P1.56	scRNA-seq	SHARE-seq	Ma-2020-RNA	Dermal Fibroblast	56	7	Others
	R1.03.R2.75.R3.18.P1.56	scRNA-seq	SHARE-seq	Ma-2020-RNA	Dermal Fibroblast	56	26	Others
	R1.04.R2.34.R3.09.P1.56	scRNA-seq	SHARE-seq	Ma-2020-RNA	Dermal Fibroblast	56	7	Others
	R1.04.R2.63.R3.15.P1.56	scRNA-seq	SHARE-seq	Ma-2020-RNA	Dermal Fibroblast	56	26	Others
	R1.05.R2.04.R3.08.P1.56	scRNA-seq	SHARE-seq	Ma-2020-RNA	Dermal Fibroblast	56	26	Others
	R1.05.R2.18.R3.15.P1.56	scRNA-seq	SHARE-seq	Ma-2020-RNA	Dermal Fibroblast	56	26	Others
	R1.05.R2.31.R3.62.P1.56	scRNA-seq	SHARE-seq	Ma-2020-RNA	Dermal Fibroblast	56	26	Others
	R1.05.R2.32.R3.65.P1.56	scRNA-seq	SHARE-seq	Ma-2020-RNA	Dermal Fibroblast	56	26	Others
	R1.05.R2.41.R3.62.P1.56	scRNA-seq	SHARE-seq	Ma-2020-RNA	Dermal Fibroblast	56	26	Others
	R1.05.R2.44.R3.18.P1.56	scRNA-seq	SHARE-seq	Ma-2020-RNA	Dermal Fibroblast	56	7	Others
	R1.05.R2.45.R3.85.P1.56	scRNA-seq	SHARE-seq	Ma-2020-RNA	Dermal Fibroblast	56	26	Others
	R1.05.R2.64.R3.10.P1.56	scRNA-seq	SHARE-seq	Ma-2020-RNA	Dermal Fibroblast	56	26	Others
	R1.06.R2.04.R3.38.P1.56	scRNA-seq	SHARE-seq	Ma-2020-RNA	Dermal Fibroblast	56	26	Others
	R1.06.R2.34.R3.69.P1.56	scRNA-seq	SHARE-seq	Ma-2020-RNA	Dermal Fibroblast	56	7	Others
	R1.06.R2.39.R3.17.P1.56	scRNA-seq	SHARE-seq	Ma-2020-RNA	Dermal Fibroblast	56	26	Others
	R1.06.R2.54.R3.23.P1.56	scRNA-seq	SHARE-seq	Ma-2020-RNA	Dermal Fibroblast	56	7	Others
	R1.07.R2.02.R3.22.P1.56	scRNA-seq	SHARE-seq	Ma-2020-RNA	Dermal Fibroblast	56	26	Others
	R1.07.R2.29.R3.32.P1.56	scRNA-seq	SHARE-seq	Ma-2020-RNA	Dermal Fibroblast	56	26	Others
	R1.07.R2.34.R3.62.P1.56	scRNA-seq	SHARE-seq	Ma-2020-RNA	Dermal Fibroblast	56	26	Others
	R1.07.R2.56.R3.05.P1.56	scRNA-seq	SHARE-seq	Ma-2020-RNA	Dermal Fibroblast	56	7	Others
	R1.07.R2.86.R3.62.P1.56	scRNA-seq	SHARE-seq	Ma-2020-RNA	Dermal Fibroblast	56	26	Others
	R1.08.R2.36.R3.40.P1.56	scRNA-seq	SHARE-seq	Ma-2020-RNA	Dermal Fibroblast	56	26	Others
	R1.08.R2.63.R3.64.P1.56	scRNA-seq	SHARE-seq	Ma-2020-RNA	Dermal Fibroblast	56	26	Others
	R1.08.R2.66.R3.39.P1.56	scRNA-seq	SHARE-seq	Ma-2020-RNA	Dermal Fibroblast	56	7	Others
	R1.08.R2.93.R3.84.P1.56	scRNA-seq	SHARE-seq	Ma-2020-RNA	Dermal Fibroblast	56	6	Others
	R1.09.R2.05.R3.29.P1.56	scRNA-seq	SHARE-seq	Ma-2020-RNA	Dermal Fibroblast	56	26	Others
	R1.09.R2.07.R3.60.P1.56	scRNA-seq	SHARE-seq	Ma-2020-RNA	Dermal Fibroblast	56	7	Others
	R1.09.R2.33.R3.43.P1.56	scRNA-seq	SHARE-seq	Ma-2020-RNA	Dermal Fibroblast	56	7	Others
	R1.09.R2.51.R3.30.P1.56	scRNA-seq	SHARE-seq	Ma-2020-RNA	Dermal Fibroblast	56	26	Others
	R1.09.R2.55.R3.17.P1.56	scRNA-seq	SHARE-seq	Ma-2020-RNA	Dermal Fibroblast	56	26	Others
	R1.09.R2.57.R3.71.P1.56	scRNA-seq	SHARE-seq	Ma-2020-RNA	Dermal Fibroblast	56	26	Others
	R1.09.R2.63.R3.01.P1.56	scRNA-seq	SHARE-seq	Ma-2020-RNA	Dermal Fibroblast	56	26	Others
	R1.09.R2.80.R3.37.P1.56	scRNA-seq	SHARE-seq	Ma-2020-RNA	Dermal Fibroblast	56	26	Others
	R1.10.R2.06.R3.65.P1.56	scRNA-seq	SHARE-seq	Ma-2020-RNA	Dermal Fibroblast	56	26	Others
	R1.10.R2.06.R3.72.P1.56	scRNA-seq	SHARE-seq	Ma-2020-RNA	Dermal Fibroblast	56	26	Others
	R1.10.R2.06.R3.87.P1.56	scRNA-seq	SHARE-seq	Ma-2020-RNA	Dermal Fibroblast	56	26	Others
	R1.10.R2.07.R3.15.P1.56	scRNA-seq	SHARE-seq	Ma-2020-RNA	Dermal Fibroblast	56	26	Others
	R1.10.R2.41.R3.35.P1.56	scRNA-seq	SHARE-seq	Ma-2020-RNA	Dermal Fibroblast	56	26	Others
	R1.10.R2.63.R3.82.P1.56	scRNA-seq	SHARE-seq	Ma-2020-RNA	Dermal Fibroblast	56	7	Others
	R1.10.R2.91.R3.65.P1.56	scRNA-seq	SHARE-seq	Ma-2020-RNA	Dermal Fibroblast	56	26	Others
	R1.11.R2.10.R3.81.P1.56	scRNA-seq	SHARE-seq	Ma-2020-RNA	Dermal Fibroblast	56	26	Others
	R1.11.R2.50.R3.64.P1.56	scRNA-seq	SHARE-seq	Ma-2020-RNA	Dermal Fibroblast	56	7	Others
	R1.11.R2.85.R3.43.P1.56	scRNA-seq	SHARE-seq	Ma-2020-RNA	Dermal Fibroblast	56	26	Others
	R1.12.R2.06.R3.09.P1.56	scRNA-seq	SHARE-seq	Ma-2020-RNA	Dermal Fibroblast	56	7	Others
	R1.12.R2.06.R3.90.P1.56	scRNA-seq	SHARE-seq	Ma-2020-RNA	Dermal Fibroblast	56	26	Others
	R1.12.R2.28.R3.38.P1.56	scRNA-seq	SHARE-seq	Ma-2020-RNA	Dermal Fibroblast	56	26	Others
	R1.12.R2.29.R3.67.P1.56	scRNA-seq	SHARE-seq	Ma-2020-RNA	Dermal Fibroblast	56	6	Others
	R1.12.R2.30.R3.15.P1.56	scRNA-seq	SHARE-seq	Ma-2020-RNA	Dermal Fibroblast	56	26	Others
	R1.12.R2.37.R3.17.P1.56	scRNA-seq	SHARE-seq	Ma-2020-RNA	Dermal Fibroblast	56	7	Others
	R1.12.R2.50.R3.39.P1.56	scRNA-seq	SHARE-seq	Ma-2020-RNA	Dermal Fibroblast	56	26	Others
	R1.12.R2.55.R3.36.P1.56	scRNA-seq	SHARE-seq	Ma-2020-RNA	Dermal Fibroblast	56	7	Others
	R1.12.R2.60.R3.30.P1.56	scRNA-seq	SHARE-seq	Ma-2020-RNA	Dermal Fibroblast	56	26	Others
	R1.12.R2.88.R3.86.P1.56	scRNA-seq	SHARE-seq	Ma-2020-RNA	Dermal Fibroblast	56	11	Others
	R1.12.R2.91.R3.10.P1.56	scRNA-seq	SHARE-seq	Ma-2020-RNA	Dermal Fibroblast	56	26	Others
	R1.12.R2.91.R3.28.P1.56	scRNA-seq	SHARE-seq	Ma-2020-RNA	Dermal Fibroblast	56	7	Others
	R1.13.R2.80.R3.73.P1.56	scRNA-seq	SHARE-seq	Ma-2020-RNA	Dermal Fibroblast	56	26	Others
	R1.14.R2.19.R3.02.P1.56	scRNA-seq	SHARE-seq	Ma-2020-RNA	Dermal Fibroblast	56	26	Others
	R1.14.R2.43.R3.82.P1.56	scRNA-seq	SHARE-seq	Ma-2020-RNA	Dermal Fibroblast	56	26	Others
	R1.14.R2.51.R3.02.P1.56	scRNA-seq	SHARE-seq	Ma-2020-RNA	Dermal Fibroblast	56	26	Others
	R1.14.R2.52.R3.84.P1.56	scRNA-seq	SHARE-seq	Ma-2020-RNA	Dermal Fibroblast	56	26	Others
	R1.14.R2.90.R3.41.P1.56	scRNA-seq	SHARE-seq	Ma-2020-RNA	Dermal Fibroblast	56	26	Others
	R1.15.R2.01.R3.18.P1.56	scRNA-seq	SHARE-seq	Ma-2020-RNA	Dermal Fibroblast	56	26	Others
	R1.15.R2.15.R3.89.P1.56	scRNA-seq	SHARE-seq	Ma-2020-RNA	Dermal Fibroblast	56	26	Others
	R1.15.R2.21.R3.10.P1.56	scRNA-seq	SHARE-seq	Ma-2020-RNA	Dermal Fibroblast	56	26	Others
	R1.15.R2.21.R3.62.P1.56	scRNA-seq	SHARE-seq	Ma-2020-RNA	Dermal Fibroblast	56	26	Others
	R1.15.R2.46.R3.83.P1.56	scRNA-seq	SHARE-seq	Ma-2020-RNA	Dermal Fibroblast	56	26	Others
	R1.15.R2.55.R3.22.P1.56	scRNA-seq	SHARE-seq	Ma-2020-RNA	Dermal Fibroblast	56	26	Others
	R1.15.R2.62.R3.16.P1.56	scRNA-seq	SHARE-seq	Ma-2020-RNA	Dermal Fibroblast	56	26	Others
	R1.15.R2.92.R3.66.P1.56	scRNA-seq	SHARE-seq	Ma-2020-RNA	Dermal Fibroblast	56	7	Others
	R1.16.R2.06.R3.72.P1.56	scRNA-seq	SHARE-seq	Ma-2020-RNA	Dermal Fibroblast	56	7	Others
	R1.16.R2.06.R3.87.P1.56	scRNA-seq	SHARE-seq	Ma-2020-RNA	Dermal Fibroblast	56	7	Others
	R1.16.R2.19.R3.74.P1.56	scRNA-seq	SHARE-seq	Ma-2020-RNA	Dermal Fibroblast	56	26	Others
	R1.16.R2.45.R3.16.P1.56	scRNA-seq	SHARE-seq	Ma-2020-RNA	Dermal Fibroblast	56	7	Others
	R1.16.R2.45.R3.90.P1.56	scRNA-seq	SHARE-seq	Ma-2020-RNA	Dermal Fibroblast	56	7	Others
	R1.16.R2.50.R3.91.P1.56	scRNA-seq	SHARE-seq	Ma-2020-RNA	Dermal Fibroblast	56	26	Others
	R1.16.R2.79.R3.32.P1.56	scRNA-seq	SHARE-seq	Ma-2020-RNA	Dermal Fibroblast	56	7	Others
	R1.17.R2.06.R3.44.P1.56	scRNA-seq	SHARE-seq	Ma-2020-RNA	Dermal Fibroblast	56	26	Others
	R1.17.R2.17.R3.43.P1.56	scRNA-seq	SHARE-seq	Ma-2020-RNA	Dermal Fibroblast	56	6	Others
	R1.17.R2.20.R3.61.P1.56	scRNA-seq	SHARE-seq	Ma-2020-RNA	Dermal Fibroblast	56	26	Others
	R1.17.R2.21.R3.60.P1.56	scRNA-seq	SHARE-seq	Ma-2020-RNA	Dermal Fibroblast	56	7	Others
	R1.17.R2.45.R3.61.P1.56	scRNA-seq	SHARE-seq	Ma-2020-RNA	Dermal Fibroblast	56	26	Others
	R1.17.R2.51.R3.39.P1.56	scRNA-seq	SHARE-seq	Ma-2020-RNA	Dermal Fibroblast	56	26	Others
	R1.17.R2.53.R3.80.P1.56	scRNA-seq	SHARE-seq	Ma-2020-RNA	Dermal Fibroblast	56	7	Others
	R1.17.R2.60.R3.09.P1.56	scRNA-seq	SHARE-seq	Ma-2020-RNA	Dermal Fibroblast	56	26	Others
	R1.17.R2.61.R3.70.P1.56	scRNA-seq	SHARE-seq	Ma-2020-RNA	Dermal Fibroblast	56	26	Others
	R1.17.R2.81.R3.60.P1.56	scRNA-seq	SHARE-seq	Ma-2020-RNA	Dermal Fibroblast	56	7	Others
	R1.17.R2.81.R3.91.P1.56	scRNA-seq	SHARE-seq	Ma-2020-RNA	Dermal Fibroblast	56	26	Others
	R1.18.R2.28.R3.22.P1.56	scRNA-seq	SHARE-seq	Ma-2020-RNA	Dermal Fibroblast	56	26	Others
	R1.18.R2.36.R3.23.P1.56	scRNA-seq	SHARE-seq	Ma-2020-RNA	Dermal Fibroblast	56	7	Others
	R1.18.R2.48.R3.69.P1.56	scRNA-seq	SHARE-seq	Ma-2020-RNA	Dermal Fibroblast	56	6	Others
	R1.18.R2.49.R3.06.P1.56	scRNA-seq	SHARE-seq	Ma-2020-RNA	Dermal Fibroblast	56	26	Others
	R1.18.R2.57.R3.13.P1.56	scRNA-seq	SHARE-seq	Ma-2020-RNA	Dermal Fibroblast	56	7	Others
	R1.18.R2.77.R3.05.P1.56	scRNA-seq	SHARE-seq	Ma-2020-RNA	Dermal Fibroblast	56	7	Others
	R1.19.R2.29.R3.90.P1.56	scRNA-seq	SHARE-seq	Ma-2020-RNA	Dermal Fibroblast	56	26	Others
	R1.19.R2.61.R3.29.P1.56	scRNA-seq	SHARE-seq	Ma-2020-RNA	Dermal Fibroblast	56	26	Others
	R1.19.R2.65.R3.62.P1.56	scRNA-seq	SHARE-seq	Ma-2020-RNA	Dermal Fibroblast	56	26	Others
	R1.19.R2.75.R3.73.P1.56	scRNA-seq	SHARE-seq	Ma-2020-RNA	Dermal Fibroblast	56	26	Others
	R1.19.R2.86.R3.64.P1.56	scRNA-seq	SHARE-seq	Ma-2020-RNA	Dermal Fibroblast	56	7	Others
	R1.20.R2.26.R3.88.P1.56	scRNA-seq	SHARE-seq	Ma-2020-RNA	Dermal Fibroblast	56	26	Others
	R1.20.R2.32.R3.39.P1.56	scRNA-seq	SHARE-seq	Ma-2020-RNA	Dermal Fibroblast	56	26	Others
	R1.20.R2.48.R3.80.P1.56	scRNA-seq	SHARE-seq	Ma-2020-RNA	Dermal Fibroblast	56	26	Others
	R1.20.R2.53.R3.83.P1.56	scRNA-seq	SHARE-seq	Ma-2020-RNA	Dermal Fibroblast	56	26	Others
	R1.20.R2.72.R3.82.P1.56	scRNA-seq	SHARE-seq	Ma-2020-RNA	Dermal Fibroblast	56	26	Others
	R1.20.R2.76.R3.44.P1.56	scRNA-seq	SHARE-seq	Ma-2020-RNA	Dermal Fibroblast	56	6	Others
	R1.21.R2.06.R3.11.P1.56	scRNA-seq	SHARE-seq	Ma-2020-RNA	Dermal Fibroblast	56	26	Others
	R1.21.R2.11.R3.67.P1.56	scRNA-seq	SHARE-seq	Ma-2020-RNA	Dermal Fibroblast	56	7	Others
	R1.21.R2.19.R3.81.P1.56	scRNA-seq	SHARE-seq	Ma-2020-RNA	Dermal Fibroblast	56	26	Others
	R1.21.R2.56.R3.20.P1.56	scRNA-seq	SHARE-seq	Ma-2020-RNA	Dermal Fibroblast	56	26	Others
	R1.21.R2.75.R3.14.P1.56	scRNA-seq	SHARE-seq	Ma-2020-RNA	Dermal Fibroblast	56	26	Others
	R1.22.R2.44.R3.22.P1.56	scRNA-seq	SHARE-seq	Ma-2020-RNA	Dermal Fibroblast	56	7	Others
	R1.22.R2.45.R3.03.P1.56	scRNA-seq	SHARE-seq	Ma-2020-RNA	Dermal Fibroblast	56	26	Others
	R1.22.R2.72.R3.15.P1.56	scRNA-seq	SHARE-seq	Ma-2020-RNA	Dermal Fibroblast	56	26	Others
	R1.23.R2.01.R3.65.P1.56	scRNA-seq	SHARE-seq	Ma-2020-RNA	Dermal Fibroblast	56	26	Others
	R1.23.R2.18.R3.09.P1.56	scRNA-seq	SHARE-seq	Ma-2020-RNA	Dermal Fibroblast	56	26	Others
	R1.23.R2.25.R3.39.P1.56	scRNA-seq	SHARE-seq	Ma-2020-RNA	Dermal Fibroblast	56	26	Others
	R1.23.R2.35.R3.10.P1.56	scRNA-seq	SHARE-seq	Ma-2020-RNA	Dermal Fibroblast	56	26	Others
	R1.23.R2.40.R3.36.P1.56	scRNA-seq	SHARE-seq	Ma-2020-RNA	Dermal Fibroblast	56	26	Others
	R1.23.R2.54.R3.05.P1.56	scRNA-seq	SHARE-seq	Ma-2020-RNA	Dermal Fibroblast	56	26	Others
	R1.23.R2.68.R3.69.P1.56	scRNA-seq	SHARE-seq	Ma-2020-RNA	Dermal Fibroblast	56	26	Others
	R1.24.R2.19.R3.86.P1.56	scRNA-seq	SHARE-seq	Ma-2020-RNA	Dermal Fibroblast	56	7	Others
	R1.25.R2.43.R3.42.P1.56	scRNA-seq	SHARE-seq	Ma-2020-RNA	Dermal Fibroblast	56	7	Others
	R1.26.R2.34.R3.29.P1.56	scRNA-seq	SHARE-seq	Ma-2020-RNA	Dermal Fibroblast	56	26	Others
	R1.29.R2.59.R3.17.P1.56	scRNA-seq	SHARE-seq	Ma-2020-RNA	Dermal Fibroblast	56	7	Others
	R1.31.R2.13.R3.01.P1.56	scRNA-seq	SHARE-seq	Ma-2020-RNA	Dermal Fibroblast	56	6	Others
	R1.31.R2.34.R3.30.P1.56	scRNA-seq	SHARE-seq	Ma-2020-RNA	Dermal Fibroblast	56	7	Others
	R1.32.R2.17.R3.18.P1.56	scRNA-seq	SHARE-seq	Ma-2020-RNA	Dermal Fibroblast	56	7	Others
	R1.32.R2.34.R3.20.P1.56	scRNA-seq	SHARE-seq	Ma-2020-RNA	Dermal Fibroblast	56	26	Others
	R1.32.R2.51.R3.89.P1.56	scRNA-seq	SHARE-seq	Ma-2020-RNA	Dermal Fibroblast	56	7	Others
	R1.32.R2.59.R3.66.P1.56	scRNA-seq	SHARE-seq	Ma-2020-RNA	Dermal Fibroblast	56	7	Others
	R1.32.R2.84.R3.15.P1.56	scRNA-seq	SHARE-seq	Ma-2020-RNA	Dermal Fibroblast	56	26	Others
	R1.33.R2.41.R3.05.P1.56	scRNA-seq	SHARE-seq	Ma-2020-RNA	Dermal Fibroblast	56	26	Others
	R1.37.R2.39.R3.69.P1.56	scRNA-seq	SHARE-seq	Ma-2020-RNA	Dermal Fibroblast	56	7	Others
	R1.37.R2.52.R3.71.P1.56	scRNA-seq	SHARE-seq	Ma-2020-RNA	Dermal Fibroblast	56	26	Others
	R1.38.R2.03.R3.17.P1.56	scRNA-seq	SHARE-seq	Ma-2020-RNA	Dermal Fibroblast	56	7	Others
	R1.38.R2.71.R3.26.P1.56	scRNA-seq	SHARE-seq	Ma-2020-RNA	Dermal Fibroblast	56	7	Others
	R1.39.R2.25.R3.41.P1.56	scRNA-seq	SHARE-seq	Ma-2020-RNA	Dermal Fibroblast	56	7	Others
	R1.39.R2.50.R3.91.P1.56	scRNA-seq	SHARE-seq	Ma-2020-RNA	Dermal Fibroblast	56	7	Others
	R1.40.R2.41.R3.30.P1.56	scRNA-seq	SHARE-seq	Ma-2020-RNA	Dermal Fibroblast	56	7	Others
	R1.41.R2.27.R3.17.P1.56	scRNA-seq	SHARE-seq	Ma-2020-RNA	Dermal Fibroblast	56	26	Others
	R1.42.R2.86.R3.60.P1.56	scRNA-seq	SHARE-seq	Ma-2020-RNA	Dermal Fibroblast	56	20	Others
	R1.44.R2.77.R3.01.P1.56	scRNA-seq	SHARE-seq	Ma-2020-RNA	Dermal Fibroblast	56	26	Others
	R1.45.R2.57.R3.17.P1.56	scRNA-seq	SHARE-seq	Ma-2020-RNA	Dermal Fibroblast	56	25	Others
	R1.48.R2.75.R3.29.P1.56	scRNA-seq	SHARE-seq	Ma-2020-RNA	Dermal Fibroblast	56	26	Others
	R1.48.R2.75.R3.69.P1.56	scRNA-seq	SHARE-seq	Ma-2020-RNA	Dermal Fibroblast	56	26	Others
	R1.49.R2.68.R3.13.P1.56	scRNA-seq	SHARE-seq	Ma-2020-RNA	Dermal Fibroblast	56	6	Others
	R1.52.R2.88.R3.91.P1.56	scRNA-seq	SHARE-seq	Ma-2020-RNA	Dermal Fibroblast	56	7	Others
	R1.53.R2.53.R3.85.P1.56	scRNA-seq	SHARE-seq	Ma-2020-RNA	Dermal Fibroblast	56	7	Others
	R1.54.R2.59.R3.71.P1.56	scRNA-seq	SHARE-seq	Ma-2020-RNA	Dermal Fibroblast	56	26	Others
	R1.54.R2.90.R3.20.P1.56	scRNA-seq	SHARE-seq	Ma-2020-RNA	Dermal Fibroblast	56	26	Others
	R1.56.R2.71.R3.64.P1.56	scRNA-seq	SHARE-seq	Ma-2020-RNA	Dermal Fibroblast	56	6	Others
	R1.57.R2.51.R3.63.P1.56	scRNA-seq	SHARE-seq	Ma-2020-RNA	Dermal Fibroblast	56	7	Others
	R1.59.R2.04.R3.06.P1.56	scRNA-seq	SHARE-seq	Ma-2020-RNA	Dermal Fibroblast	56	26	Others
	R1.59.R2.80.R3.11.P1.56	scRNA-seq	SHARE-seq	Ma-2020-RNA	Dermal Fibroblast	56	6	Others
	R1.60.R2.41.R3.81.P1.56	scRNA-seq	SHARE-seq	Ma-2020-RNA	Dermal Fibroblast	56	7	Others
	R1.63.R2.52.R3.90.P1.56	scRNA-seq	SHARE-seq	Ma-2020-RNA	Dermal Fibroblast	56	7	Others
	R1.64.R2.10.R3.89.P1.56	scRNA-seq	SHARE-seq	Ma-2020-RNA	Dermal Fibroblast	56	7	Others
	R1.68.R2.74.R3.64.P1.56	scRNA-seq	SHARE-seq	Ma-2020-RNA	Dermal Fibroblast	56	26	Others
	R1.69.R2.15.R3.31.P1.56	scRNA-seq	SHARE-seq	Ma-2020-RNA	Dermal Fibroblast	56	26	Others
	R1.69.R2.15.R3.47.P1.56	scRNA-seq	SHARE-seq	Ma-2020-RNA	Dermal Fibroblast	56	7	Others
	R1.69.R2.63.R3.03.P1.56	scRNA-seq	SHARE-seq	Ma-2020-RNA	Dermal Fibroblast	56	7	Others
	R1.69.R2.75.R3.63.P1.56	scRNA-seq	SHARE-seq	Ma-2020-RNA	Dermal Fibroblast	56	7	Others
	R1.72.R2.05.R3.18.P1.56	scRNA-seq	SHARE-seq	Ma-2020-RNA	Dermal Fibroblast	56	6	Others
	R1.73.R2.07.R3.45.P1.56	scRNA-seq	SHARE-seq	Ma-2020-RNA	Dermal Fibroblast	56	26	Others
	R1.74.R2.09.R3.18.P1.56	scRNA-seq	SHARE-seq	Ma-2020-RNA	Dermal Fibroblast	56	26	Others
	R1.74.R2.82.R3.10.P1.56	scRNA-seq	SHARE-seq	Ma-2020-RNA	Dermal Fibroblast	56	6	Others
	R1.76.R2.46.R3.45.P1.56	scRNA-seq	SHARE-seq	Ma-2020-RNA	Dermal Fibroblast	56	26	Others
	R1.80.R2.25.R3.05.P1.56	scRNA-seq	SHARE-seq	Ma-2020-RNA	Dermal Fibroblast	56	7	Others
	R1.81.R2.13.R3.70.P1.56	scRNA-seq	SHARE-seq	Ma-2020-RNA	Dermal Fibroblast	56	26	Others
	R1.84.R2.46.R3.10.P1.56	scRNA-seq	SHARE-seq	Ma-2020-RNA	Dermal Fibroblast	56	26	Others
	R1.85.R2.09.R3.29.P1.56	scRNA-seq	SHARE-seq	Ma-2020-RNA	Dermal Fibroblast	56	7	Others
	R1.86.R2.59.R3.67.P1.56	scRNA-seq	SHARE-seq	Ma-2020-RNA	Dermal Fibroblast	56	7	Others
	R1.86.R2.89.R3.64.P1.56	scRNA-seq	SHARE-seq	Ma-2020-RNA	Dermal Fibroblast	56	7	Others
	R1.86.R2.96.R3.32.P1.56	scRNA-seq	SHARE-seq	Ma-2020-RNA	Dermal Fibroblast	56	26	Others
	R1.88.R2.83.R3.38.P1.56	scRNA-seq	SHARE-seq	Ma-2020-RNA	Dermal Fibroblast	56	7	Others
	R1.89.R2.56.R3.81.P1.56	scRNA-seq	SHARE-seq	Ma-2020-RNA	Dermal Fibroblast	56	26	Others
	R1.90.R2.21.R3.73.P1.56	scRNA-seq	SHARE-seq	Ma-2020-RNA	Dermal Fibroblast	56	7	Others
	R1.92.R2.07.R3.32.P1.56	scRNA-seq	SHARE-seq	Ma-2020-RNA	Dermal Fibroblast	56	7	Others
	R1.92.R2.15.R3.70.P1.56	scRNA-seq	SHARE-seq	Ma-2020-RNA	Dermal Fibroblast	56	7	Others
	R1.92.R2.66.R3.64.P1.56	scRNA-seq	SHARE-seq	Ma-2020-RNA	Dermal Fibroblast	56	26	Others
	R1.92.R2.72.R3.74.P1.56	scRNA-seq	SHARE-seq	Ma-2020-RNA	Dermal Fibroblast	56	6	Others
	R1.93.R2.28.R3.60.P1.56	scRNA-seq	SHARE-seq	Ma-2020-RNA	Dermal Fibroblast	56	7	Others
	R1.94.R2.18.R3.72.P1.56	scRNA-seq	SHARE-seq	Ma-2020-RNA	Dermal Fibroblast	56	7	Others
	R1.94.R2.94.R3.13.P1.56	scRNA-seq	SHARE-seq	Ma-2020-RNA	Dermal Fibroblast	56	7	Others
	R1.96.R2.15.R3.85.P1.56	scRNA-seq	SHARE-seq	Ma-2020-RNA	Dermal Fibroblast	56	26	Others
	R1.03.R2.88.R3.32.P1.56	scRNA-seq	SHARE-seq	Ma-2020-RNA	Dermal Papilla	56	7	Others
	R1.07.R2.45.R3.72.P1.56	scRNA-seq	SHARE-seq	Ma-2020-RNA	Dermal Papilla	56	7	Others
	R1.07.R2.77.R3.23.P1.56	scRNA-seq	SHARE-seq	Ma-2020-RNA	Dermal Papilla	56	7	Others
	R1.08.R2.54.R3.13.P1.56	scRNA-seq	SHARE-seq	Ma-2020-RNA	Dermal Papilla	56	7	Others
	R1.09.R2.35.R3.84.P1.56	scRNA-seq	SHARE-seq	Ma-2020-RNA	Dermal Papilla	56	7	Others
	R1.09.R2.95.R3.05.P1.56	scRNA-seq	SHARE-seq	Ma-2020-RNA	Dermal Papilla	56	7	Others
	R1.11.R2.17.R3.80.P1.56	scRNA-seq	SHARE-seq	Ma-2020-RNA	Dermal Papilla	56	7	Others
	R1.11.R2.53.R3.68.P1.56	scRNA-seq	SHARE-seq	Ma-2020-RNA	Dermal Papilla	56	7	Others
	R1.12.R2.40.R3.72.P1.56	scRNA-seq	SHARE-seq	Ma-2020-RNA	Dermal Papilla	56	7	Others
	R1.14.R2.37.R3.64.P1.56	scRNA-seq	SHARE-seq	Ma-2020-RNA	Dermal Papilla	56	7	Others
	R1.17.R2.85.R3.53.P1.56	scRNA-seq	SHARE-seq	Ma-2020-RNA	Dermal Papilla	56	7	Others
	R1.18.R2.14.R3.16.P1.56	scRNA-seq	SHARE-seq	Ma-2020-RNA	Dermal Papilla	56	7	Others
	R1.18.R2.23.R3.02.P1.56	scRNA-seq	SHARE-seq	Ma-2020-RNA	Dermal Papilla	56	7	Others
	R1.20.R2.10.R3.68.P1.56	scRNA-seq	SHARE-seq	Ma-2020-RNA	Dermal Papilla	56	7	Others
	R1.24.R2.03.R3.36.P1.56	scRNA-seq	SHARE-seq	Ma-2020-RNA	Dermal Papilla	56	7	Others
	R1.24.R2.44.R3.43.P1.56	scRNA-seq	SHARE-seq	Ma-2020-RNA	Dermal Papilla	56	7	Others
	R1.24.R2.66.R3.43.P1.56	scRNA-seq	SHARE-seq	Ma-2020-RNA	Dermal Papilla	56	7	Others
	R1.24.R2.87.R3.72.P1.56	scRNA-seq	SHARE-seq	Ma-2020-RNA	Dermal Papilla	56	7	Others
	R1.25.R2.05.R3.23.P1.56	scRNA-seq	SHARE-seq	Ma-2020-RNA	Dermal Papilla	56	8	Others
	R1.25.R2.54.R3.90.P1.56	scRNA-seq	SHARE-seq	Ma-2020-RNA	Dermal Papilla	56	7	Others
	R1.25.R2.59.R3.03.P1.56	scRNA-seq	SHARE-seq	Ma-2020-RNA	Dermal Papilla	56	7	Others
	R1.25.R2.76.R3.70.P1.56	scRNA-seq	SHARE-seq	Ma-2020-RNA	Dermal Papilla	56	7	Others
	R1.26.R2.21.R3.38.P1.56	scRNA-seq	SHARE-seq	Ma-2020-RNA	Dermal Papilla	56	7	Others
	R1.27.R2.49.R3.16.P1.56	scRNA-seq	SHARE-seq	Ma-2020-RNA	Dermal Papilla	56	7	Others
	R1.28.R2.48.R3.18.P1.56	scRNA-seq	SHARE-seq	Ma-2020-RNA	Dermal Papilla	56	7	Others
	R1.29.R2.04.R3.83.P1.56	scRNA-seq	SHARE-seq	Ma-2020-RNA	Dermal Papilla	56	7	Others
	R1.29.R2.84.R3.72.P1.56	scRNA-seq	SHARE-seq	Ma-2020-RNA	Dermal Papilla	56	17	Predicted Basal 1
	R1.29.R2.84.R3.87.P1.56	scRNA-seq	SHARE-seq	Ma-2020-RNA	Dermal Papilla	56	17	Predicted Basal 1
	R1.31.R2.29.R3.61.P1.56	scRNA-seq	SHARE-seq	Ma-2020-RNA	Dermal Papilla	56	7	Others
	R1.32.R2.52.R3.29.P1.56	scRNA-seq	SHARE-seq	Ma-2020-RNA	Dermal Papilla	56	19	Others
	R1.33.R2.10.R3.84.P1.56	scRNA-seq	SHARE-seq	Ma-2020-RNA	Dermal Papilla	56	6	Others
	R1.33.R2.77.R3.36.P1.56	scRNA-seq	SHARE-seq	Ma-2020-RNA	Dermal Papilla	56	7	Others
	R1.34.R2.04.R3.17.P1.56	scRNA-seq	SHARE-seq	Ma-2020-RNA	Dermal Papilla	56	7	Others
	R1.34.R2.19.R3.43.P1.56	scRNA-seq	SHARE-seq	Ma-2020-RNA	Dermal Papilla	56	7	Others
	R1.34.R2.27.R3.61.P1.56	scRNA-seq	SHARE-seq	Ma-2020-RNA	Dermal Papilla	56	6	Others
	R1.34.R2.28.R3.83.P1.56	scRNA-seq	SHARE-seq	Ma-2020-RNA	Dermal Papilla	56	7	Others
	R1.35.R2.87.R3.66.P1.56	scRNA-seq	SHARE-seq	Ma-2020-RNA	Dermal Papilla	56	7	Others
	R1.36.R2.03.R3.17.P1.56	scRNA-seq	SHARE-seq	Ma-2020-RNA	Dermal Papilla	56	7	Others
	R1.36.R2.64.R3.86.P1.56	scRNA-seq	SHARE-seq	Ma-2020-RNA	Dermal Papilla	56	7	Others
	R1.36.R2.78.R3.05.P1.56	scRNA-seq	SHARE-seq	Ma-2020-RNA	Dermal Papilla	56	7	Others
	R1.37.R2.82.R3.67.P1.56	scRNA-seq	SHARE-seq	Ma-2020-RNA	Dermal Papilla	56	7	Others
	R1.39.R2.66.R3.32.P1.56	scRNA-seq	SHARE-seq	Ma-2020-RNA	Dermal Papilla	56	7	Others
	R1.39.R2.67.R3.62.P1.56	scRNA-seq	SHARE-seq	Ma-2020-RNA	Dermal Papilla	56	7	Others
	R1.40.R2.06.R3.41.P1.56	scRNA-seq	SHARE-seq	Ma-2020-RNA	Dermal Papilla	56	7	Others
	R1.40.R2.58.R3.85.P1.56	scRNA-seq	SHARE-seq	Ma-2020-RNA	Dermal Papilla	56	7	Others
	R1.40.R2.92.R3.29.P1.56	scRNA-seq	SHARE-seq	Ma-2020-RNA	Dermal Papilla	56	6	Others
	R1.42.R2.31.R3.65.P1.56	scRNA-seq	SHARE-seq	Ma-2020-RNA	Dermal Papilla	56	7	Others
	R1.43.R2.45.R3.28.P1.56	scRNA-seq	SHARE-seq	Ma-2020-RNA	Dermal Papilla	56	6	Others
	R1.43.R2.69.R3.31.P1.56	scRNA-seq	SHARE-seq	Ma-2020-RNA	Dermal Papilla	56	7	Others
	R1.43.R2.69.R3.47.P1.56	scRNA-seq	SHARE-seq	Ma-2020-RNA	Dermal Papilla	56	7	Others
	R1.45.R2.87.R3.91.P1.56	scRNA-seq	SHARE-seq	Ma-2020-RNA	Dermal Papilla	56	5	Predicted Basal 1
	R1.46.R2.19.R3.71.P1.56	scRNA-seq	SHARE-seq	Ma-2020-RNA	Dermal Papilla	56	7	Others
	R1.46.R2.27.R3.61.P1.56	scRNA-seq	SHARE-seq	Ma-2020-RNA	Dermal Papilla	56	7	Others
	R1.46.R2.65.R3.64.P1.56	scRNA-seq	SHARE-seq	Ma-2020-RNA	Dermal Papilla	56	7	Others
	R1.50.R2.88.R3.45.P1.56	scRNA-seq	SHARE-seq	Ma-2020-RNA	Dermal Papilla	56	6	Others
	R1.51.R2.32.R3.20.P1.56	scRNA-seq	SHARE-seq	Ma-2020-RNA	Dermal Papilla	56	7	Others
	R1.51.R2.89.R3.23.P1.56	scRNA-seq	SHARE-seq	Ma-2020-RNA	Dermal Papilla	56	7	Others
	R1.52.R2.36.R3.05.P1.56	scRNA-seq	SHARE-seq	Ma-2020-RNA	Dermal Papilla	56	7	Others
	R1.52.R2.84.R3.91.P1.56	scRNA-seq	SHARE-seq	Ma-2020-RNA	Dermal Papilla	56	7	Others
	R1.53.R2.62.R3.37.P1.56	scRNA-seq	SHARE-seq	Ma-2020-RNA	Dermal Papilla	56	7	Others
	R1.53.R2.65.R3.45.P1.56	scRNA-seq	SHARE-seq	Ma-2020-RNA	Dermal Papilla	56	7	Others
	R1.54.R2.12.R3.70.P1.56	scRNA-seq	SHARE-seq	Ma-2020-RNA	Dermal Papilla	56	6	Others
	R1.54.R2.17.R3.72.P1.56	scRNA-seq	SHARE-seq	Ma-2020-RNA	Dermal Papilla	56	7	Others
	R1.54.R2.42.R3.40.P1.56	scRNA-seq	SHARE-seq	Ma-2020-RNA	Dermal Papilla	56	9	Others
	R1.54.R2.43.R3.61.P1.56	scRNA-seq	SHARE-seq	Ma-2020-RNA	Dermal Papilla	56	6	Others
	R1.56.R2.51.R3.82.P1.56	scRNA-seq	SHARE-seq	Ma-2020-RNA	Dermal Papilla	56	7	Others
	R1.57.R2.60.R3.68.P1.56	scRNA-seq	SHARE-seq	Ma-2020-RNA	Dermal Papilla	56	6	Others
	R1.59.R2.12.R3.83.P1.56	scRNA-seq	SHARE-seq	Ma-2020-RNA	Dermal Papilla	56	6	Others
	R1.59.R2.33.R3.64.P1.56	scRNA-seq	SHARE-seq	Ma-2020-RNA	Dermal Papilla	56	7	Others
	R1.60.R2.68.R3.22.P1.56	scRNA-seq	SHARE-seq	Ma-2020-RNA	Dermal Papilla	56	7	Others
	R1.62.R2.05.R3.30.P1.56	scRNA-seq	SHARE-seq	Ma-2020-RNA	Dermal Papilla	56	13	Others
	R1.62.R2.49.R3.67.P1.56	scRNA-seq	SHARE-seq	Ma-2020-RNA	Dermal Papilla	56	7	Others
	R1.62.R2.94.R3.29.P1.56	scRNA-seq	SHARE-seq	Ma-2020-RNA	Dermal Papilla	56	7	Others
	R1.63.R2.39.R3.83.P1.56	scRNA-seq	SHARE-seq	Ma-2020-RNA	Dermal Papilla	56	7	Others
	R1.64.R2.13.R3.74.P1.56	scRNA-seq	SHARE-seq	Ma-2020-RNA	Dermal Papilla	56	7	Others
	R1.65.R2.67.R3.60.P1.56	scRNA-seq	SHARE-seq	Ma-2020-RNA	Dermal Papilla	56	7	Others
	R1.69.R2.93.R3.10.P1.56	scRNA-seq	SHARE-seq	Ma-2020-RNA	Dermal Papilla	56	6	Others
	R1.70.R2.40.R3.45.P1.56	scRNA-seq	SHARE-seq	Ma-2020-RNA	Dermal Papilla	56	6	Others
	R1.71.R2.23.R3.23.P1.56	scRNA-seq	SHARE-seq	Ma-2020-RNA	Dermal Papilla	56	7	Others
	R1.71.R2.30.R3.37.P1.56	scRNA-seq	SHARE-seq	Ma-2020-RNA	Dermal Papilla	56	6	Others
	R1.72.R2.83.R3.18.P1.56	scRNA-seq	SHARE-seq	Ma-2020-RNA	Dermal Papilla	56	7	Others
	R1.72.R2.84.R3.22.P1.56	scRNA-seq	SHARE-seq	Ma-2020-RNA	Dermal Papilla	56	7	Others
	R1.73.R2.30.R3.10.P1.56	scRNA-seq	SHARE-seq	Ma-2020-RNA	Dermal Papilla	56	6	Others
	R1.73.R2.42.R3.42.P1.56	scRNA-seq	SHARE-seq	Ma-2020-RNA	Dermal Papilla	56	7	Others
	R1.73.R2.47.R3.68.P1.56	scRNA-seq	SHARE-seq	Ma-2020-RNA	Dermal Papilla	56	7	Others
	R1.74.R2.35.R3.74.P1.56	scRNA-seq	SHARE-seq	Ma-2020-RNA	Dermal Papilla	56	24	Others
	R1.74.R2.54.R3.20.P1.56	scRNA-seq	SHARE-seq	Ma-2020-RNA	Dermal Papilla	56	8	Others
	R1.75.R2.06.R3.02.P1.56	scRNA-seq	SHARE-seq	Ma-2020-RNA	Dermal Papilla	56	7	Others
	R1.75.R2.42.R3.35.P1.56	scRNA-seq	SHARE-seq	Ma-2020-RNA	Dermal Papilla	56	7	Others
	R1.75.R2.62.R3.22.P1.56	scRNA-seq	SHARE-seq	Ma-2020-RNA	Dermal Papilla	56	23	Others
	R1.78.R2.03.R3.80.P1.56	scRNA-seq	SHARE-seq	Ma-2020-RNA	Dermal Papilla	56	7	Others
	R1.78.R2.08.R3.17.P1.56	scRNA-seq	SHARE-seq	Ma-2020-RNA	Dermal Papilla	56	6	Others
	R1.78.R2.28.R3.82.P1.56	scRNA-seq	SHARE-seq	Ma-2020-RNA	Dermal Papilla	56	7	Others
	R1.79.R2.87.R3.90.P1.56	scRNA-seq	SHARE-seq	Ma-2020-RNA	Dermal Papilla	56	7	Others
	R1.80.R2.50.R3.83.P1.56	scRNA-seq	SHARE-seq	Ma-2020-RNA	Dermal Papilla	56	6	Others
	R1.80.R2.68.R3.33.P1.56	scRNA-seq	SHARE-seq	Ma-2020-RNA	Dermal Papilla	56	6	Others
	R1.81.R2.83.R3.44.P1.56	scRNA-seq	SHARE-seq	Ma-2020-RNA	Dermal Papilla	56	6	Others
	R1.81.R2.96.R3.86.P1.56	scRNA-seq	SHARE-seq	Ma-2020-RNA	Dermal Papilla	56	7	Others
	R1.82.R2.18.R3.21.P1.56	scRNA-seq	SHARE-seq	Ma-2020-RNA	Dermal Papilla	56	7	Others
	R1.83.R2.15.R3.03.P1.56	scRNA-seq	SHARE-seq	Ma-2020-RNA	Dermal Papilla	56	7	Others
	R1.84.R2.14.R3.31.P1.56	scRNA-seq	SHARE-seq	Ma-2020-RNA	Dermal Papilla	56	4	Others
	R1.84.R2.14.R3.47.P1.56	scRNA-seq	SHARE-seq	Ma-2020-RNA	Dermal Papilla	56	4	Others
	R1.85.R2.46.R3.32.P1.56	scRNA-seq	SHARE-seq	Ma-2020-RNA	Dermal Papilla	56	7	Others
	R1.86.R2.30.R3.71.P1.56	scRNA-seq	SHARE-seq	Ma-2020-RNA	Dermal Papilla	56	7	Others
	R1.86.R2.57.R3.73.P1.56	scRNA-seq	SHARE-seq	Ma-2020-RNA	Dermal Papilla	56	7	Others
	R1.86.R2.65.R3.11.P1.56	scRNA-seq	SHARE-seq	Ma-2020-RNA	Dermal Papilla	56	6	Others
	R1.86.R2.70.R3.68.P1.56	scRNA-seq	SHARE-seq	Ma-2020-RNA	Dermal Papilla	56	5	Predicted Basal 1
	R1.87.R2.23.R3.64.P1.56	scRNA-seq	SHARE-seq	Ma-2020-RNA	Dermal Papilla	56	7	Others
	R1.88.R2.27.R3.03.P1.56	scRNA-seq	SHARE-seq	Ma-2020-RNA	Dermal Papilla	56	7	Others
	R1.88.R2.85.R3.09.P1.56	scRNA-seq	SHARE-seq	Ma-2020-RNA	Dermal Papilla	56	7	Others
	R1.89.R2.30.R3.39.P1.56	scRNA-seq	SHARE-seq	Ma-2020-RNA	Dermal Papilla	56	6	Others
	R1.90.R2.54.R3.53.P1.56	scRNA-seq	SHARE-seq	Ma-2020-RNA	Dermal Papilla	56	6	Others
	R1.91.R2.14.R3.13.P1.56	scRNA-seq	SHARE-seq	Ma-2020-RNA	Dermal Papilla	56	7	Others
	R1.91.R2.60.R3.69.P1.56	scRNA-seq	SHARE-seq	Ma-2020-RNA	Dermal Papilla	56	7	Others
	R1.91.R2.70.R3.41.P1.56	scRNA-seq	SHARE-seq	Ma-2020-RNA	Dermal Papilla	56	7	Others
	R1.93.R2.88.R3.70.P1.56	scRNA-seq	SHARE-seq	Ma-2020-RNA	Dermal Papilla	56	7	Others
	R1.94.R2.15.R3.22.P1.56	scRNA-seq	SHARE-seq	Ma-2020-RNA	Dermal Papilla	56	6	Others
	R1.94.R2.31.R3.72.P1.56	scRNA-seq	SHARE-seq	Ma-2020-RNA	Dermal Papilla	56	7	Others
	R1.94.R2.41.R3.86.P1.56	scRNA-seq	SHARE-seq	Ma-2020-RNA	Dermal Papilla	56	6	Others
	R1.95.R2.52.R3.40.P1.56	scRNA-seq	SHARE-seq	Ma-2020-RNA	Dermal Papilla	56	11	Others
	R1.95.R2.63.R3.06.P1.56	scRNA-seq	SHARE-seq	Ma-2020-RNA	Dermal Papilla	56	6	Others
	R1.96.R2.08.R3.80.P1.56	scRNA-seq	SHARE-seq	Ma-2020-RNA	Dermal Papilla	56	7	Others
	R1.96.R2.16.R3.44.P1.56	scRNA-seq	SHARE-seq	Ma-2020-RNA	Dermal Papilla	56	7	Others
	R1.01.R2.01.R3.43.P1.56	scRNA-seq	SHARE-seq	Ma-2020-RNA	TAC-1	56	1	Others
	R1.01.R2.11.R3.86.P1.56	scRNA-seq	SHARE-seq	Ma-2020-RNA	TAC-1	56	12	Others
	R1.01.R2.55.R3.21.P1.56	scRNA-seq	SHARE-seq	Ma-2020-RNA	TAC-1	56	12	Others
	R1.01.R2.68.R3.16.P1.56	scRNA-seq	SHARE-seq	Ma-2020-RNA	TAC-1	56	9	Others
	R1.02.R2.10.R3.83.P1.56	scRNA-seq	SHARE-seq	Ma-2020-RNA	TAC-1	56	11	Others
	R1.02.R2.17.R3.41.P1.56	scRNA-seq	SHARE-seq	Ma-2020-RNA	TAC-1	56	12	Others
	R1.02.R2.18.R3.64.P1.56	scRNA-seq	SHARE-seq	Ma-2020-RNA	TAC-1	56	11	Others
	R1.03.R2.23.R3.90.P1.56	scRNA-seq	SHARE-seq	Ma-2020-RNA	TAC-1	56	9	Others
	R1.03.R2.26.R3.72.P1.56	scRNA-seq	SHARE-seq	Ma-2020-RNA	TAC-1	56	12	Others
	R1.03.R2.26.R3.87.P1.56	scRNA-seq	SHARE-seq	Ma-2020-RNA	TAC-1	56	12	Others
	R1.03.R2.48.R3.67.P1.56	scRNA-seq	SHARE-seq	Ma-2020-RNA	TAC-1	56	9	Others
	R1.03.R2.61.R3.01.P1.56	scRNA-seq	SHARE-seq	Ma-2020-RNA	TAC-1	56	9	Others
	R1.03.R2.77.R3.60.P1.56	scRNA-seq	SHARE-seq	Ma-2020-RNA	TAC-1	56	12	Others
	R1.04.R2.14.R3.41.P1.56	scRNA-seq	SHARE-seq	Ma-2020-RNA	TAC-1	56	0	Predicted Basal 1
	R1.04.R2.88.R3.18.P1.56	scRNA-seq	SHARE-seq	Ma-2020-RNA	TAC-1	56	9	Others
	R1.05.R2.09.R3.45.P1.56	scRNA-seq	SHARE-seq	Ma-2020-RNA	TAC-1	56	12	Others
	R1.05.R2.11.R3.21.P1.56	scRNA-seq	SHARE-seq	Ma-2020-RNA	TAC-1	56	9	Others
	R1.05.R2.28.R3.14.P1.56	scRNA-seq	SHARE-seq	Ma-2020-RNA	TAC-1	56	11	Others
	R1.05.R2.93.R3.21.P1.56	scRNA-seq	SHARE-seq	Ma-2020-RNA	TAC-1	56	12	Others
	R1.06.R2.06.R3.42.P1.56	scRNA-seq	SHARE-seq	Ma-2020-RNA	TAC-1	56	12	Others
	R1.06.R2.44.R3.69.P1.56	scRNA-seq	SHARE-seq	Ma-2020-RNA	TAC-1	56	12	Others
	R1.06.R2.59.R3.42.P1.56	scRNA-seq	SHARE-seq	Ma-2020-RNA	TAC-1	56	9	Others
	R1.06.R2.76.R3.83.P1.56	scRNA-seq	SHARE-seq	Ma-2020-RNA	TAC-1	56	19	Others
	R1.07.R2.01.R3.08.P1.56	scRNA-seq	SHARE-seq	Ma-2020-RNA	TAC-1	56	9	Others
	R1.07.R2.65.R3.15.P1.56	scRNA-seq	SHARE-seq	Ma-2020-RNA	TAC-1	56	9	Others
	R1.07.R2.80.R3.03.P1.56	scRNA-seq	SHARE-seq	Ma-2020-RNA	TAC-1	56	5	Predicted Basal 1
	R1.07.R2.87.R3.20.P1.56	scRNA-seq	SHARE-seq	Ma-2020-RNA	TAC-1	56	12	Others
	R1.08.R2.70.R3.33.P1.56	scRNA-seq	SHARE-seq	Ma-2020-RNA	TAC-1	56	22	Predicted Basal 2
	R1.08.R2.83.R3.03.P1.56	scRNA-seq	SHARE-seq	Ma-2020-RNA	TAC-1	56	3	Others
	R1.09.R2.03.R3.10.P1.56	scRNA-seq	SHARE-seq	Ma-2020-RNA	TAC-1	56	9	Others
	R1.09.R2.06.R3.21.P1.56	scRNA-seq	SHARE-seq	Ma-2020-RNA	TAC-1	56	28	Predicted Basal 1
	R1.09.R2.29.R3.89.P1.56	scRNA-seq	SHARE-seq	Ma-2020-RNA	TAC-1	56	9	Others
	R1.09.R2.32.R3.62.P1.56	scRNA-seq	SHARE-seq	Ma-2020-RNA	TAC-1	56	12	Others
	R1.09.R2.54.R3.61.P1.56	scRNA-seq	SHARE-seq	Ma-2020-RNA	TAC-1	56	3	Others
	R1.09.R2.78.R3.15.P1.56	scRNA-seq	SHARE-seq	Ma-2020-RNA	TAC-1	56	12	Others
	R1.10.R2.06.R3.38.P1.56	scRNA-seq	SHARE-seq	Ma-2020-RNA	TAC-1	56	9	Others
	R1.11.R2.34.R3.72.P1.56	scRNA-seq	SHARE-seq	Ma-2020-RNA	TAC-1	56	12	Others
	R1.11.R2.49.R3.82.P1.56	scRNA-seq	SHARE-seq	Ma-2020-RNA	TAC-1	56	12	Others
	R1.11.R2.58.R3.01.P1.56	scRNA-seq	SHARE-seq	Ma-2020-RNA	TAC-1	56	12	Others
	R1.12.R2.13.R3.17.P1.56	scRNA-seq	SHARE-seq	Ma-2020-RNA	TAC-1	56	9	Others
	R1.12.R2.16.R3.60.P1.56	scRNA-seq	SHARE-seq	Ma-2020-RNA	TAC-1	56	12	Others
	R1.12.R2.41.R3.10.P1.56	scRNA-seq	SHARE-seq	Ma-2020-RNA	TAC-1	56	11	Others
	R1.12.R2.62.R3.88.P1.56	scRNA-seq	SHARE-seq	Ma-2020-RNA	TAC-1	56	12	Others
	R1.12.R2.66.R3.22.P1.56	scRNA-seq	SHARE-seq	Ma-2020-RNA	TAC-1	56	12	Others
	R1.12.R2.87.R3.20.P1.56	scRNA-seq	SHARE-seq	Ma-2020-RNA	TAC-1	56	12	Others
	R1.13.R2.16.R3.11.P1.56	scRNA-seq	SHARE-seq	Ma-2020-RNA	TAC-1	56	11	Others
	R1.13.R2.30.R3.02.P1.56	scRNA-seq	SHARE-seq	Ma-2020-RNA	TAC-1	56	12	Others
	R1.13.R2.82.R3.65.P1.56	scRNA-seq	SHARE-seq	Ma-2020-RNA	TAC-1	56	9	Others
	R1.14.R2.26.R3.68.P1.56	scRNA-seq	SHARE-seq	Ma-2020-RNA	TAC-1	56	3	Others
	R1.14.R2.70.R3.14.P1.56	scRNA-seq	SHARE-seq	Ma-2020-RNA	TAC-1	56	9	Others
	R1.14.R2.84.R3.61.P1.56	scRNA-seq	SHARE-seq	Ma-2020-RNA	TAC-1	56	12	Others
	R1.15.R2.21.R3.02.P1.56	scRNA-seq	SHARE-seq	Ma-2020-RNA	TAC-1	56	12	Others
	R1.15.R2.80.R3.91.P1.56	scRNA-seq	SHARE-seq	Ma-2020-RNA	TAC-1	56	12	Others
	R1.16.R2.03.R3.14.P1.56	scRNA-seq	SHARE-seq	Ma-2020-RNA	TAC-1	56	12	Others
	R1.16.R2.12.R3.60.P1.56	scRNA-seq	SHARE-seq	Ma-2020-RNA	TAC-1	56	12	Others
	R1.16.R2.41.R3.91.P1.56	scRNA-seq	SHARE-seq	Ma-2020-RNA	TAC-1	56	9	Others
	R1.16.R2.77.R3.71.P1.56	scRNA-seq	SHARE-seq	Ma-2020-RNA	TAC-1	56	6	Others
	R1.17.R2.40.R3.69.P1.56	scRNA-seq	SHARE-seq	Ma-2020-RNA	TAC-1	56	2	Predicted Basal 2
	R1.18.R2.50.R3.85.P1.56	scRNA-seq	SHARE-seq	Ma-2020-RNA	TAC-1	56	9	Others
	R1.18.R2.61.R3.17.P1.56	scRNA-seq	SHARE-seq	Ma-2020-RNA	TAC-1	56	12	Others
	R1.18.R2.65.R3.39.P1.56	scRNA-seq	SHARE-seq	Ma-2020-RNA	TAC-1	56	9	Others
	R1.18.R2.80.R3.09.P1.56	scRNA-seq	SHARE-seq	Ma-2020-RNA	TAC-1	56	11	Others
	R1.18.R2.85.R3.16.P1.56	scRNA-seq	SHARE-seq	Ma-2020-RNA	TAC-1	56	9	Others
	R1.19.R2.08.R3.66.P1.56	scRNA-seq	SHARE-seq	Ma-2020-RNA	TAC-1	56	3	Others
	R1.20.R2.08.R3.81.P1.56	scRNA-seq	SHARE-seq	Ma-2020-RNA	TAC-1	56	9	Others
	R1.20.R2.09.R3.02.P1.56	scRNA-seq	SHARE-seq	Ma-2020-RNA	TAC-1	56	9	Others
	R1.20.R2.73.R3.11.P1.56	scRNA-seq	SHARE-seq	Ma-2020-RNA	TAC-1	56	9	Others
	R1.20.R2.84.R3.31.P1.56	scRNA-seq	SHARE-seq	Ma-2020-RNA	TAC-1	56	12	Others
	R1.21.R2.29.R3.18.P1.56	scRNA-seq	SHARE-seq	Ma-2020-RNA	TAC-1	56	12	Others
	R1.21.R2.33.R3.16.P1.56	scRNA-seq	SHARE-seq	Ma-2020-RNA	TAC-1	56	12	Others
	R1.21.R2.34.R3.72.P1.56	scRNA-seq	SHARE-seq	Ma-2020-RNA	TAC-1	56	12	Others
	R1.21.R2.54.R3.21.P1.56	scRNA-seq	SHARE-seq	Ma-2020-RNA	TAC-1	56	9	Others
	R1.21.R2.60.R3.89.P1.56	scRNA-seq	SHARE-seq	Ma-2020-RNA	TAC-1	56	9	Others
	R1.22.R2.33.R3.16.P1.56	scRNA-seq	SHARE-seq	Ma-2020-RNA	TAC-1	56	9	Others
	R1.22.R2.44.R3.20.P1.56	scRNA-seq	SHARE-seq	Ma-2020-RNA	TAC-1	56	3	Others
	R1.22.R2.55.R3.65.P1.56	scRNA-seq	SHARE-seq	Ma-2020-RNA	TAC-1	56	12	Others
	R1.23.R2.27.R3.70.P1.56	scRNA-seq	SHARE-seq	Ma-2020-RNA	TAC-1	56	11	Others
	R1.23.R2.38.R3.61.P1.56	scRNA-seq	SHARE-seq	Ma-2020-RNA	TAC-1	56	12	Others
	R1.23.R2.40.R3.01.P1.56	scRNA-seq	SHARE-seq	Ma-2020-RNA	TAC-1	56	12	Others
	R1.23.R2.60.R3.71.P1.56	scRNA-seq	SHARE-seq	Ma-2020-RNA	TAC-1	56	5	Predicted Basal 1
	R1.23.R2.73.R3.84.P1.56	scRNA-seq	SHARE-seq	Ma-2020-RNA	TAC-1	56	12	Others
	R1.23.R2.84.R3.89.P1.56	scRNA-seq	SHARE-seq	Ma-2020-RNA	TAC-1	56	13	Others
	R1.23.R2.90.R3.84.P1.56	scRNA-seq	SHARE-seq	Ma-2020-RNA	TAC-1	56	12	Others
	R1.23.R2.92.R3.11.P1.56	scRNA-seq	SHARE-seq	Ma-2020-RNA	TAC-1	56	9	Others
	R1.24.R2.27.R3.69.P1.56	scRNA-seq	SHARE-seq	Ma-2020-RNA	TAC-1	56	19	Others
	R1.24.R2.37.R3.15.P1.56	scRNA-seq	SHARE-seq	Ma-2020-RNA	TAC-1	56	12	Others
	R1.24.R2.38.R3.22.P1.56	scRNA-seq	SHARE-seq	Ma-2020-RNA	TAC-1	56	12	Others
	R1.24.R2.70.R3.17.P1.56	scRNA-seq	SHARE-seq	Ma-2020-RNA	TAC-1	56	9	Others
	R1.24.R2.80.R3.20.P1.56	scRNA-seq	SHARE-seq	Ma-2020-RNA	TAC-1	56	9	Others
	R1.24.R2.82.R3.41.P1.56	scRNA-seq	SHARE-seq	Ma-2020-RNA	TAC-1	56	12	Others
	R1.25.R2.01.R3.20.P1.56	scRNA-seq	SHARE-seq	Ma-2020-RNA	TAC-1	56	9	Others
	R1.25.R2.09.R3.45.P1.56	scRNA-seq	SHARE-seq	Ma-2020-RNA	TAC-1	56	11	Others
	R1.25.R2.12.R3.64.P1.56	scRNA-seq	SHARE-seq	Ma-2020-RNA	TAC-1	56	0	Predicted Basal 1
	R1.25.R2.26.R3.66.P1.56	scRNA-seq	SHARE-seq	Ma-2020-RNA	TAC-1	56	11	Others
	R1.25.R2.31.R3.23.P1.56	scRNA-seq	SHARE-seq	Ma-2020-RNA	TAC-1	56	9	Others
	R1.25.R2.32.R3.13.P1.56	scRNA-seq	SHARE-seq	Ma-2020-RNA	TAC-1	56	9	Others
	R1.25.R2.34.R3.91.P1.56	scRNA-seq	SHARE-seq	Ma-2020-RNA	TAC-1	56	9	Others
	R1.25.R2.36.R3.67.P1.56	scRNA-seq	SHARE-seq	Ma-2020-RNA	TAC-1	56	11	Others
	R1.25.R2.53.R3.30.P1.56	scRNA-seq	SHARE-seq	Ma-2020-RNA	TAC-1	56	6	Others
	R1.25.R2.54.R3.80.P1.56	scRNA-seq	SHARE-seq	Ma-2020-RNA	TAC-1	56	6	Others
	R1.25.R2.59.R3.89.P1.56	scRNA-seq	SHARE-seq	Ma-2020-RNA	TAC-1	56	9	Others
	R1.25.R2.80.R3.83.P1.56	scRNA-seq	SHARE-seq	Ma-2020-RNA	TAC-1	56	8	Others
	R1.25.R2.83.R3.03.P1.56	scRNA-seq	SHARE-seq	Ma-2020-RNA	TAC-1	56	5	Predicted Basal 1
	R1.25.R2.84.R3.03.P1.56	scRNA-seq	SHARE-seq	Ma-2020-RNA	TAC-1	56	12	Others
	R1.26.R2.01.R3.38.P1.56	scRNA-seq	SHARE-seq	Ma-2020-RNA	TAC-1	56	13	Others
	R1.26.R2.11.R3.13.P1.56	scRNA-seq	SHARE-seq	Ma-2020-RNA	TAC-1	56	12	Others
	R1.26.R2.25.R3.60.P1.56	scRNA-seq	SHARE-seq	Ma-2020-RNA	TAC-1	56	9	Others
	R1.26.R2.27.R3.39.P1.56	scRNA-seq	SHARE-seq	Ma-2020-RNA	TAC-1	56	12	Others
	R1.26.R2.40.R3.05.P1.56	scRNA-seq	SHARE-seq	Ma-2020-RNA	TAC-1	56	3	Others
	R1.26.R2.50.R3.35.P1.56	scRNA-seq	SHARE-seq	Ma-2020-RNA	TAC-1	56	2	Predicted Basal 2
	R1.26.R2.68.R3.60.P1.56	scRNA-seq	SHARE-seq	Ma-2020-RNA	TAC-1	56	11	Others
	R1.26.R2.85.R3.42.P1.56	scRNA-seq	SHARE-seq	Ma-2020-RNA	TAC-1	56	5	Predicted Basal 1
	R1.26.R2.93.R3.72.P1.56	scRNA-seq	SHARE-seq	Ma-2020-RNA	TAC-1	56	9	Others
	R1.27.R2.10.R3.32.P1.56	scRNA-seq	SHARE-seq	Ma-2020-RNA	TAC-1	56	9	Others
	R1.27.R2.43.R3.72.P1.56	scRNA-seq	SHARE-seq	Ma-2020-RNA	TAC-1	56	9	Others
	R1.27.R2.43.R3.87.P1.56	scRNA-seq	SHARE-seq	Ma-2020-RNA	TAC-1	56	11	Others
	R1.27.R2.57.R3.33.P1.56	scRNA-seq	SHARE-seq	Ma-2020-RNA	TAC-1	56	12	Others
	R1.27.R2.78.R3.60.P1.56	scRNA-seq	SHARE-seq	Ma-2020-RNA	TAC-1	56	9	Others
	R1.28.R2.07.R3.16.P1.56	scRNA-seq	SHARE-seq	Ma-2020-RNA	TAC-1	56	9	Others
	R1.28.R2.13.R3.90.P1.56	scRNA-seq	SHARE-seq	Ma-2020-RNA	TAC-1	56	9	Others
	R1.28.R2.20.R3.68.P1.56	scRNA-seq	SHARE-seq	Ma-2020-RNA	TAC-1	56	6	Others
	R1.28.R2.24.R3.89.P1.56	scRNA-seq	SHARE-seq	Ma-2020-RNA	TAC-1	56	3	Others
	R1.28.R2.47.R3.86.P1.56	scRNA-seq	SHARE-seq	Ma-2020-RNA	TAC-1	56	3	Others
	R1.28.R2.72.R3.42.P1.56	scRNA-seq	SHARE-seq	Ma-2020-RNA	TAC-1	56	13	Others
	R1.28.R2.79.R3.29.P1.56	scRNA-seq	SHARE-seq	Ma-2020-RNA	TAC-1	56	11	Others
	R1.28.R2.88.R3.91.P1.56	scRNA-seq	SHARE-seq	Ma-2020-RNA	TAC-1	56	12	Others
	R1.29.R2.03.R3.29.P1.56	scRNA-seq	SHARE-seq	Ma-2020-RNA	TAC-1	56	3	Others
	R1.29.R2.28.R3.63.P1.56	scRNA-seq	SHARE-seq	Ma-2020-RNA	TAC-1	56	9	Others
	R1.29.R2.39.R3.08.P1.56	scRNA-seq	SHARE-seq	Ma-2020-RNA	TAC-1	56	9	Others
	R1.29.R2.39.R3.09.P1.56	scRNA-seq	SHARE-seq	Ma-2020-RNA	TAC-1	56	23	Others
	R1.29.R2.52.R3.23.P1.56	scRNA-seq	SHARE-seq	Ma-2020-RNA	TAC-1	56	3	Others
	R1.29.R2.52.R3.36.P1.56	scRNA-seq	SHARE-seq	Ma-2020-RNA	TAC-1	56	11	Others
	R1.30.R2.34.R3.60.P1.56	scRNA-seq	SHARE-seq	Ma-2020-RNA	TAC-1	56	12	Others
	R1.30.R2.45.R3.85.P1.56	scRNA-seq	SHARE-seq	Ma-2020-RNA	TAC-1	56	9	Others
	R1.30.R2.55.R3.73.P1.56	scRNA-seq	SHARE-seq	Ma-2020-RNA	TAC-1	56	12	Others
	R1.31.R2.36.R3.60.P1.56	scRNA-seq	SHARE-seq	Ma-2020-RNA	TAC-1	56	12	Others
	R1.31.R2.54.R3.38.P1.56	scRNA-seq	SHARE-seq	Ma-2020-RNA	TAC-1	56	9	Others
	R1.31.R2.56.R3.65.P1.56	scRNA-seq	SHARE-seq	Ma-2020-RNA	TAC-1	56	12	Others
	R1.31.R2.65.R3.64.P1.56	scRNA-seq	SHARE-seq	Ma-2020-RNA	TAC-1	56	11	Others
	R1.31.R2.67.R3.40.P1.56	scRNA-seq	SHARE-seq	Ma-2020-RNA	TAC-1	56	9	Others
	R1.31.R2.85.R3.22.P1.56	scRNA-seq	SHARE-seq	Ma-2020-RNA	TAC-1	56	9	Others
	R1.32.R2.38.R3.41.P1.56	scRNA-seq	SHARE-seq	Ma-2020-RNA	TAC-1	56	12	Others
	R1.32.R2.42.R3.74.P1.56	scRNA-seq	SHARE-seq	Ma-2020-RNA	TAC-1	56	12	Others
	R1.32.R2.43.R3.30.P1.56	scRNA-seq	SHARE-seq	Ma-2020-RNA	TAC-1	56	3	Others
	R1.32.R2.46.R3.84.P1.56	scRNA-seq	SHARE-seq	Ma-2020-RNA	TAC-1	56	9	Others
	R1.32.R2.80.R3.74.P1.56	scRNA-seq	SHARE-seq	Ma-2020-RNA	TAC-1	56	11	Others
	R1.32.R2.94.R3.03.P1.56	scRNA-seq	SHARE-seq	Ma-2020-RNA	TAC-1	56	3	Others
	R1.33.R2.26.R3.41.P1.56	scRNA-seq	SHARE-seq	Ma-2020-RNA	TAC-1	56	11	Others
	R1.33.R2.33.R3.85.P1.56	scRNA-seq	SHARE-seq	Ma-2020-RNA	TAC-1	56	11	Others
	R1.33.R2.48.R3.33.P1.56	scRNA-seq	SHARE-seq	Ma-2020-RNA	TAC-1	56	11	Others
	R1.33.R2.79.R3.22.P1.56	scRNA-seq	SHARE-seq	Ma-2020-RNA	TAC-1	56	12	Others
	R1.33.R2.94.R3.16.P1.56	scRNA-seq	SHARE-seq	Ma-2020-RNA	TAC-1	56	12	Others
	R1.34.R2.25.R3.30.P1.56	scRNA-seq	SHARE-seq	Ma-2020-RNA	TAC-1	56	11	Others
	R1.34.R2.32.R3.82.P1.56	scRNA-seq	SHARE-seq	Ma-2020-RNA	TAC-1	56	11	Others
	R1.34.R2.42.R3.82.P1.56	scRNA-seq	SHARE-seq	Ma-2020-RNA	TAC-1	56	12	Others
	R1.34.R2.43.R3.13.P1.56	scRNA-seq	SHARE-seq	Ma-2020-RNA	TAC-1	56	12	Others
	R1.34.R2.43.R3.89.P1.56	scRNA-seq	SHARE-seq	Ma-2020-RNA	TAC-1	56	12	Others
	R1.34.R2.46.R3.09.P1.56	scRNA-seq	SHARE-seq	Ma-2020-RNA	TAC-1	56	9	Others
	R1.34.R2.46.R3.89.P1.56	scRNA-seq	SHARE-seq	Ma-2020-RNA	TAC-1	56	12	Others
	R1.34.R2.51.R3.06.P1.56	scRNA-seq	SHARE-seq	Ma-2020-RNA	TAC-1	56	9	Others
	R1.35.R2.09.R3.23.P1.56	scRNA-seq	SHARE-seq	Ma-2020-RNA	TAC-1	56	3	Others
	R1.35.R2.19.R3.35.P1.56	scRNA-seq	SHARE-seq	Ma-2020-RNA	TAC-1	56	3	Others
	R1.35.R2.23.R3.16.P1.56	scRNA-seq	SHARE-seq	Ma-2020-RNA	TAC-1	56	13	Others
	R1.35.R2.42.R3.05.P1.56	scRNA-seq	SHARE-seq	Ma-2020-RNA	TAC-1	56	9	Others
	R1.35.R2.51.R3.02.P1.56	scRNA-seq	SHARE-seq	Ma-2020-RNA	TAC-1	56	12	Others
	R1.35.R2.53.R3.72.P1.56	scRNA-seq	SHARE-seq	Ma-2020-RNA	TAC-1	56	9	Others
	R1.35.R2.62.R3.86.P1.56	scRNA-seq	SHARE-seq	Ma-2020-RNA	TAC-1	56	6	Others
	R1.35.R2.81.R3.39.P1.56	scRNA-seq	SHARE-seq	Ma-2020-RNA	TAC-1	56	3	Others
	R1.35.R2.87.R3.53.P1.56	scRNA-seq	SHARE-seq	Ma-2020-RNA	TAC-1	56	11	Others
	R1.35.R2.91.R3.72.P1.56	scRNA-seq	SHARE-seq	Ma-2020-RNA	TAC-1	56	28	Predicted Basal 1
	R1.36.R2.13.R3.02.P1.56	scRNA-seq	SHARE-seq	Ma-2020-RNA	TAC-1	56	6	Others
	R1.36.R2.55.R3.44.P1.56	scRNA-seq	SHARE-seq	Ma-2020-RNA	TAC-1	56	12	Others
	R1.36.R2.62.R3.82.P1.56	scRNA-seq	SHARE-seq	Ma-2020-RNA	TAC-1	56	9	Others
	R1.36.R2.64.R3.33.P1.56	scRNA-seq	SHARE-seq	Ma-2020-RNA	TAC-1	56	11	Others
	R1.36.R2.67.R3.83.P1.56	scRNA-seq	SHARE-seq	Ma-2020-RNA	TAC-1	56	6	Others
	R1.37.R2.01.R3.66.P1.56	scRNA-seq	SHARE-seq	Ma-2020-RNA	TAC-1	56	12	Others
	R1.37.R2.02.R3.62.P1.56	scRNA-seq	SHARE-seq	Ma-2020-RNA	TAC-1	56	12	Others
	R1.37.R2.16.R3.13.P1.56	scRNA-seq	SHARE-seq	Ma-2020-RNA	TAC-1	56	13	Others
	R1.37.R2.24.R3.53.P1.56	scRNA-seq	SHARE-seq	Ma-2020-RNA	TAC-1	56	7	Others
	R1.37.R2.29.R3.44.P1.56	scRNA-seq	SHARE-seq	Ma-2020-RNA	TAC-1	56	3	Others
	R1.37.R2.42.R3.80.P1.56	scRNA-seq	SHARE-seq	Ma-2020-RNA	TAC-1	56	9	Others
	R1.37.R2.51.R3.62.P1.56	scRNA-seq	SHARE-seq	Ma-2020-RNA	TAC-1	56	11	Others
	R1.37.R2.52.R3.66.P1.56	scRNA-seq	SHARE-seq	Ma-2020-RNA	TAC-1	56	3	Others
	R1.37.R2.52.R3.67.P1.56	scRNA-seq	SHARE-seq	Ma-2020-RNA	TAC-1	56	3	Others
	R1.37.R2.63.R3.69.P1.56	scRNA-seq	SHARE-seq	Ma-2020-RNA	TAC-1	56	11	Others
	R1.37.R2.67.R3.85.P1.56	scRNA-seq	SHARE-seq	Ma-2020-RNA	TAC-1	56	3	Others
	R1.38.R2.27.R3.42.P1.56	scRNA-seq	SHARE-seq	Ma-2020-RNA	TAC-1	56	12	Others
	R1.38.R2.38.R3.33.P1.56	scRNA-seq	SHARE-seq	Ma-2020-RNA	TAC-1	56	9	Others
	R1.38.R2.43.R3.09.P1.56	scRNA-seq	SHARE-seq	Ma-2020-RNA	TAC-1	56	3	Others
	R1.38.R2.54.R3.88.P1.56	scRNA-seq	SHARE-seq	Ma-2020-RNA	TAC-1	56	3	Others
	R1.38.R2.61.R3.10.P1.56	scRNA-seq	SHARE-seq	Ma-2020-RNA	TAC-1	56	12	Others
	R1.38.R2.78.R3.84.P1.56	scRNA-seq	SHARE-seq	Ma-2020-RNA	TAC-1	56	3	Others
	R1.39.R2.04.R3.82.P1.56	scRNA-seq	SHARE-seq	Ma-2020-RNA	TAC-1	56	9	Others
	R1.39.R2.06.R3.01.P1.56	scRNA-seq	SHARE-seq	Ma-2020-RNA	TAC-1	56	9	Others
	R1.39.R2.23.R3.80.P1.56	scRNA-seq	SHARE-seq	Ma-2020-RNA	TAC-1	56	3	Others
	R1.39.R2.34.R3.86.P1.56	scRNA-seq	SHARE-seq	Ma-2020-RNA	TAC-1	56	11	Others
	R1.39.R2.39.R3.61.P1.56	scRNA-seq	SHARE-seq	Ma-2020-RNA	TAC-1	56	9	Others
	R1.39.R2.53.R3.26.P1.56	scRNA-seq	SHARE-seq	Ma-2020-RNA	TAC-1	56	6	Others
	R1.39.R2.62.R3.39.P1.56	scRNA-seq	SHARE-seq	Ma-2020-RNA	TAC-1	56	12	Others
	R1.39.R2.66.R3.88.P1.56	scRNA-seq	SHARE-seq	Ma-2020-RNA	TAC-1	56	3	Others
	R1.39.R2.86.R3.60.P1.56	scRNA-seq	SHARE-seq	Ma-2020-RNA	TAC-1	56	9	Others
	R1.39.R2.90.R3.89.P1.56	scRNA-seq	SHARE-seq	Ma-2020-RNA	TAC-1	56	12	Others
	R1.40.R2.01.R3.39.P1.56	scRNA-seq	SHARE-seq	Ma-2020-RNA	TAC-1	56	12	Others
	R1.40.R2.03.R3.29.P1.56	scRNA-seq	SHARE-seq	Ma-2020-RNA	TAC-1	56	9	Others
	R1.40.R2.13.R3.20.P1.56	scRNA-seq	SHARE-seq	Ma-2020-RNA	TAC-1	56	12	Others
	R1.40.R2.30.R3.39.P1.56	scRNA-seq	SHARE-seq	Ma-2020-RNA	TAC-1	56	12	Others
	R1.40.R2.31.R3.13.P1.56	scRNA-seq	SHARE-seq	Ma-2020-RNA	TAC-1	56	12	Others
	R1.40.R2.76.R3.85.P1.56	scRNA-seq	SHARE-seq	Ma-2020-RNA	TAC-1	56	12	Others
	R1.40.R2.87.R3.23.P1.56	scRNA-seq	SHARE-seq	Ma-2020-RNA	TAC-1	56	8	Others
	R1.40.R2.90.R3.68.P1.56	scRNA-seq	SHARE-seq	Ma-2020-RNA	TAC-1	56	11	Others
	R1.41.R2.17.R3.41.P1.56	scRNA-seq	SHARE-seq	Ma-2020-RNA	TAC-1	56	9	Others
	R1.41.R2.19.R3.68.P1.56	scRNA-seq	SHARE-seq	Ma-2020-RNA	TAC-1	56	11	Others
	R1.41.R2.38.R3.20.P1.56	scRNA-seq	SHARE-seq	Ma-2020-RNA	TAC-1	56	11	Others
	R1.41.R2.67.R3.28.P1.56	scRNA-seq	SHARE-seq	Ma-2020-RNA	TAC-1	56	9	Others
	R1.41.R2.75.R3.01.P1.56	scRNA-seq	SHARE-seq	Ma-2020-RNA	TAC-1	56	19	Others
	R1.41.R2.86.R3.91.P1.56	scRNA-seq	SHARE-seq	Ma-2020-RNA	TAC-1	56	9	Others
	R1.42.R2.13.R3.43.P1.56	scRNA-seq	SHARE-seq	Ma-2020-RNA	TAC-1	56	11	Others
	R1.42.R2.29.R3.06.P1.56	scRNA-seq	SHARE-seq	Ma-2020-RNA	TAC-1	56	19	Others
	R1.42.R2.29.R3.69.P1.56	scRNA-seq	SHARE-seq	Ma-2020-RNA	TAC-1	56	12	Others
	R1.42.R2.54.R3.11.P1.56	scRNA-seq	SHARE-seq	Ma-2020-RNA	TAC-1	56	11	Others
	R1.42.R2.54.R3.16.P1.56	scRNA-seq	SHARE-seq	Ma-2020-RNA	TAC-1	56	11	Others
	R1.43.R2.02.R3.37.P1.56	scRNA-seq	SHARE-seq	Ma-2020-RNA	TAC-1	56	9	Others
	R1.43.R2.41.R3.35.P1.56	scRNA-seq	SHARE-seq	Ma-2020-RNA	TAC-1	56	12	Others
	R1.43.R2.46.R3.69.P1.56	scRNA-seq	SHARE-seq	Ma-2020-RNA	TAC-1	56	11	Others
	R1.43.R2.47.R3.05.P1.56	scRNA-seq	SHARE-seq	Ma-2020-RNA	TAC-1	56	11	Others
	R1.43.R2.67.R3.85.P1.56	scRNA-seq	SHARE-seq	Ma-2020-RNA	TAC-1	56	11	Others
	R1.43.R2.84.R3.42.P1.56	scRNA-seq	SHARE-seq	Ma-2020-RNA	TAC-1	56	12	Others
	R1.43.R2.90.R3.88.P1.56	scRNA-seq	SHARE-seq	Ma-2020-RNA	TAC-1	56	12	Others
	R1.44.R2.01.R3.81.P1.56	scRNA-seq	SHARE-seq	Ma-2020-RNA	TAC-1	56	9	Others
	R1.44.R2.06.R3.05.P1.56	scRNA-seq	SHARE-seq	Ma-2020-RNA	TAC-1	56	9	Others
	R1.44.R2.10.R3.44.P1.56	scRNA-seq	SHARE-seq	Ma-2020-RNA	TAC-1	56	9	Others
	R1.44.R2.14.R3.18.P1.56	scRNA-seq	SHARE-seq	Ma-2020-RNA	TAC-1	56	9	Others
	R1.44.R2.21.R3.02.P1.56	scRNA-seq	SHARE-seq	Ma-2020-RNA	TAC-1	56	9	Others
	R1.44.R2.21.R3.17.P1.56	scRNA-seq	SHARE-seq	Ma-2020-RNA	TAC-1	56	12	Others
	R1.44.R2.22.R3.71.P1.56	scRNA-seq	SHARE-seq	Ma-2020-RNA	TAC-1	56	3	Others
	R1.44.R2.41.R3.22.P1.56	scRNA-seq	SHARE-seq	Ma-2020-RNA	TAC-1	56	12	Others
	R1.44.R2.46.R3.65.P1.56	scRNA-seq	SHARE-seq	Ma-2020-RNA	TAC-1	56	9	Others
	R1.44.R2.50.R3.67.P1.56	scRNA-seq	SHARE-seq	Ma-2020-RNA	TAC-1	56	9	Others
	R1.45.R2.32.R3.73.P1.56	scRNA-seq	SHARE-seq	Ma-2020-RNA	TAC-1	56	9	Others
	R1.45.R2.51.R3.67.P1.56	scRNA-seq	SHARE-seq	Ma-2020-RNA	TAC-1	56	19	Others
	R1.45.R2.79.R3.37.P1.56	scRNA-seq	SHARE-seq	Ma-2020-RNA	TAC-1	56	12	Others
	R1.46.R2.25.R3.42.P1.56	scRNA-seq	SHARE-seq	Ma-2020-RNA	TAC-1	56	3	Others
	R1.46.R2.34.R3.28.P1.56	scRNA-seq	SHARE-seq	Ma-2020-RNA	TAC-1	56	6	Others
	R1.46.R2.38.R3.89.P1.56	scRNA-seq	SHARE-seq	Ma-2020-RNA	TAC-1	56	12	Others
	R1.46.R2.45.R3.83.P1.56	scRNA-seq	SHARE-seq	Ma-2020-RNA	TAC-1	56	9	Others
	R1.46.R2.50.R3.06.P1.56	scRNA-seq	SHARE-seq	Ma-2020-RNA	TAC-1	56	9	Others
	R1.46.R2.55.R3.28.P1.56	scRNA-seq	SHARE-seq	Ma-2020-RNA	TAC-1	56	6	Others
	R1.46.R2.59.R3.37.P1.56	scRNA-seq	SHARE-seq	Ma-2020-RNA	TAC-1	56	12	Others
	R1.46.R2.79.R3.22.P1.56	scRNA-seq	SHARE-seq	Ma-2020-RNA	TAC-1	56	9	Others
	R1.46.R2.80.R3.20.P1.56	scRNA-seq	SHARE-seq	Ma-2020-RNA	TAC-1	56	3	Others
	R1.47.R2.11.R3.42.P1.56	scRNA-seq	SHARE-seq	Ma-2020-RNA	TAC-1	56	12	Others
	R1.47.R2.23.R3.44.P1.56	scRNA-seq	SHARE-seq	Ma-2020-RNA	TAC-1	56	12	Others
	R1.47.R2.27.R3.64.P1.56	scRNA-seq	SHARE-seq	Ma-2020-RNA	TAC-1	56	9	Others
	R1.47.R2.56.R3.42.P1.56	scRNA-seq	SHARE-seq	Ma-2020-RNA	TAC-1	56	12	Others
	R1.47.R2.69.R3.17.P1.56	scRNA-seq	SHARE-seq	Ma-2020-RNA	TAC-1	56	12	Others
	R1.47.R2.72.R3.11.P1.56	scRNA-seq	SHARE-seq	Ma-2020-RNA	TAC-1	56	12	Others
	R1.47.R2.86.R3.91.P1.56	scRNA-seq	SHARE-seq	Ma-2020-RNA	TAC-1	56	9	Others
	R1.48.R2.66.R3.18.P1.56	scRNA-seq	SHARE-seq	Ma-2020-RNA	TAC-1	56	9	Others
	R1.49.R2.04.R3.90.P1.56	scRNA-seq	SHARE-seq	Ma-2020-RNA	TAC-1	56	13	Others
	R1.49.R2.06.R3.73.P1.56	scRNA-seq	SHARE-seq	Ma-2020-RNA	TAC-1	56	11	Others
	R1.49.R2.11.R3.63.P1.56	scRNA-seq	SHARE-seq	Ma-2020-RNA	TAC-1	56	11	Others
	R1.49.R2.41.R3.44.P1.56	scRNA-seq	SHARE-seq	Ma-2020-RNA	TAC-1	56	12	Others
	R1.49.R2.44.R3.63.P1.56	scRNA-seq	SHARE-seq	Ma-2020-RNA	TAC-1	56	13	Others
	R1.49.R2.44.R3.83.P1.56	scRNA-seq	SHARE-seq	Ma-2020-RNA	TAC-1	56	12	Others
	R1.49.R2.81.R3.64.P1.56	scRNA-seq	SHARE-seq	Ma-2020-RNA	TAC-1	56	11	Others
	R1.49.R2.92.R3.43.P1.56	scRNA-seq	SHARE-seq	Ma-2020-RNA	TAC-1	56	11	Others
	R1.50.R2.14.R3.44.P1.56	scRNA-seq	SHARE-seq	Ma-2020-RNA	TAC-1	56	3	Others
	R1.50.R2.22.R3.02.P1.56	scRNA-seq	SHARE-seq	Ma-2020-RNA	TAC-1	56	11	Others
	R1.50.R2.56.R3.41.P1.56	scRNA-seq	SHARE-seq	Ma-2020-RNA	TAC-1	56	3	Others
	R1.50.R2.62.R3.09.P1.56	scRNA-seq	SHARE-seq	Ma-2020-RNA	TAC-1	56	11	Others
	R1.50.R2.83.R3.28.P1.56	scRNA-seq	SHARE-seq	Ma-2020-RNA	TAC-1	56	5	Predicted Basal 1
	R1.51.R2.34.R3.29.P1.56	scRNA-seq	SHARE-seq	Ma-2020-RNA	TAC-1	56	19	Others
	R1.51.R2.42.R3.89.P1.56	scRNA-seq	SHARE-seq	Ma-2020-RNA	TAC-1	56	12	Others
	R1.51.R2.56.R3.35.P1.56	scRNA-seq	SHARE-seq	Ma-2020-RNA	TAC-1	56	12	Others
	R1.51.R2.67.R3.31.P1.56	scRNA-seq	SHARE-seq	Ma-2020-RNA	TAC-1	56	12	Others
	R1.51.R2.67.R3.73.P1.56	scRNA-seq	SHARE-seq	Ma-2020-RNA	TAC-1	56	12	Others
	R1.51.R2.73.R3.37.P1.56	scRNA-seq	SHARE-seq	Ma-2020-RNA	TAC-1	56	3	Others
	R1.51.R2.82.R3.91.P1.56	scRNA-seq	SHARE-seq	Ma-2020-RNA	TAC-1	56	9	Others
	R1.52.R2.29.R3.01.P1.56	scRNA-seq	SHARE-seq	Ma-2020-RNA	TAC-1	56	12	Others
	R1.52.R2.29.R3.18.P1.56	scRNA-seq	SHARE-seq	Ma-2020-RNA	TAC-1	56	3	Others
	R1.52.R2.30.R3.06.P1.56	scRNA-seq	SHARE-seq	Ma-2020-RNA	TAC-1	56	9	Others
	R1.52.R2.44.R3.82.P1.56	scRNA-seq	SHARE-seq	Ma-2020-RNA	TAC-1	56	12	Others
	R1.52.R2.59.R3.31.P1.56	scRNA-seq	SHARE-seq	Ma-2020-RNA	TAC-1	56	12	Others
	R1.52.R2.86.R3.20.P1.56	scRNA-seq	SHARE-seq	Ma-2020-RNA	TAC-1	56	12	Others
	R1.52.R2.88.R3.11.P1.56	scRNA-seq	SHARE-seq	Ma-2020-RNA	TAC-1	56	12	Others
	R1.53.R2.36.R3.31.P1.56	scRNA-seq	SHARE-seq	Ma-2020-RNA	TAC-1	56	3	Others
	R1.53.R2.39.R3.81.P1.56	scRNA-seq	SHARE-seq	Ma-2020-RNA	TAC-1	56	19	Others
	R1.53.R2.40.R3.03.P1.56	scRNA-seq	SHARE-seq	Ma-2020-RNA	TAC-1	56	12	Others
	R1.53.R2.46.R3.29.P1.56	scRNA-seq	SHARE-seq	Ma-2020-RNA	TAC-1	56	12	Others
	R1.53.R2.67.R3.29.P1.56	scRNA-seq	SHARE-seq	Ma-2020-RNA	TAC-1	56	3	Others
	R1.53.R2.73.R3.39.P1.56	scRNA-seq	SHARE-seq	Ma-2020-RNA	TAC-1	56	12	Others
	R1.53.R2.79.R3.15.P1.56	scRNA-seq	SHARE-seq	Ma-2020-RNA	TAC-1	56	12	Others
	R1.53.R2.88.R3.41.P1.56	scRNA-seq	SHARE-seq	Ma-2020-RNA	TAC-1	56	3	Others
	R1.54.R2.04.R3.44.P1.56	scRNA-seq	SHARE-seq	Ma-2020-RNA	TAC-1	56	9	Others
	R1.54.R2.11.R3.70.P1.56	scRNA-seq	SHARE-seq	Ma-2020-RNA	TAC-1	56	12	Others
	R1.54.R2.25.R3.61.P1.56	scRNA-seq	SHARE-seq	Ma-2020-RNA	TAC-1	56	12	Others
	R1.54.R2.38.R3.15.P1.56	scRNA-seq	SHARE-seq	Ma-2020-RNA	TAC-1	56	11	Others
	R1.54.R2.49.R3.09.P1.56	scRNA-seq	SHARE-seq	Ma-2020-RNA	TAC-1	56	3	Others
	R1.54.R2.72.R3.66.P1.56	scRNA-seq	SHARE-seq	Ma-2020-RNA	TAC-1	56	12	Others
	R1.54.R2.75.R3.65.P1.56	scRNA-seq	SHARE-seq	Ma-2020-RNA	TAC-1	56	11	Others
	R1.54.R2.81.R3.60.P1.56	scRNA-seq	SHARE-seq	Ma-2020-RNA	TAC-1	56	12	Others
	R1.54.R2.90.R3.14.P1.56	scRNA-seq	SHARE-seq	Ma-2020-RNA	TAC-1	56	9	Others
	R1.55.R2.56.R3.13.P1.56	scRNA-seq	SHARE-seq	Ma-2020-RNA	TAC-1	56	3	Others
	R1.55.R2.62.R3.20.P1.56	scRNA-seq	SHARE-seq	Ma-2020-RNA	TAC-1	56	12	Others
	R1.55.R2.66.R3.86.P1.56	scRNA-seq	SHARE-seq	Ma-2020-RNA	TAC-1	56	12	Others
	R1.55.R2.93.R3.63.P1.56	scRNA-seq	SHARE-seq	Ma-2020-RNA	TAC-1	56	9	Others
	R1.55.R2.94.R3.17.P1.56	scRNA-seq	SHARE-seq	Ma-2020-RNA	TAC-1	56	9	Others
	R1.56.R2.34.R3.81.P1.56	scRNA-seq	SHARE-seq	Ma-2020-RNA	TAC-1	56	12	Others
	R1.56.R2.56.R3.06.P1.56	scRNA-seq	SHARE-seq	Ma-2020-RNA	TAC-1	56	12	Others
	R1.56.R2.65.R3.70.P1.56	scRNA-seq	SHARE-seq	Ma-2020-RNA	TAC-1	56	11	Others
	R1.56.R2.73.R3.44.P1.56	scRNA-seq	SHARE-seq	Ma-2020-RNA	TAC-1	56	9	Others
	R1.56.R2.90.R3.45.P1.56	scRNA-seq	SHARE-seq	Ma-2020-RNA	TAC-1	56	3	Others
	R1.57.R2.15.R3.33.P1.56	scRNA-seq	SHARE-seq	Ma-2020-RNA	TAC-1	56	9	Others
	R1.57.R2.22.R3.40.P1.56	scRNA-seq	SHARE-seq	Ma-2020-RNA	TAC-1	56	9	Others
	R1.57.R2.45.R3.74.P1.56	scRNA-seq	SHARE-seq	Ma-2020-RNA	TAC-1	56	3	Others
	R1.57.R2.52.R3.77.P1.56	scRNA-seq	SHARE-seq	Ma-2020-RNA	TAC-1	56	11	Others
	R1.57.R2.81.R3.31.P1.56	scRNA-seq	SHARE-seq	Ma-2020-RNA	TAC-1	56	9	Others
	R1.57.R2.93.R3.62.P1.56	scRNA-seq	SHARE-seq	Ma-2020-RNA	TAC-1	56	11	Others
	R1.58.R2.17.R3.63.P1.56	scRNA-seq	SHARE-seq	Ma-2020-RNA	TAC-1	56	9	Others
	R1.58.R2.32.R3.81.P1.56	scRNA-seq	SHARE-seq	Ma-2020-RNA	TAC-1	56	11	Others
	R1.58.R2.34.R3.60.P1.56	scRNA-seq	SHARE-seq	Ma-2020-RNA	TAC-1	56	12	Others
	R1.58.R2.64.R3.11.P1.56	scRNA-seq	SHARE-seq	Ma-2020-RNA	TAC-1	56	9	Others
	R1.58.R2.70.R3.22.P1.56	scRNA-seq	SHARE-seq	Ma-2020-RNA	TAC-1	56	9	Others
	R1.58.R2.71.R3.05.P1.56	scRNA-seq	SHARE-seq	Ma-2020-RNA	TAC-1	56	12	Others
	R1.58.R2.80.R3.30.P1.56	scRNA-seq	SHARE-seq	Ma-2020-RNA	TAC-1	56	13	Others
	R1.58.R2.89.R3.66.P1.56	scRNA-seq	SHARE-seq	Ma-2020-RNA	TAC-1	56	12	Others
	R1.59.R2.03.R3.06.P1.56	scRNA-seq	SHARE-seq	Ma-2020-RNA	TAC-1	56	12	Others
	R1.59.R2.13.R3.53.P1.56	scRNA-seq	SHARE-seq	Ma-2020-RNA	TAC-1	56	11	Others
	R1.59.R2.16.R3.22.P1.56	scRNA-seq	SHARE-seq	Ma-2020-RNA	TAC-1	56	12	Others
	R1.59.R2.34.R3.37.P1.56	scRNA-seq	SHARE-seq	Ma-2020-RNA	TAC-1	56	11	Others
	R1.59.R2.35.R3.45.P1.56	scRNA-seq	SHARE-seq	Ma-2020-RNA	TAC-1	56	9	Others
	R1.59.R2.45.R3.73.P1.56	scRNA-seq	SHARE-seq	Ma-2020-RNA	TAC-1	56	12	Others
	R1.59.R2.51.R3.59.P1.56	scRNA-seq	SHARE-seq	Ma-2020-RNA	TAC-1	56	3	Others
	R1.59.R2.57.R3.45.P1.56	scRNA-seq	SHARE-seq	Ma-2020-RNA	TAC-1	56	12	Others
	R1.59.R2.66.R3.14.P1.56	scRNA-seq	SHARE-seq	Ma-2020-RNA	TAC-1	56	13	Others
	R1.59.R2.69.R3.70.P1.56	scRNA-seq	SHARE-seq	Ma-2020-RNA	TAC-1	56	3	Others
	R1.60.R2.02.R3.80.P1.56	scRNA-seq	SHARE-seq	Ma-2020-RNA	TAC-1	56	12	Others
	R1.60.R2.07.R3.68.P1.56	scRNA-seq	SHARE-seq	Ma-2020-RNA	TAC-1	56	9	Others
	R1.60.R2.44.R3.13.P1.56	scRNA-seq	SHARE-seq	Ma-2020-RNA	TAC-1	56	12	Others
	R1.60.R2.45.R3.42.P1.56	scRNA-seq	SHARE-seq	Ma-2020-RNA	TAC-1	56	19	Others
	R1.60.R2.46.R3.73.P1.56	scRNA-seq	SHARE-seq	Ma-2020-RNA	TAC-1	56	9	Others
	R1.61.R2.07.R3.35.P1.56	scRNA-seq	SHARE-seq	Ma-2020-RNA	TAC-1	56	9	Others
	R1.61.R2.11.R3.08.P1.56	scRNA-seq	SHARE-seq	Ma-2020-RNA	TAC-1	56	12	Others
	R1.61.R2.25.R3.37.P1.56	scRNA-seq	SHARE-seq	Ma-2020-RNA	TAC-1	56	9	Others
	R1.61.R2.39.R3.66.P1.56	scRNA-seq	SHARE-seq	Ma-2020-RNA	TAC-1	56	11	Others
	R1.62.R2.21.R3.71.P1.56	scRNA-seq	SHARE-seq	Ma-2020-RNA	TAC-1	56	9	Others
	R1.62.R2.41.R3.44.P1.56	scRNA-seq	SHARE-seq	Ma-2020-RNA	TAC-1	56	12	Others
	R1.62.R2.71.R3.43.P1.56	scRNA-seq	SHARE-seq	Ma-2020-RNA	TAC-1	56	17	Predicted Basal 1
	R1.62.R2.78.R3.10.P1.56	scRNA-seq	SHARE-seq	Ma-2020-RNA	TAC-1	56	12	Others
	R1.62.R2.82.R3.67.P1.56	scRNA-seq	SHARE-seq	Ma-2020-RNA	TAC-1	56	3	Others
	R1.62.R2.94.R3.74.P1.56	scRNA-seq	SHARE-seq	Ma-2020-RNA	TAC-1	56	12	Others
	R1.63.R2.11.R3.81.P1.56	scRNA-seq	SHARE-seq	Ma-2020-RNA	TAC-1	56	9	Others
	R1.63.R2.25.R3.13.P1.56	scRNA-seq	SHARE-seq	Ma-2020-RNA	TAC-1	56	12	Others
	R1.63.R2.36.R3.36.P1.56	scRNA-seq	SHARE-seq	Ma-2020-RNA	TAC-1	56	12	Others
	R1.63.R2.39.R3.74.P1.56	scRNA-seq	SHARE-seq	Ma-2020-RNA	TAC-1	56	11	Others
	R1.63.R2.42.R3.29.P1.56	scRNA-seq	SHARE-seq	Ma-2020-RNA	TAC-1	56	9	Others
	R1.63.R2.57.R3.68.P1.56	scRNA-seq	SHARE-seq	Ma-2020-RNA	TAC-1	56	13	Others
	R1.63.R2.72.R3.60.P1.56	scRNA-seq	SHARE-seq	Ma-2020-RNA	TAC-1	56	3	Others
	R1.64.R2.04.R3.11.P1.56	scRNA-seq	SHARE-seq	Ma-2020-RNA	TAC-1	56	12	Others
	R1.64.R2.07.R3.13.P1.56	scRNA-seq	SHARE-seq	Ma-2020-RNA	TAC-1	56	12	Others
	R1.64.R2.40.R3.91.P1.56	scRNA-seq	SHARE-seq	Ma-2020-RNA	TAC-1	56	12	Others
	R1.64.R2.87.R3.11.P1.56	scRNA-seq	SHARE-seq	Ma-2020-RNA	TAC-1	56	9	Others
	R1.64.R2.93.R3.13.P1.56	scRNA-seq	SHARE-seq	Ma-2020-RNA	TAC-1	56	12	Others
	R1.65.R2.04.R3.70.P1.56	scRNA-seq	SHARE-seq	Ma-2020-RNA	TAC-1	56	11	Others
	R1.65.R2.15.R3.61.P1.56	scRNA-seq	SHARE-seq	Ma-2020-RNA	TAC-1	56	12	Others
	R1.65.R2.25.R3.72.P1.56	scRNA-seq	SHARE-seq	Ma-2020-RNA	TAC-1	56	28	Predicted Basal 1
	R1.65.R2.26.R3.44.P1.56	scRNA-seq	SHARE-seq	Ma-2020-RNA	TAC-1	56	12	Others
	R1.65.R2.32.R3.61.P1.56	scRNA-seq	SHARE-seq	Ma-2020-RNA	TAC-1	56	12	Others
	R1.65.R2.40.R3.14.P1.56	scRNA-seq	SHARE-seq	Ma-2020-RNA	TAC-1	56	12	Others
	R1.65.R2.43.R3.18.P1.56	scRNA-seq	SHARE-seq	Ma-2020-RNA	TAC-1	56	12	Others
	R1.65.R2.58.R3.65.P1.56	scRNA-seq	SHARE-seq	Ma-2020-RNA	TAC-1	56	12	Others
	R1.65.R2.84.R3.67.P1.56	scRNA-seq	SHARE-seq	Ma-2020-RNA	TAC-1	56	19	Others
	R1.66.R2.21.R3.20.P1.56	scRNA-seq	SHARE-seq	Ma-2020-RNA	TAC-1	56	19	Others
	R1.66.R2.39.R3.81.P1.56	scRNA-seq	SHARE-seq	Ma-2020-RNA	TAC-1	56	11	Others
	R1.66.R2.46.R3.86.P1.56	scRNA-seq	SHARE-seq	Ma-2020-RNA	TAC-1	56	13	Others
	R1.66.R2.55.R3.16.P1.56	scRNA-seq	SHARE-seq	Ma-2020-RNA	TAC-1	56	19	Others
	R1.66.R2.55.R3.90.P1.56	scRNA-seq	SHARE-seq	Ma-2020-RNA	TAC-1	56	19	Others
	R1.66.R2.64.R3.15.P1.56	scRNA-seq	SHARE-seq	Ma-2020-RNA	TAC-1	56	12	Others
	R1.66.R2.83.R3.10.P1.56	scRNA-seq	SHARE-seq	Ma-2020-RNA	TAC-1	56	12	Others
	R1.67.R2.05.R3.30.P1.56	scRNA-seq	SHARE-seq	Ma-2020-RNA	TAC-1	56	12	Others
	R1.67.R2.22.R3.21.P1.56	scRNA-seq	SHARE-seq	Ma-2020-RNA	TAC-1	56	11	Others
	R1.67.R2.51.R3.83.P1.56	scRNA-seq	SHARE-seq	Ma-2020-RNA	TAC-1	56	12	Others
	R1.67.R2.76.R3.84.P1.56	scRNA-seq	SHARE-seq	Ma-2020-RNA	TAC-1	56	12	Others
	R1.67.R2.77.R3.90.P1.56	scRNA-seq	SHARE-seq	Ma-2020-RNA	TAC-1	56	9	Others
	R1.67.R2.83.R3.32.P1.56	scRNA-seq	SHARE-seq	Ma-2020-RNA	TAC-1	56	9	Others
	R1.68.R2.05.R3.83.P1.56	scRNA-seq	SHARE-seq	Ma-2020-RNA	TAC-1	56	9	Others
	R1.68.R2.09.R3.74.P1.56	scRNA-seq	SHARE-seq	Ma-2020-RNA	TAC-1	56	9	Others
	R1.68.R2.11.R3.42.P1.56	scRNA-seq	SHARE-seq	Ma-2020-RNA	TAC-1	56	12	Others
	R1.68.R2.26.R3.45.P1.56	scRNA-seq	SHARE-seq	Ma-2020-RNA	TAC-1	56	8	Others
	R1.68.R2.39.R3.38.P1.56	scRNA-seq	SHARE-seq	Ma-2020-RNA	TAC-1	56	9	Others
	R1.68.R2.49.R3.72.P1.56	scRNA-seq	SHARE-seq	Ma-2020-RNA	TAC-1	56	25	Others
	R1.68.R2.83.R3.31.P1.56	scRNA-seq	SHARE-seq	Ma-2020-RNA	TAC-1	56	11	Others
	R1.68.R2.92.R3.67.P1.56	scRNA-seq	SHARE-seq	Ma-2020-RNA	TAC-1	56	12	Others
	R1.69.R2.18.R3.61.P1.56	scRNA-seq	SHARE-seq	Ma-2020-RNA	TAC-1	56	13	Others
	R1.69.R2.26.R3.72.P1.56	scRNA-seq	SHARE-seq	Ma-2020-RNA	TAC-1	56	11	Others
	R1.69.R2.27.R3.09.P1.56	scRNA-seq	SHARE-seq	Ma-2020-RNA	TAC-1	56	12	Others
	R1.69.R2.27.R3.40.P1.56	scRNA-seq	SHARE-seq	Ma-2020-RNA	TAC-1	56	9	Others
	R1.69.R2.27.R3.45.P1.56	scRNA-seq	SHARE-seq	Ma-2020-RNA	TAC-1	56	12	Others
	R1.69.R2.66.R3.37.P1.56	scRNA-seq	SHARE-seq	Ma-2020-RNA	TAC-1	56	9	Others
	R1.69.R2.89.R3.67.P1.56	scRNA-seq	SHARE-seq	Ma-2020-RNA	TAC-1	56	12	Others
	R1.70.R2.09.R3.74.P1.56	scRNA-seq	SHARE-seq	Ma-2020-RNA	TAC-1	56	12	Others
	R1.70.R2.14.R3.68.P1.56	scRNA-seq	SHARE-seq	Ma-2020-RNA	TAC-1	56	13	Others
	R1.70.R2.18.R3.02.P1.56	scRNA-seq	SHARE-seq	Ma-2020-RNA	TAC-1	56	9	Others
	R1.70.R2.29.R3.67.P1.56	scRNA-seq	SHARE-seq	Ma-2020-RNA	TAC-1	56	14	Predicted Basal 2
	R1.70.R2.31.R3.83.P1.56	scRNA-seq	SHARE-seq	Ma-2020-RNA	TAC-1	56	9	Others
	R1.70.R2.42.R3.84.P1.56	scRNA-seq	SHARE-seq	Ma-2020-RNA	TAC-1	56	12	Others
	R1.70.R2.81.R3.08.P1.56	scRNA-seq	SHARE-seq	Ma-2020-RNA	TAC-1	56	12	Others
	R1.70.R2.95.R3.22.P1.56	scRNA-seq	SHARE-seq	Ma-2020-RNA	TAC-1	56	12	Others
	R1.71.R2.07.R3.02.P1.56	scRNA-seq	SHARE-seq	Ma-2020-RNA	TAC-1	56	9	Others
	R1.71.R2.08.R3.44.P1.56	scRNA-seq	SHARE-seq	Ma-2020-RNA	TAC-1	56	3	Others
	R1.71.R2.28.R3.40.P1.56	scRNA-seq	SHARE-seq	Ma-2020-RNA	TAC-1	56	11	Others
	R1.71.R2.42.R3.41.P1.56	scRNA-seq	SHARE-seq	Ma-2020-RNA	TAC-1	56	3	Others
	R1.71.R2.50.R3.81.P1.56	scRNA-seq	SHARE-seq	Ma-2020-RNA	TAC-1	56	3	Others
	R1.71.R2.54.R3.62.P1.56	scRNA-seq	SHARE-seq	Ma-2020-RNA	TAC-1	56	9	Others
	R1.71.R2.75.R3.29.P1.56	scRNA-seq	SHARE-seq	Ma-2020-RNA	TAC-1	56	12	Others
	R1.71.R2.86.R3.42.P1.56	scRNA-seq	SHARE-seq	Ma-2020-RNA	TAC-1	56	11	Others
	R1.71.R2.93.R3.90.P1.56	scRNA-seq	SHARE-seq	Ma-2020-RNA	TAC-1	56	3	Others
	R1.72.R2.05.R3.63.P1.56	scRNA-seq	SHARE-seq	Ma-2020-RNA	TAC-1	56	12	Others
	R1.72.R2.11.R3.62.P1.56	scRNA-seq	SHARE-seq	Ma-2020-RNA	TAC-1	56	3	Others
	R1.72.R2.24.R3.86.P1.56	scRNA-seq	SHARE-seq	Ma-2020-RNA	TAC-1	56	12	Others
	R1.72.R2.78.R3.36.P1.56	scRNA-seq	SHARE-seq	Ma-2020-RNA	TAC-1	56	12	Others
	R1.72.R2.79.R3.13.P1.56	scRNA-seq	SHARE-seq	Ma-2020-RNA	TAC-1	56	12	Others
	R1.72.R2.92.R3.09.P1.56	scRNA-seq	SHARE-seq	Ma-2020-RNA	TAC-1	56	9	Others
	R1.73.R2.06.R3.28.P1.56	scRNA-seq	SHARE-seq	Ma-2020-RNA	TAC-1	56	11	Others
	R1.73.R2.07.R3.89.P1.56	scRNA-seq	SHARE-seq	Ma-2020-RNA	TAC-1	56	12	Others
	R1.73.R2.13.R3.67.P1.56	scRNA-seq	SHARE-seq	Ma-2020-RNA	TAC-1	56	9	Others
	R1.73.R2.75.R3.22.P1.56	scRNA-seq	SHARE-seq	Ma-2020-RNA	TAC-1	56	13	Others
	R1.73.R2.95.R3.39.P1.56	scRNA-seq	SHARE-seq	Ma-2020-RNA	TAC-1	56	12	Others
	R1.74.R2.10.R3.60.P1.56	scRNA-seq	SHARE-seq	Ma-2020-RNA	TAC-1	56	3	Others
	R1.74.R2.29.R3.72.P1.56	scRNA-seq	SHARE-seq	Ma-2020-RNA	TAC-1	56	5	Predicted Basal 1
	R1.74.R2.29.R3.87.P1.56	scRNA-seq	SHARE-seq	Ma-2020-RNA	TAC-1	56	5	Predicted Basal 1
	R1.74.R2.30.R3.41.P1.56	scRNA-seq	SHARE-seq	Ma-2020-RNA	TAC-1	56	9	Others
	R1.74.R2.37.R3.62.P1.56	scRNA-seq	SHARE-seq	Ma-2020-RNA	TAC-1	56	12	Others
	R1.74.R2.39.R3.03.P1.56	scRNA-seq	SHARE-seq	Ma-2020-RNA	TAC-1	56	9	Others
	R1.74.R2.55.R3.28.P1.56	scRNA-seq	SHARE-seq	Ma-2020-RNA	TAC-1	56	9	Others
	R1.74.R2.76.R3.70.P1.56	scRNA-seq	SHARE-seq	Ma-2020-RNA	TAC-1	56	9	Others
	R1.74.R2.81.R3.09.P1.56	scRNA-seq	SHARE-seq	Ma-2020-RNA	TAC-1	56	11	Others
	R1.74.R2.82.R3.31.P1.56	scRNA-seq	SHARE-seq	Ma-2020-RNA	TAC-1	56	8	Others
	R1.74.R2.82.R3.47.P1.56	scRNA-seq	SHARE-seq	Ma-2020-RNA	TAC-1	56	8	Others
	R1.74.R2.82.R3.69.P1.56	scRNA-seq	SHARE-seq	Ma-2020-RNA	TAC-1	56	19	Others
	R1.75.R2.30.R3.38.P1.56	scRNA-seq	SHARE-seq	Ma-2020-RNA	TAC-1	56	3	Others
	R1.75.R2.48.R3.06.P1.56	scRNA-seq	SHARE-seq	Ma-2020-RNA	TAC-1	56	3	Others
	R1.75.R2.87.R3.62.P1.56	scRNA-seq	SHARE-seq	Ma-2020-RNA	TAC-1	56	9	Others
	R1.76.R2.13.R3.28.P1.56	scRNA-seq	SHARE-seq	Ma-2020-RNA	TAC-1	56	12	Others
	R1.76.R2.20.R3.32.P1.56	scRNA-seq	SHARE-seq	Ma-2020-RNA	TAC-1	56	12	Others
	R1.76.R2.33.R3.82.P1.56	scRNA-seq	SHARE-seq	Ma-2020-RNA	TAC-1	56	9	Others
	R1.76.R2.46.R3.38.P1.56	scRNA-seq	SHARE-seq	Ma-2020-RNA	TAC-1	56	11	Others
	R1.76.R2.53.R3.43.P1.56	scRNA-seq	SHARE-seq	Ma-2020-RNA	TAC-1	56	12	Others
	R1.76.R2.57.R3.63.P1.56	scRNA-seq	SHARE-seq	Ma-2020-RNA	TAC-1	56	9	Others
	R1.76.R2.58.R3.01.P1.56	scRNA-seq	SHARE-seq	Ma-2020-RNA	TAC-1	56	19	Others
	R1.76.R2.72.R3.44.P1.56	scRNA-seq	SHARE-seq	Ma-2020-RNA	TAC-1	56	27	Others
	R1.76.R2.88.R3.69.P1.56	scRNA-seq	SHARE-seq	Ma-2020-RNA	TAC-1	56	3	Others
	R1.76.R2.96.R3.11.P1.56	scRNA-seq	SHARE-seq	Ma-2020-RNA	TAC-1	56	11	Others
	R1.77.R2.18.R3.81.P1.56	scRNA-seq	SHARE-seq	Ma-2020-RNA	TAC-1	56	12	Others
	R1.77.R2.43.R3.33.P1.56	scRNA-seq	SHARE-seq	Ma-2020-RNA	TAC-1	56	12	Others
	R1.77.R2.70.R3.20.P1.56	scRNA-seq	SHARE-seq	Ma-2020-RNA	TAC-1	56	13	Others
	R1.77.R2.74.R3.67.P1.56	scRNA-seq	SHARE-seq	Ma-2020-RNA	TAC-1	56	12	Others
	R1.77.R2.95.R3.21.P1.56	scRNA-seq	SHARE-seq	Ma-2020-RNA	TAC-1	56	12	Others
	R1.78.R2.06.R3.85.P1.56	scRNA-seq	SHARE-seq	Ma-2020-RNA	TAC-1	56	9	Others
	R1.78.R2.09.R3.81.P1.56	scRNA-seq	SHARE-seq	Ma-2020-RNA	TAC-1	56	9	Others
	R1.78.R2.11.R3.65.P1.56	scRNA-seq	SHARE-seq	Ma-2020-RNA	TAC-1	56	12	Others
	R1.78.R2.22.R3.02.P1.56	scRNA-seq	SHARE-seq	Ma-2020-RNA	TAC-1	56	12	Others
	R1.78.R2.40.R3.72.P1.56	scRNA-seq	SHARE-seq	Ma-2020-RNA	TAC-1	56	11	Others
	R1.78.R2.41.R3.39.P1.56	scRNA-seq	SHARE-seq	Ma-2020-RNA	TAC-1	56	12	Others
	R1.78.R2.42.R3.90.P1.56	scRNA-seq	SHARE-seq	Ma-2020-RNA	TAC-1	56	9	Others
	R1.78.R2.46.R3.28.P1.56	scRNA-seq	SHARE-seq	Ma-2020-RNA	TAC-1	56	12	Others
	R1.78.R2.91.R3.33.P1.56	scRNA-seq	SHARE-seq	Ma-2020-RNA	TAC-1	56	3	Others
	R1.79.R2.21.R3.10.P1.56	scRNA-seq	SHARE-seq	Ma-2020-RNA	TAC-1	56	3	Others
	R1.79.R2.21.R3.66.P1.56	scRNA-seq	SHARE-seq	Ma-2020-RNA	TAC-1	56	3	Others
	R1.79.R2.58.R3.29.P1.56	scRNA-seq	SHARE-seq	Ma-2020-RNA	TAC-1	56	12	Others
	R1.79.R2.69.R3.39.P1.56	scRNA-seq	SHARE-seq	Ma-2020-RNA	TAC-1	56	11	Others
	R1.79.R2.75.R3.43.P1.56	scRNA-seq	SHARE-seq	Ma-2020-RNA	TAC-1	56	9	Others
	R1.79.R2.90.R3.40.P1.56	scRNA-seq	SHARE-seq	Ma-2020-RNA	TAC-1	56	8	Others
	R1.80.R2.03.R3.14.P1.56	scRNA-seq	SHARE-seq	Ma-2020-RNA	TAC-1	56	9	Others
	R1.80.R2.11.R3.64.P1.56	scRNA-seq	SHARE-seq	Ma-2020-RNA	TAC-1	56	9	Others
	R1.80.R2.18.R3.91.P1.56	scRNA-seq	SHARE-seq	Ma-2020-RNA	TAC-1	56	9	Others
	R1.80.R2.21.R3.22.P1.56	scRNA-seq	SHARE-seq	Ma-2020-RNA	TAC-1	56	5	Predicted Basal 1
	R1.80.R2.34.R3.23.P1.56	scRNA-seq	SHARE-seq	Ma-2020-RNA	TAC-1	56	11	Others
	R1.80.R2.38.R3.14.P1.56	scRNA-seq	SHARE-seq	Ma-2020-RNA	TAC-1	56	3	Others
	R1.80.R2.89.R3.70.P1.56	scRNA-seq	SHARE-seq	Ma-2020-RNA	TAC-1	56	9	Others
	R1.81.R2.26.R3.01.P1.56	scRNA-seq	SHARE-seq	Ma-2020-RNA	TAC-1	56	11	Others
	R1.81.R2.45.R3.02.P1.56	scRNA-seq	SHARE-seq	Ma-2020-RNA	TAC-1	56	9	Others
	R1.81.R2.85.R3.64.P1.56	scRNA-seq	SHARE-seq	Ma-2020-RNA	TAC-1	56	12	Others
	R1.81.R2.89.R3.73.P1.56	scRNA-seq	SHARE-seq	Ma-2020-RNA	TAC-1	56	11	Others
	R1.82.R2.33.R3.64.P1.56	scRNA-seq	SHARE-seq	Ma-2020-RNA	TAC-1	56	12	Others
	R1.82.R2.45.R3.15.P1.56	scRNA-seq	SHARE-seq	Ma-2020-RNA	TAC-1	56	13	Others
	R1.82.R2.77.R3.44.P1.56	scRNA-seq	SHARE-seq	Ma-2020-RNA	TAC-1	56	11	Others
	R1.82.R2.78.R3.29.P1.56	scRNA-seq	SHARE-seq	Ma-2020-RNA	TAC-1	56	9	Others
	R1.82.R2.82.R3.61.P1.56	scRNA-seq	SHARE-seq	Ma-2020-RNA	TAC-1	56	3	Others
	R1.82.R2.95.R3.67.P1.56	scRNA-seq	SHARE-seq	Ma-2020-RNA	TAC-1	56	12	Others
	R1.83.R2.07.R3.10.P1.56	scRNA-seq	SHARE-seq	Ma-2020-RNA	TAC-1	56	11	Others
	R1.83.R2.07.R3.31.P1.56	scRNA-seq	SHARE-seq	Ma-2020-RNA	TAC-1	56	9	Others
	R1.83.R2.17.R3.72.P1.56	scRNA-seq	SHARE-seq	Ma-2020-RNA	TAC-1	56	19	Others
	R1.83.R2.36.R3.18.P1.56	scRNA-seq	SHARE-seq	Ma-2020-RNA	TAC-1	56	11	Others
	R1.83.R2.56.R3.73.P1.56	scRNA-seq	SHARE-seq	Ma-2020-RNA	TAC-1	56	12	Others
	R1.83.R2.59.R3.86.P1.56	scRNA-seq	SHARE-seq	Ma-2020-RNA	TAC-1	56	9	Others
	R1.83.R2.94.R3.33.P1.56	scRNA-seq	SHARE-seq	Ma-2020-RNA	TAC-1	56	11	Others
	R1.84.R2.10.R3.67.P1.56	scRNA-seq	SHARE-seq	Ma-2020-RNA	TAC-1	56	3	Others
	R1.84.R2.11.R3.06.P1.56	scRNA-seq	SHARE-seq	Ma-2020-RNA	TAC-1	56	12	Others
	R1.84.R2.13.R3.39.P1.56	scRNA-seq	SHARE-seq	Ma-2020-RNA	TAC-1	56	12	Others
	R1.84.R2.14.R3.66.P1.56	scRNA-seq	SHARE-seq	Ma-2020-RNA	TAC-1	56	19	Others
	R1.84.R2.17.R3.89.P1.56	scRNA-seq	SHARE-seq	Ma-2020-RNA	TAC-1	56	19	Others
	R1.84.R2.33.R3.65.P1.56	scRNA-seq	SHARE-seq	Ma-2020-RNA	TAC-1	56	9	Others
	R1.84.R2.46.R3.74.P1.56	scRNA-seq	SHARE-seq	Ma-2020-RNA	TAC-1	56	11	Others
	R1.84.R2.70.R3.70.P1.56	scRNA-seq	SHARE-seq	Ma-2020-RNA	TAC-1	56	9	Others
	R1.84.R2.74.R3.62.P1.56	scRNA-seq	SHARE-seq	Ma-2020-RNA	TAC-1	56	9	Others
	R1.84.R2.94.R3.33.P1.56	scRNA-seq	SHARE-seq	Ma-2020-RNA	TAC-1	56	5	Predicted Basal 1
	R1.85.R2.03.R3.22.P1.56	scRNA-seq	SHARE-seq	Ma-2020-RNA	TAC-1	56	11	Others
	R1.85.R2.15.R3.33.P1.56	scRNA-seq	SHARE-seq	Ma-2020-RNA	TAC-1	56	9	Others
	R1.85.R2.21.R3.02.P1.56	scRNA-seq	SHARE-seq	Ma-2020-RNA	TAC-1	56	11	Others
	R1.85.R2.24.R3.36.P1.56	scRNA-seq	SHARE-seq	Ma-2020-RNA	TAC-1	56	13	Others
	R1.85.R2.27.R3.28.P1.56	scRNA-seq	SHARE-seq	Ma-2020-RNA	TAC-1	56	13	Others
	R1.85.R2.37.R3.29.P1.56	scRNA-seq	SHARE-seq	Ma-2020-RNA	TAC-1	56	9	Others
	R1.85.R2.66.R3.89.P1.56	scRNA-seq	SHARE-seq	Ma-2020-RNA	TAC-1	56	12	Others
	R1.85.R2.92.R3.66.P1.56	scRNA-seq	SHARE-seq	Ma-2020-RNA	TAC-1	56	13	Others
	R1.86.R2.08.R3.44.P1.56	scRNA-seq	SHARE-seq	Ma-2020-RNA	TAC-1	56	8	Others
	R1.86.R2.27.R3.83.P1.56	scRNA-seq	SHARE-seq	Ma-2020-RNA	TAC-1	56	11	Others
	R1.86.R2.42.R3.38.P1.56	scRNA-seq	SHARE-seq	Ma-2020-RNA	TAC-1	56	13	Others
	R1.86.R2.52.R3.09.P1.56	scRNA-seq	SHARE-seq	Ma-2020-RNA	TAC-1	56	9	Others
	R1.86.R2.70.R3.63.P1.56	scRNA-seq	SHARE-seq	Ma-2020-RNA	TAC-1	56	12	Others
	R1.86.R2.72.R3.80.P1.56	scRNA-seq	SHARE-seq	Ma-2020-RNA	TAC-1	56	12	Others
	R1.87.R2.01.R3.83.P1.56	scRNA-seq	SHARE-seq	Ma-2020-RNA	TAC-1	56	12	Others
	R1.87.R2.07.R3.05.P1.56	scRNA-seq	SHARE-seq	Ma-2020-RNA	TAC-1	56	12	Others
	R1.87.R2.09.R3.45.P1.56	scRNA-seq	SHARE-seq	Ma-2020-RNA	TAC-1	56	12	Others
	R1.87.R2.13.R3.08.P1.56	scRNA-seq	SHARE-seq	Ma-2020-RNA	TAC-1	56	11	Others
	R1.87.R2.31.R3.91.P1.56	scRNA-seq	SHARE-seq	Ma-2020-RNA	TAC-1	56	12	Others
	R1.87.R2.38.R3.41.P1.56	scRNA-seq	SHARE-seq	Ma-2020-RNA	TAC-1	56	9	Others
	R1.87.R2.90.R3.10.P1.56	scRNA-seq	SHARE-seq	Ma-2020-RNA	TAC-1	56	12	Others
	R1.87.R2.96.R3.09.P1.56	scRNA-seq	SHARE-seq	Ma-2020-RNA	TAC-1	56	9	Others
	R1.88.R2.14.R3.14.P1.56	scRNA-seq	SHARE-seq	Ma-2020-RNA	TAC-1	56	3	Others
	R1.88.R2.27.R3.17.P1.56	scRNA-seq	SHARE-seq	Ma-2020-RNA	TAC-1	56	11	Others
	R1.88.R2.54.R3.15.P1.56	scRNA-seq	SHARE-seq	Ma-2020-RNA	TAC-1	56	9	Others
	R1.88.R2.56.R3.23.P1.56	scRNA-seq	SHARE-seq	Ma-2020-RNA	TAC-1	56	12	Others
	R1.88.R2.77.R3.91.P1.56	scRNA-seq	SHARE-seq	Ma-2020-RNA	TAC-1	56	9	Others
	R1.89.R2.17.R3.32.P1.56	scRNA-seq	SHARE-seq	Ma-2020-RNA	TAC-1	56	12	Others
	R1.89.R2.27.R3.72.P1.56	scRNA-seq	SHARE-seq	Ma-2020-RNA	TAC-1	56	4	Others
	R1.89.R2.36.R3.62.P1.56	scRNA-seq	SHARE-seq	Ma-2020-RNA	TAC-1	56	3	Others
	R1.89.R2.44.R3.09.P1.56	scRNA-seq	SHARE-seq	Ma-2020-RNA	TAC-1	56	9	Others
	R1.89.R2.67.R3.72.P1.56	scRNA-seq	SHARE-seq	Ma-2020-RNA	TAC-1	56	9	Others
	R1.89.R2.68.R3.01.P1.56	scRNA-seq	SHARE-seq	Ma-2020-RNA	TAC-1	56	12	Others
	R1.89.R2.76.R3.22.P1.56	scRNA-seq	SHARE-seq	Ma-2020-RNA	TAC-1	56	9	Others
	R1.89.R2.90.R3.15.P1.56	scRNA-seq	SHARE-seq	Ma-2020-RNA	TAC-1	56	12	Others
	R1.89.R2.93.R3.68.P1.56	scRNA-seq	SHARE-seq	Ma-2020-RNA	TAC-1	56	12	Others
	R1.89.R2.95.R3.31.P1.56	scRNA-seq	SHARE-seq	Ma-2020-RNA	TAC-1	56	3	Others
	R1.90.R2.09.R3.10.P1.56	scRNA-seq	SHARE-seq	Ma-2020-RNA	TAC-1	56	3	Others
	R1.90.R2.34.R3.73.P1.56	scRNA-seq	SHARE-seq	Ma-2020-RNA	TAC-1	56	11	Others
	R1.90.R2.41.R3.71.P1.56	scRNA-seq	SHARE-seq	Ma-2020-RNA	TAC-1	56	12	Others
	R1.90.R2.43.R3.69.P1.56	scRNA-seq	SHARE-seq	Ma-2020-RNA	TAC-1	56	3	Others
	R1.91.R2.06.R3.42.P1.56	scRNA-seq	SHARE-seq	Ma-2020-RNA	TAC-1	56	17	Predicted Basal 1
	R1.91.R2.57.R3.05.P1.56	scRNA-seq	SHARE-seq	Ma-2020-RNA	TAC-1	56	9	Others
	R1.91.R2.80.R3.63.P1.56	scRNA-seq	SHARE-seq	Ma-2020-RNA	TAC-1	56	12	Others
	R1.92.R2.04.R3.23.P1.56	scRNA-seq	SHARE-seq	Ma-2020-RNA	TAC-1	56	3	Others
	R1.92.R2.10.R3.31.P1.56	scRNA-seq	SHARE-seq	Ma-2020-RNA	TAC-1	56	19	Others
	R1.92.R2.17.R3.20.P1.56	scRNA-seq	SHARE-seq	Ma-2020-RNA	TAC-1	56	9	Others
	R1.92.R2.41.R3.14.P1.56	scRNA-seq	SHARE-seq	Ma-2020-RNA	TAC-1	56	9	Others
	R1.92.R2.71.R3.74.P1.56	scRNA-seq	SHARE-seq	Ma-2020-RNA	TAC-1	56	21	Others
	R1.93.R2.10.R3.86.P1.56	scRNA-seq	SHARE-seq	Ma-2020-RNA	TAC-1	56	11	Others
	R1.93.R2.12.R3.18.P1.56	scRNA-seq	SHARE-seq	Ma-2020-RNA	TAC-1	56	9	Others
	R1.93.R2.42.R3.35.P1.56	scRNA-seq	SHARE-seq	Ma-2020-RNA	TAC-1	56	11	Others
	R1.93.R2.74.R3.02.P1.56	scRNA-seq	SHARE-seq	Ma-2020-RNA	TAC-1	56	9	Others
	R1.93.R2.77.R3.89.P1.56	scRNA-seq	SHARE-seq	Ma-2020-RNA	TAC-1	56	11	Others
	R1.94.R2.34.R3.18.P1.56	scRNA-seq	SHARE-seq	Ma-2020-RNA	TAC-1	56	12	Others
	R1.94.R2.38.R3.86.P1.56	scRNA-seq	SHARE-seq	Ma-2020-RNA	TAC-1	56	12	Others
	R1.94.R2.40.R3.72.P1.56	scRNA-seq	SHARE-seq	Ma-2020-RNA	TAC-1	56	12	Others
	R1.94.R2.40.R3.87.P1.56	scRNA-seq	SHARE-seq	Ma-2020-RNA	TAC-1	56	12	Others
	R1.94.R2.42.R3.82.P1.56	scRNA-seq	SHARE-seq	Ma-2020-RNA	TAC-1	56	12	Others
	R1.94.R2.48.R3.18.P1.56	scRNA-seq	SHARE-seq	Ma-2020-RNA	TAC-1	56	3	Others
	R1.94.R2.63.R3.83.P1.56	scRNA-seq	SHARE-seq	Ma-2020-RNA	TAC-1	56	12	Others
	R1.94.R2.71.R3.73.P1.56	scRNA-seq	SHARE-seq	Ma-2020-RNA	TAC-1	56	12	Others
	R1.94.R2.73.R3.05.P1.56	scRNA-seq	SHARE-seq	Ma-2020-RNA	TAC-1	56	3	Others
	R1.94.R2.85.R3.33.P1.56	scRNA-seq	SHARE-seq	Ma-2020-RNA	TAC-1	56	11	Others
	R1.94.R2.96.R3.61.P1.56	scRNA-seq	SHARE-seq	Ma-2020-RNA	TAC-1	56	11	Others
	R1.95.R2.16.R3.81.P1.56	scRNA-seq	SHARE-seq	Ma-2020-RNA	TAC-1	56	12	Others
	R1.95.R2.22.R3.33.P1.56	scRNA-seq	SHARE-seq	Ma-2020-RNA	TAC-1	56	13	Others
	R1.95.R2.28.R3.37.P1.56	scRNA-seq	SHARE-seq	Ma-2020-RNA	TAC-1	56	11	Others
	R1.95.R2.32.R3.31.P1.56	scRNA-seq	SHARE-seq	Ma-2020-RNA	TAC-1	56	9	Others
	R1.95.R2.32.R3.47.P1.56	scRNA-seq	SHARE-seq	Ma-2020-RNA	TAC-1	56	13	Others
	R1.95.R2.46.R3.68.P1.56	scRNA-seq	SHARE-seq	Ma-2020-RNA	TAC-1	56	13	Others
	R1.95.R2.66.R3.45.P1.56	scRNA-seq	SHARE-seq	Ma-2020-RNA	TAC-1	56	11	Others
	R1.95.R2.79.R3.13.P1.56	scRNA-seq	SHARE-seq	Ma-2020-RNA	TAC-1	56	12	Others
	R1.95.R2.80.R3.67.P1.56	scRNA-seq	SHARE-seq	Ma-2020-RNA	TAC-1	56	11	Others
	R1.96.R2.23.R3.05.P1.56	scRNA-seq	SHARE-seq	Ma-2020-RNA	TAC-1	56	9	Others
	R1.96.R2.25.R3.64.P1.56	scRNA-seq	SHARE-seq	Ma-2020-RNA	TAC-1	56	3	Others
	R1.96.R2.30.R3.31.P1.56	scRNA-seq	SHARE-seq	Ma-2020-RNA	TAC-1	56	3	Others
	R1.96.R2.63.R3.17.P1.56	scRNA-seq	SHARE-seq	Ma-2020-RNA	TAC-1	56	11	Others
	R1.96.R2.63.R3.31.P1.56	scRNA-seq	SHARE-seq	Ma-2020-RNA	TAC-1	56	11	Others
	R1.96.R2.86.R3.15.P1.56	scRNA-seq	SHARE-seq	Ma-2020-RNA	TAC-1	56	12	Others
	R1.01.R2.02.R3.21.P1.56	scRNA-seq	SHARE-seq	Ma-2020-RNA	IRS	56	3	Others
	R1.01.R2.94.R3.17.P1.56	scRNA-seq	SHARE-seq	Ma-2020-RNA	IRS	56	3	Others
	R1.02.R2.25.R3.33.P1.56	scRNA-seq	SHARE-seq	Ma-2020-RNA	IRS	56	3	Others
	R1.03.R2.27.R3.86.P1.56	scRNA-seq	SHARE-seq	Ma-2020-RNA	IRS	56	11	Others
	R1.03.R2.71.R3.31.P1.56	scRNA-seq	SHARE-seq	Ma-2020-RNA	IRS	56	3	Others
	R1.05.R2.68.R3.01.P1.56	scRNA-seq	SHARE-seq	Ma-2020-RNA	IRS	56	3	Others
	R1.09.R2.31.R3.80.P1.56	scRNA-seq	SHARE-seq	Ma-2020-RNA	IRS	56	3	Others
	R1.09.R2.66.R3.14.P1.56	scRNA-seq	SHARE-seq	Ma-2020-RNA	IRS	56	6	Others
	R1.10.R2.71.R3.60.P1.56	scRNA-seq	SHARE-seq	Ma-2020-RNA	IRS	56	3	Others
	R1.11.R2.39.R3.82.P1.56	scRNA-seq	SHARE-seq	Ma-2020-RNA	IRS	56	3	Others
	R1.12.R2.57.R3.66.P1.56	scRNA-seq	SHARE-seq	Ma-2020-RNA	IRS	56	3	Others
	R1.13.R2.48.R3.20.P1.56	scRNA-seq	SHARE-seq	Ma-2020-RNA	IRS	56	3	Others
	R1.13.R2.56.R3.85.P1.56	scRNA-seq	SHARE-seq	Ma-2020-RNA	IRS	56	3	Others
	R1.19.R2.04.R3.67.P1.56	scRNA-seq	SHARE-seq	Ma-2020-RNA	IRS	56	3	Others
	R1.25.R2.10.R3.06.P1.56	scRNA-seq	SHARE-seq	Ma-2020-RNA	IRS	56	11	Others
	R1.26.R2.42.R3.61.P1.56	scRNA-seq	SHARE-seq	Ma-2020-RNA	IRS	56	12	Others
	R1.26.R2.90.R3.69.P1.56	scRNA-seq	SHARE-seq	Ma-2020-RNA	IRS	56	3	Others
	R1.27.R2.37.R3.08.P1.56	scRNA-seq	SHARE-seq	Ma-2020-RNA	IRS	56	3	Others
	R1.28.R2.14.R3.31.P1.56	scRNA-seq	SHARE-seq	Ma-2020-RNA	IRS	56	3	Others
	R1.28.R2.79.R3.72.P1.56	scRNA-seq	SHARE-seq	Ma-2020-RNA	IRS	56	3	Others
	R1.29.R2.01.R3.10.P1.56	scRNA-seq	SHARE-seq	Ma-2020-RNA	IRS	56	3	Others
	R1.29.R2.64.R3.02.P1.56	scRNA-seq	SHARE-seq	Ma-2020-RNA	IRS	56	3	Others
	R1.29.R2.89.R3.71.P1.56	scRNA-seq	SHARE-seq	Ma-2020-RNA	IRS	56	3	Others
	R1.30.R2.63.R3.11.P1.56	scRNA-seq	SHARE-seq	Ma-2020-RNA	IRS	56	3	Others
	R1.30.R2.68.R3.67.P1.56	scRNA-seq	SHARE-seq	Ma-2020-RNA	IRS	56	3	Others
	R1.31.R2.29.R3.20.P1.56	scRNA-seq	SHARE-seq	Ma-2020-RNA	IRS	56	3	Others
	R1.31.R2.90.R3.32.P1.56	scRNA-seq	SHARE-seq	Ma-2020-RNA	IRS	56	3	Others
	R1.32.R2.34.R3.83.P1.56	scRNA-seq	SHARE-seq	Ma-2020-RNA	IRS	56	3	Others
	R1.32.R2.57.R3.63.P1.56	scRNA-seq	SHARE-seq	Ma-2020-RNA	IRS	56	3	Others
	R1.33.R2.31.R3.45.P1.56	scRNA-seq	SHARE-seq	Ma-2020-RNA	IRS	56	3	Others
	R1.33.R2.55.R3.72.P1.56	scRNA-seq	SHARE-seq	Ma-2020-RNA	IRS	56	3	Others
	R1.33.R2.80.R3.89.P1.56	scRNA-seq	SHARE-seq	Ma-2020-RNA	IRS	56	3	Others
	R1.35.R2.06.R3.81.P1.56	scRNA-seq	SHARE-seq	Ma-2020-RNA	IRS	56	12	Others
	R1.35.R2.27.R3.29.P1.56	scRNA-seq	SHARE-seq	Ma-2020-RNA	IRS	56	3	Others
	R1.37.R2.09.R3.41.P1.56	scRNA-seq	SHARE-seq	Ma-2020-RNA	IRS	56	3	Others
	R1.37.R2.74.R3.45.P1.56	scRNA-seq	SHARE-seq	Ma-2020-RNA	IRS	56	3	Others
	R1.38.R2.01.R3.31.P1.56	scRNA-seq	SHARE-seq	Ma-2020-RNA	IRS	56	3	Others
	R1.38.R2.14.R3.42.P1.56	scRNA-seq	SHARE-seq	Ma-2020-RNA	IRS	56	3	Others
	R1.38.R2.20.R3.65.P1.56	scRNA-seq	SHARE-seq	Ma-2020-RNA	IRS	56	12	Others
	R1.38.R2.20.R3.68.P1.56	scRNA-seq	SHARE-seq	Ma-2020-RNA	IRS	56	3	Others
	R1.38.R2.74.R3.43.P1.56	scRNA-seq	SHARE-seq	Ma-2020-RNA	IRS	56	5	Predicted Basal 1
	R1.38.R2.83.R3.89.P1.56	scRNA-seq	SHARE-seq	Ma-2020-RNA	IRS	56	3	Others
	R1.38.R2.84.R3.21.P1.56	scRNA-seq	SHARE-seq	Ma-2020-RNA	IRS	56	3	Others
	R1.40.R2.18.R3.03.P1.56	scRNA-seq	SHARE-seq	Ma-2020-RNA	IRS	56	3	Others
	R1.40.R2.60.R3.20.P1.56	scRNA-seq	SHARE-seq	Ma-2020-RNA	IRS	56	3	Others
	R1.41.R2.41.R3.62.P1.56	scRNA-seq	SHARE-seq	Ma-2020-RNA	IRS	56	3	Others
	R1.41.R2.64.R3.14.P1.56	scRNA-seq	SHARE-seq	Ma-2020-RNA	IRS	56	3	Others
	R1.41.R2.71.R3.14.P1.56	scRNA-seq	SHARE-seq	Ma-2020-RNA	IRS	56	3	Others
	R1.43.R2.20.R3.01.P1.56	scRNA-seq	SHARE-seq	Ma-2020-RNA	IRS	56	3	Others
	R1.43.R2.37.R3.17.P1.56	scRNA-seq	SHARE-seq	Ma-2020-RNA	IRS	56	3	Others
	R1.43.R2.74.R3.21.P1.56	scRNA-seq	SHARE-seq	Ma-2020-RNA	IRS	56	3	Others
	R1.44.R2.74.R3.06.P1.56	scRNA-seq	SHARE-seq	Ma-2020-RNA	IRS	56	3	Others
	R1.45.R2.36.R3.84.P1.56	scRNA-seq	SHARE-seq	Ma-2020-RNA	IRS	56	3	Others
	R1.45.R2.51.R3.22.P1.56	scRNA-seq	SHARE-seq	Ma-2020-RNA	IRS	56	6	Others
	R1.46.R2.75.R3.11.P1.56	scRNA-seq	SHARE-seq	Ma-2020-RNA	IRS	56	3	Others
	R1.47.R2.84.R3.81.P1.56	scRNA-seq	SHARE-seq	Ma-2020-RNA	IRS	56	3	Others
	R1.48.R2.71.R3.65.P1.56	scRNA-seq	SHARE-seq	Ma-2020-RNA	IRS	56	3	Others
	R1.49.R2.63.R3.02.P1.56	scRNA-seq	SHARE-seq	Ma-2020-RNA	IRS	56	11	Others
	R1.50.R2.10.R3.64.P1.56	scRNA-seq	SHARE-seq	Ma-2020-RNA	IRS	56	3	Others
	R1.50.R2.21.R3.28.P1.56	scRNA-seq	SHARE-seq	Ma-2020-RNA	IRS	56	25	Others
	R1.51.R2.20.R3.60.P1.56	scRNA-seq	SHARE-seq	Ma-2020-RNA	IRS	56	11	Others
	R1.51.R2.68.R3.14.P1.56	scRNA-seq	SHARE-seq	Ma-2020-RNA	IRS	56	3	Others
	R1.51.R2.75.R3.11.P1.56	scRNA-seq	SHARE-seq	Ma-2020-RNA	IRS	56	3	Others
	R1.52.R2.67.R3.82.P1.56	scRNA-seq	SHARE-seq	Ma-2020-RNA	IRS	56	6	Others
	R1.53.R2.01.R3.21.P1.56	scRNA-seq	SHARE-seq	Ma-2020-RNA	IRS	56	3	Others
	R1.53.R2.56.R3.44.P1.56	scRNA-seq	SHARE-seq	Ma-2020-RNA	IRS	56	11	Others
	R1.54.R2.06.R3.38.P1.56	scRNA-seq	SHARE-seq	Ma-2020-RNA	IRS	56	11	Others
	R1.54.R2.52.R3.90.P1.56	scRNA-seq	SHARE-seq	Ma-2020-RNA	IRS	56	3	Others
	R1.54.R2.83.R3.11.P1.56	scRNA-seq	SHARE-seq	Ma-2020-RNA	IRS	56	3	Others
	R1.54.R2.88.R3.80.P1.56	scRNA-seq	SHARE-seq	Ma-2020-RNA	IRS	56	3	Others
	R1.56.R2.08.R3.85.P1.56	scRNA-seq	SHARE-seq	Ma-2020-RNA	IRS	56	3	Others
	R1.56.R2.48.R3.38.P1.56	scRNA-seq	SHARE-seq	Ma-2020-RNA	IRS	56	3	Others
	R1.56.R2.93.R3.15.P1.56	scRNA-seq	SHARE-seq	Ma-2020-RNA	IRS	56	3	Others
	R1.57.R2.09.R3.14.P1.56	scRNA-seq	SHARE-seq	Ma-2020-RNA	IRS	56	8	Others
	R1.57.R2.43.R3.14.P1.56	scRNA-seq	SHARE-seq	Ma-2020-RNA	IRS	56	3	Others
	R1.58.R2.38.R3.74.P1.56	scRNA-seq	SHARE-seq	Ma-2020-RNA	IRS	56	3	Others
	R1.59.R2.20.R3.84.P1.56	scRNA-seq	SHARE-seq	Ma-2020-RNA	IRS	56	3	Others
	R1.60.R2.35.R3.72.P1.56	scRNA-seq	SHARE-seq	Ma-2020-RNA	IRS	56	3	Others
	R1.60.R2.55.R3.39.P1.56	scRNA-seq	SHARE-seq	Ma-2020-RNA	IRS	56	3	Others
	R1.62.R2.49.R3.87.P1.56	scRNA-seq	SHARE-seq	Ma-2020-RNA	IRS	56	3	Others
	R1.62.R2.71.R3.91.P1.56	scRNA-seq	SHARE-seq	Ma-2020-RNA	IRS	56	3	Others
	R1.64.R2.15.R3.02.P1.56	scRNA-seq	SHARE-seq	Ma-2020-RNA	IRS	56	3	Others
	R1.65.R2.23.R3.67.P1.56	scRNA-seq	SHARE-seq	Ma-2020-RNA	IRS	56	3	Others
	R1.65.R2.47.R3.20.P1.56	scRNA-seq	SHARE-seq	Ma-2020-RNA	IRS	56	3	Others
	R1.65.R2.81.R3.22.P1.56	scRNA-seq	SHARE-seq	Ma-2020-RNA	IRS	56	11	Others
	R1.67.R2.26.R3.85.P1.56	scRNA-seq	SHARE-seq	Ma-2020-RNA	IRS	56	12	Others
	R1.67.R2.30.R3.45.P1.56	scRNA-seq	SHARE-seq	Ma-2020-RNA	IRS	56	3	Others
	R1.67.R2.63.R3.41.P1.56	scRNA-seq	SHARE-seq	Ma-2020-RNA	IRS	56	3	Others
	R1.68.R2.22.R3.18.P1.56	scRNA-seq	SHARE-seq	Ma-2020-RNA	IRS	56	3	Others
	R1.68.R2.36.R3.15.P1.56	scRNA-seq	SHARE-seq	Ma-2020-RNA	IRS	56	3	Others
	R1.68.R2.43.R3.70.P1.56	scRNA-seq	SHARE-seq	Ma-2020-RNA	IRS	56	3	Others
	R1.69.R2.12.R3.15.P1.56	scRNA-seq	SHARE-seq	Ma-2020-RNA	IRS	56	3	Others
	R1.69.R2.38.R3.03.P1.56	scRNA-seq	SHARE-seq	Ma-2020-RNA	IRS	56	11	Others
	R1.69.R2.39.R3.40.P1.56	scRNA-seq	SHARE-seq	Ma-2020-RNA	IRS	56	3	Others
	R1.70.R2.46.R3.71.P1.56	scRNA-seq	SHARE-seq	Ma-2020-RNA	IRS	56	11	Others
	R1.72.R2.15.R3.72.P1.56	scRNA-seq	SHARE-seq	Ma-2020-RNA	IRS	56	3	Others
	R1.72.R2.89.R3.84.P1.56	scRNA-seq	SHARE-seq	Ma-2020-RNA	IRS	56	11	Others
	R1.73.R2.02.R3.02.P1.56	scRNA-seq	SHARE-seq	Ma-2020-RNA	IRS	56	3	Others
	R1.74.R2.74.R3.30.P1.56	scRNA-seq	SHARE-seq	Ma-2020-RNA	IRS	56	11	Others
	R1.75.R2.42.R3.86.P1.56	scRNA-seq	SHARE-seq	Ma-2020-RNA	IRS	56	3	Others
	R1.76.R2.32.R3.41.P1.56	scRNA-seq	SHARE-seq	Ma-2020-RNA	IRS	56	3	Others
	R1.76.R2.65.R3.92.P1.56	scRNA-seq	SHARE-seq	Ma-2020-RNA	IRS	56	3	Others
	R1.77.R2.25.R3.20.P1.56	scRNA-seq	SHARE-seq	Ma-2020-RNA	IRS	56	1	Others
	R1.78.R2.84.R3.06.P1.56	scRNA-seq	SHARE-seq	Ma-2020-RNA	IRS	56	3	Others
	R1.80.R2.91.R3.82.P1.56	scRNA-seq	SHARE-seq	Ma-2020-RNA	IRS	56	11	Others
	R1.82.R2.27.R3.69.P1.56	scRNA-seq	SHARE-seq	Ma-2020-RNA	IRS	56	6	Others
	R1.83.R2.50.R3.63.P1.56	scRNA-seq	SHARE-seq	Ma-2020-RNA	IRS	56	8	Others
	R1.83.R2.53.R3.71.P1.56	scRNA-seq	SHARE-seq	Ma-2020-RNA	IRS	56	3	Others
	R1.83.R2.67.R3.82.P1.56	scRNA-seq	SHARE-seq	Ma-2020-RNA	IRS	56	3	Others
	R1.84.R2.24.R3.35.P1.56	scRNA-seq	SHARE-seq	Ma-2020-RNA	IRS	56	3	Others
	R1.85.R2.02.R3.17.P1.56	scRNA-seq	SHARE-seq	Ma-2020-RNA	IRS	56	3	Others
	R1.85.R2.60.R3.82.P1.56	scRNA-seq	SHARE-seq	Ma-2020-RNA	IRS	56	3	Others
	R1.86.R2.10.R3.82.P1.56	scRNA-seq	SHARE-seq	Ma-2020-RNA	IRS	56	3	Others
	R1.86.R2.15.R3.60.P1.56	scRNA-seq	SHARE-seq	Ma-2020-RNA	IRS	56	3	Others
	R1.86.R2.80.R3.22.P1.56	scRNA-seq	SHARE-seq	Ma-2020-RNA	IRS	56	3	Others
	R1.86.R2.87.R3.39.P1.56	scRNA-seq	SHARE-seq	Ma-2020-RNA	IRS	56	3	Others
	R1.87.R2.15.R3.20.P1.56	scRNA-seq	SHARE-seq	Ma-2020-RNA	IRS	56	3	Others
	R1.87.R2.58.R3.14.P1.56	scRNA-seq	SHARE-seq	Ma-2020-RNA	IRS	56	11	Others
	R1.88.R2.60.R3.80.P1.56	scRNA-seq	SHARE-seq	Ma-2020-RNA	IRS	56	3	Others
	R1.89.R2.28.R3.62.P1.56	scRNA-seq	SHARE-seq	Ma-2020-RNA	IRS	56	3	Others
	R1.89.R2.41.R3.43.P1.56	scRNA-seq	SHARE-seq	Ma-2020-RNA	IRS	56	12	Others
	R1.89.R2.67.R3.05.P1.56	scRNA-seq	SHARE-seq	Ma-2020-RNA	IRS	56	3	Others
	R1.89.R2.76.R3.05.P1.56	scRNA-seq	SHARE-seq	Ma-2020-RNA	IRS	56	6	Others
	R1.89.R2.88.R3.11.P1.56	scRNA-seq	SHARE-seq	Ma-2020-RNA	IRS	56	3	Others
	R1.90.R2.16.R3.66.P1.56	scRNA-seq	SHARE-seq	Ma-2020-RNA	IRS	56	11	Others
	R1.90.R2.20.R3.68.P1.56	scRNA-seq	SHARE-seq	Ma-2020-RNA	IRS	56	3	Others
	R1.90.R2.92.R3.30.P1.56	scRNA-seq	SHARE-seq	Ma-2020-RNA	IRS	56	3	Others
	R1.91.R2.30.R3.18.P1.56	scRNA-seq	SHARE-seq	Ma-2020-RNA	IRS	56	3	Others
	R1.91.R2.59.R3.13.P1.56	scRNA-seq	SHARE-seq	Ma-2020-RNA	IRS	56	3	Others
	R1.91.R2.74.R3.06.P1.56	scRNA-seq	SHARE-seq	Ma-2020-RNA	IRS	56	3	Others
	R1.92.R2.59.R3.67.P1.56	scRNA-seq	SHARE-seq	Ma-2020-RNA	IRS	56	3	Others
	R1.93.R2.02.R3.18.P1.56	scRNA-seq	SHARE-seq	Ma-2020-RNA	IRS	56	3	Others
	R1.93.R2.46.R3.81.P1.56	scRNA-seq	SHARE-seq	Ma-2020-RNA	IRS	56	3	Others
	R1.96.R2.70.R3.60.P1.56	scRNA-seq	SHARE-seq	Ma-2020-RNA	IRS	56	3	Others
	R1.01.R2.02.R3.38.P1.56	scRNA-seq	SHARE-seq	Ma-2020-RNA	Basal	56	14	Predicted Basal 2
	R1.01.R2.04.R3.28.P1.56	scRNA-seq	SHARE-seq	Ma-2020-RNA	Basal	56	2	Predicted Basal 2
	R1.02.R2.37.R3.60.P1.56	scRNA-seq	SHARE-seq	Ma-2020-RNA	Basal	56	14	Predicted Basal 2
	R1.02.R2.48.R3.65.P1.56	scRNA-seq	SHARE-seq	Ma-2020-RNA	Basal	56	5	Predicted Basal 1
	R1.02.R2.57.R3.28.P1.56	scRNA-seq	SHARE-seq	Ma-2020-RNA	Basal	56	5	Predicted Basal 1
	R1.02.R2.67.R3.31.P1.56	scRNA-seq	SHARE-seq	Ma-2020-RNA	Basal	56	22	Predicted Basal 2
	R1.03.R2.11.R3.10.P1.56	scRNA-seq	SHARE-seq	Ma-2020-RNA	Basal	56	2	Predicted Basal 2
	R1.03.R2.29.R3.31.P1.56	scRNA-seq	SHARE-seq	Ma-2020-RNA	Basal	56	22	Predicted Basal 2
	R1.03.R2.33.R3.85.P1.56	scRNA-seq	SHARE-seq	Ma-2020-RNA	Basal	56	15	Others
	R1.03.R2.51.R3.09.P1.56	scRNA-seq	SHARE-seq	Ma-2020-RNA	Basal	56	22	Predicted Basal 2
	R1.03.R2.85.R3.20.P1.56	scRNA-seq	SHARE-seq	Ma-2020-RNA	Basal	56	2	Predicted Basal 2
	R1.04.R2.48.R3.91.P1.56	scRNA-seq	SHARE-seq	Ma-2020-RNA	Basal	56	14	Predicted Basal 2
	R1.04.R2.60.R3.64.P1.56	scRNA-seq	SHARE-seq	Ma-2020-RNA	Basal	56	5	Predicted Basal 1
	R1.04.R2.89.R3.70.P1.56	scRNA-seq	SHARE-seq	Ma-2020-RNA	Basal	56	25	Others
	R1.05.R2.20.R3.74.P1.56	scRNA-seq	SHARE-seq	Ma-2020-RNA	Basal	56	14	Predicted Basal 2
	R1.05.R2.40.R3.05.P1.56	scRNA-seq	SHARE-seq	Ma-2020-RNA	Basal	56	2	Predicted Basal 2
	R1.06.R2.10.R3.31.P1.56	scRNA-seq	SHARE-seq	Ma-2020-RNA	Basal	56	23	Others
	R1.06.R2.17.R3.45.P1.56	scRNA-seq	SHARE-seq	Ma-2020-RNA	Basal	56	22	Predicted Basal 2
	R1.06.R2.29.R3.11.P1.56	scRNA-seq	SHARE-seq	Ma-2020-RNA	Basal	56	5	Predicted Basal 1
	R1.06.R2.48.R3.20.P1.56	scRNA-seq	SHARE-seq	Ma-2020-RNA	Basal	56	2	Predicted Basal 2
	R1.06.R2.94.R3.35.P1.56	scRNA-seq	SHARE-seq	Ma-2020-RNA	Basal	56	2	Predicted Basal 2
	R1.07.R2.08.R3.80.P1.56	scRNA-seq	SHARE-seq	Ma-2020-RNA	Basal	56	14	Predicted Basal 2
	R1.07.R2.26.R3.33.P1.56	scRNA-seq	SHARE-seq	Ma-2020-RNA	Basal	56	14	Predicted Basal 2
	R1.07.R2.26.R3.72.P1.56	scRNA-seq	SHARE-seq	Ma-2020-RNA	Basal	56	14	Predicted Basal 2
	R1.07.R2.81.R3.15.P1.56	scRNA-seq	SHARE-seq	Ma-2020-RNA	Basal	56	2	Predicted Basal 2
	R1.08.R2.22.R3.31.P1.56	scRNA-seq	SHARE-seq	Ma-2020-RNA	Basal	56	14	Predicted Basal 2
	R1.08.R2.22.R3.60.P1.56	scRNA-seq	SHARE-seq	Ma-2020-RNA	Basal	56	14	Predicted Basal 2
	R1.08.R2.42.R3.63.P1.56	scRNA-seq	SHARE-seq	Ma-2020-RNA	Basal	56	2	Predicted Basal 2
	R1.08.R2.44.R3.81.P1.56	scRNA-seq	SHARE-seq	Ma-2020-RNA	Basal	56	22	Predicted Basal 2
	R1.08.R2.55.R3.37.P1.56	scRNA-seq	SHARE-seq	Ma-2020-RNA	Basal	56	14	Predicted Basal 2
	R1.08.R2.87.R3.88.P1.56	scRNA-seq	SHARE-seq	Ma-2020-RNA	Basal	56	5	Predicted Basal 1
	R1.09.R2.19.R3.01.P1.56	scRNA-seq	SHARE-seq	Ma-2020-RNA	Basal	56	23	Others
	R1.09.R2.46.R3.02.P1.56	scRNA-seq	SHARE-seq	Ma-2020-RNA	Basal	56	2	Predicted Basal 2
	R1.09.R2.59.R3.90.P1.56	scRNA-seq	SHARE-seq	Ma-2020-RNA	Basal	56	14	Predicted Basal 2
	R1.09.R2.66.R3.90.P1.56	scRNA-seq	SHARE-seq	Ma-2020-RNA	Basal	56	22	Predicted Basal 2
	R1.10.R2.25.R3.14.P1.56	scRNA-seq	SHARE-seq	Ma-2020-RNA	Basal	56	14	Predicted Basal 2
	R1.10.R2.42.R3.85.P1.56	scRNA-seq	SHARE-seq	Ma-2020-RNA	Basal	56	14	Predicted Basal 2
	R1.10.R2.63.R3.72.P1.56	scRNA-seq	SHARE-seq	Ma-2020-RNA	Basal	56	5	Predicted Basal 1
	R1.11.R2.21.R3.65.P1.56	scRNA-seq	SHARE-seq	Ma-2020-RNA	Basal	56	14	Predicted Basal 2
	R1.11.R2.32.R3.64.P1.56	scRNA-seq	SHARE-seq	Ma-2020-RNA	Basal	56	5	Predicted Basal 1
	R1.11.R2.73.R3.41.P1.56	scRNA-seq	SHARE-seq	Ma-2020-RNA	Basal	56	2	Predicted Basal 2
	R1.11.R2.78.R3.02.P1.56	scRNA-seq	SHARE-seq	Ma-2020-RNA	Basal	56	2	Predicted Basal 2
	R1.12.R2.16.R3.33.P1.56	scRNA-seq	SHARE-seq	Ma-2020-RNA	Basal	56	23	Others
	R1.12.R2.24.R3.03.P1.56	scRNA-seq	SHARE-seq	Ma-2020-RNA	Basal	56	2	Predicted Basal 2
	R1.12.R2.35.R3.42.P1.56	scRNA-seq	SHARE-seq	Ma-2020-RNA	Basal	56	2	Predicted Basal 2
	R1.12.R2.50.R3.18.P1.56	scRNA-seq	SHARE-seq	Ma-2020-RNA	Basal	56	22	Predicted Basal 2
	R1.12.R2.54.R3.68.P1.56	scRNA-seq	SHARE-seq	Ma-2020-RNA	Basal	56	14	Predicted Basal 2
	R1.12.R2.59.R3.01.P1.56	scRNA-seq	SHARE-seq	Ma-2020-RNA	Basal	56	14	Predicted Basal 2
	R1.12.R2.73.R3.02.P1.56	scRNA-seq	SHARE-seq	Ma-2020-RNA	Basal	56	2	Predicted Basal 2
	R1.13.R2.14.R3.61.P1.56	scRNA-seq	SHARE-seq	Ma-2020-RNA	Basal	56	14	Predicted Basal 2
	R1.13.R2.16.R3.03.P1.56	scRNA-seq	SHARE-seq	Ma-2020-RNA	Basal	56	2	Predicted Basal 2
	R1.13.R2.59.R3.73.P1.56	scRNA-seq	SHARE-seq	Ma-2020-RNA	Basal	56	22	Predicted Basal 2
	R1.13.R2.63.R3.09.P1.56	scRNA-seq	SHARE-seq	Ma-2020-RNA	Basal	56	5	Predicted Basal 1
	R1.14.R2.11.R3.11.P1.56	scRNA-seq	SHARE-seq	Ma-2020-RNA	Basal	56	14	Predicted Basal 2
	R1.14.R2.31.R3.14.P1.56	scRNA-seq	SHARE-seq	Ma-2020-RNA	Basal	56	22	Predicted Basal 2
	R1.14.R2.34.R3.91.P1.56	scRNA-seq	SHARE-seq	Ma-2020-RNA	Basal	56	2	Predicted Basal 2
	R1.14.R2.38.R3.32.P1.56	scRNA-seq	SHARE-seq	Ma-2020-RNA	Basal	56	2	Predicted Basal 2
	R1.14.R2.50.R3.42.P1.56	scRNA-seq	SHARE-seq	Ma-2020-RNA	Basal	56	14	Predicted Basal 2
	R1.14.R2.69.R3.44.P1.56	scRNA-seq	SHARE-seq	Ma-2020-RNA	Basal	56	14	Predicted Basal 2
	R1.14.R2.72.R3.45.P1.56	scRNA-seq	SHARE-seq	Ma-2020-RNA	Basal	56	2	Predicted Basal 2
	R1.14.R2.88.R3.10.P1.56	scRNA-seq	SHARE-seq	Ma-2020-RNA	Basal	56	14	Predicted Basal 2
	R1.14.R2.93.R3.81.P1.56	scRNA-seq	SHARE-seq	Ma-2020-RNA	Basal	56	2	Predicted Basal 2
	R1.15.R2.27.R3.03.P1.56	scRNA-seq	SHARE-seq	Ma-2020-RNA	Basal	56	28	Predicted Basal 1
	R1.15.R2.48.R3.40.P1.56	scRNA-seq	SHARE-seq	Ma-2020-RNA	Basal	56	14	Predicted Basal 2
	R1.15.R2.72.R3.03.P1.56	scRNA-seq	SHARE-seq	Ma-2020-RNA	Basal	56	14	Predicted Basal 2
	R1.15.R2.76.R3.65.P1.56	scRNA-seq	SHARE-seq	Ma-2020-RNA	Basal	56	14	Predicted Basal 2
	R1.15.R2.81.R3.14.P1.56	scRNA-seq	SHARE-seq	Ma-2020-RNA	Basal	56	23	Others
	R1.15.R2.81.R3.21.P1.56	scRNA-seq	SHARE-seq	Ma-2020-RNA	Basal	56	2	Predicted Basal 2
	R1.16.R2.26.R3.08.P1.56	scRNA-seq	SHARE-seq	Ma-2020-RNA	Basal	56	2	Predicted Basal 2
	R1.16.R2.38.R3.32.P1.56	scRNA-seq	SHARE-seq	Ma-2020-RNA	Basal	56	2	Predicted Basal 2
	R1.16.R2.83.R3.43.P1.56	scRNA-seq	SHARE-seq	Ma-2020-RNA	Basal	56	5	Predicted Basal 1
	R1.17.R2.20.R3.84.P1.56	scRNA-seq	SHARE-seq	Ma-2020-RNA	Basal	56	23	Others
	R1.17.R2.23.R3.09.P1.56	scRNA-seq	SHARE-seq	Ma-2020-RNA	Basal	56	2	Predicted Basal 2
	R1.17.R2.29.R3.14.P1.56	scRNA-seq	SHARE-seq	Ma-2020-RNA	Basal	56	5	Predicted Basal 1
	R1.17.R2.62.R3.70.P1.56	scRNA-seq	SHARE-seq	Ma-2020-RNA	Basal	56	5	Predicted Basal 1
	R1.17.R2.79.R3.20.P1.56	scRNA-seq	SHARE-seq	Ma-2020-RNA	Basal	56	2	Predicted Basal 2
	R1.17.R2.91.R3.72.P1.56	scRNA-seq	SHARE-seq	Ma-2020-RNA	Basal	56	23	Others
	R1.18.R2.36.R3.65.P1.56	scRNA-seq	SHARE-seq	Ma-2020-RNA	Basal	56	5	Predicted Basal 1
	R1.18.R2.58.R3.37.P1.56	scRNA-seq	SHARE-seq	Ma-2020-RNA	Basal	56	5	Predicted Basal 1
	R1.18.R2.61.R3.02.P1.56	scRNA-seq	SHARE-seq	Ma-2020-RNA	Basal	56	2	Predicted Basal 2
	R1.18.R2.65.R3.41.P1.56	scRNA-seq	SHARE-seq	Ma-2020-RNA	Basal	56	22	Predicted Basal 2
	R1.18.R2.78.R3.06.P1.56	scRNA-seq	SHARE-seq	Ma-2020-RNA	Basal	56	22	Predicted Basal 2
	R1.18.R2.85.R3.20.P1.56	scRNA-seq	SHARE-seq	Ma-2020-RNA	Basal	56	14	Predicted Basal 2
	R1.20.R2.33.R3.65.P1.56	scRNA-seq	SHARE-seq	Ma-2020-RNA	Basal	56	2	Predicted Basal 2
	R1.21.R2.07.R3.10.P1.56	scRNA-seq	SHARE-seq	Ma-2020-RNA	Basal	56	2	Predicted Basal 2
	R1.21.R2.13.R3.43.P1.56	scRNA-seq	SHARE-seq	Ma-2020-RNA	Basal	56	5	Predicted Basal 1
	R1.21.R2.61.R3.84.P1.56	scRNA-seq	SHARE-seq	Ma-2020-RNA	Basal	56	22	Predicted Basal 2
	R1.21.R2.70.R3.03.P1.56	scRNA-seq	SHARE-seq	Ma-2020-RNA	Basal	56	14	Predicted Basal 2
	R1.22.R2.11.R3.86.P1.56	scRNA-seq	SHARE-seq	Ma-2020-RNA	Basal	56	23	Others
	R1.22.R2.22.R3.85.P1.56	scRNA-seq	SHARE-seq	Ma-2020-RNA	Basal	56	5	Predicted Basal 1
	R1.22.R2.41.R3.71.P1.56	scRNA-seq	SHARE-seq	Ma-2020-RNA	Basal	56	22	Predicted Basal 2
	R1.22.R2.48.R3.85.P1.56	scRNA-seq	SHARE-seq	Ma-2020-RNA	Basal	56	14	Predicted Basal 2
	R1.22.R2.51.R3.20.P1.56	scRNA-seq	SHARE-seq	Ma-2020-RNA	Basal	56	14	Predicted Basal 2
	R1.22.R2.62.R3.44.P1.56	scRNA-seq	SHARE-seq	Ma-2020-RNA	Basal	56	23	Others
	R1.22.R2.72.R3.40.P1.56	scRNA-seq	SHARE-seq	Ma-2020-RNA	Basal	56	14	Predicted Basal 2
	R1.23.R2.25.R3.38.P1.56	scRNA-seq	SHARE-seq	Ma-2020-RNA	Basal	56	5	Predicted Basal 1
	R1.23.R2.47.R3.62.P1.56	scRNA-seq	SHARE-seq	Ma-2020-RNA	Basal	56	22	Predicted Basal 2
	R1.23.R2.58.R3.80.P1.56	scRNA-seq	SHARE-seq	Ma-2020-RNA	Basal	56	14	Predicted Basal 2
	R1.23.R2.87.R3.35.P1.56	scRNA-seq	SHARE-seq	Ma-2020-RNA	Basal	56	2	Predicted Basal 2
	R1.24.R2.01.R3.08.P1.56	scRNA-seq	SHARE-seq	Ma-2020-RNA	Basal	56	2	Predicted Basal 2
	R1.24.R2.12.R3.63.P1.56	scRNA-seq	SHARE-seq	Ma-2020-RNA	Basal	56	23	Others
	R1.24.R2.25.R3.03.P1.56	scRNA-seq	SHARE-seq	Ma-2020-RNA	Basal	56	14	Predicted Basal 2
	R1.24.R2.59.R3.06.P1.56	scRNA-seq	SHARE-seq	Ma-2020-RNA	Basal	56	14	Predicted Basal 2
	R1.24.R2.59.R3.14.P1.56	scRNA-seq	SHARE-seq	Ma-2020-RNA	Basal	56	14	Predicted Basal 2
	R1.24.R2.68.R3.35.P1.56	scRNA-seq	SHARE-seq	Ma-2020-RNA	Basal	56	2	Predicted Basal 2
	R1.24.R2.80.R3.38.P1.56	scRNA-seq	SHARE-seq	Ma-2020-RNA	Basal	56	2	Predicted Basal 2
	R1.24.R2.86.R3.22.P1.56	scRNA-seq	SHARE-seq	Ma-2020-RNA	Basal	56	14	Predicted Basal 2
	R1.25.R2.20.R3.28.P1.56	scRNA-seq	SHARE-seq	Ma-2020-RNA	Basal	56	22	Predicted Basal 2
	R1.25.R2.37.R3.61.P1.56	scRNA-seq	SHARE-seq	Ma-2020-RNA	Basal	56	23	Others
	R1.25.R2.51.R3.84.P1.56	scRNA-seq	SHARE-seq	Ma-2020-RNA	Basal	56	23	Others
	R1.25.R2.53.R3.33.P1.56	scRNA-seq	SHARE-seq	Ma-2020-RNA	Basal	56	22	Predicted Basal 2
	R1.25.R2.64.R3.38.P1.56	scRNA-seq	SHARE-seq	Ma-2020-RNA	Basal	56	23	Others
	R1.25.R2.72.R3.29.P1.56	scRNA-seq	SHARE-seq	Ma-2020-RNA	Basal	56	2	Predicted Basal 2
	R1.25.R2.78.R3.72.P1.56	scRNA-seq	SHARE-seq	Ma-2020-RNA	Basal	56	5	Predicted Basal 1
	R1.26.R2.10.R3.70.P1.56	scRNA-seq	SHARE-seq	Ma-2020-RNA	Basal	56	14	Predicted Basal 2
	R1.26.R2.10.R3.73.P1.56	scRNA-seq	SHARE-seq	Ma-2020-RNA	Basal	56	23	Others
	R1.26.R2.16.R3.90.P1.56	scRNA-seq	SHARE-seq	Ma-2020-RNA	Basal	56	22	Predicted Basal 2
	R1.26.R2.31.R3.45.P1.56	scRNA-seq	SHARE-seq	Ma-2020-RNA	Basal	56	14	Predicted Basal 2
	R1.26.R2.62.R3.37.P1.56	scRNA-seq	SHARE-seq	Ma-2020-RNA	Basal	56	2	Predicted Basal 2
	R1.26.R2.79.R3.38.P1.56	scRNA-seq	SHARE-seq	Ma-2020-RNA	Basal	56	14	Predicted Basal 2
	R1.27.R2.14.R3.62.P1.56	scRNA-seq	SHARE-seq	Ma-2020-RNA	Basal	56	22	Predicted Basal 2
	R1.27.R2.16.R3.65.P1.56	scRNA-seq	SHARE-seq	Ma-2020-RNA	Basal	56	14	Predicted Basal 2
	R1.27.R2.24.R3.64.P1.56	scRNA-seq	SHARE-seq	Ma-2020-RNA	Basal	56	22	Predicted Basal 2
	R1.27.R2.91.R3.02.P1.56	scRNA-seq	SHARE-seq	Ma-2020-RNA	Basal	56	0	Predicted Basal 1
	R1.28.R2.04.R3.02.P1.56	scRNA-seq	SHARE-seq	Ma-2020-RNA	Basal	56	22	Predicted Basal 2
	R1.28.R2.09.R3.71.P1.56	scRNA-seq	SHARE-seq	Ma-2020-RNA	Basal	56	14	Predicted Basal 2
	R1.28.R2.23.R3.13.P1.56	scRNA-seq	SHARE-seq	Ma-2020-RNA	Basal	56	22	Predicted Basal 2
	R1.28.R2.35.R3.62.P1.56	scRNA-seq	SHARE-seq	Ma-2020-RNA	Basal	56	23	Others
	R1.28.R2.54.R3.41.P1.56	scRNA-seq	SHARE-seq	Ma-2020-RNA	Basal	56	2	Predicted Basal 2
	R1.28.R2.80.R3.70.P1.56	scRNA-seq	SHARE-seq	Ma-2020-RNA	Basal	56	23	Others
	R1.28.R2.81.R3.63.P1.56	scRNA-seq	SHARE-seq	Ma-2020-RNA	Basal	56	14	Predicted Basal 2
	R1.28.R2.82.R3.09.P1.56	scRNA-seq	SHARE-seq	Ma-2020-RNA	Basal	56	2	Predicted Basal 2
	R1.28.R2.89.R3.10.P1.56	scRNA-seq	SHARE-seq	Ma-2020-RNA	Basal	56	22	Predicted Basal 2
	R1.29.R2.12.R3.33.P1.56	scRNA-seq	SHARE-seq	Ma-2020-RNA	Basal	56	2	Predicted Basal 2
	R1.29.R2.20.R3.28.P1.56	scRNA-seq	SHARE-seq	Ma-2020-RNA	Basal	56	2	Predicted Basal 2
	R1.29.R2.31.R3.81.P1.56	scRNA-seq	SHARE-seq	Ma-2020-RNA	Basal	56	2	Predicted Basal 2
	R1.29.R2.52.R3.68.P1.56	scRNA-seq	SHARE-seq	Ma-2020-RNA	Basal	56	2	Predicted Basal 2
	R1.29.R2.62.R3.62.P1.56	scRNA-seq	SHARE-seq	Ma-2020-RNA	Basal	56	5	Predicted Basal 1
	R1.29.R2.81.R3.37.P1.56	scRNA-seq	SHARE-seq	Ma-2020-RNA	Basal	56	14	Predicted Basal 2
	R1.29.R2.84.R3.13.P1.56	scRNA-seq	SHARE-seq	Ma-2020-RNA	Basal	56	2	Predicted Basal 2
	R1.29.R2.92.R3.64.P1.56	scRNA-seq	SHARE-seq	Ma-2020-RNA	Basal	56	2	Predicted Basal 2
	R1.29.R2.92.R3.72.P1.56	scRNA-seq	SHARE-seq	Ma-2020-RNA	Basal	56	2	Predicted Basal 2
	R1.30.R2.02.R3.13.P1.56	scRNA-seq	SHARE-seq	Ma-2020-RNA	Basal	56	2	Predicted Basal 2
	R1.30.R2.03.R3.09.P1.56	scRNA-seq	SHARE-seq	Ma-2020-RNA	Basal	56	8	Others
	R1.30.R2.03.R3.44.P1.56	scRNA-seq	SHARE-seq	Ma-2020-RNA	Basal	56	6	Others
	R1.30.R2.11.R3.20.P1.56	scRNA-seq	SHARE-seq	Ma-2020-RNA	Basal	56	2	Predicted Basal 2
	R1.30.R2.13.R3.06.P1.56	scRNA-seq	SHARE-seq	Ma-2020-RNA	Basal	56	22	Predicted Basal 2
	R1.30.R2.24.R3.28.P1.56	scRNA-seq	SHARE-seq	Ma-2020-RNA	Basal	56	22	Predicted Basal 2
	R1.30.R2.24.R3.43.P1.56	scRNA-seq	SHARE-seq	Ma-2020-RNA	Basal	56	23	Others
	R1.30.R2.28.R3.40.P1.56	scRNA-seq	SHARE-seq	Ma-2020-RNA	Basal	56	2	Predicted Basal 2
	R1.30.R2.43.R3.65.P1.56	scRNA-seq	SHARE-seq	Ma-2020-RNA	Basal	56	2	Predicted Basal 2
	R1.30.R2.55.R3.83.P1.56	scRNA-seq	SHARE-seq	Ma-2020-RNA	Basal	56	2	Predicted Basal 2
	R1.30.R2.56.R3.37.P1.56	scRNA-seq	SHARE-seq	Ma-2020-RNA	Basal	56	2	Predicted Basal 2
	R1.30.R2.64.R3.37.P1.56	scRNA-seq	SHARE-seq	Ma-2020-RNA	Basal	56	2	Predicted Basal 2
	R1.31.R2.09.R3.81.P1.56	scRNA-seq	SHARE-seq	Ma-2020-RNA	Basal	56	14	Predicted Basal 2
	R1.31.R2.17.R3.17.P1.56	scRNA-seq	SHARE-seq	Ma-2020-RNA	Basal	56	2	Predicted Basal 2
	R1.31.R2.19.R3.33.P1.56	scRNA-seq	SHARE-seq	Ma-2020-RNA	Basal	56	2	Predicted Basal 2
	R1.31.R2.38.R3.37.P1.56	scRNA-seq	SHARE-seq	Ma-2020-RNA	Basal	56	5	Predicted Basal 1
	R1.31.R2.55.R3.20.P1.56	scRNA-seq	SHARE-seq	Ma-2020-RNA	Basal	56	2	Predicted Basal 2
	R1.31.R2.61.R3.66.P1.56	scRNA-seq	SHARE-seq	Ma-2020-RNA	Basal	56	8	Others
	R1.31.R2.81.R3.44.P1.56	scRNA-seq	SHARE-seq	Ma-2020-RNA	Basal	56	5	Predicted Basal 1
	R1.32.R2.06.R3.36.P1.56	scRNA-seq	SHARE-seq	Ma-2020-RNA	Basal	56	14	Predicted Basal 2
	R1.32.R2.12.R3.37.P1.56	scRNA-seq	SHARE-seq	Ma-2020-RNA	Basal	56	22	Predicted Basal 2
	R1.32.R2.17.R3.39.P1.56	scRNA-seq	SHARE-seq	Ma-2020-RNA	Basal	56	8	Others
	R1.32.R2.34.R3.88.P1.56	scRNA-seq	SHARE-seq	Ma-2020-RNA	Basal	56	2	Predicted Basal 2
	R1.32.R2.37.R3.72.P1.56	scRNA-seq	SHARE-seq	Ma-2020-RNA	Basal	56	2	Predicted Basal 2
	R1.32.R2.59.R3.21.P1.56	scRNA-seq	SHARE-seq	Ma-2020-RNA	Basal	56	23	Others
	R1.32.R2.70.R3.32.P1.56	scRNA-seq	SHARE-seq	Ma-2020-RNA	Basal	56	22	Predicted Basal 2
	R1.32.R2.79.R3.68.P1.56	scRNA-seq	SHARE-seq	Ma-2020-RNA	Basal	56	2	Predicted Basal 2
	R1.33.R2.06.R3.31.P1.56	scRNA-seq	SHARE-seq	Ma-2020-RNA	Basal	56	2	Predicted Basal 2
	R1.33.R2.08.R3.01.P1.56	scRNA-seq	SHARE-seq	Ma-2020-RNA	Basal	56	15	Others
	R1.33.R2.14.R3.08.P1.56	scRNA-seq	SHARE-seq	Ma-2020-RNA	Basal	56	0	Predicted Basal 1
	R1.33.R2.22.R3.71.P1.56	scRNA-seq	SHARE-seq	Ma-2020-RNA	Basal	56	14	Predicted Basal 2
	R1.33.R2.23.R3.29.P1.56	scRNA-seq	SHARE-seq	Ma-2020-RNA	Basal	56	14	Predicted Basal 2
	R1.33.R2.25.R3.20.P1.56	scRNA-seq	SHARE-seq	Ma-2020-RNA	Basal	56	14	Predicted Basal 2
	R1.33.R2.26.R3.20.P1.56	scRNA-seq	SHARE-seq	Ma-2020-RNA	Basal	56	14	Predicted Basal 2
	R1.33.R2.37.R3.20.P1.56	scRNA-seq	SHARE-seq	Ma-2020-RNA	Basal	56	5	Predicted Basal 1
	R1.33.R2.41.R3.03.P1.56	scRNA-seq	SHARE-seq	Ma-2020-RNA	Basal	56	2	Predicted Basal 2
	R1.33.R2.52.R3.17.P1.56	scRNA-seq	SHARE-seq	Ma-2020-RNA	Basal	56	2	Predicted Basal 2
	R1.33.R2.83.R3.14.P1.56	scRNA-seq	SHARE-seq	Ma-2020-RNA	Basal	56	14	Predicted Basal 2
	R1.33.R2.96.R3.91.P1.56	scRNA-seq	SHARE-seq	Ma-2020-RNA	Basal	56	2	Predicted Basal 2
	R1.34.R2.18.R3.86.P1.56	scRNA-seq	SHARE-seq	Ma-2020-RNA	Basal	56	2	Predicted Basal 2
	R1.34.R2.38.R3.68.P1.56	scRNA-seq	SHARE-seq	Ma-2020-RNA	Basal	56	2	Predicted Basal 2
	R1.34.R2.40.R3.29.P1.56	scRNA-seq	SHARE-seq	Ma-2020-RNA	Basal	56	22	Predicted Basal 2
	R1.34.R2.43.R3.22.P1.56	scRNA-seq	SHARE-seq	Ma-2020-RNA	Basal	56	2	Predicted Basal 2
	R1.34.R2.46.R3.63.P1.56	scRNA-seq	SHARE-seq	Ma-2020-RNA	Basal	56	5	Predicted Basal 1
	R1.34.R2.56.R3.09.P1.56	scRNA-seq	SHARE-seq	Ma-2020-RNA	Basal	56	23	Others
	R1.34.R2.78.R3.74.P1.56	scRNA-seq	SHARE-seq	Ma-2020-RNA	Basal	56	22	Predicted Basal 2
	R1.34.R2.80.R3.21.P1.56	scRNA-seq	SHARE-seq	Ma-2020-RNA	Basal	56	14	Predicted Basal 2
	R1.35.R2.28.R3.62.P1.56	scRNA-seq	SHARE-seq	Ma-2020-RNA	Basal	56	23	Others
	R1.35.R2.30.R3.88.P1.56	scRNA-seq	SHARE-seq	Ma-2020-RNA	Basal	56	2	Predicted Basal 2
	R1.35.R2.37.R3.43.P1.56	scRNA-seq	SHARE-seq	Ma-2020-RNA	Basal	56	14	Predicted Basal 2
	R1.35.R2.42.R3.38.P1.56	scRNA-seq	SHARE-seq	Ma-2020-RNA	Basal	56	2	Predicted Basal 2
	R1.35.R2.66.R3.67.P1.56	scRNA-seq	SHARE-seq	Ma-2020-RNA	Basal	56	14	Predicted Basal 2
	R1.36.R2.08.R3.43.P1.56	scRNA-seq	SHARE-seq	Ma-2020-RNA	Basal	56	2	Predicted Basal 2
	R1.36.R2.44.R3.17.P1.56	scRNA-seq	SHARE-seq	Ma-2020-RNA	Basal	56	2	Predicted Basal 2
	R1.36.R2.71.R3.83.P1.56	scRNA-seq	SHARE-seq	Ma-2020-RNA	Basal	56	14	Predicted Basal 2
	R1.36.R2.92.R3.64.P1.56	scRNA-seq	SHARE-seq	Ma-2020-RNA	Basal	56	2	Predicted Basal 2
	R1.37.R2.07.R3.36.P1.56	scRNA-seq	SHARE-seq	Ma-2020-RNA	Basal	56	14	Predicted Basal 2
	R1.37.R2.13.R3.31.P1.56	scRNA-seq	SHARE-seq	Ma-2020-RNA	Basal	56	23	Others
	R1.37.R2.32.R3.16.P1.56	scRNA-seq	SHARE-seq	Ma-2020-RNA	Basal	56	2	Predicted Basal 2
	R1.37.R2.38.R3.81.P1.56	scRNA-seq	SHARE-seq	Ma-2020-RNA	Basal	56	14	Predicted Basal 2
	R1.37.R2.42.R3.18.P1.56	scRNA-seq	SHARE-seq	Ma-2020-RNA	Basal	56	5	Predicted Basal 1
	R1.37.R2.47.R3.88.P1.56	scRNA-seq	SHARE-seq	Ma-2020-RNA	Basal	56	23	Others
	R1.37.R2.48.R3.84.P1.56	scRNA-seq	SHARE-seq	Ma-2020-RNA	Basal	56	14	Predicted Basal 2
	R1.37.R2.66.R3.62.P1.56	scRNA-seq	SHARE-seq	Ma-2020-RNA	Basal	56	22	Predicted Basal 2
	R1.37.R2.78.R3.15.P1.56	scRNA-seq	SHARE-seq	Ma-2020-RNA	Basal	56	5	Predicted Basal 1
	R1.37.R2.88.R3.37.P1.56	scRNA-seq	SHARE-seq	Ma-2020-RNA	Basal	56	2	Predicted Basal 2
	R1.38.R2.28.R3.21.P1.56	scRNA-seq	SHARE-seq	Ma-2020-RNA	Basal	56	14	Predicted Basal 2
	R1.38.R2.43.R3.01.P1.56	scRNA-seq	SHARE-seq	Ma-2020-RNA	Basal	56	23	Others
	R1.38.R2.46.R3.13.P1.56	scRNA-seq	SHARE-seq	Ma-2020-RNA	Basal	56	2	Predicted Basal 2
	R1.38.R2.52.R3.89.P1.56	scRNA-seq	SHARE-seq	Ma-2020-RNA	Basal	56	22	Predicted Basal 2
	R1.38.R2.63.R3.06.P1.56	scRNA-seq	SHARE-seq	Ma-2020-RNA	Basal	56	2	Predicted Basal 2
	R1.39.R2.02.R3.01.P1.56	scRNA-seq	SHARE-seq	Ma-2020-RNA	Basal	56	14	Predicted Basal 2
	R1.39.R2.14.R3.22.P1.56	scRNA-seq	SHARE-seq	Ma-2020-RNA	Basal	56	23	Others
	R1.39.R2.27.R3.85.P1.56	scRNA-seq	SHARE-seq	Ma-2020-RNA	Basal	56	2	Predicted Basal 2
	R1.39.R2.35.R3.67.P1.56	scRNA-seq	SHARE-seq	Ma-2020-RNA	Basal	56	2	Predicted Basal 2
	R1.39.R2.38.R3.10.P1.56	scRNA-seq	SHARE-seq	Ma-2020-RNA	Basal	56	5	Predicted Basal 1
	R1.39.R2.52.R3.22.P1.56	scRNA-seq	SHARE-seq	Ma-2020-RNA	Basal	56	2	Predicted Basal 2
	R1.39.R2.58.R3.10.P1.56	scRNA-seq	SHARE-seq	Ma-2020-RNA	Basal	56	14	Predicted Basal 2
	R1.39.R2.77.R3.21.P1.56	scRNA-seq	SHARE-seq	Ma-2020-RNA	Basal	56	2	Predicted Basal 2
	R1.39.R2.90.R3.27.P1.56	scRNA-seq	SHARE-seq	Ma-2020-RNA	Basal	56	17	Predicted Basal 1
	R1.40.R2.09.R3.33.P1.56	scRNA-seq	SHARE-seq	Ma-2020-RNA	Basal	56	2	Predicted Basal 2
	R1.40.R2.20.R3.06.P1.56	scRNA-seq	SHARE-seq	Ma-2020-RNA	Basal	56	11	Others
	R1.40.R2.26.R3.42.P1.56	scRNA-seq	SHARE-seq	Ma-2020-RNA	Basal	56	5	Predicted Basal 1
	R1.40.R2.38.R3.15.P1.56	scRNA-seq	SHARE-seq	Ma-2020-RNA	Basal	56	2	Predicted Basal 2
	R1.40.R2.40.R3.62.P1.56	scRNA-seq	SHARE-seq	Ma-2020-RNA	Basal	56	6	Others
	R1.40.R2.60.R3.39.P1.56	scRNA-seq	SHARE-seq	Ma-2020-RNA	Basal	56	5	Predicted Basal 1
	R1.40.R2.75.R3.28.P1.56	scRNA-seq	SHARE-seq	Ma-2020-RNA	Basal	56	2	Predicted Basal 2
	R1.41.R2.13.R3.88.P1.56	scRNA-seq	SHARE-seq	Ma-2020-RNA	Basal	56	2	Predicted Basal 2
	R1.41.R2.20.R3.72.P1.56	scRNA-seq	SHARE-seq	Ma-2020-RNA	Basal	56	15	Others
	R1.41.R2.22.R3.01.P1.56	scRNA-seq	SHARE-seq	Ma-2020-RNA	Basal	56	14	Predicted Basal 2
	R1.41.R2.23.R3.43.P1.56	scRNA-seq	SHARE-seq	Ma-2020-RNA	Basal	56	8	Others
	R1.41.R2.28.R3.15.P1.56	scRNA-seq	SHARE-seq	Ma-2020-RNA	Basal	56	2	Predicted Basal 2
	R1.41.R2.65.R3.15.P1.56	scRNA-seq	SHARE-seq	Ma-2020-RNA	Basal	56	14	Predicted Basal 2
	R1.41.R2.88.R3.74.P1.56	scRNA-seq	SHARE-seq	Ma-2020-RNA	Basal	56	2	Predicted Basal 2
	R1.42.R2.23.R3.41.P1.56	scRNA-seq	SHARE-seq	Ma-2020-RNA	Basal	56	2	Predicted Basal 2
	R1.42.R2.25.R3.38.P1.56	scRNA-seq	SHARE-seq	Ma-2020-RNA	Basal	56	14	Predicted Basal 2
	R1.42.R2.30.R3.28.P1.56	scRNA-seq	SHARE-seq	Ma-2020-RNA	Basal	56	8	Others
	R1.42.R2.37.R3.13.P1.56	scRNA-seq	SHARE-seq	Ma-2020-RNA	Basal	56	14	Predicted Basal 2
	R1.42.R2.54.R3.72.P1.56	scRNA-seq	SHARE-seq	Ma-2020-RNA	Basal	56	14	Predicted Basal 2
	R1.42.R2.75.R3.33.P1.56	scRNA-seq	SHARE-seq	Ma-2020-RNA	Basal	56	2	Predicted Basal 2
	R1.43.R2.07.R3.90.P1.56	scRNA-seq	SHARE-seq	Ma-2020-RNA	Basal	56	2	Predicted Basal 2
	R1.43.R2.18.R3.09.P1.56	scRNA-seq	SHARE-seq	Ma-2020-RNA	Basal	56	2	Predicted Basal 2
	R1.43.R2.22.R3.65.P1.56	scRNA-seq	SHARE-seq	Ma-2020-RNA	Basal	56	5	Predicted Basal 1
	R1.43.R2.48.R3.41.P1.56	scRNA-seq	SHARE-seq	Ma-2020-RNA	Basal	56	2	Predicted Basal 2
	R1.44.R2.39.R3.30.P1.56	scRNA-seq	SHARE-seq	Ma-2020-RNA	Basal	56	22	Predicted Basal 2
	R1.44.R2.60.R3.65.P1.56	scRNA-seq	SHARE-seq	Ma-2020-RNA	Basal	56	14	Predicted Basal 2
	R1.44.R2.63.R3.84.P1.56	scRNA-seq	SHARE-seq	Ma-2020-RNA	Basal	56	2	Predicted Basal 2
	R1.44.R2.71.R3.14.P1.56	scRNA-seq	SHARE-seq	Ma-2020-RNA	Basal	56	2	Predicted Basal 2
	R1.44.R2.77.R3.65.P1.56	scRNA-seq	SHARE-seq	Ma-2020-RNA	Basal	56	14	Predicted Basal 2
	R1.44.R2.79.R3.40.P1.56	scRNA-seq	SHARE-seq	Ma-2020-RNA	Basal	56	2	Predicted Basal 2
	R1.44.R2.86.R3.32.P1.56	scRNA-seq	SHARE-seq	Ma-2020-RNA	Basal	56	2	Predicted Basal 2
	R1.44.R2.88.R3.23.P1.56	scRNA-seq	SHARE-seq	Ma-2020-RNA	Basal	56	2	Predicted Basal 2
	R1.45.R2.07.R3.30.P1.56	scRNA-seq	SHARE-seq	Ma-2020-RNA	Basal	56	22	Predicted Basal 2
	R1.45.R2.27.R3.70.P1.56	scRNA-seq	SHARE-seq	Ma-2020-RNA	Basal	56	14	Predicted Basal 2
	R1.45.R2.37.R3.06.P1.56	scRNA-seq	SHARE-seq	Ma-2020-RNA	Basal	56	2	Predicted Basal 2
	R1.45.R2.39.R3.10.P1.56	scRNA-seq	SHARE-seq	Ma-2020-RNA	Basal	56	14	Predicted Basal 2
	R1.45.R2.52.R3.71.P1.56	scRNA-seq	SHARE-seq	Ma-2020-RNA	Basal	56	14	Predicted Basal 2
	R1.45.R2.79.R3.81.P1.56	scRNA-seq	SHARE-seq	Ma-2020-RNA	Basal	56	22	Predicted Basal 2
	R1.45.R2.88.R3.16.P1.56	scRNA-seq	SHARE-seq	Ma-2020-RNA	Basal	56	15	Others
	R1.46.R2.01.R3.69.P1.56	scRNA-seq	SHARE-seq	Ma-2020-RNA	Basal	56	22	Predicted Basal 2
	R1.46.R2.10.R3.90.P1.56	scRNA-seq	SHARE-seq	Ma-2020-RNA	Basal	56	22	Predicted Basal 2
	R1.46.R2.33.R3.72.P1.56	scRNA-seq	SHARE-seq	Ma-2020-RNA	Basal	56	2	Predicted Basal 2
	R1.46.R2.38.R3.60.P1.56	scRNA-seq	SHARE-seq	Ma-2020-RNA	Basal	56	2	Predicted Basal 2
	R1.46.R2.53.R3.39.P1.56	scRNA-seq	SHARE-seq	Ma-2020-RNA	Basal	56	2	Predicted Basal 2
	R1.46.R2.68.R3.18.P1.56	scRNA-seq	SHARE-seq	Ma-2020-RNA	Basal	56	22	Predicted Basal 2
	R1.46.R2.73.R3.37.P1.56	scRNA-seq	SHARE-seq	Ma-2020-RNA	Basal	56	14	Predicted Basal 2
	R1.46.R2.77.R3.43.P1.56	scRNA-seq	SHARE-seq	Ma-2020-RNA	Basal	56	2	Predicted Basal 2
	R1.46.R2.86.R3.86.P1.56	scRNA-seq	SHARE-seq	Ma-2020-RNA	Basal	56	23	Others
	R1.47.R2.14.R3.60.P1.56	scRNA-seq	SHARE-seq	Ma-2020-RNA	Basal	56	22	Predicted Basal 2
	R1.47.R2.24.R3.41.P1.56	scRNA-seq	SHARE-seq	Ma-2020-RNA	Basal	56	14	Predicted Basal 2
	R1.47.R2.29.R3.35.P1.56	scRNA-seq	SHARE-seq	Ma-2020-RNA	Basal	56	2	Predicted Basal 2
	R1.47.R2.41.R3.13.P1.56	scRNA-seq	SHARE-seq	Ma-2020-RNA	Basal	56	14	Predicted Basal 2
	R1.47.R2.65.R3.14.P1.56	scRNA-seq	SHARE-seq	Ma-2020-RNA	Basal	56	15	Others
	R1.47.R2.68.R3.16.P1.56	scRNA-seq	SHARE-seq	Ma-2020-RNA	Basal	56	14	Predicted Basal 2
	R1.47.R2.84.R3.68.P1.56	scRNA-seq	SHARE-seq	Ma-2020-RNA	Basal	56	14	Predicted Basal 2
	R1.47.R2.88.R3.42.P1.56	scRNA-seq	SHARE-seq	Ma-2020-RNA	Basal	56	22	Predicted Basal 2
	R1.47.R2.90.R3.01.P1.56	scRNA-seq	SHARE-seq	Ma-2020-RNA	Basal	56	5	Predicted Basal 1
	R1.48.R2.26.R3.01.P1.56	scRNA-seq	SHARE-seq	Ma-2020-RNA	Basal	56	14	Predicted Basal 2
	R1.48.R2.76.R3.01.P1.56	scRNA-seq	SHARE-seq	Ma-2020-RNA	Basal	56	14	Predicted Basal 2
	R1.48.R2.90.R3.44.P1.56	scRNA-seq	SHARE-seq	Ma-2020-RNA	Basal	56	2	Predicted Basal 2
	R1.49.R2.07.R3.15.P1.56	scRNA-seq	SHARE-seq	Ma-2020-RNA	Basal	56	14	Predicted Basal 2
	R1.49.R2.14.R3.69.P1.56	scRNA-seq	SHARE-seq	Ma-2020-RNA	Basal	56	5	Predicted Basal 1
	R1.49.R2.19.R3.20.P1.56	scRNA-seq	SHARE-seq	Ma-2020-RNA	Basal	56	22	Predicted Basal 2
	R1.49.R2.21.R3.91.P1.56	scRNA-seq	SHARE-seq	Ma-2020-RNA	Basal	56	15	Others
	R1.49.R2.30.R3.81.P1.56	scRNA-seq	SHARE-seq	Ma-2020-RNA	Basal	56	2	Predicted Basal 2
	R1.49.R2.55.R3.03.P1.56	scRNA-seq	SHARE-seq	Ma-2020-RNA	Basal	56	5	Predicted Basal 1
	R1.49.R2.69.R3.83.P1.56	scRNA-seq	SHARE-seq	Ma-2020-RNA	Basal	56	2	Predicted Basal 2
	R1.49.R2.93.R3.65.P1.56	scRNA-seq	SHARE-seq	Ma-2020-RNA	Basal	56	22	Predicted Basal 2
	R1.49.R2.95.R3.42.P1.56	scRNA-seq	SHARE-seq	Ma-2020-RNA	Basal	56	2	Predicted Basal 2
	R1.50.R2.13.R3.83.P1.56	scRNA-seq	SHARE-seq	Ma-2020-RNA	Basal	56	22	Predicted Basal 2
	R1.50.R2.37.R3.21.P1.56	scRNA-seq	SHARE-seq	Ma-2020-RNA	Basal	56	23	Others
	R1.50.R2.44.R3.63.P1.56	scRNA-seq	SHARE-seq	Ma-2020-RNA	Basal	56	5	Predicted Basal 1
	R1.51.R2.05.R3.40.P1.56	scRNA-seq	SHARE-seq	Ma-2020-RNA	Basal	56	2	Predicted Basal 2
	R1.51.R2.07.R3.32.P1.56	scRNA-seq	SHARE-seq	Ma-2020-RNA	Basal	56	22	Predicted Basal 2
	R1.51.R2.26.R3.42.P1.56	scRNA-seq	SHARE-seq	Ma-2020-RNA	Basal	56	2	Predicted Basal 2
	R1.51.R2.29.R3.38.P1.56	scRNA-seq	SHARE-seq	Ma-2020-RNA	Basal	56	2	Predicted Basal 2
	R1.51.R2.47.R3.72.P1.56	scRNA-seq	SHARE-seq	Ma-2020-RNA	Basal	56	2	Predicted Basal 2
	R1.51.R2.62.R3.18.P1.56	scRNA-seq	SHARE-seq	Ma-2020-RNA	Basal	56	14	Predicted Basal 2
	R1.51.R2.70.R3.61.P1.56	scRNA-seq	SHARE-seq	Ma-2020-RNA	Basal	56	2	Predicted Basal 2
	R1.51.R2.87.R3.38.P1.56	scRNA-seq	SHARE-seq	Ma-2020-RNA	Basal	56	22	Predicted Basal 2
	R1.51.R2.89.R3.65.P1.56	scRNA-seq	SHARE-seq	Ma-2020-RNA	Basal	56	5	Predicted Basal 1
	R1.52.R2.06.R3.38.P1.56	scRNA-seq	SHARE-seq	Ma-2020-RNA	Basal	56	5	Predicted Basal 1
	R1.52.R2.07.R3.80.P1.56	scRNA-seq	SHARE-seq	Ma-2020-RNA	Basal	56	2	Predicted Basal 2
	R1.52.R2.16.R3.64.P1.56	scRNA-seq	SHARE-seq	Ma-2020-RNA	Basal	56	14	Predicted Basal 2
	R1.52.R2.22.R3.16.P1.56	scRNA-seq	SHARE-seq	Ma-2020-RNA	Basal	56	22	Predicted Basal 2
	R1.52.R2.36.R3.72.P1.56	scRNA-seq	SHARE-seq	Ma-2020-RNA	Basal	56	14	Predicted Basal 2
	R1.52.R2.67.R3.14.P1.56	scRNA-seq	SHARE-seq	Ma-2020-RNA	Basal	56	2	Predicted Basal 2
	R1.52.R2.71.R3.01.P1.56	scRNA-seq	SHARE-seq	Ma-2020-RNA	Basal	56	2	Predicted Basal 2
	R1.52.R2.71.R3.83.P1.56	scRNA-seq	SHARE-seq	Ma-2020-RNA	Basal	56	2	Predicted Basal 2
	R1.53.R2.45.R3.70.P1.56	scRNA-seq	SHARE-seq	Ma-2020-RNA	Basal	56	5	Predicted Basal 1
	R1.53.R2.73.R3.14.P1.56	scRNA-seq	SHARE-seq	Ma-2020-RNA	Basal	56	2	Predicted Basal 2
	R1.53.R2.94.R3.73.P1.56	scRNA-seq	SHARE-seq	Ma-2020-RNA	Basal	56	14	Predicted Basal 2
	R1.54.R2.05.R3.62.P1.56	scRNA-seq	SHARE-seq	Ma-2020-RNA	Basal	56	2	Predicted Basal 2
	R1.54.R2.10.R3.32.P1.56	scRNA-seq	SHARE-seq	Ma-2020-RNA	Basal	56	5	Predicted Basal 1
	R1.54.R2.17.R3.13.P1.56	scRNA-seq	SHARE-seq	Ma-2020-RNA	Basal	56	14	Predicted Basal 2
	R1.54.R2.42.R3.45.P1.56	scRNA-seq	SHARE-seq	Ma-2020-RNA	Basal	56	2	Predicted Basal 2
	R1.54.R2.65.R3.22.P1.56	scRNA-seq	SHARE-seq	Ma-2020-RNA	Basal	56	14	Predicted Basal 2
	R1.54.R2.69.R3.32.P1.56	scRNA-seq	SHARE-seq	Ma-2020-RNA	Basal	56	14	Predicted Basal 2
	R1.54.R2.71.R3.65.P1.56	scRNA-seq	SHARE-seq	Ma-2020-RNA	Basal	56	14	Predicted Basal 2
	R1.54.R2.80.R3.69.P1.56	scRNA-seq	SHARE-seq	Ma-2020-RNA	Basal	56	2	Predicted Basal 2
	R1.54.R2.82.R3.84.P1.56	scRNA-seq	SHARE-seq	Ma-2020-RNA	Basal	56	23	Others
	R1.55.R2.02.R3.85.P1.56	scRNA-seq	SHARE-seq	Ma-2020-RNA	Basal	56	14	Predicted Basal 2
	R1.55.R2.09.R3.81.P1.56	scRNA-seq	SHARE-seq	Ma-2020-RNA	Basal	56	14	Predicted Basal 2
	R1.55.R2.21.R3.13.P1.56	scRNA-seq	SHARE-seq	Ma-2020-RNA	Basal	56	14	Predicted Basal 2
	R1.55.R2.26.R3.67.P1.56	scRNA-seq	SHARE-seq	Ma-2020-RNA	Basal	56	14	Predicted Basal 2
	R1.55.R2.44.R3.28.P1.56	scRNA-seq	SHARE-seq	Ma-2020-RNA	Basal	56	5	Predicted Basal 1
	R1.55.R2.58.R3.61.P1.56	scRNA-seq	SHARE-seq	Ma-2020-RNA	Basal	56	2	Predicted Basal 2
	R1.55.R2.75.R3.35.P1.56	scRNA-seq	SHARE-seq	Ma-2020-RNA	Basal	56	2	Predicted Basal 2
	R1.56.R2.07.R3.69.P1.56	scRNA-seq	SHARE-seq	Ma-2020-RNA	Basal	56	14	Predicted Basal 2
	R1.56.R2.09.R3.67.P1.56	scRNA-seq	SHARE-seq	Ma-2020-RNA	Basal	56	2	Predicted Basal 2
	R1.56.R2.20.R3.72.P1.56	scRNA-seq	SHARE-seq	Ma-2020-RNA	Basal	56	6	Others
	R1.56.R2.24.R3.17.P1.56	scRNA-seq	SHARE-seq	Ma-2020-RNA	Basal	56	2	Predicted Basal 2
	R1.56.R2.44.R3.37.P1.56	scRNA-seq	SHARE-seq	Ma-2020-RNA	Basal	56	14	Predicted Basal 2
	R1.56.R2.46.R3.90.P1.56	scRNA-seq	SHARE-seq	Ma-2020-RNA	Basal	56	22	Predicted Basal 2
	R1.57.R2.17.R3.16.P1.56	scRNA-seq	SHARE-seq	Ma-2020-RNA	Basal	56	2	Predicted Basal 2
	R1.57.R2.28.R3.72.P1.56	scRNA-seq	SHARE-seq	Ma-2020-RNA	Basal	56	22	Predicted Basal 2
	R1.57.R2.30.R3.18.P1.56	scRNA-seq	SHARE-seq	Ma-2020-RNA	Basal	56	2	Predicted Basal 2
	R1.57.R2.37.R3.16.P1.56	scRNA-seq	SHARE-seq	Ma-2020-RNA	Basal	56	14	Predicted Basal 2
	R1.57.R2.66.R3.02.P1.56	scRNA-seq	SHARE-seq	Ma-2020-RNA	Basal	56	23	Others
	R1.58.R2.06.R3.44.P1.56	scRNA-seq	SHARE-seq	Ma-2020-RNA	Basal	56	23	Others
	R1.58.R2.29.R3.61.P1.56	scRNA-seq	SHARE-seq	Ma-2020-RNA	Basal	56	14	Predicted Basal 2
	R1.58.R2.32.R3.20.P1.56	scRNA-seq	SHARE-seq	Ma-2020-RNA	Basal	56	14	Predicted Basal 2
	R1.58.R2.46.R3.85.P1.56	scRNA-seq	SHARE-seq	Ma-2020-RNA	Basal	56	22	Predicted Basal 2
	R1.58.R2.60.R3.35.P1.56	scRNA-seq	SHARE-seq	Ma-2020-RNA	Basal	56	2	Predicted Basal 2
	R1.58.R2.68.R3.60.P1.56	scRNA-seq	SHARE-seq	Ma-2020-RNA	Basal	56	14	Predicted Basal 2
	R1.58.R2.73.R3.66.P1.56	scRNA-seq	SHARE-seq	Ma-2020-RNA	Basal	56	5	Predicted Basal 1
	R1.58.R2.85.R3.33.P1.56	scRNA-seq	SHARE-seq	Ma-2020-RNA	Basal	56	8	Others
	R1.59.R2.02.R3.33.P1.56	scRNA-seq	SHARE-seq	Ma-2020-RNA	Basal	56	2	Predicted Basal 2
	R1.59.R2.11.R3.13.P1.56	scRNA-seq	SHARE-seq	Ma-2020-RNA	Basal	56	22	Predicted Basal 2
	R1.59.R2.18.R3.90.P1.56	scRNA-seq	SHARE-seq	Ma-2020-RNA	Basal	56	2	Predicted Basal 2
	R1.59.R2.29.R3.11.P1.56	scRNA-seq	SHARE-seq	Ma-2020-RNA	Basal	56	2	Predicted Basal 2
	R1.59.R2.33.R3.05.P1.56	scRNA-seq	SHARE-seq	Ma-2020-RNA	Basal	56	2	Predicted Basal 2
	R1.59.R2.43.R3.36.P1.56	scRNA-seq	SHARE-seq	Ma-2020-RNA	Basal	56	2	Predicted Basal 2
	R1.59.R2.46.R3.64.P1.56	scRNA-seq	SHARE-seq	Ma-2020-RNA	Basal	56	22	Predicted Basal 2
	R1.59.R2.58.R3.20.P1.56	scRNA-seq	SHARE-seq	Ma-2020-RNA	Basal	56	6	Others
	R1.59.R2.63.R3.81.P1.56	scRNA-seq	SHARE-seq	Ma-2020-RNA	Basal	56	5	Predicted Basal 1
	R1.60.R2.03.R3.44.P1.56	scRNA-seq	SHARE-seq	Ma-2020-RNA	Basal	56	23	Others
	R1.60.R2.05.R3.88.P1.56	scRNA-seq	SHARE-seq	Ma-2020-RNA	Basal	56	2	Predicted Basal 2
	R1.60.R2.08.R3.69.P1.56	scRNA-seq	SHARE-seq	Ma-2020-RNA	Basal	56	14	Predicted Basal 2
	R1.60.R2.22.R3.02.P1.56	scRNA-seq	SHARE-seq	Ma-2020-RNA	Basal	56	22	Predicted Basal 2
	R1.60.R2.22.R3.65.P1.56	scRNA-seq	SHARE-seq	Ma-2020-RNA	Basal	56	5	Predicted Basal 1
	R1.60.R2.26.R3.88.P1.56	scRNA-seq	SHARE-seq	Ma-2020-RNA	Basal	56	2	Predicted Basal 2
	R1.60.R2.58.R3.41.P1.56	scRNA-seq	SHARE-seq	Ma-2020-RNA	Basal	56	2	Predicted Basal 2
	R1.60.R2.58.R3.73.P1.56	scRNA-seq	SHARE-seq	Ma-2020-RNA	Basal	56	5	Predicted Basal 1
	R1.60.R2.67.R3.81.P1.56	scRNA-seq	SHARE-seq	Ma-2020-RNA	Basal	56	14	Predicted Basal 2
	R1.60.R2.79.R3.65.P1.56	scRNA-seq	SHARE-seq	Ma-2020-RNA	Basal	56	14	Predicted Basal 2
	R1.60.R2.81.R3.32.P1.56	scRNA-seq	SHARE-seq	Ma-2020-RNA	Basal	56	2	Predicted Basal 2
	R1.60.R2.87.R3.21.P1.56	scRNA-seq	SHARE-seq	Ma-2020-RNA	Basal	56	2	Predicted Basal 2
	R1.61.R2.03.R3.81.P1.56	scRNA-seq	SHARE-seq	Ma-2020-RNA	Basal	56	2	Predicted Basal 2
	R1.61.R2.03.R3.83.P1.56	scRNA-seq	SHARE-seq	Ma-2020-RNA	Basal	56	2	Predicted Basal 2
	R1.61.R2.08.R3.81.P1.56	scRNA-seq	SHARE-seq	Ma-2020-RNA	Basal	56	2	Predicted Basal 2
	R1.61.R2.20.R3.20.P1.56	scRNA-seq	SHARE-seq	Ma-2020-RNA	Basal	56	14	Predicted Basal 2
	R1.61.R2.21.R3.15.P1.56	scRNA-seq	SHARE-seq	Ma-2020-RNA	Basal	56	14	Predicted Basal 2
	R1.61.R2.26.R3.40.P1.56	scRNA-seq	SHARE-seq	Ma-2020-RNA	Basal	56	14	Predicted Basal 2
	R1.61.R2.33.R3.71.P1.56	scRNA-seq	SHARE-seq	Ma-2020-RNA	Basal	56	22	Predicted Basal 2
	R1.61.R2.54.R3.81.P1.56	scRNA-seq	SHARE-seq	Ma-2020-RNA	Basal	56	5	Predicted Basal 1
	R1.61.R2.81.R3.21.P1.56	scRNA-seq	SHARE-seq	Ma-2020-RNA	Basal	56	14	Predicted Basal 2
	R1.62.R2.01.R3.69.P1.56	scRNA-seq	SHARE-seq	Ma-2020-RNA	Basal	56	2	Predicted Basal 2
	R1.62.R2.05.R3.89.P1.56	scRNA-seq	SHARE-seq	Ma-2020-RNA	Basal	56	2	Predicted Basal 2
	R1.62.R2.12.R3.44.P1.56	scRNA-seq	SHARE-seq	Ma-2020-RNA	Basal	56	14	Predicted Basal 2
	R1.62.R2.45.R3.64.P1.56	scRNA-seq	SHARE-seq	Ma-2020-RNA	Basal	56	22	Predicted Basal 2
	R1.62.R2.49.R3.45.P1.56	scRNA-seq	SHARE-seq	Ma-2020-RNA	Basal	56	23	Others
	R1.63.R2.06.R3.60.P1.56	scRNA-seq	SHARE-seq	Ma-2020-RNA	Basal	56	28	Predicted Basal 1
	R1.63.R2.17.R3.36.P1.56	scRNA-seq	SHARE-seq	Ma-2020-RNA	Basal	56	15	Others
	R1.63.R2.43.R3.03.P1.56	scRNA-seq	SHARE-seq	Ma-2020-RNA	Basal	56	5	Predicted Basal 1
	R1.63.R2.56.R3.13.P1.56	scRNA-seq	SHARE-seq	Ma-2020-RNA	Basal	56	14	Predicted Basal 2
	R1.63.R2.57.R3.10.P1.56	scRNA-seq	SHARE-seq	Ma-2020-RNA	Basal	56	22	Predicted Basal 2
	R1.63.R2.59.R3.37.P1.56	scRNA-seq	SHARE-seq	Ma-2020-RNA	Basal	56	22	Predicted Basal 2
	R1.63.R2.72.R3.20.P1.56	scRNA-seq	SHARE-seq	Ma-2020-RNA	Basal	56	23	Others
	R1.63.R2.74.R3.17.P1.56	scRNA-seq	SHARE-seq	Ma-2020-RNA	Basal	56	22	Predicted Basal 2
	R1.63.R2.76.R3.62.P1.56	scRNA-seq	SHARE-seq	Ma-2020-RNA	Basal	56	23	Others
	R1.63.R2.80.R3.42.P1.56	scRNA-seq	SHARE-seq	Ma-2020-RNA	Basal	56	5	Predicted Basal 1
	R1.63.R2.83.R3.38.P1.56	scRNA-seq	SHARE-seq	Ma-2020-RNA	Basal	56	14	Predicted Basal 2
	R1.63.R2.85.R3.32.P1.56	scRNA-seq	SHARE-seq	Ma-2020-RNA	Basal	56	8	Others
	R1.64.R2.38.R3.02.P1.56	scRNA-seq	SHARE-seq	Ma-2020-RNA	Basal	56	8	Others
	R1.64.R2.61.R3.41.P1.56	scRNA-seq	SHARE-seq	Ma-2020-RNA	Basal	56	2	Predicted Basal 2
	R1.64.R2.79.R3.81.P1.56	scRNA-seq	SHARE-seq	Ma-2020-RNA	Basal	56	14	Predicted Basal 2
	R1.64.R2.85.R3.09.P1.56	scRNA-seq	SHARE-seq	Ma-2020-RNA	Basal	56	22	Predicted Basal 2
	R1.65.R2.01.R3.83.P1.56	scRNA-seq	SHARE-seq	Ma-2020-RNA	Basal	56	23	Others
	R1.65.R2.19.R3.29.P1.56	scRNA-seq	SHARE-seq	Ma-2020-RNA	Basal	56	28	Predicted Basal 1
	R1.65.R2.25.R3.70.P1.56	scRNA-seq	SHARE-seq	Ma-2020-RNA	Basal	56	14	Predicted Basal 2
	R1.65.R2.30.R3.90.P1.56	scRNA-seq	SHARE-seq	Ma-2020-RNA	Basal	56	2	Predicted Basal 2
	R1.65.R2.36.R3.43.P1.56	scRNA-seq	SHARE-seq	Ma-2020-RNA	Basal	56	2	Predicted Basal 2
	R1.66.R2.08.R3.35.P1.56	scRNA-seq	SHARE-seq	Ma-2020-RNA	Basal	56	14	Predicted Basal 2
	R1.66.R2.19.R3.08.P1.56	scRNA-seq	SHARE-seq	Ma-2020-RNA	Basal	56	5	Predicted Basal 1
	R1.66.R2.51.R3.37.P1.56	scRNA-seq	SHARE-seq	Ma-2020-RNA	Basal	56	15	Others
	R1.66.R2.52.R3.29.P1.56	scRNA-seq	SHARE-seq	Ma-2020-RNA	Basal	56	14	Predicted Basal 2
	R1.66.R2.54.R3.45.P1.56	scRNA-seq	SHARE-seq	Ma-2020-RNA	Basal	56	5	Predicted Basal 1
	R1.66.R2.58.R3.64.P1.56	scRNA-seq	SHARE-seq	Ma-2020-RNA	Basal	56	2	Predicted Basal 2
	R1.66.R2.77.R3.37.P1.56	scRNA-seq	SHARE-seq	Ma-2020-RNA	Basal	56	22	Predicted Basal 2
	R1.66.R2.89.R3.09.P1.56	scRNA-seq	SHARE-seq	Ma-2020-RNA	Basal	56	2	Predicted Basal 2
	R1.66.R2.92.R3.31.P1.56	scRNA-seq	SHARE-seq	Ma-2020-RNA	Basal	56	5	Predicted Basal 1
	R1.66.R2.92.R3.60.P1.56	scRNA-seq	SHARE-seq	Ma-2020-RNA	Basal	56	5	Predicted Basal 1
	R1.67.R2.07.R3.14.P1.56	scRNA-seq	SHARE-seq	Ma-2020-RNA	Basal	56	2	Predicted Basal 2
	R1.67.R2.11.R3.20.P1.56	scRNA-seq	SHARE-seq	Ma-2020-RNA	Basal	56	14	Predicted Basal 2
	R1.67.R2.34.R3.06.P1.56	scRNA-seq	SHARE-seq	Ma-2020-RNA	Basal	56	14	Predicted Basal 2
	R1.67.R2.36.R3.67.P1.56	scRNA-seq	SHARE-seq	Ma-2020-RNA	Basal	56	23	Others
	R1.67.R2.56.R3.70.P1.56	scRNA-seq	SHARE-seq	Ma-2020-RNA	Basal	56	14	Predicted Basal 2
	R1.67.R2.67.R3.69.P1.56	scRNA-seq	SHARE-seq	Ma-2020-RNA	Basal	56	2	Predicted Basal 2
	R1.67.R2.76.R3.22.P1.56	scRNA-seq	SHARE-seq	Ma-2020-RNA	Basal	56	14	Predicted Basal 2
	R1.68.R2.01.R3.03.P1.56	scRNA-seq	SHARE-seq	Ma-2020-RNA	Basal	56	2	Predicted Basal 2
	R1.68.R2.03.R3.06.P1.56	scRNA-seq	SHARE-seq	Ma-2020-RNA	Basal	56	23	Others
	R1.68.R2.11.R3.13.P1.56	scRNA-seq	SHARE-seq	Ma-2020-RNA	Basal	56	22	Predicted Basal 2
	R1.68.R2.16.R3.20.P1.56	scRNA-seq	SHARE-seq	Ma-2020-RNA	Basal	56	14	Predicted Basal 2
	R1.68.R2.18.R3.71.P1.56	scRNA-seq	SHARE-seq	Ma-2020-RNA	Basal	56	5	Predicted Basal 1
	R1.68.R2.20.R3.16.P1.56	scRNA-seq	SHARE-seq	Ma-2020-RNA	Basal	56	22	Predicted Basal 2
	R1.68.R2.24.R3.08.P1.56	scRNA-seq	SHARE-seq	Ma-2020-RNA	Basal	56	14	Predicted Basal 2
	R1.68.R2.49.R3.41.P1.56	scRNA-seq	SHARE-seq	Ma-2020-RNA	Basal	56	22	Predicted Basal 2
	R1.68.R2.57.R3.11.P1.56	scRNA-seq	SHARE-seq	Ma-2020-RNA	Basal	56	5	Predicted Basal 1
	R1.69.R2.17.R3.74.P1.56	scRNA-seq	SHARE-seq	Ma-2020-RNA	Basal	56	2	Predicted Basal 2
	R1.69.R2.21.R3.02.P1.56	scRNA-seq	SHARE-seq	Ma-2020-RNA	Basal	56	14	Predicted Basal 2
	R1.69.R2.22.R3.42.P1.56	scRNA-seq	SHARE-seq	Ma-2020-RNA	Basal	56	2	Predicted Basal 2
	R1.69.R2.23.R3.20.P1.56	scRNA-seq	SHARE-seq	Ma-2020-RNA	Basal	56	2	Predicted Basal 2
	R1.69.R2.37.R3.32.P1.56	scRNA-seq	SHARE-seq	Ma-2020-RNA	Basal	56	14	Predicted Basal 2
	R1.69.R2.42.R3.70.P1.56	scRNA-seq	SHARE-seq	Ma-2020-RNA	Basal	56	23	Others
	R1.69.R2.46.R3.03.P1.56	scRNA-seq	SHARE-seq	Ma-2020-RNA	Basal	56	8	Others
	R1.69.R2.56.R3.05.P1.56	scRNA-seq	SHARE-seq	Ma-2020-RNA	Basal	56	2	Predicted Basal 2
	R1.69.R2.67.R3.32.P1.56	scRNA-seq	SHARE-seq	Ma-2020-RNA	Basal	56	23	Others
	R1.70.R2.03.R3.05.P1.56	scRNA-seq	SHARE-seq	Ma-2020-RNA	Basal	56	14	Predicted Basal 2
	R1.70.R2.07.R3.83.P1.56	scRNA-seq	SHARE-seq	Ma-2020-RNA	Basal	56	2	Predicted Basal 2
	R1.70.R2.43.R3.63.P1.56	scRNA-seq	SHARE-seq	Ma-2020-RNA	Basal	56	2	Predicted Basal 2
	R1.70.R2.48.R3.90.P1.56	scRNA-seq	SHARE-seq	Ma-2020-RNA	Basal	56	5	Predicted Basal 1
	R1.70.R2.52.R3.67.P1.56	scRNA-seq	SHARE-seq	Ma-2020-RNA	Basal	56	23	Others
	R1.71.R2.07.R3.73.P1.56	scRNA-seq	SHARE-seq	Ma-2020-RNA	Basal	56	23	Others
	R1.71.R2.33.R3.88.P1.56	scRNA-seq	SHARE-seq	Ma-2020-RNA	Basal	56	14	Predicted Basal 2
	R1.71.R2.58.R3.84.P1.56	scRNA-seq	SHARE-seq	Ma-2020-RNA	Basal	56	5	Predicted Basal 1
	R1.71.R2.69.R3.90.P1.56	scRNA-seq	SHARE-seq	Ma-2020-RNA	Basal	56	5	Predicted Basal 1
	R1.71.R2.73.R3.28.P1.56	scRNA-seq	SHARE-seq	Ma-2020-RNA	Basal	56	14	Predicted Basal 2
	R1.71.R2.76.R3.20.P1.56	scRNA-seq	SHARE-seq	Ma-2020-RNA	Basal	56	14	Predicted Basal 2
	R1.71.R2.88.R3.62.P1.56	scRNA-seq	SHARE-seq	Ma-2020-RNA	Basal	56	14	Predicted Basal 2
	R1.71.R2.88.R3.82.P1.56	scRNA-seq	SHARE-seq	Ma-2020-RNA	Basal	56	2	Predicted Basal 2
	R1.72.R2.16.R3.88.P1.56	scRNA-seq	SHARE-seq	Ma-2020-RNA	Basal	56	2	Predicted Basal 2
	R1.72.R2.19.R3.16.P1.56	scRNA-seq	SHARE-seq	Ma-2020-RNA	Basal	56	11	Others
	R1.72.R2.27.R3.39.P1.56	scRNA-seq	SHARE-seq	Ma-2020-RNA	Basal	56	2	Predicted Basal 2
	R1.72.R2.27.R3.63.P1.56	scRNA-seq	SHARE-seq	Ma-2020-RNA	Basal	56	22	Predicted Basal 2
	R1.72.R2.33.R3.72.P1.56	scRNA-seq	SHARE-seq	Ma-2020-RNA	Basal	56	22	Predicted Basal 2
	R1.72.R2.38.R3.10.P1.56	scRNA-seq	SHARE-seq	Ma-2020-RNA	Basal	56	22	Predicted Basal 2
	R1.72.R2.40.R3.64.P1.56	scRNA-seq	SHARE-seq	Ma-2020-RNA	Basal	56	5	Predicted Basal 1
	R1.72.R2.40.R3.84.P1.56	scRNA-seq	SHARE-seq	Ma-2020-RNA	Basal	56	2	Predicted Basal 2
	R1.72.R2.44.R3.03.P1.56	scRNA-seq	SHARE-seq	Ma-2020-RNA	Basal	56	2	Predicted Basal 2
	R1.72.R2.62.R3.42.P1.56	scRNA-seq	SHARE-seq	Ma-2020-RNA	Basal	56	2	Predicted Basal 2
	R1.72.R2.71.R3.64.P1.56	scRNA-seq	SHARE-seq	Ma-2020-RNA	Basal	56	2	Predicted Basal 2
	R1.73.R2.13.R3.05.P1.56	scRNA-seq	SHARE-seq	Ma-2020-RNA	Basal	56	14	Predicted Basal 2
	R1.73.R2.35.R3.01.P1.56	scRNA-seq	SHARE-seq	Ma-2020-RNA	Basal	56	2	Predicted Basal 2
	R1.73.R2.43.R3.43.P1.56	scRNA-seq	SHARE-seq	Ma-2020-RNA	Basal	56	22	Predicted Basal 2
	R1.73.R2.71.R3.64.P1.56	scRNA-seq	SHARE-seq	Ma-2020-RNA	Basal	56	2	Predicted Basal 2
	R1.73.R2.85.R3.44.P1.56	scRNA-seq	SHARE-seq	Ma-2020-RNA	Basal	56	2	Predicted Basal 2
	R1.74.R2.08.R3.61.P1.56	scRNA-seq	SHARE-seq	Ma-2020-RNA	Basal	56	14	Predicted Basal 2
	R1.74.R2.12.R3.37.P1.56	scRNA-seq	SHARE-seq	Ma-2020-RNA	Basal	56	23	Others
	R1.74.R2.22.R3.83.P1.56	scRNA-seq	SHARE-seq	Ma-2020-RNA	Basal	56	14	Predicted Basal 2
	R1.74.R2.33.R3.45.P1.56	scRNA-seq	SHARE-seq	Ma-2020-RNA	Basal	56	2	Predicted Basal 2
	R1.74.R2.52.R3.06.P1.56	scRNA-seq	SHARE-seq	Ma-2020-RNA	Basal	56	2	Predicted Basal 2
	R1.74.R2.56.R3.73.P1.56	scRNA-seq	SHARE-seq	Ma-2020-RNA	Basal	56	14	Predicted Basal 2
	R1.74.R2.79.R3.05.P1.56	scRNA-seq	SHARE-seq	Ma-2020-RNA	Basal	56	22	Predicted Basal 2
	R1.74.R2.79.R3.65.P1.56	scRNA-seq	SHARE-seq	Ma-2020-RNA	Basal	56	22	Predicted Basal 2
	R1.74.R2.87.R3.85.P1.56	scRNA-seq	SHARE-seq	Ma-2020-RNA	Basal	56	22	Predicted Basal 2
	R1.75.R2.10.R3.09.P1.56	scRNA-seq	SHARE-seq	Ma-2020-RNA	Basal	56	2	Predicted Basal 2
	R1.75.R2.13.R3.70.P1.56	scRNA-seq	SHARE-seq	Ma-2020-RNA	Basal	56	5	Predicted Basal 1
	R1.75.R2.16.R3.60.P1.56	scRNA-seq	SHARE-seq	Ma-2020-RNA	Basal	56	14	Predicted Basal 2
	R1.75.R2.44.R3.83.P1.56	scRNA-seq	SHARE-seq	Ma-2020-RNA	Basal	56	14	Predicted Basal 2
	R1.75.R2.53.R3.21.P1.56	scRNA-seq	SHARE-seq	Ma-2020-RNA	Basal	56	14	Predicted Basal 2
	R1.75.R2.86.R3.18.P1.56	scRNA-seq	SHARE-seq	Ma-2020-RNA	Basal	56	14	Predicted Basal 2
	R1.76.R2.06.R3.13.P1.56	scRNA-seq	SHARE-seq	Ma-2020-RNA	Basal	56	2	Predicted Basal 2
	R1.76.R2.17.R3.83.P1.56	scRNA-seq	SHARE-seq	Ma-2020-RNA	Basal	56	23	Others
	R1.76.R2.18.R3.21.P1.56	scRNA-seq	SHARE-seq	Ma-2020-RNA	Basal	56	5	Predicted Basal 1
	R1.76.R2.22.R3.63.P1.56	scRNA-seq	SHARE-seq	Ma-2020-RNA	Basal	56	14	Predicted Basal 2
	R1.76.R2.42.R3.36.P1.56	scRNA-seq	SHARE-seq	Ma-2020-RNA	Basal	56	22	Predicted Basal 2
	R1.76.R2.44.R3.01.P1.56	scRNA-seq	SHARE-seq	Ma-2020-RNA	Basal	56	2	Predicted Basal 2
	R1.76.R2.47.R3.74.P1.56	scRNA-seq	SHARE-seq	Ma-2020-RNA	Basal	56	2	Predicted Basal 2
	R1.76.R2.53.R3.68.P1.56	scRNA-seq	SHARE-seq	Ma-2020-RNA	Basal	56	22	Predicted Basal 2
	R1.76.R2.62.R3.05.P1.56	scRNA-seq	SHARE-seq	Ma-2020-RNA	Basal	56	22	Predicted Basal 2
	R1.76.R2.67.R3.67.P1.56	scRNA-seq	SHARE-seq	Ma-2020-RNA	Basal	56	22	Predicted Basal 2
	R1.76.R2.80.R3.38.P1.56	scRNA-seq	SHARE-seq	Ma-2020-RNA	Basal	56	14	Predicted Basal 2
	R1.76.R2.92.R3.69.P1.56	scRNA-seq	SHARE-seq	Ma-2020-RNA	Basal	56	2	Predicted Basal 2
	R1.76.R2.94.R3.30.P1.56	scRNA-seq	SHARE-seq	Ma-2020-RNA	Basal	56	14	Predicted Basal 2
	R1.77.R2.02.R3.29.P1.56	scRNA-seq	SHARE-seq	Ma-2020-RNA	Basal	56	2	Predicted Basal 2
	R1.77.R2.04.R3.09.P1.56	scRNA-seq	SHARE-seq	Ma-2020-RNA	Basal	56	5	Predicted Basal 1
	R1.77.R2.20.R3.66.P1.56	scRNA-seq	SHARE-seq	Ma-2020-RNA	Basal	56	23	Others
	R1.77.R2.21.R3.40.P1.56	scRNA-seq	SHARE-seq	Ma-2020-RNA	Basal	56	23	Others
	R1.77.R2.27.R3.29.P1.56	scRNA-seq	SHARE-seq	Ma-2020-RNA	Basal	56	2	Predicted Basal 2
	R1.77.R2.41.R3.16.P1.56	scRNA-seq	SHARE-seq	Ma-2020-RNA	Basal	56	5	Predicted Basal 1
	R1.77.R2.46.R3.32.P1.56	scRNA-seq	SHARE-seq	Ma-2020-RNA	Basal	56	15	Others
	R1.77.R2.53.R3.68.P1.56	scRNA-seq	SHARE-seq	Ma-2020-RNA	Basal	56	2	Predicted Basal 2
	R1.77.R2.78.R3.63.P1.56	scRNA-seq	SHARE-seq	Ma-2020-RNA	Basal	56	5	Predicted Basal 1
	R1.78.R2.01.R3.72.P1.56	scRNA-seq	SHARE-seq	Ma-2020-RNA	Basal	56	2	Predicted Basal 2
	R1.78.R2.13.R3.61.P1.56	scRNA-seq	SHARE-seq	Ma-2020-RNA	Basal	56	22	Predicted Basal 2
	R1.78.R2.22.R3.01.P1.56	scRNA-seq	SHARE-seq	Ma-2020-RNA	Basal	56	2	Predicted Basal 2
	R1.78.R2.35.R3.83.P1.56	scRNA-seq	SHARE-seq	Ma-2020-RNA	Basal	56	5	Predicted Basal 1
	R1.78.R2.58.R3.74.P1.56	scRNA-seq	SHARE-seq	Ma-2020-RNA	Basal	56	23	Others
	R1.78.R2.61.R3.22.P1.56	scRNA-seq	SHARE-seq	Ma-2020-RNA	Basal	56	23	Others
	R1.79.R2.34.R3.66.P1.56	scRNA-seq	SHARE-seq	Ma-2020-RNA	Basal	56	22	Predicted Basal 2
	R1.79.R2.43.R3.74.P1.56	scRNA-seq	SHARE-seq	Ma-2020-RNA	Basal	56	22	Predicted Basal 2
	R1.79.R2.50.R3.72.P1.56	scRNA-seq	SHARE-seq	Ma-2020-RNA	Basal	56	22	Predicted Basal 2
	R1.79.R2.54.R3.36.P1.56	scRNA-seq	SHARE-seq	Ma-2020-RNA	Basal	56	22	Predicted Basal 2
	R1.79.R2.58.R3.69.P1.56	scRNA-seq	SHARE-seq	Ma-2020-RNA	Basal	56	14	Predicted Basal 2
	R1.80.R2.09.R3.40.P1.56	scRNA-seq	SHARE-seq	Ma-2020-RNA	Basal	56	14	Predicted Basal 2
	R1.80.R2.11.R3.73.P1.56	scRNA-seq	SHARE-seq	Ma-2020-RNA	Basal	56	28	Predicted Basal 1
	R1.80.R2.15.R3.86.P1.56	scRNA-seq	SHARE-seq	Ma-2020-RNA	Basal	56	2	Predicted Basal 2
	R1.80.R2.31.R3.33.P1.56	scRNA-seq	SHARE-seq	Ma-2020-RNA	Basal	56	2	Predicted Basal 2
	R1.80.R2.37.R3.82.P1.56	scRNA-seq	SHARE-seq	Ma-2020-RNA	Basal	56	14	Predicted Basal 2
	R1.80.R2.46.R3.83.P1.56	scRNA-seq	SHARE-seq	Ma-2020-RNA	Basal	56	14	Predicted Basal 2
	R1.80.R2.80.R3.33.P1.56	scRNA-seq	SHARE-seq	Ma-2020-RNA	Basal	56	14	Predicted Basal 2
	R1.80.R2.94.R3.31.P1.56	scRNA-seq	SHARE-seq	Ma-2020-RNA	Basal	56	2	Predicted Basal 2
	R1.80.R2.95.R3.44.P1.56	scRNA-seq	SHARE-seq	Ma-2020-RNA	Basal	56	5	Predicted Basal 1
	R1.81.R2.01.R3.88.P1.56	scRNA-seq	SHARE-seq	Ma-2020-RNA	Basal	56	14	Predicted Basal 2
	R1.81.R2.34.R3.39.P1.56	scRNA-seq	SHARE-seq	Ma-2020-RNA	Basal	56	14	Predicted Basal 2
	R1.81.R2.35.R3.72.P1.56	scRNA-seq	SHARE-seq	Ma-2020-RNA	Basal	56	5	Predicted Basal 1
	R1.81.R2.63.R3.06.P1.56	scRNA-seq	SHARE-seq	Ma-2020-RNA	Basal	56	2	Predicted Basal 2
	R1.81.R2.70.R3.62.P1.56	scRNA-seq	SHARE-seq	Ma-2020-RNA	Basal	56	22	Predicted Basal 2
	R1.81.R2.71.R3.13.P1.56	scRNA-seq	SHARE-seq	Ma-2020-RNA	Basal	56	14	Predicted Basal 2
	R1.81.R2.87.R3.86.P1.56	scRNA-seq	SHARE-seq	Ma-2020-RNA	Basal	56	14	Predicted Basal 2
	R1.82.R2.03.R3.82.P1.56	scRNA-seq	SHARE-seq	Ma-2020-RNA	Basal	56	2	Predicted Basal 2
	R1.82.R2.11.R3.37.P1.56	scRNA-seq	SHARE-seq	Ma-2020-RNA	Basal	56	5	Predicted Basal 1
	R1.82.R2.12.R3.11.P1.56	scRNA-seq	SHARE-seq	Ma-2020-RNA	Basal	56	2	Predicted Basal 2
	R1.82.R2.20.R3.21.P1.56	scRNA-seq	SHARE-seq	Ma-2020-RNA	Basal	56	2	Predicted Basal 2
	R1.82.R2.27.R3.62.P1.56	scRNA-seq	SHARE-seq	Ma-2020-RNA	Basal	56	5	Predicted Basal 1
	R1.82.R2.29.R3.43.P1.56	scRNA-seq	SHARE-seq	Ma-2020-RNA	Basal	56	2	Predicted Basal 2
	R1.82.R2.55.R3.30.P1.56	scRNA-seq	SHARE-seq	Ma-2020-RNA	Basal	56	23	Others
	R1.82.R2.86.R3.01.P1.56	scRNA-seq	SHARE-seq	Ma-2020-RNA	Basal	56	14	Predicted Basal 2
	R1.82.R2.90.R3.64.P1.56	scRNA-seq	SHARE-seq	Ma-2020-RNA	Basal	56	15	Others
	R1.83.R2.06.R3.72.P1.56	scRNA-seq	SHARE-seq	Ma-2020-RNA	Basal	56	14	Predicted Basal 2
	R1.83.R2.11.R3.69.P1.56	scRNA-seq	SHARE-seq	Ma-2020-RNA	Basal	56	14	Predicted Basal 2
	R1.83.R2.18.R3.23.P1.56	scRNA-seq	SHARE-seq	Ma-2020-RNA	Basal	56	2	Predicted Basal 2
	R1.83.R2.33.R3.06.P1.56	scRNA-seq	SHARE-seq	Ma-2020-RNA	Basal	56	14	Predicted Basal 2
	R1.83.R2.36.R3.69.P1.56	scRNA-seq	SHARE-seq	Ma-2020-RNA	Basal	56	2	Predicted Basal 2
	R1.83.R2.50.R3.91.P1.56	scRNA-seq	SHARE-seq	Ma-2020-RNA	Basal	56	2	Predicted Basal 2
	R1.83.R2.52.R3.73.P1.56	scRNA-seq	SHARE-seq	Ma-2020-RNA	Basal	56	2	Predicted Basal 2
	R1.83.R2.53.R3.72.P1.56	scRNA-seq	SHARE-seq	Ma-2020-RNA	Basal	56	22	Predicted Basal 2
	R1.83.R2.66.R3.17.P1.56	scRNA-seq	SHARE-seq	Ma-2020-RNA	Basal	56	2	Predicted Basal 2
	R1.83.R2.66.R3.31.P1.56	scRNA-seq	SHARE-seq	Ma-2020-RNA	Basal	56	14	Predicted Basal 2
	R1.83.R2.72.R3.84.P1.56	scRNA-seq	SHARE-seq	Ma-2020-RNA	Basal	56	2	Predicted Basal 2
	R1.84.R2.17.R3.16.P1.56	scRNA-seq	SHARE-seq	Ma-2020-RNA	Basal	56	5	Predicted Basal 1
	R1.84.R2.20.R3.39.P1.56	scRNA-seq	SHARE-seq	Ma-2020-RNA	Basal	56	22	Predicted Basal 2
	R1.84.R2.27.R3.29.P1.56	scRNA-seq	SHARE-seq	Ma-2020-RNA	Basal	56	2	Predicted Basal 2
	R1.84.R2.34.R3.84.P1.56	scRNA-seq	SHARE-seq	Ma-2020-RNA	Basal	56	5	Predicted Basal 1
	R1.84.R2.40.R3.81.P1.56	scRNA-seq	SHARE-seq	Ma-2020-RNA	Basal	56	22	Predicted Basal 2
	R1.84.R2.53.R3.73.P1.56	scRNA-seq	SHARE-seq	Ma-2020-RNA	Basal	56	2	Predicted Basal 2
	R1.84.R2.54.R3.40.P1.56	scRNA-seq	SHARE-seq	Ma-2020-RNA	Basal	56	23	Others
	R1.84.R2.57.R3.05.P1.56	scRNA-seq	SHARE-seq	Ma-2020-RNA	Basal	56	2	Predicted Basal 2
	R1.84.R2.71.R3.80.P1.56	scRNA-seq	SHARE-seq	Ma-2020-RNA	Basal	56	14	Predicted Basal 2
	R1.84.R2.74.R3.22.P1.56	scRNA-seq	SHARE-seq	Ma-2020-RNA	Basal	56	23	Others
	R1.84.R2.83.R3.80.P1.56	scRNA-seq	SHARE-seq	Ma-2020-RNA	Basal	56	5	Predicted Basal 1
	R1.84.R2.89.R3.73.P1.56	scRNA-seq	SHARE-seq	Ma-2020-RNA	Basal	56	22	Predicted Basal 2
	R1.85.R2.17.R3.86.P1.56	scRNA-seq	SHARE-seq	Ma-2020-RNA	Basal	56	14	Predicted Basal 2
	R1.85.R2.28.R3.91.P1.56	scRNA-seq	SHARE-seq	Ma-2020-RNA	Basal	56	17	Predicted Basal 1
	R1.85.R2.38.R3.42.P1.56	scRNA-seq	SHARE-seq	Ma-2020-RNA	Basal	56	23	Others
	R1.85.R2.42.R3.47.P1.56	scRNA-seq	SHARE-seq	Ma-2020-RNA	Basal	56	22	Predicted Basal 2
	R1.85.R2.59.R3.86.P1.56	scRNA-seq	SHARE-seq	Ma-2020-RNA	Basal	56	14	Predicted Basal 2
	R1.85.R2.78.R3.02.P1.56	scRNA-seq	SHARE-seq	Ma-2020-RNA	Basal	56	14	Predicted Basal 2
	R1.85.R2.78.R3.05.P1.56	scRNA-seq	SHARE-seq	Ma-2020-RNA	Basal	56	5	Predicted Basal 1
	R1.85.R2.78.R3.31.P1.56	scRNA-seq	SHARE-seq	Ma-2020-RNA	Basal	56	14	Predicted Basal 2
	R1.85.R2.88.R3.33.P1.56	scRNA-seq	SHARE-seq	Ma-2020-RNA	Basal	56	14	Predicted Basal 2
	R1.85.R2.94.R3.71.P1.56	scRNA-seq	SHARE-seq	Ma-2020-RNA	Basal	56	14	Predicted Basal 2
	R1.86.R2.06.R3.18.P1.56	scRNA-seq	SHARE-seq	Ma-2020-RNA	Basal	56	2	Predicted Basal 2
	R1.86.R2.79.R3.13.P1.56	scRNA-seq	SHARE-seq	Ma-2020-RNA	Basal	56	22	Predicted Basal 2
	R1.86.R2.82.R3.10.P1.56	scRNA-seq	SHARE-seq	Ma-2020-RNA	Basal	56	14	Predicted Basal 2
	R1.87.R2.05.R3.29.P1.56	scRNA-seq	SHARE-seq	Ma-2020-RNA	Basal	56	5	Predicted Basal 1
	R1.87.R2.23.R3.02.P1.56	scRNA-seq	SHARE-seq	Ma-2020-RNA	Basal	56	2	Predicted Basal 2
	R1.87.R2.39.R3.80.P1.56	scRNA-seq	SHARE-seq	Ma-2020-RNA	Basal	56	2	Predicted Basal 2
	R1.87.R2.75.R3.90.P1.56	scRNA-seq	SHARE-seq	Ma-2020-RNA	Basal	56	14	Predicted Basal 2
	R1.87.R2.88.R3.05.P1.56	scRNA-seq	SHARE-seq	Ma-2020-RNA	Basal	56	2	Predicted Basal 2
	R1.87.R2.90.R3.33.P1.56	scRNA-seq	SHARE-seq	Ma-2020-RNA	Basal	56	5	Predicted Basal 1
	R1.87.R2.93.R3.23.P1.56	scRNA-seq	SHARE-seq	Ma-2020-RNA	Basal	56	2	Predicted Basal 2
	R1.88.R2.10.R3.88.P1.56	scRNA-seq	SHARE-seq	Ma-2020-RNA	Basal	56	23	Others
	R1.88.R2.34.R3.21.P1.56	scRNA-seq	SHARE-seq	Ma-2020-RNA	Basal	56	22	Predicted Basal 2
	R1.88.R2.50.R3.45.P1.56	scRNA-seq	SHARE-seq	Ma-2020-RNA	Basal	56	5	Predicted Basal 1
	R1.88.R2.53.R3.14.P1.56	scRNA-seq	SHARE-seq	Ma-2020-RNA	Basal	56	2	Predicted Basal 2
	R1.88.R2.57.R3.37.P1.56	scRNA-seq	SHARE-seq	Ma-2020-RNA	Basal	56	22	Predicted Basal 2
	R1.88.R2.74.R3.90.P1.56	scRNA-seq	SHARE-seq	Ma-2020-RNA	Basal	56	11	Others
	R1.88.R2.90.R3.21.P1.56	scRNA-seq	SHARE-seq	Ma-2020-RNA	Basal	56	2	Predicted Basal 2
	R1.88.R2.91.R3.88.P1.56	scRNA-seq	SHARE-seq	Ma-2020-RNA	Basal	56	5	Predicted Basal 1
	R1.89.R2.01.R3.31.P1.56	scRNA-seq	SHARE-seq	Ma-2020-RNA	Basal	56	14	Predicted Basal 2
	R1.89.R2.14.R3.63.P1.56	scRNA-seq	SHARE-seq	Ma-2020-RNA	Basal	56	23	Others
	R1.89.R2.25.R3.30.P1.56	scRNA-seq	SHARE-seq	Ma-2020-RNA	Basal	56	15	Others
	R1.89.R2.31.R3.62.P1.56	scRNA-seq	SHARE-seq	Ma-2020-RNA	Basal	56	14	Predicted Basal 2
	R1.89.R2.38.R3.72.P1.56	scRNA-seq	SHARE-seq	Ma-2020-RNA	Basal	56	5	Predicted Basal 1
	R1.89.R2.50.R3.33.P1.56	scRNA-seq	SHARE-seq	Ma-2020-RNA	Basal	56	5	Predicted Basal 1
	R1.89.R2.52.R3.21.P1.56	scRNA-seq	SHARE-seq	Ma-2020-RNA	Basal	56	2	Predicted Basal 2
	R1.89.R2.76.R3.09.P1.56	scRNA-seq	SHARE-seq	Ma-2020-RNA	Basal	56	2	Predicted Basal 2
	R1.89.R2.83.R3.81.P1.56	scRNA-seq	SHARE-seq	Ma-2020-RNA	Basal	56	2	Predicted Basal 2
	R1.90.R2.33.R3.65.P1.56	scRNA-seq	SHARE-seq	Ma-2020-RNA	Basal	56	28	Predicted Basal 1
	R1.90.R2.39.R3.61.P1.56	scRNA-seq	SHARE-seq	Ma-2020-RNA	Basal	56	22	Predicted Basal 2
	R1.90.R2.47.R3.88.P1.56	scRNA-seq	SHARE-seq	Ma-2020-RNA	Basal	56	23	Others
	R1.90.R2.56.R3.14.P1.56	scRNA-seq	SHARE-seq	Ma-2020-RNA	Basal	56	2	Predicted Basal 2
	R1.90.R2.64.R3.42.P1.56	scRNA-seq	SHARE-seq	Ma-2020-RNA	Basal	56	14	Predicted Basal 2
	R1.90.R2.76.R3.83.P1.56	scRNA-seq	SHARE-seq	Ma-2020-RNA	Basal	56	11	Others
	R1.90.R2.88.R3.10.P1.56	scRNA-seq	SHARE-seq	Ma-2020-RNA	Basal	56	14	Predicted Basal 2
	R1.90.R2.89.R3.18.P1.56	scRNA-seq	SHARE-seq	Ma-2020-RNA	Basal	56	22	Predicted Basal 2
	R1.91.R2.22.R3.18.P1.56	scRNA-seq	SHARE-seq	Ma-2020-RNA	Basal	56	22	Predicted Basal 2
	R1.91.R2.32.R3.13.P1.56	scRNA-seq	SHARE-seq	Ma-2020-RNA	Basal	56	5	Predicted Basal 1
	R1.91.R2.59.R3.15.P1.56	scRNA-seq	SHARE-seq	Ma-2020-RNA	Basal	56	15	Others
	R1.91.R2.91.R3.28.P1.56	scRNA-seq	SHARE-seq	Ma-2020-RNA	Basal	56	2	Predicted Basal 2
	R1.91.R2.92.R3.42.P1.56	scRNA-seq	SHARE-seq	Ma-2020-RNA	Basal	56	14	Predicted Basal 2
	R1.92.R2.04.R3.33.P1.56	scRNA-seq	SHARE-seq	Ma-2020-RNA	Basal	56	5	Predicted Basal 1
	R1.92.R2.14.R3.21.P1.56	scRNA-seq	SHARE-seq	Ma-2020-RNA	Basal	56	22	Predicted Basal 2
	R1.92.R2.19.R3.01.P1.56	scRNA-seq	SHARE-seq	Ma-2020-RNA	Basal	56	2	Predicted Basal 2
	R1.92.R2.28.R3.66.P1.56	scRNA-seq	SHARE-seq	Ma-2020-RNA	Basal	56	5	Predicted Basal 1
	R1.92.R2.40.R3.44.P1.56	scRNA-seq	SHARE-seq	Ma-2020-RNA	Basal	56	2	Predicted Basal 2
	R1.92.R2.61.R3.30.P1.56	scRNA-seq	SHARE-seq	Ma-2020-RNA	Basal	56	2	Predicted Basal 2
	R1.92.R2.78.R3.14.P1.56	scRNA-seq	SHARE-seq	Ma-2020-RNA	Basal	56	14	Predicted Basal 2
	R1.93.R2.01.R3.37.P1.56	scRNA-seq	SHARE-seq	Ma-2020-RNA	Basal	56	2	Predicted Basal 2
	R1.93.R2.03.R3.42.P1.56	scRNA-seq	SHARE-seq	Ma-2020-RNA	Basal	56	5	Predicted Basal 1
	R1.93.R2.14.R3.08.P1.56	scRNA-seq	SHARE-seq	Ma-2020-RNA	Basal	56	5	Predicted Basal 1
	R1.93.R2.23.R3.17.P1.56	scRNA-seq	SHARE-seq	Ma-2020-RNA	Basal	56	22	Predicted Basal 2
	R1.93.R2.34.R3.23.P1.56	scRNA-seq	SHARE-seq	Ma-2020-RNA	Basal	56	23	Others
	R1.93.R2.35.R3.14.P1.56	scRNA-seq	SHARE-seq	Ma-2020-RNA	Basal	56	14	Predicted Basal 2
	R1.93.R2.61.R3.23.P1.56	scRNA-seq	SHARE-seq	Ma-2020-RNA	Basal	56	14	Predicted Basal 2
	R1.93.R2.63.R3.89.P1.56	scRNA-seq	SHARE-seq	Ma-2020-RNA	Basal	56	2	Predicted Basal 2
	R1.93.R2.92.R3.43.P1.56	scRNA-seq	SHARE-seq	Ma-2020-RNA	Basal	56	2	Predicted Basal 2
	R1.94.R2.30.R3.30.P1.56	scRNA-seq	SHARE-seq	Ma-2020-RNA	Basal	56	5	Predicted Basal 1
	R1.94.R2.43.R3.01.P1.56	scRNA-seq	SHARE-seq	Ma-2020-RNA	Basal	56	2	Predicted Basal 2
	R1.94.R2.48.R3.22.P1.56	scRNA-seq	SHARE-seq	Ma-2020-RNA	Basal	56	2	Predicted Basal 2
	R1.94.R2.56.R3.11.P1.56	scRNA-seq	SHARE-seq	Ma-2020-RNA	Basal	56	23	Others
	R1.94.R2.79.R3.83.P1.56	scRNA-seq	SHARE-seq	Ma-2020-RNA	Basal	56	2	Predicted Basal 2
	R1.94.R2.86.R3.13.P1.56	scRNA-seq	SHARE-seq	Ma-2020-RNA	Basal	56	14	Predicted Basal 2
	R1.94.R2.86.R3.39.P1.56	scRNA-seq	SHARE-seq	Ma-2020-RNA	Basal	56	2	Predicted Basal 2
	R1.95.R2.36.R3.60.P1.56	scRNA-seq	SHARE-seq	Ma-2020-RNA	Basal	56	22	Predicted Basal 2
	R1.95.R2.39.R3.08.P1.56	scRNA-seq	SHARE-seq	Ma-2020-RNA	Basal	56	5	Predicted Basal 1
	R1.95.R2.60.R3.28.P1.56	scRNA-seq	SHARE-seq	Ma-2020-RNA	Basal	56	2	Predicted Basal 2
	R1.95.R2.72.R3.65.P1.56	scRNA-seq	SHARE-seq	Ma-2020-RNA	Basal	56	5	Predicted Basal 1
	R1.95.R2.75.R3.13.P1.56	scRNA-seq	SHARE-seq	Ma-2020-RNA	Basal	56	23	Others
	R1.95.R2.88.R3.14.P1.56	scRNA-seq	SHARE-seq	Ma-2020-RNA	Basal	56	2	Predicted Basal 2
	R1.96.R2.02.R3.32.P1.56	scRNA-seq	SHARE-seq	Ma-2020-RNA	Basal	56	2	Predicted Basal 2
	R1.96.R2.06.R3.88.P1.56	scRNA-seq	SHARE-seq	Ma-2020-RNA	Basal	56	22	Predicted Basal 2
	R1.96.R2.16.R3.86.P1.56	scRNA-seq	SHARE-seq	Ma-2020-RNA	Basal	56	15	Others
	R1.96.R2.40.R3.83.P1.56	scRNA-seq	SHARE-seq	Ma-2020-RNA	Basal	56	22	Predicted Basal 2
	R1.96.R2.49.R3.74.P1.56	scRNA-seq	SHARE-seq	Ma-2020-RNA	Basal	56	23	Others
	R1.96.R2.51.R3.17.P1.56	scRNA-seq	SHARE-seq	Ma-2020-RNA	Basal	56	5	Predicted Basal 1
	R1.96.R2.52.R3.45.P1.56	scRNA-seq	SHARE-seq	Ma-2020-RNA	Basal	56	5	Predicted Basal 1
	R1.96.R2.64.R3.29.P1.56	scRNA-seq	SHARE-seq	Ma-2020-RNA	Basal	56	5	Predicted Basal 1
	R1.96.R2.80.R3.64.P1.56	scRNA-seq	SHARE-seq	Ma-2020-RNA	Basal	56	5	Predicted Basal 1
	R1.96.R2.82.R3.03.P1.56	scRNA-seq	SHARE-seq	Ma-2020-RNA	Basal	56	5	Predicted Basal 1
	R1.04.R2.05.R3.28.P1.56	scRNA-seq	SHARE-seq	Ma-2020-RNA	K6+ Bulge/Companion Layer	56	24	Others
	R1.04.R2.44.R3.22.P1.56	scRNA-seq	SHARE-seq	Ma-2020-RNA	K6+ Bulge/Companion Layer	56	1	Others
	R1.06.R2.20.R3.71.P1.56	scRNA-seq	SHARE-seq	Ma-2020-RNA	K6+ Bulge/Companion Layer	56	24	Others
	R1.08.R2.76.R3.30.P1.56	scRNA-seq	SHARE-seq	Ma-2020-RNA	K6+ Bulge/Companion Layer	56	24	Others
	R1.09.R2.87.R3.33.P1.56	scRNA-seq	SHARE-seq	Ma-2020-RNA	K6+ Bulge/Companion Layer	56	24	Others
	R1.11.R2.32.R3.10.P1.56	scRNA-seq	SHARE-seq	Ma-2020-RNA	K6+ Bulge/Companion Layer	56	24	Others
	R1.11.R2.46.R3.68.P1.56	scRNA-seq	SHARE-seq	Ma-2020-RNA	K6+ Bulge/Companion Layer	56	24	Others
	R1.12.R2.02.R3.35.P1.56	scRNA-seq	SHARE-seq	Ma-2020-RNA	K6+ Bulge/Companion Layer	56	24	Others
	R1.12.R2.28.R3.86.P1.56	scRNA-seq	SHARE-seq	Ma-2020-RNA	K6+ Bulge/Companion Layer	56	24	Others
	R1.13.R2.52.R3.05.P1.56	scRNA-seq	SHARE-seq	Ma-2020-RNA	K6+ Bulge/Companion Layer	56	1	Others
	R1.14.R2.56.R3.82.P1.56	scRNA-seq	SHARE-seq	Ma-2020-RNA	K6+ Bulge/Companion Layer	56	24	Others
	R1.14.R2.78.R3.81.P1.56	scRNA-seq	SHARE-seq	Ma-2020-RNA	K6+ Bulge/Companion Layer	56	24	Others
	R1.16.R2.28.R3.68.P1.56	scRNA-seq	SHARE-seq	Ma-2020-RNA	K6+ Bulge/Companion Layer	56	24	Others
	R1.19.R2.41.R3.82.P1.56	scRNA-seq	SHARE-seq	Ma-2020-RNA	K6+ Bulge/Companion Layer	56	6	Others
	R1.20.R2.81.R3.32.P1.56	scRNA-seq	SHARE-seq	Ma-2020-RNA	K6+ Bulge/Companion Layer	56	24	Others
	R1.21.R2.39.R3.28.P1.56	scRNA-seq	SHARE-seq	Ma-2020-RNA	K6+ Bulge/Companion Layer	56	24	Others
	R1.23.R2.26.R3.68.P1.56	scRNA-seq	SHARE-seq	Ma-2020-RNA	K6+ Bulge/Companion Layer	56	17	Predicted Basal 1
	R1.23.R2.79.R3.32.P1.56	scRNA-seq	SHARE-seq	Ma-2020-RNA	K6+ Bulge/Companion Layer	56	24	Others
	R1.23.R2.96.R3.30.P1.56	scRNA-seq	SHARE-seq	Ma-2020-RNA	K6+ Bulge/Companion Layer	56	24	Others
	R1.24.R2.49.R3.65.P1.56	scRNA-seq	SHARE-seq	Ma-2020-RNA	K6+ Bulge/Companion Layer	56	24	Others
	R1.25.R2.09.R3.29.P1.56	scRNA-seq	SHARE-seq	Ma-2020-RNA	K6+ Bulge/Companion Layer	56	24	Others
	R1.25.R2.17.R3.74.P1.56	scRNA-seq	SHARE-seq	Ma-2020-RNA	K6+ Bulge/Companion Layer	56	24	Others
	R1.25.R2.39.R3.83.P1.56	scRNA-seq	SHARE-seq	Ma-2020-RNA	K6+ Bulge/Companion Layer	56	24	Others
	R1.29.R2.63.R3.61.P1.56	scRNA-seq	SHARE-seq	Ma-2020-RNA	K6+ Bulge/Companion Layer	56	24	Others
	R1.31.R2.73.R3.20.P1.56	scRNA-seq	SHARE-seq	Ma-2020-RNA	K6+ Bulge/Companion Layer	56	24	Others
	R1.31.R2.91.R3.17.P1.56	scRNA-seq	SHARE-seq	Ma-2020-RNA	K6+ Bulge/Companion Layer	56	24	Others
	R1.32.R2.31.R3.81.P1.56	scRNA-seq	SHARE-seq	Ma-2020-RNA	K6+ Bulge/Companion Layer	56	6	Others
	R1.34.R2.40.R3.67.P1.56	scRNA-seq	SHARE-seq	Ma-2020-RNA	K6+ Bulge/Companion Layer	56	24	Others
	R1.34.R2.73.R3.03.P1.56	scRNA-seq	SHARE-seq	Ma-2020-RNA	K6+ Bulge/Companion Layer	56	24	Others
	R1.35.R2.13.R3.41.P1.56	scRNA-seq	SHARE-seq	Ma-2020-RNA	K6+ Bulge/Companion Layer	56	6	Others
	R1.35.R2.74.R3.89.P1.56	scRNA-seq	SHARE-seq	Ma-2020-RNA	K6+ Bulge/Companion Layer	56	24	Others
	R1.36.R2.10.R3.33.P1.56	scRNA-seq	SHARE-seq	Ma-2020-RNA	K6+ Bulge/Companion Layer	56	24	Others
	R1.36.R2.19.R3.10.P1.56	scRNA-seq	SHARE-seq	Ma-2020-RNA	K6+ Bulge/Companion Layer	56	1	Others
	R1.36.R2.65.R3.08.P1.56	scRNA-seq	SHARE-seq	Ma-2020-RNA	K6+ Bulge/Companion Layer	56	24	Others
	R1.36.R2.92.R3.35.P1.56	scRNA-seq	SHARE-seq	Ma-2020-RNA	K6+ Bulge/Companion Layer	56	24	Others
	R1.37.R2.33.R3.84.P1.56	scRNA-seq	SHARE-seq	Ma-2020-RNA	K6+ Bulge/Companion Layer	56	6	Others
	R1.37.R2.62.R3.05.P1.56	scRNA-seq	SHARE-seq	Ma-2020-RNA	K6+ Bulge/Companion Layer	56	8	Others
	R1.38.R2.63.R3.14.P1.56	scRNA-seq	SHARE-seq	Ma-2020-RNA	K6+ Bulge/Companion Layer	56	24	Others
	R1.38.R2.70.R3.11.P1.56	scRNA-seq	SHARE-seq	Ma-2020-RNA	K6+ Bulge/Companion Layer	56	1	Others
	R1.38.R2.82.R3.44.P1.56	scRNA-seq	SHARE-seq	Ma-2020-RNA	K6+ Bulge/Companion Layer	56	1	Others
	R1.40.R2.35.R3.09.P1.56	scRNA-seq	SHARE-seq	Ma-2020-RNA	K6+ Bulge/Companion Layer	56	24	Others
	R1.40.R2.76.R3.38.P1.56	scRNA-seq	SHARE-seq	Ma-2020-RNA	K6+ Bulge/Companion Layer	56	24	Others
	R1.43.R2.10.R3.67.P1.56	scRNA-seq	SHARE-seq	Ma-2020-RNA	K6+ Bulge/Companion Layer	56	24	Others
	R1.44.R2.36.R3.83.P1.56	scRNA-seq	SHARE-seq	Ma-2020-RNA	K6+ Bulge/Companion Layer	56	6	Others
	R1.46.R2.21.R3.88.P1.56	scRNA-seq	SHARE-seq	Ma-2020-RNA	K6+ Bulge/Companion Layer	56	24	Others
	R1.49.R2.59.R3.74.P1.56	scRNA-seq	SHARE-seq	Ma-2020-RNA	K6+ Bulge/Companion Layer	56	6	Others
	R1.50.R2.36.R3.18.P1.56	scRNA-seq	SHARE-seq	Ma-2020-RNA	K6+ Bulge/Companion Layer	56	24	Others
	R1.50.R2.54.R3.10.P1.56	scRNA-seq	SHARE-seq	Ma-2020-RNA	K6+ Bulge/Companion Layer	56	6	Others
	R1.51.R2.66.R3.67.P1.56	scRNA-seq	SHARE-seq	Ma-2020-RNA	K6+ Bulge/Companion Layer	56	24	Others
	R1.52.R2.19.R3.48.P1.56	scRNA-seq	SHARE-seq	Ma-2020-RNA	K6+ Bulge/Companion Layer	56	6	Others
	R1.52.R2.82.R3.84.P1.56	scRNA-seq	SHARE-seq	Ma-2020-RNA	K6+ Bulge/Companion Layer	56	24	Others
	R1.53.R2.32.R3.11.P1.56	scRNA-seq	SHARE-seq	Ma-2020-RNA	K6+ Bulge/Companion Layer	56	24	Others
	R1.53.R2.36.R3.13.P1.56	scRNA-seq	SHARE-seq	Ma-2020-RNA	K6+ Bulge/Companion Layer	56	24	Others
	R1.54.R2.39.R3.72.P1.56	scRNA-seq	SHARE-seq	Ma-2020-RNA	K6+ Bulge/Companion Layer	56	24	Others
	R1.54.R2.39.R3.87.P1.56	scRNA-seq	SHARE-seq	Ma-2020-RNA	K6+ Bulge/Companion Layer	56	24	Others
	R1.56.R2.50.R3.05.P1.56	scRNA-seq	SHARE-seq	Ma-2020-RNA	K6+ Bulge/Companion Layer	56	24	Others
	R1.57.R2.24.R3.01.P1.56	scRNA-seq	SHARE-seq	Ma-2020-RNA	K6+ Bulge/Companion Layer	56	24	Others
	R1.57.R2.60.R3.69.P1.56	scRNA-seq	SHARE-seq	Ma-2020-RNA	K6+ Bulge/Companion Layer	56	6	Others
	R1.58.R2.12.R3.33.P1.56	scRNA-seq	SHARE-seq	Ma-2020-RNA	K6+ Bulge/Companion Layer	56	1	Others
	R1.60.R2.88.R3.23.P1.56	scRNA-seq	SHARE-seq	Ma-2020-RNA	K6+ Bulge/Companion Layer	56	24	Others
	R1.63.R2.37.R3.33.P1.56	scRNA-seq	SHARE-seq	Ma-2020-RNA	K6+ Bulge/Companion Layer	56	6	Others
	R1.65.R2.02.R3.06.P1.56	scRNA-seq	SHARE-seq	Ma-2020-RNA	K6+ Bulge/Companion Layer	56	1	Others
	R1.66.R2.87.R3.64.P1.56	scRNA-seq	SHARE-seq	Ma-2020-RNA	K6+ Bulge/Companion Layer	56	6	Others
	R1.70.R2.32.R3.86.P1.56	scRNA-seq	SHARE-seq	Ma-2020-RNA	K6+ Bulge/Companion Layer	56	24	Others
	R1.70.R2.72.R3.60.P1.56	scRNA-seq	SHARE-seq	Ma-2020-RNA	K6+ Bulge/Companion Layer	56	8	Others
	R1.73.R2.83.R3.67.P1.56	scRNA-seq	SHARE-seq	Ma-2020-RNA	K6+ Bulge/Companion Layer	56	24	Others
	R1.74.R2.42.R3.13.P1.56	scRNA-seq	SHARE-seq	Ma-2020-RNA	K6+ Bulge/Companion Layer	56	24	Others
	R1.76.R2.52.R3.40.P1.56	scRNA-seq	SHARE-seq	Ma-2020-RNA	K6+ Bulge/Companion Layer	56	24	Others
	R1.77.R2.86.R3.13.P1.56	scRNA-seq	SHARE-seq	Ma-2020-RNA	K6+ Bulge/Companion Layer	56	24	Others
	R1.78.R2.11.R3.21.P1.56	scRNA-seq	SHARE-seq	Ma-2020-RNA	K6+ Bulge/Companion Layer	56	27	Others
	R1.80.R2.31.R3.69.P1.56	scRNA-seq	SHARE-seq	Ma-2020-RNA	K6+ Bulge/Companion Layer	56	24	Others
	R1.80.R2.35.R3.21.P1.56	scRNA-seq	SHARE-seq	Ma-2020-RNA	K6+ Bulge/Companion Layer	56	24	Others
	R1.81.R2.39.R3.74.P1.56	scRNA-seq	SHARE-seq	Ma-2020-RNA	K6+ Bulge/Companion Layer	56	6	Others
	R1.82.R2.49.R3.66.P1.56	scRNA-seq	SHARE-seq	Ma-2020-RNA	K6+ Bulge/Companion Layer	56	24	Others
	R1.83.R2.67.R3.67.P1.56	scRNA-seq	SHARE-seq	Ma-2020-RNA	K6+ Bulge/Companion Layer	56	6	Others
	R1.85.R2.45.R3.03.P1.56	scRNA-seq	SHARE-seq	Ma-2020-RNA	K6+ Bulge/Companion Layer	56	1	Others
	R1.85.R2.90.R3.88.P1.56	scRNA-seq	SHARE-seq	Ma-2020-RNA	K6+ Bulge/Companion Layer	56	24	Others
	R1.86.R2.20.R3.06.P1.56	scRNA-seq	SHARE-seq	Ma-2020-RNA	K6+ Bulge/Companion Layer	56	19	Others
	R1.87.R2.01.R3.38.P1.56	scRNA-seq	SHARE-seq	Ma-2020-RNA	K6+ Bulge/Companion Layer	56	24	Others
	R1.88.R2.69.R3.38.P1.56	scRNA-seq	SHARE-seq	Ma-2020-RNA	K6+ Bulge/Companion Layer	56	24	Others
	R1.91.R2.08.R3.42.P1.56	scRNA-seq	SHARE-seq	Ma-2020-RNA	K6+ Bulge/Companion Layer	56	24	Others
	R1.91.R2.29.R3.41.P1.56	scRNA-seq	SHARE-seq	Ma-2020-RNA	K6+ Bulge/Companion Layer	56	24	Others
	R1.92.R2.70.R3.82.P1.56	scRNA-seq	SHARE-seq	Ma-2020-RNA	K6+ Bulge/Companion Layer	56	24	Others
	R1.93.R2.21.R3.64.P1.56	scRNA-seq	SHARE-seq	Ma-2020-RNA	K6+ Bulge/Companion Layer	56	1	Others
	R1.95.R2.18.R3.36.P1.56	scRNA-seq	SHARE-seq	Ma-2020-RNA	K6+ Bulge/Companion Layer	56	24	Others
	R1.95.R2.43.R3.43.P1.56	scRNA-seq	SHARE-seq	Ma-2020-RNA	K6+ Bulge/Companion Layer	56	24	Others
	R1.95.R2.82.R3.88.P1.56	scRNA-seq	SHARE-seq	Ma-2020-RNA	K6+ Bulge/Companion Layer	56	24	Others
	R1.96.R2.36.R3.54.P1.56	scRNA-seq	SHARE-seq	Ma-2020-RNA	K6+ Bulge/Companion Layer	56	1	Others
	R1.01.R2.68.R3.20.P1.56	scRNA-seq	SHARE-seq	Ma-2020-RNA	Medulla	56	13	Others
	R1.02.R2.14.R3.82.P1.56	scRNA-seq	SHARE-seq	Ma-2020-RNA	Medulla	56	13	Others
	R1.02.R2.41.R3.21.P1.56	scRNA-seq	SHARE-seq	Ma-2020-RNA	Medulla	56	11	Others
	R1.02.R2.76.R3.39.P1.56	scRNA-seq	SHARE-seq	Ma-2020-RNA	Medulla	56	11	Others
	R1.02.R2.85.R3.21.P1.56	scRNA-seq	SHARE-seq	Ma-2020-RNA	Medulla	56	3	Others
	R1.06.R2.31.R3.69.P1.56	scRNA-seq	SHARE-seq	Ma-2020-RNA	Medulla	56	19	Others
	R1.06.R2.34.R3.18.P1.56	scRNA-seq	SHARE-seq	Ma-2020-RNA	Medulla	56	13	Others
	R1.09.R2.35.R3.15.P1.56	scRNA-seq	SHARE-seq	Ma-2020-RNA	Medulla	56	13	Others
	R1.10.R2.68.R3.88.P1.56	scRNA-seq	SHARE-seq	Ma-2020-RNA	Medulla	56	3	Others
	R1.11.R2.40.R3.62.P1.56	scRNA-seq	SHARE-seq	Ma-2020-RNA	Medulla	56	3	Others
	R1.12.R2.05.R3.89.P1.56	scRNA-seq	SHARE-seq	Ma-2020-RNA	Medulla	56	3	Others
	R1.13.R2.26.R3.32.P1.56	scRNA-seq	SHARE-seq	Ma-2020-RNA	Medulla	56	3	Others
	R1.14.R2.24.R3.81.P1.56	scRNA-seq	SHARE-seq	Ma-2020-RNA	Medulla	56	13	Others
	R1.14.R2.38.R3.18.P1.56	scRNA-seq	SHARE-seq	Ma-2020-RNA	Medulla	56	13	Others
	R1.14.R2.59.R3.32.P1.56	scRNA-seq	SHARE-seq	Ma-2020-RNA	Medulla	56	11	Others
	R1.14.R2.61.R3.01.P1.56	scRNA-seq	SHARE-seq	Ma-2020-RNA	Medulla	56	13	Others
	R1.16.R2.75.R3.06.P1.56	scRNA-seq	SHARE-seq	Ma-2020-RNA	Medulla	56	13	Others
	R1.17.R2.64.R3.30.P1.56	scRNA-seq	SHARE-seq	Ma-2020-RNA	Medulla	56	13	Others
	R1.18.R2.18.R3.60.P1.56	scRNA-seq	SHARE-seq	Ma-2020-RNA	Medulla	56	3	Others
	R1.18.R2.22.R3.17.P1.56	scRNA-seq	SHARE-seq	Ma-2020-RNA	Medulla	56	13	Others
	R1.18.R2.55.R3.38.P1.56	scRNA-seq	SHARE-seq	Ma-2020-RNA	Medulla	56	13	Others
	R1.20.R2.86.R3.08.P1.56	scRNA-seq	SHARE-seq	Ma-2020-RNA	Medulla	56	13	Others
	R1.23.R2.30.R3.28.P1.56	scRNA-seq	SHARE-seq	Ma-2020-RNA	Medulla	56	13	Others
	R1.23.R2.83.R3.14.P1.56	scRNA-seq	SHARE-seq	Ma-2020-RNA	Medulla	56	3	Others
	R1.24.R2.32.R3.91.P1.56	scRNA-seq	SHARE-seq	Ma-2020-RNA	Medulla	56	13	Others
	R1.25.R2.36.R3.03.P1.56	scRNA-seq	SHARE-seq	Ma-2020-RNA	Medulla	56	13	Others
	R1.26.R2.66.R3.91.P1.56	scRNA-seq	SHARE-seq	Ma-2020-RNA	Medulla	56	3	Others
	R1.27.R2.05.R3.44.P1.56	scRNA-seq	SHARE-seq	Ma-2020-RNA	Medulla	56	13	Others
	R1.27.R2.42.R3.13.P1.56	scRNA-seq	SHARE-seq	Ma-2020-RNA	Medulla	56	3	Others
	R1.29.R2.31.R3.14.P1.56	scRNA-seq	SHARE-seq	Ma-2020-RNA	Medulla	56	3	Others
	R1.29.R2.42.R3.21.P1.56	scRNA-seq	SHARE-seq	Ma-2020-RNA	Medulla	56	5	Predicted Basal 1
	R1.29.R2.52.R3.04.P1.56	scRNA-seq	SHARE-seq	Ma-2020-RNA	Medulla	56	6	Others
	R1.30.R2.79.R3.06.P1.56	scRNA-seq	SHARE-seq	Ma-2020-RNA	Medulla	56	13	Others
	R1.30.R2.82.R3.72.P1.56	scRNA-seq	SHARE-seq	Ma-2020-RNA	Medulla	56	13	Others
	R1.30.R2.85.R3.20.P1.56	scRNA-seq	SHARE-seq	Ma-2020-RNA	Medulla	56	13	Others
	R1.31.R2.70.R3.38.P1.56	scRNA-seq	SHARE-seq	Ma-2020-RNA	Medulla	56	11	Others
	R1.33.R2.67.R3.02.P1.56	scRNA-seq	SHARE-seq	Ma-2020-RNA	Medulla	56	11	Others
	R1.34.R2.49.R3.38.P1.56	scRNA-seq	SHARE-seq	Ma-2020-RNA	Medulla	56	13	Others
	R1.34.R2.91.R3.37.P1.56	scRNA-seq	SHARE-seq	Ma-2020-RNA	Medulla	56	3	Others
	R1.35.R2.34.R3.88.P1.56	scRNA-seq	SHARE-seq	Ma-2020-RNA	Medulla	56	5	Predicted Basal 1
	R1.35.R2.72.R3.37.P1.56	scRNA-seq	SHARE-seq	Ma-2020-RNA	Medulla	56	13	Others
	R1.36.R2.36.R3.71.P1.56	scRNA-seq	SHARE-seq	Ma-2020-RNA	Medulla	56	13	Others
	R1.36.R2.42.R3.10.P1.56	scRNA-seq	SHARE-seq	Ma-2020-RNA	Medulla	56	11	Others
	R1.39.R2.84.R3.21.P1.56	scRNA-seq	SHARE-seq	Ma-2020-RNA	Medulla	56	13	Others
	R1.40.R2.75.R3.32.P1.56	scRNA-seq	SHARE-seq	Ma-2020-RNA	Medulla	56	13	Others
	R1.42.R2.40.R3.68.P1.56	scRNA-seq	SHARE-seq	Ma-2020-RNA	Medulla	56	13	Others
	R1.43.R2.09.R3.22.P1.56	scRNA-seq	SHARE-seq	Ma-2020-RNA	Medulla	56	6	Others
	R1.43.R2.15.R3.29.P1.56	scRNA-seq	SHARE-seq	Ma-2020-RNA	Medulla	56	6	Others
	R1.43.R2.56.R3.20.P1.56	scRNA-seq	SHARE-seq	Ma-2020-RNA	Medulla	56	3	Others
	R1.44.R2.19.R3.65.P1.56	scRNA-seq	SHARE-seq	Ma-2020-RNA	Medulla	56	13	Others
	R1.44.R2.25.R3.24.P1.56	scRNA-seq	SHARE-seq	Ma-2020-RNA	Medulla	56	11	Others
	R1.44.R2.69.R3.88.P1.56	scRNA-seq	SHARE-seq	Ma-2020-RNA	Medulla	56	11	Others
	R1.46.R2.17.R3.02.P1.56	scRNA-seq	SHARE-seq	Ma-2020-RNA	Medulla	56	11	Others
	R1.47.R2.22.R3.86.P1.56	scRNA-seq	SHARE-seq	Ma-2020-RNA	Medulla	56	13	Others
	R1.48.R2.18.R3.01.P1.56	scRNA-seq	SHARE-seq	Ma-2020-RNA	Medulla	56	13	Others
	R1.48.R2.68.R3.15.P1.56	scRNA-seq	SHARE-seq	Ma-2020-RNA	Medulla	56	11	Others
	R1.49.R2.01.R3.31.P1.56	scRNA-seq	SHARE-seq	Ma-2020-RNA	Medulla	56	8	Others
	R1.50.R2.73.R3.64.P1.56	scRNA-seq	SHARE-seq	Ma-2020-RNA	Medulla	56	3	Others
	R1.50.R2.83.R3.11.P1.56	scRNA-seq	SHARE-seq	Ma-2020-RNA	Medulla	56	11	Others
	R1.51.R2.39.R3.60.P1.56	scRNA-seq	SHARE-seq	Ma-2020-RNA	Medulla	56	13	Others
	R1.51.R2.73.R3.90.P1.56	scRNA-seq	SHARE-seq	Ma-2020-RNA	Medulla	56	3	Others
	R1.52.R2.26.R3.62.P1.56	scRNA-seq	SHARE-seq	Ma-2020-RNA	Medulla	56	6	Others
	R1.53.R2.56.R3.64.P1.56	scRNA-seq	SHARE-seq	Ma-2020-RNA	Medulla	56	3	Others
	R1.54.R2.53.R3.33.P1.56	scRNA-seq	SHARE-seq	Ma-2020-RNA	Medulla	56	13	Others
	R1.54.R2.85.R3.29.P1.56	scRNA-seq	SHARE-seq	Ma-2020-RNA	Medulla	56	13	Others
	R1.55.R2.08.R3.65.P1.56	scRNA-seq	SHARE-seq	Ma-2020-RNA	Medulla	56	11	Others
	R1.55.R2.15.R3.02.P1.56	scRNA-seq	SHARE-seq	Ma-2020-RNA	Medulla	56	6	Others
	R1.55.R2.46.R3.84.P1.56	scRNA-seq	SHARE-seq	Ma-2020-RNA	Medulla	56	13	Others
	R1.55.R2.84.R3.16.P1.56	scRNA-seq	SHARE-seq	Ma-2020-RNA	Medulla	56	3	Others
	R1.56.R2.09.R3.43.P1.56	scRNA-seq	SHARE-seq	Ma-2020-RNA	Medulla	56	11	Others
	R1.56.R2.58.R3.82.P1.56	scRNA-seq	SHARE-seq	Ma-2020-RNA	Medulla	56	13	Others
	R1.56.R2.71.R3.69.P1.56	scRNA-seq	SHARE-seq	Ma-2020-RNA	Medulla	56	11	Others
	R1.56.R2.83.R3.45.P1.56	scRNA-seq	SHARE-seq	Ma-2020-RNA	Medulla	56	13	Others
	R1.56.R2.93.R3.68.P1.56	scRNA-seq	SHARE-seq	Ma-2020-RNA	Medulla	56	11	Others
	R1.57.R2.59.R3.63.P1.56	scRNA-seq	SHARE-seq	Ma-2020-RNA	Medulla	56	3	Others
	R1.57.R2.88.R3.14.P1.56	scRNA-seq	SHARE-seq	Ma-2020-RNA	Medulla	56	3	Others
	R1.58.R2.42.R3.64.P1.56	scRNA-seq	SHARE-seq	Ma-2020-RNA	Medulla	56	6	Others
	R1.58.R2.90.R3.73.P1.56	scRNA-seq	SHARE-seq	Ma-2020-RNA	Medulla	56	11	Others
	R1.59.R2.06.R3.43.P1.56	scRNA-seq	SHARE-seq	Ma-2020-RNA	Medulla	56	6	Others
	R1.59.R2.71.R3.60.P1.56	scRNA-seq	SHARE-seq	Ma-2020-RNA	Medulla	56	3	Others
	R1.59.R2.91.R3.16.P1.56	scRNA-seq	SHARE-seq	Ma-2020-RNA	Medulla	56	3	Others
	R1.59.R2.94.R3.13.P1.56	scRNA-seq	SHARE-seq	Ma-2020-RNA	Medulla	56	3	Others
	R1.60.R2.84.R3.70.P1.56	scRNA-seq	SHARE-seq	Ma-2020-RNA	Medulla	56	11	Others
	R1.61.R2.10.R3.44.P1.56	scRNA-seq	SHARE-seq	Ma-2020-RNA	Medulla	56	11	Others
	R1.61.R2.75.R3.30.P1.56	scRNA-seq	SHARE-seq	Ma-2020-RNA	Medulla	56	13	Others
	R1.62.R2.24.R3.23.P1.56	scRNA-seq	SHARE-seq	Ma-2020-RNA	Medulla	56	11	Others
	R1.62.R2.49.R3.72.P1.56	scRNA-seq	SHARE-seq	Ma-2020-RNA	Medulla	56	3	Others
	R1.63.R2.34.R3.31.P1.56	scRNA-seq	SHARE-seq	Ma-2020-RNA	Medulla	56	3	Others
	R1.63.R2.34.R3.47.P1.56	scRNA-seq	SHARE-seq	Ma-2020-RNA	Medulla	56	3	Others
	R1.63.R2.89.R3.85.P1.56	scRNA-seq	SHARE-seq	Ma-2020-RNA	Medulla	56	13	Others
	R1.63.R2.93.R3.18.P1.56	scRNA-seq	SHARE-seq	Ma-2020-RNA	Medulla	56	9	Others
	R1.64.R2.80.R3.13.P1.56	scRNA-seq	SHARE-seq	Ma-2020-RNA	Medulla	56	19	Others
	R1.65.R2.12.R3.36.P1.56	scRNA-seq	SHARE-seq	Ma-2020-RNA	Medulla	56	13	Others
	R1.65.R2.24.R3.17.P1.56	scRNA-seq	SHARE-seq	Ma-2020-RNA	Medulla	56	3	Others
	R1.65.R2.41.R3.32.P1.56	scRNA-seq	SHARE-seq	Ma-2020-RNA	Medulla	56	11	Others
	R1.65.R2.46.R3.20.P1.56	scRNA-seq	SHARE-seq	Ma-2020-RNA	Medulla	56	13	Others
	R1.65.R2.52.R3.10.P1.56	scRNA-seq	SHARE-seq	Ma-2020-RNA	Medulla	56	13	Others
	R1.65.R2.54.R3.73.P1.56	scRNA-seq	SHARE-seq	Ma-2020-RNA	Medulla	56	8	Others
	R1.65.R2.91.R3.39.P1.56	scRNA-seq	SHARE-seq	Ma-2020-RNA	Medulla	56	11	Others
	R1.67.R2.71.R3.62.P1.56	scRNA-seq	SHARE-seq	Ma-2020-RNA	Medulla	56	1	Others
	R1.67.R2.79.R3.44.P1.56	scRNA-seq	SHARE-seq	Ma-2020-RNA	Medulla	56	13	Others
	R1.68.R2.73.R3.18.P1.56	scRNA-seq	SHARE-seq	Ma-2020-RNA	Medulla	56	13	Others
	R1.68.R2.92.R3.83.P1.56	scRNA-seq	SHARE-seq	Ma-2020-RNA	Medulla	56	13	Others
	R1.69.R2.25.R3.31.P1.56	scRNA-seq	SHARE-seq	Ma-2020-RNA	Medulla	56	13	Others
	R1.70.R2.06.R3.86.P1.56	scRNA-seq	SHARE-seq	Ma-2020-RNA	Medulla	56	13	Others
	R1.70.R2.21.R3.70.P1.56	scRNA-seq	SHARE-seq	Ma-2020-RNA	Medulla	56	8	Others
	R1.72.R2.17.R3.44.P1.56	scRNA-seq	SHARE-seq	Ma-2020-RNA	Medulla	56	13	Others
	R1.72.R2.45.R3.88.P1.56	scRNA-seq	SHARE-seq	Ma-2020-RNA	Medulla	56	13	Others
	R1.74.R2.82.R3.67.P1.56	scRNA-seq	SHARE-seq	Ma-2020-RNA	Medulla	56	13	Others
	R1.75.R2.17.R3.69.P1.56	scRNA-seq	SHARE-seq	Ma-2020-RNA	Medulla	56	13	Others
	R1.75.R2.62.R3.80.P1.56	scRNA-seq	SHARE-seq	Ma-2020-RNA	Medulla	56	13	Others
	R1.75.R2.77.R3.82.P1.56	scRNA-seq	SHARE-seq	Ma-2020-RNA	Medulla	56	8	Others
	R1.75.R2.92.R3.41.P1.56	scRNA-seq	SHARE-seq	Ma-2020-RNA	Medulla	56	3	Others
	R1.75.R2.94.R3.68.P1.56	scRNA-seq	SHARE-seq	Ma-2020-RNA	Medulla	56	6	Others
	R1.76.R2.18.R3.68.P1.56	scRNA-seq	SHARE-seq	Ma-2020-RNA	Medulla	56	8	Others
	R1.76.R2.47.R3.66.P1.56	scRNA-seq	SHARE-seq	Ma-2020-RNA	Medulla	56	3	Others
	R1.76.R2.63.R3.05.P1.56	scRNA-seq	SHARE-seq	Ma-2020-RNA	Medulla	56	11	Others
	R1.76.R2.82.R3.68.P1.56	scRNA-seq	SHARE-seq	Ma-2020-RNA	Medulla	56	13	Others
	R1.76.R2.92.R3.11.P1.56	scRNA-seq	SHARE-seq	Ma-2020-RNA	Medulla	56	13	Others
	R1.77.R2.62.R3.31.P1.56	scRNA-seq	SHARE-seq	Ma-2020-RNA	Medulla	56	3	Others
	R1.78.R2.14.R3.80.P1.56	scRNA-seq	SHARE-seq	Ma-2020-RNA	Medulla	56	11	Others
	R1.79.R2.23.R3.90.P1.56	scRNA-seq	SHARE-seq	Ma-2020-RNA	Medulla	56	13	Others
	R1.79.R2.89.R3.18.P1.56	scRNA-seq	SHARE-seq	Ma-2020-RNA	Medulla	56	6	Others
	R1.80.R2.44.R3.71.P1.56	scRNA-seq	SHARE-seq	Ma-2020-RNA	Medulla	56	6	Others
	R1.80.R2.79.R3.80.P1.56	scRNA-seq	SHARE-seq	Ma-2020-RNA	Medulla	56	11	Others
	R1.81.R2.31.R3.06.P1.56	scRNA-seq	SHARE-seq	Ma-2020-RNA	Medulla	56	11	Others
	R1.81.R2.32.R3.62.P1.56	scRNA-seq	SHARE-seq	Ma-2020-RNA	Medulla	56	11	Others
	R1.81.R2.50.R3.63.P1.56	scRNA-seq	SHARE-seq	Ma-2020-RNA	Medulla	56	3	Others
	R1.82.R2.75.R3.22.P1.56	scRNA-seq	SHARE-seq	Ma-2020-RNA	Medulla	56	11	Others
	R1.84.R2.67.R3.91.P1.56	scRNA-seq	SHARE-seq	Ma-2020-RNA	Medulla	56	9	Others
	R1.84.R2.71.R3.29.P1.56	scRNA-seq	SHARE-seq	Ma-2020-RNA	Medulla	56	13	Others
	R1.84.R2.75.R3.16.P1.56	scRNA-seq	SHARE-seq	Ma-2020-RNA	Medulla	56	13	Others
	R1.85.R2.21.R3.65.P1.56	scRNA-seq	SHARE-seq	Ma-2020-RNA	Medulla	56	13	Others
	R1.86.R2.49.R3.86.P1.56	scRNA-seq	SHARE-seq	Ma-2020-RNA	Medulla	56	13	Others
	R1.87.R2.22.R3.29.P1.56	scRNA-seq	SHARE-seq	Ma-2020-RNA	Medulla	56	13	Others
	R1.87.R2.48.R3.18.P1.56	scRNA-seq	SHARE-seq	Ma-2020-RNA	Medulla	56	13	Others
	R1.88.R2.49.R3.09.P1.56	scRNA-seq	SHARE-seq	Ma-2020-RNA	Medulla	56	6	Others
	R1.88.R2.57.R3.01.P1.56	scRNA-seq	SHARE-seq	Ma-2020-RNA	Medulla	56	13	Others
	R1.88.R2.63.R3.38.P1.56	scRNA-seq	SHARE-seq	Ma-2020-RNA	Medulla	56	13	Others
	R1.90.R2.32.R3.45.P1.56	scRNA-seq	SHARE-seq	Ma-2020-RNA	Medulla	56	6	Others
	R1.90.R2.85.R3.01.P1.56	scRNA-seq	SHARE-seq	Ma-2020-RNA	Medulla	56	3	Others
	R1.90.R2.90.R3.44.P1.56	scRNA-seq	SHARE-seq	Ma-2020-RNA	Medulla	56	13	Others
	R1.90.R2.90.R3.72.P1.56	scRNA-seq	SHARE-seq	Ma-2020-RNA	Medulla	56	11	Others
	R1.90.R2.90.R3.87.P1.56	scRNA-seq	SHARE-seq	Ma-2020-RNA	Medulla	56	11	Others
	R1.91.R2.53.R3.44.P1.56	scRNA-seq	SHARE-seq	Ma-2020-RNA	Medulla	56	13	Others
	R1.93.R2.16.R3.17.P1.56	scRNA-seq	SHARE-seq	Ma-2020-RNA	Medulla	56	13	Others
	R1.93.R2.19.R3.42.P1.56	scRNA-seq	SHARE-seq	Ma-2020-RNA	Medulla	56	3	Others
	R1.94.R2.08.R3.51.P1.56	scRNA-seq	SHARE-seq	Ma-2020-RNA	Medulla	56	6	Others
	R1.94.R2.90.R3.83.P1.56	scRNA-seq	SHARE-seq	Ma-2020-RNA	Medulla	56	13	Others
	R1.95.R2.08.R3.29.P1.56	scRNA-seq	SHARE-seq	Ma-2020-RNA	Medulla	56	13	Others
	R1.95.R2.43.R3.32.P1.56	scRNA-seq	SHARE-seq	Ma-2020-RNA	Medulla	56	6	Others
	R1.95.R2.60.R3.06.P1.56	scRNA-seq	SHARE-seq	Ma-2020-RNA	Medulla	56	4	Others
	R1.96.R2.09.R3.01.P1.56	scRNA-seq	SHARE-seq	Ma-2020-RNA	Medulla	56	13	Others
	R1.96.R2.12.R3.44.P1.56	scRNA-seq	SHARE-seq	Ma-2020-RNA	Medulla	56	13	Others
	R1.96.R2.13.R3.29.P1.56	scRNA-seq	SHARE-seq	Ma-2020-RNA	Medulla	56	11	Others
	R1.01.R2.03.R3.73.P1.56	scRNA-seq	SHARE-seq	Ma-2020-RNA	alow CD34+ bulge	56	16	Others
	R1.01.R2.48.R3.42.P1.56	scRNA-seq	SHARE-seq	Ma-2020-RNA	alow CD34+ bulge	56	8	Others
	R1.01.R2.57.R3.01.P1.56	scRNA-seq	SHARE-seq	Ma-2020-RNA	alow CD34+ bulge	56	16	Others
	R1.02.R2.14.R3.32.P1.56	scRNA-seq	SHARE-seq	Ma-2020-RNA	alow CD34+ bulge	56	16	Others
	R1.02.R2.35.R3.72.P1.56	scRNA-seq	SHARE-seq	Ma-2020-RNA	alow CD34+ bulge	56	16	Others
	R1.02.R2.81.R3.44.P1.56	scRNA-seq	SHARE-seq	Ma-2020-RNA	alow CD34+ bulge	56	16	Others
	R1.02.R2.89.R3.18.P1.56	scRNA-seq	SHARE-seq	Ma-2020-RNA	alow CD34+ bulge	56	24	Others
	R1.04.R2.16.R3.91.P1.56	scRNA-seq	SHARE-seq	Ma-2020-RNA	alow CD34+ bulge	56	8	Others
	R1.04.R2.93.R3.33.P1.56	scRNA-seq	SHARE-seq	Ma-2020-RNA	alow CD34+ bulge	56	16	Others
	R1.05.R2.53.R3.18.P1.56	scRNA-seq	SHARE-seq	Ma-2020-RNA	alow CD34+ bulge	56	11	Others
	R1.05.R2.57.R3.16.P1.56	scRNA-seq	SHARE-seq	Ma-2020-RNA	alow CD34+ bulge	56	8	Others
	R1.06.R2.07.R3.31.P1.56	scRNA-seq	SHARE-seq	Ma-2020-RNA	alow CD34+ bulge	56	10	Others
	R1.06.R2.77.R3.16.P1.56	scRNA-seq	SHARE-seq	Ma-2020-RNA	alow CD34+ bulge	56	16	Others
	R1.07.R2.23.R3.65.P1.56	scRNA-seq	SHARE-seq	Ma-2020-RNA	alow CD34+ bulge	56	16	Others
	R1.07.R2.45.R3.60.P1.56	scRNA-seq	SHARE-seq	Ma-2020-RNA	alow CD34+ bulge	56	16	Others
	R1.08.R2.02.R3.38.P1.56	scRNA-seq	SHARE-seq	Ma-2020-RNA	alow CD34+ bulge	56	16	Others
	R1.08.R2.03.R3.89.P1.56	scRNA-seq	SHARE-seq	Ma-2020-RNA	alow CD34+ bulge	56	16	Others
	R1.08.R2.06.R3.16.P1.56	scRNA-seq	SHARE-seq	Ma-2020-RNA	alow CD34+ bulge	56	16	Others
	R1.08.R2.25.R3.33.P1.56	scRNA-seq	SHARE-seq	Ma-2020-RNA	alow CD34+ bulge	56	8	Others
	R1.08.R2.43.R3.40.P1.56	scRNA-seq	SHARE-seq	Ma-2020-RNA	alow CD34+ bulge	56	8	Others
	R1.09.R2.20.R3.39.P1.56	scRNA-seq	SHARE-seq	Ma-2020-RNA	alow CD34+ bulge	56	16	Others
	R1.09.R2.61.R3.88.P1.56	scRNA-seq	SHARE-seq	Ma-2020-RNA	alow CD34+ bulge	56	8	Others
	R1.09.R2.63.R3.02.P1.56	scRNA-seq	SHARE-seq	Ma-2020-RNA	alow CD34+ bulge	56	16	Others
	R1.10.R2.13.R3.60.P1.56	scRNA-seq	SHARE-seq	Ma-2020-RNA	alow CD34+ bulge	56	6	Others
	R1.11.R2.22.R3.37.P1.56	scRNA-seq	SHARE-seq	Ma-2020-RNA	alow CD34+ bulge	56	16	Others
	R1.12.R2.11.R3.89.P1.56	scRNA-seq	SHARE-seq	Ma-2020-RNA	alow CD34+ bulge	56	16	Others
	R1.13.R2.46.R3.85.P1.56	scRNA-seq	SHARE-seq	Ma-2020-RNA	alow CD34+ bulge	56	16	Others
	R1.14.R2.24.R3.60.P1.56	scRNA-seq	SHARE-seq	Ma-2020-RNA	alow CD34+ bulge	56	16	Others
	R1.14.R2.26.R3.43.P1.56	scRNA-seq	SHARE-seq	Ma-2020-RNA	alow CD34+ bulge	56	16	Others
	R1.14.R2.62.R3.33.P1.56	scRNA-seq	SHARE-seq	Ma-2020-RNA	alow CD34+ bulge	56	16	Others
	R1.15.R2.53.R3.80.P1.56	scRNA-seq	SHARE-seq	Ma-2020-RNA	alow CD34+ bulge	56	16	Others
	R1.16.R2.28.R3.16.P1.56	scRNA-seq	SHARE-seq	Ma-2020-RNA	alow CD34+ bulge	56	16	Others
	R1.16.R2.35.R3.62.P1.56	scRNA-seq	SHARE-seq	Ma-2020-RNA	alow CD34+ bulge	56	10	Others
	R1.16.R2.54.R3.40.P1.56	scRNA-seq	SHARE-seq	Ma-2020-RNA	alow CD34+ bulge	56	16	Others
	R1.16.R2.70.R3.15.P1.56	scRNA-seq	SHARE-seq	Ma-2020-RNA	alow CD34+ bulge	56	8	Others
	R1.17.R2.50.R3.38.P1.56	scRNA-seq	SHARE-seq	Ma-2020-RNA	alow CD34+ bulge	56	8	Others
	R1.18.R2.17.R3.13.P1.56	scRNA-seq	SHARE-seq	Ma-2020-RNA	alow CD34+ bulge	56	16	Others
	R1.18.R2.38.R3.84.P1.56	scRNA-seq	SHARE-seq	Ma-2020-RNA	alow CD34+ bulge	56	16	Others
	R1.18.R2.52.R3.74.P1.56	scRNA-seq	SHARE-seq	Ma-2020-RNA	alow CD34+ bulge	56	20	Others
	R1.20.R2.24.R3.36.P1.56	scRNA-seq	SHARE-seq	Ma-2020-RNA	alow CD34+ bulge	56	16	Others
	R1.20.R2.42.R3.40.P1.56	scRNA-seq	SHARE-seq	Ma-2020-RNA	alow CD34+ bulge	56	8	Others
	R1.21.R2.85.R3.20.P1.56	scRNA-seq	SHARE-seq	Ma-2020-RNA	alow CD34+ bulge	56	16	Others
	R1.22.R2.03.R3.70.P1.56	scRNA-seq	SHARE-seq	Ma-2020-RNA	alow CD34+ bulge	56	10	Others
	R1.22.R2.31.R3.62.P1.56	scRNA-seq	SHARE-seq	Ma-2020-RNA	alow CD34+ bulge	56	16	Others
	R1.23.R2.34.R3.30.P1.56	scRNA-seq	SHARE-seq	Ma-2020-RNA	alow CD34+ bulge	56	16	Others
	R1.23.R2.86.R3.89.P1.56	scRNA-seq	SHARE-seq	Ma-2020-RNA	alow CD34+ bulge	56	24	Others
	R1.24.R2.06.R3.67.P1.56	scRNA-seq	SHARE-seq	Ma-2020-RNA	alow CD34+ bulge	56	8	Others
	R1.24.R2.28.R3.03.P1.56	scRNA-seq	SHARE-seq	Ma-2020-RNA	alow CD34+ bulge	56	16	Others
	R1.25.R2.01.R3.44.P1.56	scRNA-seq	SHARE-seq	Ma-2020-RNA	alow CD34+ bulge	56	8	Others
	R1.25.R2.43.R3.70.P1.56	scRNA-seq	SHARE-seq	Ma-2020-RNA	alow CD34+ bulge	56	10	Others
	R1.25.R2.45.R3.28.P1.56	scRNA-seq	SHARE-seq	Ma-2020-RNA	alow CD34+ bulge	56	16	Others
	R1.25.R2.50.R3.82.P1.56	scRNA-seq	SHARE-seq	Ma-2020-RNA	alow CD34+ bulge	56	16	Others
	R1.25.R2.62.R3.20.P1.56	scRNA-seq	SHARE-seq	Ma-2020-RNA	alow CD34+ bulge	56	8	Others
	R1.26.R2.30.R3.66.P1.56	scRNA-seq	SHARE-seq	Ma-2020-RNA	alow CD34+ bulge	56	10	Others
	R1.26.R2.63.R3.18.P1.56	scRNA-seq	SHARE-seq	Ma-2020-RNA	alow CD34+ bulge	56	8	Others
	R1.27.R2.03.R3.67.P1.56	scRNA-seq	SHARE-seq	Ma-2020-RNA	alow CD34+ bulge	56	8	Others
	R1.27.R2.50.R3.84.P1.56	scRNA-seq	SHARE-seq	Ma-2020-RNA	alow CD34+ bulge	56	16	Others
[truncated: 3,929 more rows]

## Sheet: Figure 3e
Script in Github	Cells count of subgroups for Basal cells
We provide scripts to reproduce the results.		Raw Basal 1	Raw Basal 2	Others
URL:https://github.com/BioX-NKU/scButterfly_source	Predicted Basal 1	600	10	25
scButterfly_source/experiment/RNA_ATAC/GO_analysis	Predicted Basal 2	233	425	238
	Others	166	106	4124

## Sheet: Figure 3f
Script in Github	DEGs							Biology process terms enriched Gene Ontology analysis (Please note that the results here are based on an updated version of the Gene Ontology resource, which may lead to slight differences of the enriched items compared to those mentioned in the manuscript.)
We provide scripts to reproduce the results.		names	scores	pvals	pvals_adj	logfoldchanges			Mus musculus (REF)	upload_1 ( Hierarchy ) NEW! Tips)
URL:https://github.com/BioX-NKU/scButterfly_source	0	Itpkb	33.3545	6.26819e-244	2.02174e-241	1.17232		GO biological process complete	#	#	expected	Fold Enrichment	+/-	raw P value	FDR
scButterfly_source/experiment/RNA_ATAC/GO_analysis	1	Eya2	33.3341	1.23896e-243	2.06493e-241	2.06821		positive regulation of melanocyte differentiation	5	2	0.01	> 100	+	2.9e-05	0.0744
	2	Lrrc8c	33.3252	1.6682e-243	2.19409e-241	1.09824		regulation of melanocyte differentiation	7	2	0.01	> 100	+	6.08e-05	0.039
	3	Atp6v1b2	33.3158	2.28141e-243	2.44437e-241	0.786009		positive regulation of pigment cell differentiation	7	2	0.01	> 100	+	6.08e-05	0.0374
	4	Mtss1	33.3035	3.44023e-243	2.94877e-241	1.03772		positive regulation of developmental pigmentation	8	2	0.01	> 100	+	8.09e-05	0.0445
	5	Abtb2	33.292	5.04683e-243	3.57655e-241	0.749176		regulation of pigment cell differentiation	9	2	0.02	> 100	+	0.000104	0.0445
	6	Plpp3	33.268	1.12017e-242	6.85819e-241	0.672261		actin filament polymerization	32	3	0.06	54.23	+	2.28e-05	0.0879
	7	Hsph1	33.2528	1.86129e-242	9.79627e-241	0.651965		hair follicle morphogenesis	38	3	0.07	45.67	+	3.86e-05	0.0495
	8	Gsn	33.2474	2.22753e-242	1.11812e-240	0.852406		epidermis morphogenesis	44	3	0.08	39.44	+	6.01e-05	0.0402
	9	Csnk2a2	33.2473	2.23625e-242	1.11812e-240	0.854489		heart valve morphogenesis	54	3	0.09	32.14	+	0.000111	0.0463
	10	Adcy2	33.2283	4.20869e-242	1.75362e-240	1.2497		actin polymerization or depolymerization	55	3	0.1	31.55	+	0.000117	0.0476
	11	Ano9	33.2004	1.0608e-241	4.02836e-240	1.44734		hair follicle development	107	4	0.18	21.63	+	3.45e-05	0.0483
	12	Ank	33.1968	1.19708e-241	4.43364e-240	1.93369		hair cycle process	111	4	0.19	20.85	+	3.98e-05	0.0472
	13	Krt17	33.1712	2.79955e-241	9.43668e-240	1.67248		molting cycle process	111	4	0.19	20.85	+	3.98e-05	0.0438
	14	Efnb2	33.1217	1.44715e-240	4.43005e-239	1.0546		hair cycle	117	4	0.2	19.78	+	4.89e-05	0.0471
	15	H3f3b	33.1082	2.26332e-240	6.78996e-239	0.730562		molting cycle	117	4	0.2	19.78	+	4.89e-05	0.0443
	16	Runx1	33.0974	3.2365e-240	9.61336e-239	0.830444		ossification	262	5	0.45	11.04	+	8.42e-05	0.0447
	17	Mcf2l	33.0747	6.87783e-240	1.94656e-238	1.51117		positive regulation of T cell activation	273	5	0.47	10.6	+	0.000102	0.045
	18	Rgs20	33.0622	1.03808e-239	2.83114e-238	2.83464		positive regulation of cell-cell adhesion	350	6	0.61	9.92	+	2.8e-05	0.0863
	19	Tnip1	33.0575	1.21249e-239	3.27701e-238	0.687544		positive regulation of leukocyte activation	397	6	0.69	8.74	+	5.66e-05	0.0415
	20	Polg2	33.0309	2.9259e-239	7.50231e-238	1.35511		positive regulation of cell activation	421	6	0.73	8.24	+	7.82e-05	0.0446
	21	Kitl	33.006	6.65705e-239	1.66426e-237	4.69326		morphogenesis of an epithelium	530	7	0.92	7.64	+	3e-05	0.0578
	22	9530026P05Rik	32.9983	8.59756e-239	2.13163e-237	1.71488		positive regulation of cell adhesion	535	7	0.92	7.57	+	3.19e-05	0.0491
	23	Plat	32.9976	8.79981e-239	2.16389e-237	1.06943		tissue morphogenesis	642	7	1.11	6.31	+	0.000101	0.0456
	24	Gpcpd1	32.955	3.5893e-238	8.61431e-237	1.01784		regulation of cell adhesion	839	8	1.45	5.52	+	7.69e-05	0.0456
	25	Pcsk5	32.9509	4.10993e-238	9.70851e-237	0.578931		regulation of multicellular organismal development	1592	11	2.75	4	+	5.37e-05	0.0435
	26	Ctsc	32.9509	4.10993e-238	9.70851e-237	0.716583		tissue development	1849	12	3.2	3.75	+	4.13e-05	0.0424
	27	Rnf150	32.9461	4.81654e-238	1.12888e-236	2.45903		cell surface receptor signaling pathway	1900	12	3.28	3.65	+	5.39e-05	0.0415
	28	Slc41a1	32.9342	7.11907e-238	1.63032e-236	0.648483		anatomical structure morphogenesis	2333	13	4.03	3.22	+	8.79e-05	0.0437
	29	Sox9	32.9299	8.21431e-238	1.86689e-236	1.45234		regulation of multicellular organismal process	3270	17	5.65	3.01	+	1.02e-05	0.0786
	30	Tiam2	32.9254	9.51458e-238	2.14615e-236	0.63668		regulation of signal transduction	3065	15	5.3	2.83	+	9.1e-05	0.0425
	31	Ammecr1	32.9246	9.77563e-238	2.18857e-236	0.606872		regulation of signaling	3542	17	6.12	2.78	+	3e-05	0.066
	32	Skint4	32.9235	1.01218e-237	2.24929e-236	1.19245		regulation of cell communication	3543	17	6.12	2.78	+	3.01e-05	0.0515
	33	Slc12a2	32.9213	1.08934e-237	2.40295e-236	1.29203		regulation of response to stimulus	4094	19	7.08	2.68	+	1.18e-05	0.0608
	34	Slit3	32.9173	1.24237e-237	2.70079e-236	1.88622		negative regulation of biological process	5522	21	9.55	2.2	+	8.62e-05	0.0443
	35	mt-Cytb	32.9149	1.34743e-237	2.90812e-236	0.208913		developmental process	5880	22	10.16	2.16	+	5.74e-05	0.0402
	36	Gli2	32.9049	1.87146e-237	3.98183e-236	0.89892		positive regulation of biological process	6391	23	11.05	2.08	+	8.87e-05	0.0427
	37	Gas7	32.8583	8.66939e-237	1.76926e-235	1.46629		cellular response to stimulus	6747	24	11.66	2.06	+	5.18e-05	0.0443
	38	Adamts9	32.847	1.25559e-236	2.52804e-235	2.23271		response to stimulus	8811	30	15.23	1.97	+	1.26e-06	0.0195
	39	Tle1	32.8246	2.62258e-236	5.17615e-235	2.50083
	40	Gmds	32.82	3.04802e-236	5.97651e-235	0.871754
	41	Tenm3	32.8181	3.25443e-236	6.29889e-235	1.59411
	42	Adgrl3	32.8132	3.81152e-236	7.32984e-235	3.00576
	43	Ephb6	32.8023	5.45404e-236	1.04217e-234	0.373841
	44	Arhgap24	32.799	6.07522e-236	1.15352e-234	1.82832
	45	Jag1	32.7942	7.11452e-236	1.34236e-234	0.51866
	46	Rassf9	32.7921	7.62522e-236	1.42973e-234	1.65061
	47	Bach2	32.7892	8.39584e-236	1.56444e-234	0.436938
	48	Cxcl12	32.7811	1.09508e-235	2.01548e-234	4.97121
	49	Pglyrp4	32.7756	1.31227e-235	2.38594e-234	2.94832
	50	Shroom3	32.7586	2.29274e-235	4.14351e-234	1.26786
	51	1700047G03Rik	32.7417	3.98927e-235	7.08155e-234	0.267458
	52	Rnf213	32.7237	7.18339e-235	1.26766e-233	0.483133
	53	Phlpp1	32.723	7.35096e-235	1.28964e-233	0.522933
	54	Ehf	32.7181	8.63849e-235	1.50671e-233	10.2447
	55	Zfpm2	32.7103	1.11318e-234	1.93036e-233	1.22047
	56	Col4a1	32.6886	2.26523e-234	3.90556e-233	2.57059
	57	Filip1l	32.6872	2.37202e-234	4.06632e-233	0.48323
	58	Dusp10	32.6739	3.67401e-234	6.22714e-233	1.74099
	59	Gramd1b	32.662	5.41289e-234	9.07188e-233	0.788708
	60	Kif26b	32.6464	9.01453e-234	1.50242e-232	1.34472
	61	Kalrn	32.6195	2.17236e-233	3.52275e-232	1.90542
	62	Dab2	32.5656	1.26123e-232	1.99142e-231	1.56596
	63	Adamts1	32.5126	7.0681e-232	1.10439e-230	1.67184
	64	Mfhas1	32.5079	8.23437e-232	1.27995e-230	0.544037
	65	Abi3bp	32.5025	9.81512e-232	1.5178e-230	2.88407
	66	Nav2	32.4979	1.14341e-231	1.7591e-230	0.813689
	67	Stxbp6	32.492	1.3838e-231	2.11806e-230	2.75016
	68	Agpat4	32.4639	3.44341e-231	5.19107e-230	0.5335
	69	Alcam	32.4357	8.62723e-231	1.28765e-229	1.77387
	70	Kcnh1	32.4251	1.21547e-230	1.80515e-229	2.00238
	71	Ltbp1	32.4068	2.20126e-230	3.23715e-229	2.77439
	72	Gatm	32.3994	2.79766e-230	4.07426e-229	1.19785
	73	Fam71a	32.3942	3.30751e-230	4.79349e-229	2.35933
	74	Lama4	32.3899	3.80742e-230	5.49148e-229	1.78182
	75	Rnf152	32.387	4.18727e-230	6.01044e-229	1.44901
	76	Ccnd3	32.3789	5.44376e-230	7.66727e-229	0.602587
	77	Suco	32.3583	1.05882e-229	1.48432e-228	0.411548
	78	Dnm3	32.3521	1.29505e-229	1.80705e-228	1.3167
	79	Slc20a1	32.3398	1.92983e-229	2.66797e-228	0.595756
	80	Dmd	32.335	2.25499e-229	3.10319e-228	0.197025
	81	Myo1b	32.2996	7.09498e-229	9.71915e-228	1.01969
	82	mt-Nd4l	32.2952	8.16401e-229	1.11327e-227	0.0862884
	83	Ephb1	32.293	8.77405e-229	1.19105e-227	4.14189
	84	Hmcn1	32.2703	1.82383e-228	2.46464e-227	2.07373
	85	Cobll1	32.2682	1.95259e-228	2.62681e-227	0.260269
	86	Fdft1	32.2614	2.43255e-228	3.25788e-227	0.195103
	87	Dusp5	32.2576	2.75652e-228	3.67536e-227	1.93165
	88	Fgfr1	32.2389	5.03377e-228	6.68199e-227	1.53357
	89	Ncald	32.2183	9.78114e-228	1.28699e-226	12.619
	90	Adamtsl1	32.2062	1.44691e-227	1.88728e-226	1.71228
	91	Gfra1	32.1659	5.29104e-227	6.84186e-226	1.38198
	92	Ptpre	32.1564	7.18481e-227	9.25082e-226	2.09293
	93	Elmo1	32.1454	1.02463e-226	1.31362e-225	2.71893
	94	Ypel5	32.134	1.47768e-226	1.87048e-225	0.972947
	95	Pdzrn3	32.1031	3.98511e-226	5.00224e-225	1.11015
	96	Gm11146	32.0886	6.35976e-226	7.91671e-225	1.31627
	97	Epas1	32.0861	6.88352e-226	8.53329e-225	1.4273
	98	Lmtk2	32.0288	4.33905e-225	5.2701e-224	0.655818
	99	Ythdc1	31.9853	1.7436e-224	2.1092e-223	0.614853
	100	Itgb8	31.9554	4.54232e-224	5.47268e-223	1.72611
	101	Baiap2	31.9311	9.87527e-224	1.18031e-222	0.415241
	102	Nebl	31.9263	1.15165e-223	1.37101e-222	1.79493
	103	Dlc1	31.8968	2.96145e-223	3.49778e-222	1.31702
	104	Rtn2	31.8948	3.15619e-223	3.71316e-222	5.76886
	105	Fst	31.8942	3.21586e-223	3.76858e-222	1.91112
	106	Egln3	31.8666	7.75241e-223	9.0495e-222	2.02603
	107	Sostdc1	31.8603	9.48857e-223	1.10332e-221	1.37548
	108	Mccc2	31.8341	2.18499e-222	2.52115e-221	0.209726
	109	Enox1	31.8181	3.63269e-222	4.1755e-221	1.17023
	110	Hsp90aa1	31.8037	5.75184e-222	6.58607e-221	0.317519
	111	Trpc4	31.7978	6.93283e-222	7.90817e-221	2.08606
	112	Scube2	31.7861	1.0071e-221	1.14011e-220	1.52345
	113	Vdr	31.7716	1.59982e-221	1.79085e-220	1.29105
	114	Ctnnd2	31.7711	1.62388e-221	1.81102e-220	0.625634
	115	Bcl11a	31.7576	2.4939e-221	2.771e-220	0.902777
	116	Farp1	31.7554	2.67206e-221	2.958e-220	0.985635
	117	Lrig1	31.6941	1.87223e-220	2.04243e-219	1.53938
	118	Tmem45a	31.6481	8.04682e-220	8.71497e-219	0.867443
	119	Irf1	31.619	2.02203e-219	2.18205e-218	1.06395
	120	Prickle2	31.597	4.06343e-219	4.36928e-218	0.880264
	121	Col4a2	31.5504	1.7712e-218	1.89096e-217	4.07961
	122	Sgms2	31.5442	2.15552e-218	2.29311e-217	1.09427
	123	Arl4a	31.537	2.70204e-218	2.86435e-217	0.513402
	124	Plk2	31.5171	5.07079e-218	5.35646e-217	0.809587
	125	Dapk2	31.5133	5.70843e-218	6.00887e-217	0.990292
	126	Gpnmb	31.5036	7.76092e-218	8.14083e-217	4.17763
	127	Ctsb	31.4861	1.34673e-217	1.40774e-216	0.648853
	128	Malt1	31.4463	4.71402e-217	4.89345e-216	0.408853
	129	Barx2	31.4361	6.50009e-217	6.72423e-216	0.883514
	130	Kcnq5	31.4125	1.36491e-216	1.40712e-215	0.420945
	131	Heg1	31.3949	2.37347e-216	2.4385e-215	10.0047
	132	Tns3	31.3229	2.27785e-215	2.31646e-214	0.977158
	133	Ripk2	31.3141	3.00151e-215	3.04207e-214	0.505208
	134	Gm42906	31.2854	7.36043e-215	7.43478e-214	3.64838
	135	Atxn7l1	31.2795	8.87735e-215	8.90704e-214	0.740903
	136	Cers4	31.2165	6.37126e-214	6.37126e-213	0.687962
	137	Rnd3	31.1969	1.17506e-213	1.16728e-212	0.368257
	138	Nav3	31.1444	6.04761e-213	5.96804e-212	1.14094
	139	Msra	31.1056	2.02446e-212	1.99127e-211	0.781322
	140	Iqgap2	31.0892	3.37588e-212	3.30968e-211	3.49119
	141	Btg2	30.9899	7.37696e-211	7.18535e-210	0.86369
	142	Abca12	30.9509	2.46815e-210	2.39627e-209	0.659077
	143	Ldlrad4	30.9204	6.34836e-210	6.14358e-209	0.320399
	144	Pkib	30.9136	7.83669e-210	7.55951e-209	0.81013
	145	Ism1	30.9039	1.05924e-209	1.0185e-208	0.817537
	146	Trps1	30.8821	2.08021e-209	1.98746e-208	0.458976
	147	Alox12e	30.8635	3.68918e-209	3.51351e-208	2.71441
	148	Samd5	30.8154	1.62899e-208	1.5465e-207	0.632524
	149	Gpc4	30.7814	4.65073e-208	4.40132e-207	1.4401
	150	Hdac5	30.7787	5.05398e-208	4.76791e-207	0.288691
	151	Faah	30.7339	2.00526e-207	1.87993e-206	22.8872
	152	Prkg1	30.6886	8.08475e-207	7.53238e-206	1.26115
	153	Pls3	30.6049	1.05274e-205	9.77774e-205	0.634374
	154	H2-Q6	30.6026	1.13121e-205	1.04742e-204	2.94594
	155	Txnrd3	30.5265	1.15843e-204	1.06604e-203	0.347986
	156	Setbp1	30.4821	4.50425e-204	4.13234e-203	0.498146
	157	Nrbp2	30.4709	6.32871e-204	5.78845e-203	0.24894
	158	Cacna1c	30.452	1.12588e-203	1.02664e-202	1.48744
	159	Gli3	30.4193	3.05255e-203	2.77505e-202	0.589121
	160	Nfatc1	30.393	6.79369e-203	6.15742e-202	0.670508
	161	Sdc1	30.3788	1.04631e-202	9.45464e-202	0.307413
	162	Sgms1	30.3021	1.07617e-201	9.63737e-201	0.292393
	163	Pappa	30.2792	2.15376e-201	1.923e-200	4.86412
	164	Ripk4	30.276	2.37082e-201	2.11052e-200	0.342811
	165	Irs2	30.2469	5.72454e-201	5.06597e-200	1.17598
	166	Flrt2	30.231	9.27963e-201	8.18791e-200	0.565183
	167	Ptprm	30.2123	1.63177e-200	1.43558e-199	0.596873
	168	Zfp395	30.1917	3.04664e-200	2.67249e-199	0.856781
	169	Creb5	30.1609	7.7115e-200	6.74475e-199	0.650656
	170	Clic4	29.9374	6.41702e-197	5.56389e-196	1.07627
	171	Fam107b	29.8864	2.95876e-196	2.55066e-195	0.979712
	172	Krt77	29.8432	1.07589e-195	9.24832e-195	0.815458
	173	Dnaja4	29.8128	2.66609e-195	2.28522e-194	0.343642
	174	Klk7	29.7205	4.1779e-194	3.55062e-193	13.8602
	175	Arrdc3	29.5695	3.69262e-192	3.12934e-191	0.407471
	176	Apoe	29.4339	2.02144e-190	1.70346e-189	0.793427
	177	Prlr	29.4196	3.08184e-190	2.58978e-189	0.815419
	178	Pxdc1	29.4034	4.96447e-190	4.14858e-189	1.15238
	179	Rbpj	29.3788	1.02506e-189	8.54219e-189	0.188956
	180	Epcam	29.3317	4.08587e-189	3.39546e-188	1.01216
	181	Xylt1	29.2957	1.17597e-188	9.74559e-188	0.678258
	182	Cldn1	29.2887	1.44563e-188	1.19474e-187	0.917778
	183	Zbtb7c	29.2308	7.88351e-188	6.4974e-187	0.687496
	184	H2-K1	29.2271	8.78398e-188	7.21971e-187	0.623042
	185	Skint3	29.2123	1.35369e-187	1.10958e-186	0.829951
	186	Sgpl1	29.197	2.1145e-187	1.72848e-186	0.57234
	187	Rel	29.1704	4.60447e-187	3.75365e-186	0.571705
	188	Fam83b	29.1319	1.41574e-186	1.151e-185	0.258378
	189	Igfbp7	29.0783	6.75402e-186	5.46148e-185	5.39054
	190	Ephx1	29.0472	1.66909e-185	1.34604e-184	0.681211
	191	Nkain2	28.9956	7.48069e-185	6.00056e-184	0.29944
	192	Abhd12b	28.9122	8.39853e-184	6.70095e-183	0.270515
	193	Insig2	28.8704	2.8115e-183	2.23727e-182	1.112
	194	Itpr1	28.7872	3.10264e-182	2.44945e-181	12.5886
	195	Acsl4	28.78	3.81338e-182	2.9948e-181	1.2178
	196	Rc3h1	28.7605	6.69424e-182	5.24353e-181	0.158758
	197	Ndrg1	28.7559	7.6499e-182	5.96096e-181	0.460629
	198	Dnajb1	28.6879	5.3963e-181	4.19402e-180	0.172258
	199	Ralgps1	28.6349	2.47198e-180	1.91132e-179	0.972758
	200	Col8a1	28.5503	2.78497e-179	2.14779e-178	4.95457
	201	Rasgef1b	28.5186	6.88479e-179	5.29599e-178	0.409932
	202	Bcl2	28.4969	1.27928e-178	9.81544e-178	0.283479
	203	Ralgapa2	28.4944	1.37245e-178	1.05034e-177	0.226636
	204	Ahr	28.467	3.00273e-178	2.29216e-177	0.862792
	205	Homer1	28.4453	5.5732e-178	4.24355e-177	0.460556
	206	Map2	28.3619	5.97658e-177	4.52771e-176	5.04044
	207	Ptpro	28.3316	1.4112e-176	1.0664e-175	0.151026
	208	Atad2	28.2808	5.95559e-176	4.48914e-175	0.271424
	209	Dnajc6	28.1635	1.64e-174	1.23e-173	23.6459
	210	9530059O14Rik	28.1262	4.68564e-174	3.50546e-173	22.4154
	211	Nuak1	28.0949	1.12978e-173	8.43119e-173	0.482718
	212	Gjb2	28.0427	4.90101e-173	3.6484e-172	14.2755
	213	Krt79	27.9917	2.0517e-172	1.52354e-171	2.89728
	214	Gata6	27.9399	8.73705e-172	6.45595e-171	25.6093
	215	Vsnl1	27.9213	1.47215e-171	1.08513e-170	7.02604
	216	Glul	27.8857	3.97498e-171	2.92278e-170	0.751492
	217	Hk2	27.7256	3.43472e-169	2.5071e-168	1.26296
	218	Acsbg1	27.7148	4.63462e-169	3.37472e-168	0.38192
	219	Slc27a6	27.4962	1.95037e-166	1.4099e-165	6.91731
	220	Ptn	27.4613	5.08788e-166	3.66914e-165	0.533462
	221	Dnaja1	27.4226	1.47437e-165	1.0607e-164	0.306955
	222	Lars2	27.3544	9.56208e-165	6.86274e-164	0.0622034
	223	Enah	27.3448	1.24447e-164	8.91029e-164	0.204126
	224	Abca1	27.2987	4.39405e-164	3.13115e-163	0.615211
	225	Rnf144b	27.2771	7.92615e-164	5.6347e-163	0.198544
	226	Matn2	27.2766	8.02841e-164	5.69391e-163	0.640257
	227	Fmn1	27.2387	2.26238e-163	1.60074e-162	0.468358
	228	Dsc1	27.1301	4.34843e-162	3.06948e-161	9.01318
	229	Atp6v0a4	27.0786	1.75709e-161	1.23739e-160	7.61439
	230	Pitpnc1	26.9236	1.16287e-159	8.17005e-159	0.385141
	231	Mill1	26.7851	4.82152e-158	3.37169e-157	23.8314
	232	Defb6	26.7708	7.0665e-158	4.93012e-157	7.77244
	233	Chsy3	26.6733	9.60153e-157	6.6832e-156	22.6292
	234	Stk39	26.5648	1.73302e-155	1.20349e-154	0.331528
	235	Bcl11b	26.4821	1.55956e-154	1.08053e-153	0.349445
	236	Myc	26.3405	6.59299e-153	4.54689e-152	0.448111
	237	Plagl1	26.317	1.22404e-152	8.40303e-152	0.307125
	238	Tacc2	26.2703	4.19272e-152	2.87173e-151	0.0904336
	239	Kirrel3	26.2645	4.87728e-152	3.33299e-151	12.0602
	240	Sema6d	26.2605	5.41682e-152	3.69329e-151	3.65382
	241	Dennd4a	26.252	6.78509e-152	4.61571e-151	0.116987
	242	Actn1	26.2354	1.04807e-151	7.11356e-151	0.783695
	243	Bag3	26.2172	1.68979e-151	1.14175e-150	0.245929
	244	Moxd1	26.2032	2.44533e-151	1.64854e-150	0.66314
	245	Lsmem1	26.189	3.54343e-151	2.38347e-150	23.9904
	246	Rnf217	26.1878	3.65979e-151	2.45624e-150	0.558949
	247	Klf6	26.0959	4.0553e-150	2.70956e-149	0.407328
	248	Wwc1	26.0868	5.15085e-150	3.4339e-149	0.23107
	249	Parp8	26.0679	8.43594e-150	5.61149e-149	0.416382
	250	Pawr	25.8549	2.14181e-147	1.41529e-146	0.388923
	251	Klhl29	25.8005	8.75723e-147	5.76134e-146	0.390182
	252	Rhoj	25.7735	1.75811e-146	1.15412e-145	0.318315
	253	Sema5a	25.7478	3.41159e-146	2.23467e-145	0.621767
	254	Ralgds	25.6445	4.86375e-145	3.17201e-144	0.389206
	255	Mllt3	25.4109	1.90926e-142	1.23978e-141	0.153553
	256	Ptprs	25.2721	6.46966e-141	4.18297e-140	0.413438
	257	Lrrc1	25.1437	1.65821e-139	1.06752e-138	0.308269
	258	Dkk3	25.0702	1.05146e-138	6.75459e-138	8.68186
	259	Slc39a10	25.0615	1.30757e-138	8.38183e-138	0.214496
	260	Sdc4	24.9213	4.37233e-137	2.79085e-136	0.497643
	261	Rasgrp1	24.9069	6.26785e-137	3.99226e-136	0.231535
	262	Tsc22d2	24.8562	2.21681e-136	1.40899e-135	0.257673
	263	Sult5a1	24.8349	3.76058e-136	2.38515e-135	0.714545
	264	Dach1	24.6507	3.61386e-134	2.28725e-133	0.34532
	265	Bhlhe40	24.5309	6.90991e-133	4.36415e-132	0.510288
	266	Stard13	24.438	6.74932e-132	4.24486e-131	0.261728
	267	Scd1	24.4155	1.16956e-131	7.34032e-131	0.336222
	268	Nrg1	24.3467	6.27923e-131	3.93271e-130	0.342796
	269	Csgalnact1	24.343	6.8813e-131	4.30081e-130	0.472585
	270	Plxdc1	24.2563	5.67901e-130	3.542e-129	0.326064
	271	Krt80	24.2234	1.26099e-129	7.84851e-129	0.288383
	272	Plet1	24.1724	4.34515e-129	2.69885e-128	1.05112
	273	Tnc	23.9978	2.93341e-127	1.80332e-126	0.559539
	274	Cpne8	23.9654	6.38613e-127	3.90987e-126	0.324862
	275	Gpd2	23.9154	2.11755e-126	1.29382e-125	0.324485
	276	Ackr3	23.8056	2.9192e-125	1.76921e-124	1.78998
	277	Skint10	23.8048	2.97694e-125	1.80057e-124	21.9361
	278	Grhl3	23.7526	1.03402e-124	6.24159e-124	1.00016
	279	Abhd5	23.6766	6.27723e-124	3.77389e-123	0.233513
	280	Ampd3	23.5952	4.31643e-123	2.58986e-122	0.43202
	281	Csrp1	23.5802	6.15533e-123	3.68583e-122	0.333117
	282	Dlg2	23.4126	3.17757e-121	1.89517e-120	0.165032
	283	Ppp1r14c	23.4028	4.00379e-121	2.38321e-120	0.198019
	284	Krt28	23.395	4.80075e-121	2.85193e-120	22.564
	285	Tec	23.3739	7.87388e-121	4.66831e-120	0.732558
	286	Skint9	22.9993	4.74e-117	2.79921e-116	2.64867
	287	Frem2	22.7291	2.31258e-114	1.36302e-113	0.322347
	288	Gcnt2	22.5317	2.03009e-112	1.19184e-111	0.233887
	289	Cdon	22.4795	6.58953e-112	3.86106e-111	0.38712
	290	Mki67	22.1267	1.75047e-108	1.01969e-107	0.169454
	291	Zfp36l2	22.0484	9.89477e-108	5.75277e-107	0.287683
	292	Calm2	21.7782	3.73557e-105	2.15929e-104	0.304165
	293	Ppargc1b	21.616	1.26928e-103	7.30872e-103	0.278515
	294	Fhl2	21.5324	7.746e-103	4.45173e-102	22.4105
	295	Ece1	21.4621	3.52094e-102	2.0158e-101	0.210914
	296	Msmo1	21.3829	1.92799e-101	1.09962e-100	0.233149
	297	Mxd1	21.3764	2.21389e-101	1.26028e-100	11.2884
	298	Lncpint	21.3052	1.01553e-100	5.77003e-100	0.131196
	299	Fam214a	21.2446	3.69713e-100	2.09271e-99	0.19181
	300	Map3k14	21.2422	3.89139e-100	2.19853e-99	0.157536
	301	Zfp521	21.1314	4.09322e-99	2.30388e-98	3.93424
	302	Krt71	21.0853	1.0844e-98	6.09214e-98	22.7512
	303	Nfkbia	21.0825	1.15089e-98	6.45357e-98	0.144815
	304	Atp6v1c2	21.052	2.19167e-98	1.22668e-97	1.91802
	305	Ifrd1	21.0077	5.58162e-98	3.11242e-97	0.249553
	306	Palld	20.808	3.66608e-96	2.04049e-95	0.254709
	307	Pola1	20.7364	1.62694e-95	9.03854e-95	0.183367
	308	Pi15	20.5252	1.28265e-93	7.11268e-93	10.9288
	309	Cnst	20.5072	1.85541e-93	1.02698e-92	0.0548135
	310	Pbx3	20.2559	3.1508e-91	1.72489e-90	0.186207
	311	Mitf	20.247	3.77607e-91	2.06343e-90	0.294795
	312	2610035D17Rik	20.083	1.04009e-89	5.67319e-89	0.159024
	313	Kctd1	20.0343	2.7656e-89	1.50577e-88	0.0949189
	314	Nlrc5	19.9341	2.06123e-88	1.12023e-87	0.197333
	315	Fndc1	19.9337	2.07578e-88	1.1261e-87	2.79747
	316	Diaph3	19.8716	7.16196e-88	3.87832e-87	0.226911
	317	Klf4	19.5686	2.866e-85	1.54086e-84	0.113247
	318	Slc43a2	19.558	3.52963e-85	1.89425e-84	23.5973
	319	Trim25	19.548	4.28687e-85	2.29654e-84	0.132658
	320	Cyp27a1	19.4834	1.51713e-84	8.11302e-84	22.3241
	321	Rgs2	19.4262	4.63003e-84	2.47154e-83	0.320957
	322	Tox3	19.3717	1.33801e-83	7.12969e-83	22.657
	323	Prkag2	19.2829	7.48142e-83	3.97243e-82	0.071396
	324	Serpine1	19.1153	1.88282e-81	9.94447e-81	10.3785
	325	Slc4a4	19.1062	2.24375e-81	1.183e-80	1.57828
	326	Nr4a2	19.1012	2.46588e-81	1.29783e-80	0.584643
	327	Ebf1	19.0645	4.98486e-81	2.61902e-80	1.42406
	328	Slc15a1	18.9992	1.73313e-80	9.074e-80	23.0613
	329	Sema3e	18.935	5.87452e-80	3.07031e-79	9.91812
	330	Tiparp	18.9185	8.02363e-80	4.18624e-79	0.175088
	331	Prdm1	18.3331	4.50857e-75	2.33605e-74	3.3983
	332	Ebf2	18.3245	5.27741e-75	2.7297e-74	2.06129
	333	Ntrk3	18.1946	5.69514e-74	2.94069e-73	8.26955
	334	Nckap5	18.1501	1.28091e-73	6.60263e-73	0.188672
	335	Top2a	18.0688	5.60999e-73	2.88679e-72	0.129684
	336	Slc16a2	18.0631	6.22598e-73	3.19828e-72	0.147701
	337	Kif11	17.7705	1.19616e-70	6.1237e-70	0.112269
	338	Net1	17.7383	2.12284e-70	1.08493e-69	0.17261
	339	Ets1	17.7325	2.35148e-70	1.19973e-69	21.6093
	340	Lima1	17.2793	6.7376e-67	3.41432e-66	0.289958
	341	Sema6a	17.1116	1.21575e-65	6.15052e-65	3.99389
	342	Nr4a3	17.1004	1.47506e-65	7.44979e-65	0.242099
	343	Opcml	17.0247	5.38377e-65	2.71451e-64	22.3869
	344	Fbxl7	16.8067	2.1787e-63	1.09299e-62	4.62022
	345	Fam126a	16.1954	5.4375e-59	2.71423e-58	0.146206
	346	Pou2f3	15.9379	3.45584e-57	1.72218e-56	0.0862603
	347	Ank3	15.899	6.44041e-57	3.20418e-56	0.0371328
	348	Mrc1	15.8753	9.39913e-57	4.66844e-56	8.57096
	349	Sgcd	15.8183	2.32855e-56	1.15085e-55	0.743338
	350	Il34	15.671	2.38783e-55	1.1782e-54	0.210364
	351	Bace2	15.3718	2.53027e-53	1.24033e-52	0.401748
	352	Rnf39	15.3483	3.63384e-53	1.77839e-52	22.1286
	353	Ptch1	15.3226	5.39791e-53	2.63742e-52	0.215698
	354	Nedd4l	15.1956	3.78025e-52	1.84402e-51	0.114058
	355	Pik3cb	14.9959	7.81342e-51	3.79907e-50	0.135343
	356	Col1a1	14.8634	5.69602e-50	2.76059e-49	0.134412
	357	Atf3	14.6615	1.13784e-48	5.50569e-48	0.153999
	358	Lama2	14.6518	1.31101e-48	6.3334e-48	1.9025
	359	Pgap1	14.5495	5.88029e-48	2.8316e-47	0.44766
	360	Fam83f	14.5363	7.13725e-48	3.43137e-47	0.0778035
	361	Pstpip2	14.3425	1.18703e-46	5.67051e-46	23.1556
	362	Zeb1	14.0234	1.12093e-44	5.31248e-44	8.4782
	363	Myo5b	13.5609	6.82523e-42	3.22452e-41	1.46843
	364	Elovl6	13.4871	1.86329e-41	8.78911e-41	0.146587
	365	Il13ra1	13.3915	6.78377e-41	3.19487e-40	0.095575
	366	Ccdc80	13.3503	1.18017e-40	5.54939e-40	5.86747
	367	Ctps	13.2636	3.7657e-40	1.76793e-39	0.0616155
	368	Grhl2	13.1082	2.95475e-39	1.38504e-38	0.0454345
	369	Shisa3	12.9918	1.36151e-38	6.36219e-38	0.0104161
	370	Celf2	12.9173	3.59476e-38	1.67718e-37	0.169588
	371	Fbn1	12.8524	8.34156e-38	3.88582e-37	22.8708
	372	Ptprj	12.8106	1.43027e-37	6.6524e-37	0.0289996
	373	Vim	12.4587	1.25464e-35	5.79955e-35	2.779
	374	Ppm1l	12.4292	1.81424e-35	8.3734e-35	0.0368793
	375	Tgfb2	12.1818	3.88557e-34	1.7851e-33	22.0289
	376	Acsl1	11.9357	7.7103e-33	3.53143e-32	0.117478
	377	Arhgap31	11.8465	2.24283e-32	1.02568e-31	21.8662
	378	Prkcq	11.8093	3.49548e-32	1.59611e-31	20.5614
	379	Cald1	11.778	5.06758e-32	2.31045e-31	2.61499
	380	Sh3tc2	11.6975	1.31235e-31	5.96522e-31	22.1099
	381	Ntrk2	11.3158	1.09555e-29	4.94978e-29	0.109824
	382	Peg3	11.1767	5.30388e-29	2.39273e-28	0.439066
	383	Sdr16c6	11.176	5.3461e-29	2.40815e-28	21.7516
	384	Nt5e	11.027	2.83278e-28	1.27221e-27	21.8829
	385	Sdcbp	10.9682	5.43576e-28	2.43756e-27	0.0912083
	386	Dct	10.8779	1.46832e-27	6.57457e-27	21.5913
	387	Tfap2c	10.803	3.33241e-27	1.4899e-26	0.0157656
	388	Igfbp5	10.633	2.09238e-26	9.34096e-26	0.350839
	389	Cacnb4	10.5799	3.69268e-26	1.64607e-25	21.0347
	390	Plekhg1	10.4937	9.2358e-26	4.1048e-25	0.615721
	391	F13a1	10.4682	1.20969e-25	5.36846e-25	20.5105
	392	Fbn2	10.3564	3.9141e-25	1.73446e-24	20.694
	393	Cacnb2	10.3333	4.98232e-25	2.20457e-24	0.308313
	394	Fndc3b	10.2712	9.49974e-25	4.19724e-24	0.0485029
	395	Gsdma3	9.90936	3.79055e-23	1.6674e-22	21.8652
	396	Inpp4b	9.87628	5.27576e-23	2.31732e-22	0.0679864
	397	Kif15	9.86102	6.14211e-23	2.69391e-22	0.0613967
	398	Sytl2	9.82488	8.79759e-23	3.85296e-22	7.70322
	399	Pdk4	9.7976	1.15289e-22	5.04178e-22	21.0645
	400	Trabd2b	9.78898	1.25557e-22	5.48283e-22	0.506894
	401	Col5a2	9.64859	4.98361e-22	2.16993e-21	22.3411
	402	Cyp2j6	9.52334	1.67705e-21	7.28097e-21	5.69633
	403	Nhs	9.50492	2.0021e-21	8.6796e-21	0.139017
	404	Thbs2	9.48298	2.47135e-21	1.06985e-20	4.0768
	405	Acpp	9.33783	9.83252e-21	4.25037e-20	0.0116171
	406	Ntm	9.2875	1.57958e-20	6.81833e-20	7.43453
	407	Fstl1	9.27606	1.75865e-20	7.58039e-20	21.5915
	408	Sned1	9.2144	3.13026e-20	1.34731e-19	0.289923
	409	Areg	9.1643	4.98704e-20	2.14343e-19	21.48
	410	Robo2	9.10223	8.84966e-20	3.79814e-19	2.08115
	411	Nfatc2	9.05494	1.36638e-19	5.85592e-19	1.80087
	412	Sorbs2	9.04397	1.51078e-19	6.46555e-19	9.77043
	413	Gphn	8.95081	3.52881e-19	1.50804e-18	0.0126711
	414	Eps8l1	8.79177	1.47228e-18	6.2739e-18	21.4016
	415	Cttnbp2	8.37952	5.31458e-17	2.26152e-16	0.0479732
	416	Calm4	8.36233	6.14933e-17	2.61303e-16	0.212763
	417	Gata3	8.14673	3.73906e-16	1.58435e-15	0.00738689
	418	Atp8a2	8.12121	4.61569e-16	1.95304e-15	22.0006
	419	Eln	7.78018	7.24221e-15	3.05149e-14	5.16609
	420	Tgm5	7.6937	1.42935e-14	6.00568e-14	9.28601
	421	Lhx2	7.66502	1.78808e-14	7.50245e-14	9.7957
	422	Sulf1	7.37614	1.62942e-13	6.81765e-13	20.7678
	423	Sh3pxd2b	7.31536	2.56685e-13	1.07101e-12	0.0280386
	424	Ccdc136	7.1562	8.29431e-13	3.45117e-12	7.51242
	425	Kcnd2	7.00361	2.4945e-12	1.03363e-11	19.712
	426	Arrdc4	7.00361	2.4945e-12	1.03363e-11	19.7185
	427	Mgat5b	6.89185	5.50713e-12	2.27568e-11	20.816
	428	Col5a1	6.78009	1.20101e-11	4.94241e-11	21.5619
	429	Adamts19	6.68329	2.33635e-11	9.60146e-11	8.66069
	430	Cyp4b1	6.66534	2.64056e-11	1.08368e-10	0.0294125
	431	Adamts17	6.60972	3.8504e-11	1.57803e-10	0.170291
	432	Emp1	6.50917	7.55679e-11	3.08861e-10	0.0301447
	433	Kit	6.25854	3.88586e-10	1.57748e-09	20.5019
	434	Fmo5	6.10953	9.99237e-10	4.05096e-09	20.6516
	435	Thsd1	5.99777	2.00043e-09	8.08798e-09	21.0373
	436	Plch2	5.91781	3.26257e-09	1.31732e-08	0.0211348
	437	Itpr3	5.86126	4.59381e-09	1.85234e-08	0.0205337
	438	Spink5	5.84876	4.95253e-09	1.99431e-08	21.5681
	439	Lypd6b	5.77924	7.5039e-09	3.01765e-08	0.027923
	440	Osbpl3	5.30545	1.12396e-07	4.49585e-07	0.0989323
	441	Mboat2	5.06644	4.05322e-07	1.61483e-06	20.4128
	442	Gm973	5.02919	4.92561e-07	1.95979e-06	20.6097
	443	Megf6	4.95468	7.24489e-07	2.87876e-06	20.5791
	444	Ptprd	4.84586	1.26067e-06	5.00268e-06	0.172468
	445	Spon1	4.84292	1.27944e-06	5.07042e-06	20.1027
	446	Plxna2	4.83389	1.33893e-06	5.29918e-06	0.0242144
	447	Ppp2r2b	4.77686	1.78051e-06	7.03758e-06	5.19627
	448	Cdh6	4.54759	5.42626e-06	2.14194e-05	0.353377
	449	Maz	4.39588	1.10323e-05	4.34344e-05	18.0937
	450	Ptch2	4.08448	4.41755e-05	0.000173691	5.05743
	451	Vwa2	4.0606	4.8946e-05	0.000191945	20.7107
	452	Gm12068	4.0606	4.8946e-05	0.000191945	22.0531
	453	Mylk	4.02335	5.7376e-05	0.000224125	20.5185
	454	Itgbl1	4.02335	5.7376e-05	0.000224125	19.4982
	455	Adarb2	4.01484	5.94852e-05	0.000232062	5.80398
	456	Col4a4	3.91159	9.16902e-05	0.000357235	20.6118
	457	Col15a1	3.83708	0.000124504	0.000483197	20.6491
	458	Itga9	3.80347	0.000142684	0.00055304	0.0322722
	459	Sorcs3	3.79983	0.000144795	0.000560496	20.6794
	460	Sprr1a	3.65082	0.000261406	0.00100929	21.0879
	461	B3galt1	3.6304	0.00028298	0.00109118	8.79843
	462	Tbc1d1	3.61315	0.000302495	0.00116494	-0.00789802
	463	Nrp2	3.59139	0.000328921	0.00126508	0.346377
	464	Svep1	3.53906	0.000401557	0.0015405	19.3237
	465	Mctp1	3.39005	0.000698811	0.00267744	19.5374
	466	Litaf	3.38213	0.000719273	0.00275232	-0.000136308
	467	Gch1	3.24103	0.00119098	0.0045515	18.8629
	468	Sparc	3.19428	0.00140182	0.00535048	0.20796
	469	Thsd7a	3.17081	0.00152015	0.00579474	8.12645
	470	Pglyrp3	3.05089	0.00228161	0.00868633	0.0361278
	471	Casp14	2.79399	0.00520616	0.0196954	18.9566
	472	Ano7	2.77047	0.00559758	0.0211495	1.31528
	473	Kcnma1	2.65595	0.00790851	0.0298059	5.09927
	474	Defb1	2.60773	0.00911456	0.0343082	18.563
	475	Errfi1	2.58127	0.0098438	0.0370068	-0.00949341
	476	Tmprss13	2.52771	0.011481	0.0431078	0.0748917
	477	Cyp2b19	2.45871	0.0139436	0.0522883	19.0909
	478	Acaa1b	2.42146	0.0154583	0.0578961	12.8667
	479	Gm16161	2.38421	0.0171159	0.063945	13.0217
	480	Postn	2.18392	0.0289681	0.10809	0.295565
	481	Csmd1	2.16785	0.0301704	0.112436	0.118478
	482	Adcy1	2.12344	0.0337174	0.125344	19.0849
	483	St6galnac3	2.12344	0.0337174	0.125344	20.1036
	484	Fstl4	2.04893	0.0404691	0.150257	18.9516
	485	Glis3	2.0403	0.04132	0.153037	6.4325
	486	Slc7a8	1.97442	0.0483338	0.178793	19.564
	487	Lgr5	1.88883	0.0589149	0.217398	0.672147
	488	Prex2	1.86266	0.0625098	0.230097	20.8185
	489	Galnt14	1.82535	0.0679482	0.249764	1.98132
	490	Chat	1.7509	0.0799627	0.292546	18.993
	491	Ppif	1.7509	0.0799627	0.292546	19.1528
	492	Ldb2	1.6764	0.0936607	0.340998	20.5873
	493	Camk4	1.6764	0.0936607	0.340998	18.1875
	494	Pde10a	1.6764	0.0936607	0.340998	17.9403
	495	Prrx1	1.6764	0.0936607	0.340998	19.2927
	496	Abca8a	1.63914	0.101184	0.36705	18.4018
	497	Nrp1	1.63914	0.101184	0.36705	19.9527
	498	Col4a3	1.52738	0.126666	0.45838	19.7422
	499	Hspa12a	1.51723	0.129208	0.467016	3.91211
	500	Pdlim3	1.45288	0.146258	0.527373	18.4539
	501	Pde3a	1.37837	0.168089	0.604637	19.7769
	502	Slc1a3	1.37837	0.168089	0.604637	18.7886
	503	Fgf13	1.30386	0.19228	0.688354	17.0913
	504	Grem1	1.30386	0.19228	0.688354	18.4238
	505	Cmah	1.30386	0.19228	0.688354	20.1262
	506	Ncam1	1.26661	0.205295	0.734069	18.8523
	507	Adgrb3	1.22936	0.218938	0.781921	17.0207
	508	Ntf3	1.1921	0.233221	0.830952	17.3216
	509	Mef2c	1.1921	0.233221	0.830952	19.736
	510	Meg3	1.15485	0.248152	0.87997	19.1226
	511	Stab1	1.15485	0.248152	0.87997	17.9246
	512	Krt23	1.15485	0.248152	0.87997	17.6874
	513	Oca2	1.15485	0.248152	0.87997	18.2561
	514	Pde7b	1.04309	0.296906	1	18.4156
	515	Ednrb	1.04309	0.296906	1	18.5537
	516	Gm28856	1.00584	0.314494	1	17.9829
	517	Grb14	0.968584	0.332753	1	17.3142
	518	Rgs6	0.968584	0.332753	1	18.1048
	519	Tyrp1	0.968584	0.332753	1	17.6356
	520	Slc4a11	0.931331	0.351682	1	17.5415
	521	Hmcn2	0.931331	0.351682	1	17.415
	522	Pthlh	0.931331	0.351682	1	17.4965
	523	Fli1	0.931331	0.351682	1	19.6413
	524	Padi3	0.931331	0.351682	1	17.7718
	525	Soat1	0.894078	0.37128	1	17.7302
	526	Rad51b	0.864686	0.387211	1	-0.0340112
	527	Nkain3	0.819571	0.41246	1	18.7413
	528	Tmprss11f	0.745065	0.456232	1	16.8771
	529	Clstn2	0.745065	0.456232	1	16.331
	530	Cst6	0.676894	0.498473	1	3.63264
	531	Atp13a4	0.670558	0.502502	1	17.9919
	532	Dock10	0.670558	0.502502	1	17.1307
	533	Krt75	0.633305	0.526534	1	17.1148
	534	Nipal1	0.633305	0.526534	1	16.0331
	535	Ptprb	0.633305	0.526534	1	20.2759
	536	Adam12	0.633305	0.526534	1	16.7804
	537	Lypd6	0.633305	0.526534	1	16.8491
	538	Meox2	0.633305	0.526534	1	19.0083
	539	Dysf	0.596052	0.551141	1	19.002
	540	Myh11	0.596052	0.551141	1	18.1143
	541	Krt73	0.596052	0.551141	1	18.6359
	542	Adgrf5	0.558799	0.576299	1	19.4655
	543	Mecom	0.558799	0.576299	1	19.8203
	544	Cd36	0.558799	0.576299	1	20.0289
	545	Stac	0.558799	0.576299	1	17.0997
	546	Il1rapl1	0.524479	0.599946	1	0.0029597
	547	Sparcl1	0.521545	0.601987	1	18.5423
	548	Flt1	0.521545	0.601987	1	19.4762
	549	Cdh5	0.521545	0.601987	1	19.1174
	550	Vcan	0.484292	0.628179	1	17.8268
	551	Col14a1	0.484292	0.628179	1	17.2538
	552	Kcnb2	0.484292	0.628179	1	16.6678
	553	Pecam1	0.484292	0.628179	1	19.4745
	554	Nlgn1	0.458244	0.646777	1	0.0810008
	555	Fabp4	0.447039	0.654847	1	19.0389
	556	Cdh11	0.447039	0.654847	1	17.3789
	557	Kdr	0.447039	0.654847	1	18.3868
	558	Plcl1	0.433311	0.664789	1	0.188451
	559	Idi1	0.409786	0.681963	1	13.8254
	560	Chrm3	0.409786	0.681963	1	15.4171
	561	Cyyr1	0.372532	0.709496	1	18.201
	562	Ddx60	0.335279	0.737414	1	15.9382
	563	Bmper	0.335279	0.737414	1	16.3194
	564	Rgs5	0.335279	0.737414	1	16.0003
	565	Shank3	0.335279	0.737414	1	18.0168
	566	Adgrl4	0.335279	0.737414	1	17.9013
	567	Enpp2	0.335279	0.737414	1	17.2508
	568	Scarb1	0.298026	0.765683	1	17.4978
	569	Ccdc85a	0.260773	0.794268	1	17.0468
	570	Flg	0.260773	0.794268	1	16.0605
	571	Prr5l	0.223519	0.823131	1	16.4778
	572	Nova1	0.223519	0.823131	1	15.212
	573	Myb	0.223519	0.823131	1	15.4832
	574	Slc35f1	0.223519	0.823131	1	13.5948
	575	Aqp1	0.223519	0.823131	1	16.9433
	576	Cd93	0.186266	0.852236	1	15.8916
	577	Gfpt2	0.186266	0.852236	1	16.4935
	578	Rcan2	0.186266	0.852236	1	14.7315
	579	Acta2	0.149013	0.881543	1	15.7907
	580	Krt35	0.149013	0.881543	1	16.5513
	581	Wif1	0.149013	0.881543	1	14.9751
	582	Cwh43	0.149013	0.881543	1	11.0437
	583	Apod	0.11176	0.911014	1	14.6744
	584	Csf1	0.11176	0.911014	1	12.8545
	585	Synpo2	0.11176	0.911014	1	15.2882
	586	Inpp5d	0.11176	0.911014	1	12.8367
	587	Ankfn1	0.11176	0.911014	1	12.9141
	588	Slc7a11	0.11176	0.911014	1	14.2994
	589	C7	0.11176	0.911014	1	14.1452
	590	Dcc	0.11176	0.911014	1	14.8758
	591	Cacna2d3	0.11176	0.911014	1	13.5181
	592	Fgf18	0.11176	0.911014	1	14.1049
	593	St8sia6	0.11176	0.911014	1	14.6222
	594	Tnfaip6	0.11176	0.911014	1	14.2569
	595	Trpm1	0.0745065	0.940607	1	12.4474
	596	Tm4sf1	0.0745065	0.940607	1	12.7556
	597	Adamts18	0.0745065	0.940607	1	12.7545
	598	Dsg4	0.0745065	0.940607	1	15.6489
	599	Dhrs9	0.0745065	0.940607	1	13.0307
	600	Mrvi1	0.0745065	0.940607	1	13.5371
	601	Igdcc4	0.0745065	0.940607	1	12.4917
	602	Vwf	0.0745065	0.940607	1	13.0178
	603	Padi4	0.0745065	0.940607	1	15.0403
	604	Hpse2	0.0745065	0.940607	1	13.0554
	605	Prr16	0.0372532	0.970283	1	12.8064
	606	Cntn1	0.0372532	0.970283	1	11.3974
	607	Cpm	0.0372532	0.970283	1	10.2341
	608	Krt24	0.0372532	0.970283	1	11.2124
	609	Krt27	0.0372532	0.970283	1	13.9715
	610	Dars2	0.0372532	0.970283	1	11.8186
	611	Frem1	0.0372532	0.970283	1	13.2656
	612	Tmem132c	0.0372532	0.970283	1	7.28143
	613	Cacna1a	0.0372532	0.970283	1	9.50344
	614	Scube1	0.0372532	0.970283	1	13.5284
	615	Hpgd	0.0372532	0.970283	1	10.3462
	616	Lingo2	0.0372532	0.970283	1	14.0092
	617	Gm29481	0	1	1	0
	618	Gm29541	0	1	1	0
	619	Gm29515	0	1	1	0
	620	Frmd3	0	1	1	0
	621	Frs3	0	1	1	0
	622	Gm10722	0	1	1	0
	623	Gm10714	0	1	1	0
	624	Fsbp	0	1	1	0
	625	Gm28901	0	1	1	0
	626	Foxf1	0	1	1	0
	627	Gm29442	0	1	1	0
	628	Fuom	0	1	1	0
	629	G430095P16Rik	0	1	1	0
	630	G6pc	0	1	1	0
	631	G930045G22Rik	0	1	1	0
	632	Gabra1	0	1	1	0
	633	Gm10701	0	1	1	0
	634	Gabrg3	0	1	1	0
	635	Gm29427	0	1	1	0
	636	Gabrr1	0	1	1	0
	637	Gabrr2	0	1	1	0
	638	Gm10699	0	1	1	0
	639	Gm10710	0	1	1	0
	640	Foxd3	0	1	1	0
	641	Gm29398	0	1	1	0
	642	Foxd2	0	1	1	0
	643	Fetub	0	1	1	0
	644	Fev	0	1	1	0
	645	Fezf2	0	1	1	0
	646	Ffar2	0	1	1	0
	647	Fgb	0	1	1	0
	648	Fgd2	0	1	1	0
	649	Fgf10	0	1	1	0
	650	Fgf17	0	1	1	0
	651	Fgf23	0	1	1	0
	652	Gm3054	0	1	1	0
	653	Fgf8	0	1	1	0
	654	Fgfr4	0	1	1	0
	655	Fgr	0	1	1	0
	656	Gm30340	0	1	1	0
	657	Gm30074	0	1	1	0
	658	Gm10735	0	1	1	0
	659	Gm30043	0	1	1	0
	660	Flg2	0	1	1	0
	661	Gm29994	0	1	1	0
	662	Flnc	0	1	1	0
	663	Gm2990	0	1	1	0
	664	Gm29626	0	1	1	0
	665	Gm29590	0	1	1	0
	666	Gm10644	0	1	1	0
	667	Gm28892	0	1	1	0
	668	Gm10642	0	1	1	0
	669	Gad1os	0	1	1	0
	670	Gm10638	0	1	1	0
	671	Gm29052	0	1	1	0
	672	Glipr2	0	1	1	0
	673	Glrb	0	1	1	0
	674	Glrp1	0	1	1	0
	675	Gm10061	0	1	1	0
	676	Gm10217	0	1	1	0
	677	Gm10226	0	1	1	0
	678	Gm29010	0	1	1	0
	679	Gm10269	0	1	1	0
	680	Gm10309	0	1	1	0
	681	Gm10322	0	1	1	0
	682	Gm28942	0	1	1	0
	683	Gm10337	0	1	1	0
	684	Gm10390	0	1	1	0
	685	Gm10409	0	1	1	0
	686	Gm10415	0	1	1	0
	687	Gm10487	0	1	1	0
	688	Gm10501	0	1	1	0
	689	Gm10556	0	1	1	0
	690	Gm10570	0	1	1	0
	691	Gm10577	0	1	1	0
	692	Gm10634	0	1	1	0
	693	Glipr1	0	1	1	0
	694	Gm29106	0	1	1	0
	695	Gm29114	0	1	1	0
	696	Gm29156	0	1	1	0
	697	Gm28913	0	1	1	0
	698	Gm29371	0	1	1	0
	699	Gal3st1	0	1	1	0
	700	Gal3st2	0	1	1	0
	701	Galp	0	1	1	0
	702	Gm10640	0	1	1	0
	703	Gm29340	0	1	1	0
	704	Gast	0	1	1	0
	705	Gata2	0	1	1	0
	706	Gm29200	0	1	1	0
	707	Gbp2	0	1	1	0
	708	Glb1l3	0	1	1	0
	709	Gcgr	0	1	1	0
	710	Gdap1l1	0	1	1	0
	711	Gdf3	0	1	1	0
	712	Gdf5	0	1	1	0
	713	Gfap	0	1	1	0
	714	Gfral	0	1	1	0
	715	Ghsr	0	1	1	0
	716	Gimap3	0	1	1	0
	717	Gimap9	0	1	1	0
	718	Gja8	0	1	1	0
	719	Gm26771	0	1	1	0
	720	Gm28675	0	1	1	0
	721	Gm10762	0	1	1	0
	722	Gm16144	0	1	1	0
	723	Gm26940	0	1	1	0
	724	Gm26992	0	1	1	0
	725	Gm16302	0	1	1	0
	726	Gm16277	0	1	1	0
	727	Gm16272	0	1	1	0
	728	Gm1627	0	1	1	0
	729	Gm16239	0	1	1	0
	730	Gm16217	0	1	1	0
	731	Gm16196	0	1	1	0
	732	Gm27011	0	1	1	0
	733	Gm16193	0	1	1	0
	734	Gm16188	0	1	1	0
	735	Gm16175	0	1	1	0
	736	Gm16160	0	1	1	0
	737	Gm16156	0	1	1	0
	738	Gm16150	0	1	1	0
	739	Gm27027	0	1	1	0
	740	Gm16316	0	1	1	0
	741	Gm2694	0	1	1	0
	742	Gm16321	0	1	1	0
	743	Gm16853	0	1	1	0
	744	Gm26891	0	1	1	0
	745	Gm17130	0	1	1	0
	746	Gm17120	0	1	1	0
	747	Gm17103	0	1	1	0
	748	Gm17077	0	1	1	0
	749	Gm17039	0	1	1	0
	750	Gm16892	0	1	1	0
	751	Gm1673	0	1	1	0
	752	Gm16401	0	1	1	0
	753	Gm16701	0	1	1	0
	754	Gm16685	0	1	1	0
	755	Gm16553	0	1	1	0
	756	Gm16538	0	1	1	0
	757	Gm16519	0	1	1	0
	758	Gm26910	0	1	1	0
	759	Gm16499	0	1	1	0
	760	Gm27028	0	1	1	0
	761	Gm27030	0	1	1	0
	762	Gm17163	0	1	1	0
	763	Gm27151	0	1	1	0
	764	Gm15945	0	1	1	0
	765	Gm15934	0	1	1	0
	766	Gm15918	0	1	1	0
	767	Gm27234	0	1	1	0
	768	Gm27253	0	1	1	0
	769	Gm15912	0	1	1	0
	770	Gm15895	0	1	1	0
	771	Gm28042	0	1	1	0
	772	Gm15875	0	1	1	0
	773	Gm15866	0	1	1	0
	774	Gm28051	0	1	1	0
	775	Gm15864	0	1	1	0
	776	Gm15860	0	1	1	0
	777	Gm15859	0	1	1	0
	778	Gm15851	0	1	1	0
	779	Gm15849	0	1	1	0
	780	Gm28077	0	1	1	0
	781	Gm15948	0	1	1	0
	782	Gm15966	0	1	1	0
	783	Gm15969	0	1	1	0
	784	Gm16070	0	1	1	0
	785	Gm27204	0	1	1	0
	786	Gm16140	0	1	1	0
	787	Gm16122	0	1	1	0
	788	Gm16104	0	1	1	0
	789	Gm16093	0	1	1	0
	790	Gm16087	0	1	1	0
	791	Gm16084	0	1	1	0
	792	Gm16055	0	1	1	0
	793	Gm15978	0	1	1	0
	794	Gm16050	0	1	1	0
	795	Gm16043	0	1	1	0
	796	Gm16031	0	1	1	0
	797	Gm16008	0	1	1	0
	798	Gm16006	0	1	1	0
	799	Gm27209	0	1	1	0
	800	Gm15996	0	1	1	0
	801	Gm17133	0	1	1	0
	802	Gm17173	0	1	1	0
	803	Gm10778	0	1	1	0
	804	Gm20692	0	1	1	0
	805	Gm21844	0	1	1	0
	806	Gm21830	0	1	1	0
	807	Gm21814	0	1	1	0
	808	Gm2178	0	1	1	0
	809	Gm21760	0	1	1	0
	810	Gm21719	0	1	1	0
	811	Gm21704	0	1	1	0
	812	Gm21663	0	1	1	0
	813	Gm21560	0	1	1	0
	814	Gm21477	0	1	1	0
	815	Gm21454	0	1	1	0
	816	Gm21256	0	1	1	0
	817	Gm2117	0	1	1	0
	818	Gm2115	0	1	1	0
	819	Gm21119	0	1	1	0
	820	Gm20855	0	1	1	0
	821	Gm20755	0	1	1	0
	822	Gm21858	0	1	1	0
	823	Gm21976	0	1	1	0
	824	Gm21983	0	1	1	0
	825	Gm26592	0	1	1	0
	826	Gm26714	0	1	1	0
	827	Gm26704	0	1	1	0
	828	Gm26651	0	1	1	0
	829	Gm26632	0	1	1	0
	830	Gm26626	0	1	1	0
	831	Gm26620	0	1	1	0
	832	Gm26611	0	1	1	0
	833	Gm26590	0	1	1	0
	834	Gm2309	0	1	1	0
	835	Gm26583	0	1	1	0
	836	Gm26558	0	1	1	0
	837	Gm26520	0	1	1	0
	838	Gm26519	0	1	1	0
	839	Gm26513	0	1	1	0
	840	Gm26512	0	1	1	0
	841	Gm2453	0	1	1	0
	842	Gm20754	0	1	1	0
	843	Gm20671	0	1	1	0
	844	Gm17203	0	1	1	0
	845	Gm20655	0	1	1	0
	846	Gm19426	0	1	1	0
	847	Gm19272	0	1	1	0
	848	Gm1818	0	1	1	0
	849	Gm17720	0	1	1	0
	850	Gm17690	0	1	1	0
	851	Gm17634	0	1	1	0
	852	Gm17541	0	1	1	0
	853	Gm17540	0	1	1	0
	854	Gm17473	0	1	1	0
	855	Gm17402	0	1	1	0
	856	Gm26831	0	1	1	0
	857	Gm17399	0	1	1	0
	858	Gm26852	0	1	1	0
	859	Gm17382	0	1	1	0
	860	Gm17374	0	1	1	0
	861	Gm17259	0	1	1	0
	862	Gm17232	0	1	1	0
	863	Gm26810	0	1	1	0
	864	Gm19461	0	1	1	0
	865	Gm19589	0	1	1	0
	866	Gm20484	0	1	1	0
	867	Gm20636	0	1	1	0
	868	Gm20633	0	1	1	0
	869	Gm20631	0	1	1	0
	870	Gm20610	0	1	1	0
	871	Gm20538	0	1	1	0
	872	Gm20522	0	1	1	0
	873	Gm20496	0	1	1	0
	874	Gm20431	0	1	1	0
	875	Gm1965	0	1	1	0
	876	Gm20383	0	1	1	0
	877	Gm20362	0	1	1	0
	878	Gm20268	0	1	1	0
	879	Gm20186	0	1	1	0
	880	Gm26802	0	1	1	0
	881	Gm19965	0	1	1	0
	882	Gm1993	0	1	1	0
	883	Gm15821	0	1	1	0
	884	Gm28078	0	1	1	0
	885	Gm15819	0	1	1	0
	886	Gm12484	0	1	1	0
	887	Gm12976	0	1	1	0
	888	Gm26739	0	1	1	0
	889	Gm12974	0	1	1	0
	890	Gm12946	0	1	1	0
	891	Gm28706	0	1	1	0
	892	Gm12932	0	1	1	0
	893	Gm12910	0	1	1	0
	894	Gm12907	0	1	1	0
	895	Gm12829	0	1	1	0
	896	Gm28707	0	1	1	0
	897	Gm12711	0	1	1	0
	898	Gm12637	0	1	1	0
	899	Gm12596	0	1	1	0
	900	Gm12590	0	1	1	0
	901	Gm12542	0	1	1	0
	902	Gm12532	0	1	1	0
	903	Gm12530	0	1	1	0
	904	Gm12979	0	1	1	0
	905	Gm12984	0	1	1	0
	906	Gm28539	0	1	1	0
	907	Gm13203	0	1	1	0
	908	Gm28434	0	1	1	0
	909	Gm13335	0	1	1	0
	910	Gm13327	0	1	1	0
	911	Gm13322	0	1	1	0
	912	Gm13269	0	1	1	0
	913	Gm13267	0	1	1	0
	914	Gm13262	0	1	1	0
	915	Gm13201	0	1	1	0
	916	Gm13012	0	1	1	0
	917	Gm28505	0	1	1	0
	918	Gm28510	0	1	1	0
	919	Gm13093	0	1	1	0
	920	Gm13075	0	1	1	0
	921	Gm13055	0	1	1	0
	922	Gm13031	0	1	1	0
	923	Gm28515	0	1	1	0
	924	Gm12524	0	1	1	0
	925	Gm12478	0	1	1	0
	926	Gm15762	0	1	1	0
	927	Gm12394	0	1	1	0
	928	Gm11571	0	1	1	0
	929	Gm11515	0	1	1	0
	930	Gm11513	0	1	1	0
	931	Gm11491	0	1	1	0
	932	Gm11468	0	1	1	0
	933	Gm11437	0	1	1	0
	934	Gm11351	0	1	1	0
	935	Gm11337	0	1	1	0
	936	Gm11238	0	1	1	0
	937	Gm28809	0	1	1	0
	938	Gm11213	0	1	1	0
	939	Gm11186	0	1	1	0
	940	Gm11011	0	1	1	0
	941	Gm10972	0	1	1	0
	942	Gm10863	0	1	1	0
	943	Gm10814	0	1	1	0
	944	Gm28822	0	1	1	0
	945	Gm11592	0	1	1	0
	946	Gm11674	0	1	1	0
	947	Gm11712	0	1	1	0
	948	Gm28723	0	1	1	0
	949	Gm12320	0	1	1	0
	950	Gm12265	0	1	1	0
	951	Gm12259	0	1	1	0
	952	Gm12253	0	1	1	0
	953	Gm12216	0	1	1	0
	954	Gm12169	0	1	1	0
	955	Gm12117	0	1	1	0
	956	Gm28784	0	1	1	0
	957	Gm11723	0	1	1	0
	958	Gm12055	0	1	1	0
	959	Gm12018	0	1	1	0
	960	Gm11998	0	1	1	0
	961	Gm11788	0	1	1	0
	962	Gm11770	0	1	1	0
	963	Gm11767	0	1	1	0
	964	Gm11725	0	1	1	0
	965	Gm13346	0	1	1	0
	966	Gm13376	0	1	1	0
	967	Gm13391	0	1	1	0
	968	Gm13536	0	1	1	0
	969	Gm15444	0	1	1	0
	970	Gm15441	0	1	1	0
	971	Gm15414	0	1	1	0
	972	Gm15412	0	1	1	0
	973	Gm15410	0	1	1	0
	974	Gm15407	0	1	1	0
	975	Gm15404	0	1	1	0
	976	Gm15392	0	1	1	0
	977	Gm15288	0	1	1	0
	978	Gm28231	0	1	1	0
	979	Gm1527	0	1	1	0
	980	Gm15245	0	1	1	0
	981	Gm15239	0	1	1	0
	982	Gm15226	0	1	1	0
	983	Gm15199	0	1	1	0
	984	Gm15124	0	1	1	0
	985	Gm2824	0	1	1	0
	986	Gm15445	0	1	1	0
	987	Gm28196	0	1	1	0
	988	Gm15448	0	1	1	0
	989	Gm15640	0	1	1	0
	990	Gm15743	0	1	1	0
	991	Gm15729	0	1	1	0
	992	Gm15718	0	1	1	0
	993	Gm15700	0	1	1	0
	994	Gm15699	0	1	1	0
	995	Gm15689	0	1	1	0
	996	Gm15669	0	1	1	0
	997	Gm15638	0	1	1	0
	998	Gm15475	0	1	1	0
	999	Gm15622	0	1	1	0
	1000	Gm15608	0	1	1	0
	1001	Gm15594	0	1	1	0
	1002	Gm15582	0	1	1	0
	1003	Gm28079	0	1	1	0
	1004	Gm28095	0	1	1	0
	1005	Gm15561	0	1	1	0
	1006	Gm2832	0	1	1	0
	1007	Gm28363	0	1	1	0
	1008	Gm15122	0	1	1	0
	1009	Gm13830	0	1	1	0
	1010	Gm14015	0	1	1	0
	1011	Gm14002	0	1	1	0
	1012	Gm13963	0	1	1	0
	1013	Gm13954	0	1	1	0
	1014	Gm13874	0	1	1	0
	1015	Gm13855	0	1	1	0
	1016	Gm13833	0	1	1	0
	1017	Gm13816	0	1	1	0
	1018	Gm14089	0	1	1	0
	1019	Gm13802	0	1	1	0
	1020	Gm13780	0	1	1	0
	1021	Gm13715	0	1	1	0
	1022	Gm13609	0	1	1	0
	1023	Fdxr	0	1	1	0
	1024	Gm13584	0	1	1	0
	1025	Gm13553	0	1	1	0
	1026	Gm14024	0	1	1	0
	1027	Gm14102	0	1	1	0
	1028	Gm14862	0	1	1	0
	1029	Gm14553	0	1	1	0
	1030	Gm14798	0	1	1	0
	1031	Gm14781	0	1	1	0
	1032	Gm14762	0	1	1	0
	1033	Gm14662	0	1	1	0
	1034	Gm14641	0	1	1	0
	1035	Gm14616	0	1	1	0
	1036	Gm14573	0	1	1	0
	1037	Gm14377	0	1	1	0
	1038	Gm14167	0	1	1	0
	1039	Gm14342	0	1	1	0
	1040	Gm14273	0	1	1	0
	1041	Gm14266	0	1	1	0
	1042	Gm14264	0	1	1	0
	1043	Gm14224	0	1	1	0
	1044	Gm14216	0	1	1	0
	1045	Gm14174	0	1	1	0
	1046	Gm13605	0	1	1	0
	1047	D630029K05Rik	0	1	1	0
	1048	Fcrl1	0	1	1	0
	1049	Acnat2	0	1	1	0
	1050	Adgre5	0	1	1	0
	1051	Adgre1	0	1	1	0
	1052	Adap1	0	1	1	0
	1053	Adam7	0	1	1	0
	1054	Adam29	0	1	1	0
	1055	Adam1a	0	1	1	0
	1056	Actn3	0	1	1	0
	1057	Actn2	0	1	1	0
	1058	Actl7a	0	1	1	0
	1059	Actbl2	0	1	1	0
	1060	Acta1	0	1	1	0
	1061	Acsm1	0	1	1	0
	1062	Acoxl	0	1	1	0
	1063	Acox2	0	1	1	0
	1064	Acot12	0	1	1	0
	1065	Adgrg3	0	1	1	0
	1066	Adh6a	0	1	1	0
	1067	Adora3	0	1	1	0
	1068	Akr1c18	0	1	1	0
	1069	Alox15	0	1	1	0
	1070	Aldh8a1	0	1	1	0
	1071	Aldh3a1	0	1	1	0
	1072	Aldh1a3	0	1	1	0
	1073	Alb	0	1	1	0
	1074	Akr1e1	0	1	1	0
	1075	Aknad1	0	1	1	0
	1076	Adrb1	0	1	1	0
	1077	Ajap1	0	1	1	0
	1078	Agxt2	0	1	1	0
	1079	Agxt	0	1	1	0
	1080	Agr2	0	1	1	0
	1081	Adrb3	0	1	1	0
	1082	Adrb2	0	1	1	0
	1083	Acot11	0	1	1	0
	1084	Acmsd	0	1	1	0
	1085	Fcgr2b	0	1	1	0
	1086	Acbd7	0	1	1	0
	1087	A730056A06Rik	0	1	1	0
	1088	A730046J19Rik	0	1	1	0
	1089	A630072L19Rik	0	1	1	0
	1090	A630050E04Rik	0	1	1	0
	1091	A630010A05Rik	0	1	1	0
	1092	A530053M12Rik	0	1	1	0
	1093	A430027H14Rik	0	1	1	0
	1094	A330102I10Rik	0	1	1	0
	1095	A330048O09Rik	0	1	1	0
	1096	A230107N01Rik	0	1	1	0
	1097	A230077H06Rik	0	1	1	0
	1098	A130030D18Rik	0	1	1	0
	1099	9930111J21Rik2	0	1	1	0
	1100	9930111J21Rik1	0	1	1	0
	1101	9930012K11Rik	0	1	1	0
	1102	A730090N16Rik	0	1	1	0
	1103	A930002H24Rik	0	1	1	0
	1104	A930009A15Rik	0	1	1	0
	1105	Aadat	0	1	1	0
	1106	Abra	0	1	1	0
	1107	Abo	0	1	1	0
	1108	Abhd16b	0	1	1	0
	1109	Abca8b	0	1	1	0
	1110	Abca15	0	1	1	0
	1111	Abca14	0	1	1	0
	1112	Aadacl3	0	1	1	0
	1113	A930012L18Rik	0	1	1	0
	1114	AU015836	0	1	1	0
	1115	AI847159	0	1	1	0
	1116	AF366264	0	1	1	0
	1117	AC168977.1	0	1	1	0
	1118	AC133103.1	0	1	1	0
	1119	AA792892	0	1	1	0
	1120	Alpk1	0	1	1	0
	1121	Alpk2	0	1	1	0
	1122	Alx1	0	1	1	0
	1123	Alx3	0	1	1	0
	1124	B9d2	0	1	1	0
	1125	B630019K06Rik	0	1	1	0
	1126	B430319H21Rik	0	1	1	0
	1127	B430306N03Rik	0	1	1	0
	1128	B3gnt9	0	1	1	0
	1129	B3gnt6	0	1	1	0
	1130	B3galt5	0	1	1	0
	1131	B230369F24Rik	0	1	1	0
	1132	B230323A14Rik	0	1	1	0
	1133	B230317F23Rik	0	1	1	0
	1134	B230110C06Rik	0	1	1	0
	1135	B020004C17Rik	0	1	1	0
	1136	Aym1	0	1	1	0
	1137	Atxn7l1os1	0	1	1	0
	1138	Atp8b4	0	1	1	0
	1139	BB031773	0	1	1	0
	1140	BC023719	0	1	1	0
	1141	BC024139	0	1	1	0
	1142	Bcas1os2	0	1	1	0
	1143	Bhmt	0	1	1	0
	1144	Bex1	0	1	1	0
	1145	Bdnf	0	1	1	0
	1146	Bdkrb1	0	1	1	0
	1147	Bcl2l10	0	1	1	0
	1148	Bcas3os2	0	1	1	0
	1149	Bbs10	0	1	1	0
	1150	BC029722	0	1	1	0
	1151	Bbc3	0	1	1	0
	1152	Batf3	0	1	1	0
	1153	BC051226	0	1	1	0
	1154	BC049739	0	1	1	0
	1155	BC048671	0	1	1	0
	1156	BC037039	0	1	1	0
	1157	Atp6v1g3	0	1	1	0
	1158	Atp2a3	0	1	1	0
	1159	Atp1b1	0	1	1	0
	1160	Aoah	0	1	1	0
	1161	Arc	0	1	1	0
	1162	Aqp12	0	1	1	0
	1163	Apobr	0	1	1	0
	1164	Apoa1	0	1	1	0
	1165	Aph1c	0	1	1	0
	1166	Apc2	0	1	1	0
	1167	Anxa10	0	1	1	0
	1168	Arhgap27os1	0	1	1	0
	1169	Ankub1	0	1	1	0
	1170	Ankrd55	0	1	1	0
	1171	Ankrd13d	0	1	1	0
	1172	Ankar	0	1	1	0
	1173	Amn	0	1	1	0
	1174	Ambp	0	1	1	0
	1175	Arhgap15os	0	1	1	0
	1176	Arhgap30	0	1	1	0
	1177	Atp1a2	0	1	1	0
	1178	Ascl5	0	1	1	0
	1179	Atp13a5	0	1	1	0
	1180	Atp12a	0	1	1	0
	1181	Atg9b	0	1	1	0
	1182	Atg16l2	0	1	1	0
	1183	Asic4	0	1	1	0
	1184	Asgr2	0	1	1	0
	1185	Ascl3	0	1	1	0
	1186	Armc12	0	1	1	0
	1187	Ascl2	0	1	1	0
	1188	Asb18	0	1	1	0
	1189	Asb17os	0	1	1	0
	1190	Asb11	0	1	1	0
	1191	Artn	0	1	1	0
	1192	Arnt2	0	1	1	0
	1193	9530046B11Rik	0	1	1	0
	1194	9530034E10Rik	0	1	1	0
	1195	9330171B17Rik	0	1	1	0
	1196	2900089D17Rik	0	1	1	0
	1197	1810009A15Rik	0	1	1	0
	1198	1810006J02Rik	0	1	1	0
	1199	1700128F08Rik	0	1	1	0
	1200	1700125H03Rik	0	1	1	0
	1201	1700121L16Rik	0	1	1	0
	1202	1700121C08Rik	0	1	1	0
	1203	1700120G07Rik	0	1	1	0
	1204	1700120E14Rik	0	1	1	0
	1205	1700109I08Rik	0	1	1	0
	1206	1700096J18Rik	0	1	1	0
	1207	1700095J12Rik	0	1	1	0
	1208	1700092E19Rik	0	1	1	0
	1209	1700087M22Rik	0	1	1	0
	1210	1700084F23Rik	0	1	1	0
	1211	1700074P13Rik	0	1	1	0
	1212	1810044D09Rik	0	1	1	0
	1213	2010109A12Rik	0	1	1	0
	1214	2210011K15Rik	0	1	1	0
	1215	2610028E06Rik	0	1	1	0
	1216	2810433D01Rik	0	1	1	0
	1217	2810407A14Rik	0	1	1	0
	1218	2810029C07Rik	0	1	1	0
	1219	2700046A07Rik	0	1	1	0
	1220	2700033N17Rik	0	1	1	0
	1221	2610528A11Rik	0	1	1	0
	1222	2410137M14Rik	0	1	1	0
	1223	2300009A05Rik	0	1	1	0
	1224	2410004P03Rik	0	1	1	0
	1225	2310069B03Rik	0	1	1	0
	1226	2310065F04Rik	0	1	1	0
	1227	2310046K23Rik	0	1	1	0
	1228	2310040G24Rik	0	1	1	0
	1229	2310020H05Rik	0	1	1	0
	1230	1700069B07Rik	0	1	1	0
	1231	1700067K01Rik	0	1	1	0
	1232	1700065J11Rik	0	1	1	0
	1233	1700009J07Rik	0	1	1	0
	1234	1700020D05Rik	0	1	1	0
	1235	1700019D03Rik	0	1	1	0
	1236	1700019A02Rik	0	1	1	0
	1237	1700017N19Rik	0	1	1	0
	1238	1700012A03Rik	0	1	1	0
	1239	1700011L22Rik	0	1	1	0
	1240	1700008O03Rik	0	1	1	0
	1241	1700024B05Rik	0	1	1	0
	1242	1700001J03Rik	0	1	1	0
	1243	1700001F09Rik	0	1	1	0
	1244	1600025M17Rik	0	1	1	0
	1245	1520401A03Rik	0	1	1	0
	1246	1110002O04Rik	0	1	1	0
	1247	1110002J07Rik	0	1	1	0
	1248	1700020L24Rik	0	1	1	0
	1249	1700025F24Rik	0	1	1	0
	1250	1700064J06Rik	0	1	1	0
	1251	1700041M05Rik	0	1	1	0
	1252	1700061H18Rik	0	1	1	0
	1253	1700058P15Rik	0	1	1	0
	1254	1700056E22Rik	0	1	1	0
	1255	1700054A03Rik	0	1	1	0
	1256	1700048O20Rik	0	1	1	0
	1257	1700044C05Rik	0	1	1	0
	1258	1700034K08Rik	0	1	1	0
	1259	1700025H01Rik	0	1	1	0
	1260	1700031P21Rik	0	1	1	0
	1261	1700030O20Rik	0	1	1	0
	1262	1700029H14Rik	0	1	1	0
	1263	1700026F02Rik	0	1	1	0
	1264	1700026D11Rik	0	1	1	0
	1265	1700025M24Rik	0	1	1	0
	1266	2810471M01Rik	0	1	1	0
	1267	2900093K20Rik	0	1	1	0
	1268	9330159F19Rik	0	1	1	0
	1269	3110039M20Rik	0	1	1	0
	1270	4933430M04Rik	0	1	1	0
	1271	4933428C19Rik	0	1	1	0
	1272	4933417E11Rik	0	1	1	0
	1273	4933407I08Rik	0	1	1	0
	1274	4933405O20Rik	0	1	1	0
	1275	4933404I11Rik	0	1	1	0
	1276	4933400A11Rik	0	1	1	0
	1277	4932438H23Rik	0	1	1	0
	1278	4932435O22Rik	0	1	1	0
	1279	4930591A17Rik	0	1	1	0
	1280	4930572K03Rik	0	1	1	0
	1281	4930563E18Rik	0	1	1	0
	1282	4930562F07Rik	0	1	1	0
	1283	4930557J02Rik	0	1	1	0
	1284	4930555A03Rik	0	1	1	0
	1285	4933434M16Rik	0	1	1	0
	1286	4933438A12Rik	0	1	1	0
	1287	5330439A09Rik	0	1	1	0
	1288	8430423G03Rik	0	1	1	0
	1289	9330154K18Rik	0	1	1	0
	1290	9330136K24Rik	0	1	1	0
	1291	9330020H09Rik	0	1	1	0
	1292	9130221H12Rik	0	1	1	0
	1293	9030612E09Rik	0	1	1	0
	1294	9030407P20Rik	0	1	1	0
	1295	6330418K02Rik	0	1	1	0
	1296	5330439B14Rik	0	1	1	0
	1297	6330410L21Rik	0	1	1	0
	1298	5830454E08Rik	0	1	1	0
	1299	5830432E09Rik	0	1	1	0
	1300	5830416I19Rik	0	1	1	0
	1301	5730420D15Rik	0	1	1	0
	1302	5730419F03Rik	0	1	1	0
	1303	4930550L24Rik	0	1	1	0
	1304	4930550C17Rik	0	1	1	0
	1305	4930550C14Rik	0	1	1	0
	1306	4921528I07Rik	0	1	1	0
	1307	4930434O05Rik	0	1	1	0
	1308	4930425O10Rik	0	1	1	0
	1309	4930419G24Rik	0	1	1	0
	1310	4930413E15Rik	0	1	1	0
	1311	4930404N11Rik	0	1	1	0
	1312	4930404A12Rik	0	1	1	0
	1313	4921513I03Rik	0	1	1	0
	1314	4930444P10Rik	0	1	1	0
	1315	4921509A06Rik	0	1	1	0
	1316	4833428L15Rik	0	1	1	0
	1317	4833427G06Rik	0	1	1	0
	1318	4833413E03Rik	0	1	1	0
	1319	4732440D04Rik	0	1	1	0
	1320	3110070M22Rik	0	1	1	0
	1321	4930439A04Rik	0	1	1	0
	1322	4930445N08Rik	0	1	1	0
	1323	4930542C12Rik	0	1	1	0
	1324	4930509E16Rik	0	1	1	0
	1325	4930539M17Rik	0	1	1	0
	1326	4930533P14Rik	0	1	1	0
	1327	4930524O08Rik	0	1	1	0
	1328	4930518I15Rik	0	1	1	0
	1329	4930513O06Rik	0	1	1	0
	1330	4930509K18Rik	0	1	1	0
	1331	4930503O07Rik	0	1	1	0
	1332	4930445N18Rik	0	1	1	0
	1333	4930465M20Rik	0	1	1	0
	1334	4930458D05Rik	0	1	1	0
	1335	4930456L15Rik	0	1	1	0
	1336	4930455H04Rik	0	1	1	0
	1337	4930452N14Rik	0	1	1	0
	1338	4930448H16Rik	0	1	1	0
	1339	Bloc1s6os	0	1	1	0
	1340	Borcs6	0	1	1	0
	1341	Bpifa2	0	1	1	0
	1342	Dpp6	0	1	1	0
	1343	Defb46	0	1	1	0
	1344	Defb43	0	1	1	0
	1345	Defb42	0	1	1	0
	1346	Defb35	0	1	1	0
	1347	Defb23	0	1	1	0
	1348	Defb20	0	1	1	0
	1349	Defb19	0	1	1	0
	1350	Ddi1	0	1	1	0
	1351	Ddb2	0	1	1	0
	1352	Dcst1	0	1	1	0
	1353	Dbh	0	1	1	0
	1354	Daw1	0	1	1	0
	1355	D730045B01Rik	0	1	1	0
	1356	D6Ertd527e	0	1	1	0
	1357	D6Ertd474e	0	1	1	0
	1358	Dhrs2	0	1	1	0
	1359	Dio1	0	1	1	0
	1360	Dio2	0	1	1	0
	1361	Dnase1l3	0	1	1	0
	1362	Doxl2	0	1	1	0
	1363	Dok7	0	1	1	0
	1364	Dok1	0	1	1	0
	1365	Dock2	0	1	1	0
	1366	Dntt	0	1	1	0
	1367	Dnlz	0	1	1	0
	1368	Dnajc22	0	1	1	0
	1369	Dixdc1	0	1	1	0
	1370	Dnaic2	0	1	1	0
	1371	Dnaic1	0	1	1	0
	1372	Dll4	0	1	1	0
	1373	Dll3	0	1	1	0
	1374	Dlk2	0	1	1	0
	1375	Dkk2	0	1	1	0
	1376	Gm30948	0	1	1	0
	1377	D630003M21Rik	0	1	1	0
	1378	D13Ertd608e	0	1	1	0
	1379	Cst11	0	1	1	0
	1380	Cxcl3	0	1	1	0
	1381	Cxcl10	0	1	1	0
	1382	Cul9	0	1	1	0
	1383	Ctxn1	0	1	1	0
	1384	Cstad	0	1	1	0
	1385	Cst13	0	1	1	0
	1386	Csrp3	0	1	1	0
	1387	Cybb	0	1	1	0
	1388	Csn1s2a	0	1	1	0
	1389	Csf1r	0	1	1	0
	1390	Crybb1	0	1	1	0
	1391	Crmp1	0	1	1	0
	1392	Crlf2	0	1	1	0
	1393	Crlf1	0	1	1	0
	1394	Cxcl5	0	1	1	0
	1395	Cym	0	1	1	0
	1396	D130052B06Rik	0	1	1	0
	1397	Cyp4f18	0	1	1	0
	1398	D130020L05Rik	0	1	1	0
	1399	D030025P21Rik	0	1	1	0
	1400	Cytip	0	1	1	0
	1401	Cyth4	0	1	1	0
	1402	Cysrt1	0	1	1	0
	1403	Cyp4f37	0	1	1	0
	1404	Cyp4a31	0	1	1	0
	1405	Cyp11a1	0	1	1	0
	1406	Cyp4a29	0	1	1	0
	1407	Cyp2w1	0	1	1	0
	1408	Cyp2c37	0	1	1	0
	1409	Cyp2b10	0	1	1	0
	1410	Cyp26b1	0	1	1	0
	1411	Cyp1a1	0	1	1	0
	1412	Dpf1	0	1	1	0
	1413	Dppa1	0	1	1	0
	1414	Crip3	0	1	1	0
	1415	Drc7	0	1	1	0
	1416	Fam71e1	0	1	1	0
	1417	Fam71b	0	1	1	0
	1418	Fam24a	0	1	1	0
	1419	Fam166a	0	1	1	0
	1420	Fam135b	0	1	1	0
	1421	Faiml	0	1	1	0
	1422	Fabp3	0	1	1	0
	1423	Fa2h	0	1	1	0
	1424	F730035M05Rik	0	1	1	0
	1425	F730016J06Rik	0	1	1	0
	1426	F7	0	1	1	0
	1427	F10	0	1	1	0
	1428	Extl1	0	1	1	0
	1429	Exoc3l4	0	1	1	0
	1430	Evx1os	0	1	1	0
	1431	Fam71e2	0	1	1	0
	1432	Fam71f2	0	1	1	0
	1433	Fam81a	0	1	1	0
	1434	Fbll1	0	1	1	0
	1435	Fcer1g	0	1	1	0
	1436	Fcamr	0	1	1	0
	1437	Fbxw26	0	1	1	0
	1438	Fbxw22	0	1	1	0
	1439	Fbxw10	0	1	1	0
	1440	Fbxo2	0	1	1	0
	1441	Faxc	0	1	1	0
	1442	Fam83a	0	1	1	0
	1443	Fasl	0	1	1	0
	1444	Far2	0	1	1	0
	1445	Fan1	0	1	1	0
	1446	Fam92b	0	1	1	0
	1447	Fam90a1b	0	1	1	0
	1448	Fam83d	0	1	1	0
	1449	Evi2b	0	1	1	0
	1450	Etaa1os	0	1	1	0
	1451	Esp31	0	1	1	0
	1452	Dydc1	0	1	1	0
	1453	Edn1	0	1	1	0
	1454	Eda2r	0	1	1	0
	1455	E230001N04Rik	0	1	1	0
	1456	E130218I03Rik	0	1	1	0
	1457	E030025P04Rik	0	1	1	0
	1458	E030018B13Rik	0	1	1	0
	1459	Dusp27	0	1	1	0
	1460	Efhc1	0	1	1	0
	1461	Dusp26	0	1	1	0
	1462	Duoxa1	0	1	1	0
	1463	Duox1	0	1	1	0
	1464	Dscaml1	0	1	1	0
	1465	Dsc2	0	1	1	0
	1466	Drp2	0	1	1	0
	1467	Efcab6	0	1	1	0
	1468	Eif2c5	0	1	1	0
	1469	Esp3	0	1	1	0
	1470	Epsti1	0	1	1	0
	1471	Esm1	0	1	1	0
	1472	Ermap	0	1	1	0
	1473	Ereg	0	1	1	0
	1474	Erbb4	0	1	1	0
	1475	Eras	0	1	1	0
	1476	Epx	0	1	1	0
	1477	Ephx2	0	1	1	0
	1478	Elf3	0	1	1	0
	1479	Enpp7	0	1	1	0
	1480	Enkur	0	1	1	0
	1481	Emx1	0	1	1	0
	1482	Emilin3	0	1	1	0
	1483	Elmo3	0	1	1	0
	1484	Ell3	0	1	1	0
	1485	Crispld1	0	1	1	0
	1486	Creld1	0	1	1	0
	1487	Bpifb6	0	1	1	0
	1488	Cd274	0	1	1	0
	1489	Ccna1	0	1	1	0
	1490	Ccl9	0	1	1	0
	1491	Ccl8	0	1	1	0
	1492	Ccl7	0	1	1	0
	1493	Ccl6	0	1	1	0
	1494	Ccl4	0	1	1	0
	1495	Ccl3	0	1	1	0
	1496	Ccl26	0	1	1	0
	1497	Ccl20	0	1	1	0
	1498	Ccl2	0	1	1	0
	1499	Ccer1	0	1	1	0
	1500	Ccdc89	0	1	1	0
	1501	Ccdc51	0	1	1	0
	1502	Ccdc42	0	1	1	0
	1503	Ccdc27	0	1	1	0
	1504	Ccpg1os	0	1	1	0
	1505	Ccr1	0	1	1	0
	1506	Ccr2	0	1	1	0
	1507	Cd19	0	1	1	0
	1508	Cd226	0	1	1	0
	1509	Cd209g	0	1	1	0
	1510	Cd209d	0	1	1	0
	1511	Cd209c	0	1	1	0
	1512	Cd200r3	0	1	1	0
	1513	Cd200r2	0	1	1	0
	1514	Cd177	0	1	1	0
	1515	Ccr3	0	1	1	0
	1516	Cd164l2	0	1	1	0
	1517	Cd163l1	0	1	1	0
	1518	Cd163	0	1	1	0
	1519	Ccsap	0	1	1	0
	1520	Ccr7	0	1	1	0
	1521	Ccr5	0	1	1	0
	1522	Ccdc183	0	1	1	0
	1523	Ccdc177	0	1	1	0
	1524	Ccdc151	0	1	1	0
	1525	C1ql3	0	1	1	0
	1526	C6	0	1	1	0
	1527	C430042M11Rik	0	1	1	0
	1528	C3ar1	0	1	1	0
	1529	C3	0	1	1	0
	1530	C2cd4b	0	1	1	0
	1531	C2	0	1	1	0
	1532	C130080G10Rik	0	1	1	0
	1533	C87977	0	1	1	0
	1534	C030010L15Rik	0	1	1	0
	1535	Btnl9	0	1	1	0
	1536	Btbd16	0	1	1	0
	1537	Bsx	0	1	1	0
	1538	Brinp2	0	1	1	0
	1539	Bpifb9b	0	1	1	0
	1540	C730036E19Rik	0	1	1	0
	1541	C8g	0	1	1	0
	1542	Cbr2	0	1	1	0
	1543	Car3	0	1	1	0
	1544	Cbr1	0	1	1	0
	1545	Catsperg1	0	1	1	0
	1546	Catsper4	0	1	1	0
	1547	Cass4	0	1	1	0
	1548	Card11	0	1	1	0
	1549	Card10	0	1	1	0
	1550	Car11	0	1	1	0
	1551	CK137956	0	1	1	0
	1552	Camk1g	0	1	1	0
	1553	Calhm1	0	1	1	0
	1554	Calb1	0	1	1	0
	1555	Cacng8	0	1	1	0
	1556	Cacna1f	0	1	1	0
	1557	Cacna1e	0	1	1	0
	1558	Cd247	0	1	1	0
	1559	Cd28	0	1	1	0
	1560	Creb3l4	0	1	1	0
	1561	Cd300e	0	1	1	0
	1562	Cnksr1	0	1	1	0
	1563	Cmtm1	0	1	1	0
	1564	Clrn1	0	1	1	0
	1565	Clec5a	0	1	1	0
	1566	Clec4n	0	1	1	0
	1567	Clec4e	0	1	1	0
	1568	Clec4a3	0	1	1	0
	1569	Clec2l	0	1	1	0
	1570	Clec2i	0	1	1	0
	1571	Clec10a	0	1	1	0
	1572	Cldn34d	0	1	1	0
	1573	Cldn22	0	1	1	0
	1574	Cldn11	0	1	1	0
	1575	Clcnkb	0	1	1	0
	1576	Clcnka	0	1	1	0
	1577	Cnksr2	0	1	1	0
	1578	Coch	0	1	1	0
	1579	Col20a1	0	1	1	0
	1580	Cphx1	0	1	1	0
	1581	Cpt1b	0	1	1	0
	1582	Cps1	0	1	1	0
	1583	Cpne4	0	1	1	0
	1584	Cpn2	0	1	1	0
	1585	Cplx2	0	1	1	0
	1586	Cplx1	0	1	1	0
	1587	Cox7a1	0	1	1	0
	1588	Col24a1	0	1	1	0
	1589	Cox4i2	0	1	1	0
	1590	Coro1a	0	1	1	0
	1591	Corin	0	1	1	0
	1592	Colgalt2	0	1	1	0
	1593	Colec11	0	1	1	0
	1594	0610012D04Rik	0	1	1	0
	1595	Clca1	0	1	1	0
	1596	Ckmt2	0	1	1	0
	1597	Ckm	0	1	1	0
	1598	Cd84	0	1	1	0
	1599	Ceacam12	0	1	1	0
	1600	Cdnf	0	1	1	0
	1601	Cdkn1c	0	1	1	0
	1602	Cdh26	0	1	1	0
	1603	Cdh19	0	1	1	0
	1604	Cdh15	0	1	1	0
	1605	Cd83	0	1	1	0
	1606	Cend1	0	1	1	0
	1607	Cd74	0	1	1	0
	1608	Cd7	0	1	1	0
	1609	Cd69	0	1	1	0
	1610	Cd55b	0	1	1	0
	1611	Cd48	0	1	1	0
	1612	Cd3e	0	1	1	0
	1613	Celsr3	0	1	1	0
	1614	Ces2f	0	1	1	0
	1615	Cited1	0	1	1	0
	1616	Chrm4	0	1	1	0
	1617	Cilp2	0	1	1	0
	1618	Ciita	0	1	1	0
	1619	Chst13	0	1	1	0
	1620	Chrne	0	1	1	0
	1621	Chrnb1	0	1	1	0
	1622	Chrna1os	0	1	1	0
	1623	Chrm1	0	1	1	0
	1624	Ces3b	0	1	1	0
	1625	Chrdl2	0	1	1	0
	1626	Chil6	0	1	1	0
	1627	Chil1	0	1	1	0
	1628	Chchd5	0	1	1	0
	1629	Cfap73	0	1	1	0
	1630	Cfap45	0	1	1	0
	1631	Gm30932	0	1	1	0
	1632	Gm9637	0	1	1	0
	1633	Gm32200	0	1	1	0
	1634	Prr36	0	1	1	0
	1635	Prss52	0	1	1	0
	1636	Prss43	0	1	1	0
	1637	Prss21	0	1	1	0
	1638	Prrxl1	0	1	1	0
	1639	Prrt4	0	1	1	0
	1640	Prr7	0	1	1	0
	1641	Prr32	0	1	1	0
	1642	Vpreb1	0	1	1	0
	1643	Prr27	0	1	1	0
	1644	Prox2	0	1	1	0
	1645	Prox1os	0	1	1	0
	1646	Prox1	0	1	1	0
	1647	Prokr2	0	1	1	0
	1648	Prodh2	0	1	1	0
	1649	Prss55	0	1	1	0
	1650	Psg27	0	1	1	0
	1651	Psma8	0	1	1	0
	1652	Psmb11	0	1	1	0
	1653	Psmb8	0	1	1	0
	1654	Ptgds	0	1	1	0
	1655	Wdr63	0	1	1	0
	1656	Pth2r	0	1	1	0
	1657	Ptpn5	0	1	1	0
	1658	Ptpn6	0	1	1	0
	1659	Ptprc	0	1	1	0
	1660	Wdfy4	0	1	1	0
	1661	Pus3	0	1	1	0
	1662	Pvalb	0	1	1	0
	1663	Qpct	0	1	1	0
	1664	Qrich2	0	1	1	0
	1665	Rab11fip1	0	1	1	0
	1666	Prm1	0	1	1	0
	1667	Prl7d1	0	1	1	0
	1668	Prl7a2	0	1	1	0
	1669	Pou3f3	0	1	1	0
	1670	Plod2	0	1	1	0
	1671	Plp1	0	1	1	0
	1672	Plpp4	0	1	1	0
	1673	Plvap	0	1	1	0
	1674	Plxnb3	0	1	1	0
	1675	Pm20d2	0	1	1	0
	1676	Pmel	0	1	1	0
	1677	Pmepa1os	0	1	1	0
	1678	Wfdc3	0	1	1	0
	1679	Pnma5	0	1	1	0
	1680	Pnmal2	0	1	1	0
	1681	Pnpla1os	0	1	1	0
	1682	Polr2k	0	1	1	0
	1683	Pou2af1	0	1	1	0
	1684	Pou6f1	0	1	1	0
	1685	Wdr81	0	1	1	0
	1686	Ppargc1a	0	1	1	0
	1687	Ppef1	0	1	1	0
	1688	Ppm1m	0	1	1	0
	1689	Ppm1n	0	1	1	0
	1690	Ppp1r14d	0	1	1	0
	1691	Wfdc2	0	1	1	0
	1692	Ppp1r27	0	1	1	0
	1693	Pramel1	0	1	1	0
	1694	Wdr93	0	1	1	0
	1695	Pramel3	0	1	1	0
	1696	Prap1	0	1	1	0
	1697	Prdm12	0	1	1	0
	1698	Prickle4	0	1	1	0
	1699	Prima1	0	1	1	0
	1700	Rab11fip4os1	0	1	1	0
	1701	Rab33a	0	1	1	0
	1702	Runx2os1	0	1	1	0
	1703	Rnasel	0	1	1	0
	1704	Rph3a	0	1	1	0
	1705	Rorb	0	1	1	0
	1706	Robo3	0	1	1	0
	1707	Rnf26	0	1	1	0
	1708	Rnf225	0	1	1	0
	1709	Rnf183	0	1	1	0
	1710	Rilpl2	0	1	1	0
	1711	Rab37	0	1	1	0
	1712	Riiad1	0	1	1	0
	1713	Ribc1	0	1	1	0
	1714	Rhox4e	0	1	1	0
	1715	Rhox4b	0	1	1	0
	1716	Rhox2c	0	1	1	0
	1717	Rho	0	1	1	0
	1718	Rpl7a-ps3	0	1	1	0
	1719	Rpl9-ps1	0	1	1	0
	1720	Rps26-ps1	0	1	1	0
	1721	Rptn	0	1	1	0
	1722	Rpusd4	0	1	1	0
	1723	Rrh	0	1	1	0
	1724	Rsad2	0	1	1	0
	1725	Rsl1	0	1	1	0
	1726	Rsph4a	0	1	1	0
	1727	Rsph6a	0	1	1	0
	1728	Rspo2	0	1	1	0
	1729	Rspo3	0	1	1	0
	1730	Rspo4	0	1	1	0
	1731	Rtbdn	0	1	1	0
	1732	Rtn4r	0	1	1	0
	1733	Rtn4rl2	0	1	1	0
	1734	Rufy4	0	1	1	0
	1735	Rhcg	0	1	1	0
	1736	Rgs9bp	0	1	1	0
	1737	Rgs4	0	1	1	0
	1738	Rbfox1	0	1	1	0
	1739	Rab3b	0	1	1	0
	1740	Rab42	0	1	1	0
	1741	Vmn2r99	0	1	1	0
	1742	Rab44	0	1	1	0
	1743	Rabepk	0	1	1	0
	1744	Ramp1	0	1	1	0
	1745	Ramp3	0	1	1	0
	1746	Rapgef4os1	0	1	1	0
	1747	Rarres1	0	1	1	0
	1748	Rasal3	0	1	1	0
	1749	Rasgrf1	0	1	1	0
	1750	Vmn2r96	0	1	1	0
	1751	Rasgrp4	0	1	1	0
	1752	Vmn2r84	0	1	1	0
	1753	Rbm24	0	1	1	0
	1754	Vmn2r66	0	1	1	0
	1755	Rbpjl	0	1	1	0
	1756	Rcvrn	0	1	1	0
	1757	Vmn2r80	0	1	1	0
	1758	Rdh9	0	1	1	0
	1759	Rec8	0	1	1	0
	1760	Rell2	0	1	1	0
	1761	Reln	0	1	1	0
	1762	Rfesd	0	1	1	0
	1763	Vmn2r72	0	1	1	0
	1764	Vmn2r7	0	1	1	0
	1765	Rgn	0	1	1	0
	1766	Rgs1	0	1	1	0
	1767	Rgs16	0	1	1	0
	1768	Rgs21	0	1	1	0
	1769	Plk5	0	1	1	0
	1770	Plk3	0	1	1	0
	1771	Plin2	0	1	1	0
	1772	Olfr1395	0	1	1	0
	1773	Olfr267	0	1	1	0
	1774	Olfr1513	0	1	1	0
	1775	Olfr1507	0	1	1	0
	1776	Olfr1487	0	1	1	0
	1777	Olfr1426	0	1	1	0
	1778	Olfr1396	0	1	1	0
	1779	Olfr1377	0	1	1	0
	1780	Plekho2	0	1	1	0
	1781	Olfr1229	0	1	1	0
	1782	Xcl1	0	1	1	0
	1783	Olfr1122	0	1	1	0
	1784	Olfm5	0	1	1	0
	1785	Oit1	0	1	1	0
	1786	Obox6	0	1	1	0
	1787	Olfr290	0	1	1	0
	1788	Olfr374	0	1	1	0
	1789	Olfr414	0	1	1	0
	1790	Olfr44	0	1	1	0
	1791	Olfr441	0	1	1	0
	1792	Olfr5	0	1	1	0
	1793	Olfr648	0	1	1	0
	1794	Olfr651	0	1	1	0
	1795	Olfr653	0	1	1	0
	1796	Olfr657	0	1	1	0
	1797	Olfr70	0	1	1	0
	1798	Olfr725	0	1	1	0
	1799	Olfr8	0	1	1	0
	1800	Trim72	0	1	1	0
	1801	Olfr826	0	1	1	0
	1802	Olig1	0	1	1	0
	1803	Opalin	0	1	1	0
	1804	Oas2	0	1	1	0
	1805	Oas1c	0	1	1	0
	1806	Nxph3	0	1	1	0
	1807	Xlr3a	0	1	1	0
	1808	Neurod6	0	1	1	0
	1809	Nfkbid	0	1	1	0
	1810	Ngfr	0	1	1	0
	1811	Nhlh1	0	1	1	0
	1812	Nim1k	0	1	1	0
	1813	Nipsnap3a	0	1	1	0
	1814	Nkg7	0	1	1	0
	1815	Nkx1-2	0	1	1	0
	1816	Nkx2-2os	0	1	1	0
	1817	Nkx6-2	0	1	1	0
	1818	Nlrp3	0	1	1	0
	1819	Nlrp4a	0	1	1	0
	1820	Nmrk2	0	1	1	0
	1821	Nmu	0	1	1	0
	1822	Npbwr1	0	1	1	0
	1823	Nup62cl	0	1	1	0
	1824	Xkr9	0	1	1	0
	1825	Nptx1	0	1	1	0
	1826	Xkr7	0	1	1	0
	1827	Nptx2	0	1	1	0
	1828	Nptxr	0	1	1	0
	1829	Npy2r	0	1	1	0
	1830	Nr2e1	0	1	1	0
	1831	Nr5a1	0	1	1	0
	1832	Nrap	0	1	1	0
	1833	Nrg2	0	1	1	0
	1834	Nrip3	0	1	1	0
	1835	Nrl	0	1	1	0
	1836	Nsg2	0	1	1	0
	1837	Ntng1	0	1	1	0
	1838	Oprk1	0	1	1	0
	1839	Osm	0	1	1	0
	1840	Wnt9b	0	1	1	0
	1841	Pip5kl1	0	1	1	0
	1842	Gm32950	0	1	1	0
	1843	Pdlim4	0	1	1	0
	1844	Pdyn	0	1	1	0
	1845	Pf4	0	1	1	0
	1846	Wipf3	0	1	1	0
	1847	Pglyrp2	0	1	1	0
	1848	Phf1	0	1	1	0
	1849	Wfdc9	0	1	1	0
	1850	Phyhipl	0	1	1	0
	1851	Pik3ap1	0	1	1	0
	1852	Pik3cd	0	1	1	0
	1853	Pilrb2	0	1	1	0
	1854	Pin1rt1	0	1	1	0
	1855	Pin4	0	1	1	0
	1856	Pipox	0	1	1	0
	1857	Pde6h	0	1	1	0
	1858	Pitx1	0	1	1	0
	1859	Pkd1l1	0	1	1	0
	1860	Pkd1l2	0	1	1	0
	1861	Pkdrej	0	1	1	0
	1862	Pkhd1l1	0	1	1	0
	1863	Pla2g10os	0	1	1	0
	1864	Pla2g1b	0	1	1	0
	1865	Pla2g4e	0	1	1	0
	1866	Platr10	0	1	1	0
	1867	Platr7	0	1	1	0
	1868	Plb1	0	1	1	0
	1869	Plcl2	0	1	1	0
	1870	Plek	0	1	1	0
	1871	Plekhd1os	0	1	1	0
	1872	Pdf	0	1	1	0
	1873	Pde6g	0	1	1	0
	1874	Otx1	0	1	1	0
	1875	Paupar	0	1	1	0
	1876	Otx2	0	1	1	0
	1877	Ovol3	0	1	1	0
	1878	Oxtr	0	1	1	0
	1879	P2rx1	0	1	1	0
	1880	P2ry10	0	1	1	0
	1881	P2ry13	0	1	1	0
	1882	Wnt3a	0	1	1	0
	1883	Pagr1b	0	1	1	0
	1884	Wnt16	0	1	1	0
	1885	Panct2	0	1	1	0
	1886	Pappa2	0	1	1	0
	1887	Paqr6	0	1	1	0
	1888	Pard6b	0	1	1	0
	1889	Patl2	0	1	1	0
	1890	Pax3	0	1	1	0
	1891	Pdcd1lg2	0	1	1	0
	1892	Pax6os1	0	1	1	0
	1893	Pax7	0	1	1	0
	1894	Pbx4	0	1	1	0
	1895	Pcdh20	0	1	1	0
	1896	Pcdha11	0	1	1	0
	1897	Pcdha12	0	1	1	0
	1898	Pcdhb19	0	1	1	0
	1899	Pcdhb2	0	1	1	0
	1900	Pcdhb21	0	1	1	0
	1901	Pcdhga3	0	1	1	0
	1902	Pcdhgb1	0	1	1	0
	1903	Pcdhgb7	0	1	1	0
	1904	Pcp4l1	0	1	1	0
	1905	Pcsk1	0	1	1	0
	1906	Rundc3a	0	1	1	0
	1907	Runx3	0	1	1	0
	1908	Neil2	0	1	1	0
	1909	Tagap	0	1	1	0
	1910	Tsx	0	1	1	0
	1911	Tbc1d21	0	1	1	0
	1912	Tbc1d10c	0	1	1	0
	1913	Tas2r135	0	1	1	0
	1914	Tas1r1	0	1	1	0
	1915	Tarm1	0	1	1	0
	1916	Taf9	0	1	1	0
	1917	Tssk6	0	1	1	0
	1918	Taf7l	0	1	1	0
	1919	Tacr1	0	1	1	0
	1920	Taco1os	0	1	1	0
	1921	Ttc25	0	1	1	0
	1922	Tac1	0	1	1	0
	1923	Sytl3	0	1	1	0
	1924	Tbx10	0	1	1	0
	1925	Tc2n	0	1	1	0
	1926	Tcaf2	0	1	1	0
	1927	Tceal1	0	1	1	0
	1928	Tcfl5	0	1	1	0
	1929	Tchhl1	0	1	1	0
	1930	Tcl1b5	0	1	1	0
	1931	Tcp10b	0	1	1	0
	1932	Tcp10c	0	1	1	0
	1933	Tdpoz1	0	1	1	0
	1934	Tdrd12	0	1	1	0
	1935	Tdrd6	0	1	1	0
	1936	Teddm2	0	1	1	0
	1937	Tespa1	0	1	1	0
	1938	Tex12	0	1	1	0
	1939	Tex19.2	0	1	1	0
	1940	Tex28	0	1	1	0
	1941	Syt3	0	1	1	0
	1942	Syne4	0	1	1	0
	1943	Syndig1l	0	1	1	0
	1944	Srpx2	0	1	1	0
	1945	Spink14	0	1	1	0
	1946	Spink2	0	1	1	0
	1947	Spn	0	1	1	0
	1948	Spocd1	0	1	1	0
	1949	Spock1	0	1	1	0
	1950	Sppl2b	0	1	1	0
	1951	Sppl2c	0	1	1	0
	1952	Ttc39aos1	0	1	1	0
	1953	Sprr1b	0	1	1	0
	1954	Sprr2a2	0	1	1	0
	1955	Sprr2b	0	1	1	0
	1956	Sprr4	0	1	1	0
	1957	Srgn	0	1	1	0
	1958	Srm	0	1	1	0
	1959	Srrm3os	0	1	1	0
	1960	Susd3	0	1	1	0
	1961	Ttc30a2	0	1	1	0
	1962	Srsf12	0	1	1	0
	1963	Stap2	0	1	1	0
	1964	Stat5a	0	1	1	0
	1965	Stfa2	0	1	1	0
	1966	Stfa3	0	1	1	0
	1967	Stmnd1	0	1	1	0
	1968	Stoml3	0	1	1	0
	1969	Stpg1	0	1	1	0
	1970	Stra8	0	1	1	0
	1971	Strip2	0	1	1	0
	1972	Sult2a3	0	1	1	0
	1973	Sult2a5	0	1	1	0
	1974	Sun3	0	1	1	0
	1975	Tex43	0	1	1	0
	1976	Tspan32	0	1	1	0
	1977	S100a9	0	1	1	0
	1978	Tnfsf4	0	1	1	0
	1979	Top1mt	0	1	1	0
	1980	Trmo	0	1	1	0
	1981	Tnnt3	0	1	1	0
	1982	Tnni2	0	1	1	0
	1983	Tnfsfm13	0	1	1	0
	1984	Tnfsf8	0	1	1	0
	1985	Tnfsf18	0	1	1	0
	1986	Tgm6	0	1	1	0
	1987	Tnfsf14	0	1	1	0
	1988	Tnfsf13	0	1	1	0
	1989	Tnfrsf25	0	1	1	0
	1990	Tnfrsf1b	0	1	1	0
	1991	Trpt1	0	1	1	0
	1992	Tnfaip8l3	0	1	1	0
	1993	Tox	0	1	1	0
	1994	Tpbgl	0	1	1	0
	1995	Tph1	0	1	1	0
	1996	Triml2	0	1	1	0
	1997	Tradd	0	1	1	0
[truncated: 1,002 more rows]
