# Supplementary material for: scButterfly: a versatile single-cell cross-modality translation method via dual-aligned variational autoencoders
Source: Nat Commun. 2024 Apr 6;15:2973. doi: 10.1038/s41467-024-47418-x (PMC10998864; doi:10.1038/s41467-024-47418-x)
Supplement: Supplementary file 4 — Source Data files [file 41467_2024_47418_MOESM4_ESM.zip › Figure 4.xlsx]

## Sheet: Figure 4a
Script in Github
We provide scripts to reproduce the results.
URL:https://github.com/BioX-NKU/scButterfly_source
scButterfly_source/experiment/RNA_ATAC/integrative_analysis

## Sheet: Figure 4b
Script in Github		AMI	ARI	HOM	NMI
We provide scripts to reproduce the results.	Raw RNA + Raw ATAC	0.713398	0.409128	0.809506	0.714612
URL:https://github.com/BioX-NKU/scButterfly_source	Predicted RNA + Raw ATAC	0.709066	0.387901	0.808089	0.71034
scButterfly_source/experiment/RNA_ATAC/integrative_analysis	Raw RNA + Predicted ATAC	0.738488	0.503741	0.798805	0.739398

## Sheet: Figure 4c
Script in Github			AMI	ARI	HOM	NMI
We provide scripts to reproduce the results.	MB	Raw data	0.536921	0.31143	0.574454	0.54715
URL:https://github.com/BioX-NKU/scButterfly_source		scButterfly-C enhanced	0.673573	0.409672	0.684234	0.765298
scButterfly_source/experiment/RNA_ATAC/integrative_analysis	MK	Raw data	0.336521	0.137075	0.422508	0.340979
		scButterfly-C enhanced	0.425363	0.13444	0.564311	0.430446

## Sheet: Figure 4d
cells	cell_type	EpiAnno	Cellcano	scButterfly-C + SVM	scButterfly-C + Cellcano
GAGTTACTCAAAGGCA-1	CD8 Naive	CD8 Naive	CD8 Naive	CD8 Naive	CD8 Naive
TGAAACTGTCGCAAAC-1	CD16 Mono	CD16 Mono	CD16 Mono	CD16 Mono	CD16 Mono
CCATAATCAAACCTAT-1	CD4 Naive	CD4 Naive	CD4 Naive	CD4 Naive	CD4 Naive
TCGGTTTGTCATCCTG-1	CD4 TEM	CD4 TEM	CD4 TCM	CD4 TCM	CD4 TEM
TGCACTTGTGCTGTAA-1	CD8 Naive	CD8 Naive	CD8 Naive	CD8 Naive	CD8 Naive
GTTAAGTGTCAAAGAA-1	CD4 TCM	CD4 TCM	CD4 TCM	CD4 TCM	CD4 TCM
GCCTTTATCGTGCTTC-1	CD8 TEM_2	gdT	CD8 TEM_2	CD8 TEM_2	CD8 TEM_2
GATGGCTGTGTTTGAG-1	CD4 TCM	CD4 TCM	CD4 TCM	CD4 TCM	CD4 TCM
CTACCTCAGTCACTCC-1	CD8 Naive	CD8 Naive	CD8 Naive	CD8 Naive	CD8 Naive
GCTCATTGTTAAATGC-1	CD14 Mono	CD14 Mono	CD14 Mono	CD14 Mono	CD14 Mono
GAGTATCTCTTAGCGG-1	CD14 Mono	CD14 Mono	CD14 Mono	CD14 Mono	CD14 Mono
CAACAATGTCCAAGAC-1	CD8 Naive	CD8 Naive	CD8 Naive	CD8 Naive	CD8 Naive
GCGCGATTCCTCCCTC-1	Memory B	Memory B	Memory B	Memory B	Memory B
TCCGGAATCACAAGCT-1	CD14 Mono	CD14 Mono	CD14 Mono	CD14 Mono	CD14 Mono
TCGTAATCAGGTATTT-1	CD8 Naive	CD8 Naive	CD8 Naive	CD8 Naive	CD8 Naive
GCGCTTGCAGCAATAA-1	CD16 Mono	CD16 Mono	CD16 Mono	CD16 Mono	CD16 Mono
CTCAGGATCTGTGCCT-1	CD8 Naive	CD8 Naive	CD8 Naive	CD8 Naive	CD8 Naive
GGTGCTGGTCTAACAG-1	NK	NK	NK	NK	NK
CCGGTAGGTGCATCGG-1	CD4 TCM	CD4 TCM	CD4 TCM	CD4 TCM	CD4 TCM
AAGCTCCCAATACTGT-1	NK	CD8 TEM_1	CD4 TEM	CD8 TEM_1	NK
AATGAAGGTCATGCCC-1	Intermediate B	Intermediate B	Intermediate B	Intermediate B	Intermediate B
GAGTCATTCCGTTAAA-1	CD14 Mono	CD14 Mono	CD14 Mono	CD14 Mono	CD14 Mono
GCTTAGTAGGCGCTAC-1	Memory B	Memory B	Memory B	Memory B	Memory B
TAGCTTAAGGGCCACT-1	CD16 Mono	CD16 Mono	CD16 Mono	CD16 Mono	CD16 Mono
AACCGCTCACTTAACG-1	CD14 Mono	CD14 Mono	CD14 Mono	CD14 Mono	CD14 Mono
TCCTCAATCGAAGTAG-1	CD14 Mono	CD14 Mono	CD14 Mono	CD14 Mono	CD14 Mono
CGGACAACACCTGCCT-1	CD8 TEM_2	gdT	CD8 TEM_2	CD8 TEM_2	CD8 TEM_2
CGGAGTCTCCTAGTTT-1	CD8 TEM_2	gdT	CD8 TEM_2	CD8 TEM_2	CD8 TEM_2
ACAACAGAGGCGCTTA-1	CD14 Mono	CD14 Mono	CD14 Mono	CD14 Mono	CD14 Mono
CAAACATGTGTTTGTC-1	NK	NK	NK	NK	NK
TAGTTGTCATTAAACC-1	NK	NK	NK	NK	NK
AGTGTGGCACGTGCTG-1	CD4 TCM	CD4 TCM	CD4 TCM	CD4 TCM	CD4 TCM
GTGGTTAGTTGCATCT-1	CD8 Naive	CD8 Naive	CD8 Naive	CD8 Naive	CD8 Naive
GTCAAACTCACTTCAT-1	CD8 Naive	CD8 Naive	CD8 Naive	CD8 Naive	CD8 Naive
ACAAAGGTCAGTTCCC-1	CD4 Naive	CD4 Naive	CD4 Naive	CD4 Naive	CD4 Naive
CTCATGACAGTAAGTA-1	CD14 Mono	CD14 Mono	CD14 Mono	CD14 Mono	CD14 Mono
CATAGGTTCCTTTACG-1	CD8 Naive	CD8 Naive	CD8 Naive	CD8 Naive	CD8 Naive
ATAAGTCGTTGGCCGA-1	CD4 TCM	CD4 TCM	CD4 TCM	CD4 TCM	CD4 TCM
CAACCCGCAGCATTAT-1	CD16 Mono	CD16 Mono	CD16 Mono	CD16 Mono	CD16 Mono
TCTACTAGTTGGCCGA-1	Memory B	Memory B	Memory B	Memory B	Memory B
CTAGGCGGTACAATGT-1	CD14 Mono	CD14 Mono	CD14 Mono	CD14 Mono	CD14 Mono
GTGCTGATCCCGCATT-1	CD8 TEM_1	CD8 TEM_1	CD8 Naive	CD8 Naive	CD8 Naive
TAGCTAGGTCAAAGAA-1	CD8 TEM_1	CD8 TEM_1	CD8 TEM_1	CD8 TEM_1	CD8 TEM_1
GCTCGATCAAGATTCT-1	CD4 Naive	CD4 Naive	CD4 Naive	CD4 Naive	CD4 Naive
CTGGTAAGTACGGTAC-1	CD4 TEM	CD4 TCM	CD4 Naive	CD4 TCM	CD4 TCM
CAAGGTTTCCTTGCGT-1	CD14 Mono	CD14 Mono	CD14 Mono	CD14 Mono	CD14 Mono
CTGGTTACAATAGCAA-1	CD14 Mono	CD14 Mono	CD14 Mono	CD14 Mono	CD14 Mono
CGGCCATAGATGGAGC-1	Treg	CD4 TCM	CD4 TCM	CD4 TCM	CD4 TCM
ATTGCTCGTCCTTCAG-1	CD4 Naive	CD4 Naive	CD4 Naive	CD4 Naive	CD4 Naive
GCAGCAACATAAGTCT-1	CD14 Mono	CD14 Mono	CD14 Mono	CD14 Mono	CD14 Mono
GGTATGTTCCAAGTTA-1	cDC	cDC	cDC	cDC	cDC
CAGCTATAGGGTTATC-1	CD4 TCM	CD4 TCM	CD4 TCM	CD4 TCM	CD4 TCM
CTTACCGGTTCAAGAT-1	CD4 TCM	CD4 TCM	CD4 TCM	CD4 TCM	CD4 TCM
CTTCAGGAGAGCCGCT-1	CD4 TCM	CD4 TCM	CD4 TCM	CD4 TCM	CD4 TCM
ACTCACTGTTACTAGG-1	NK	NK	NK	NK	NK
TACTGGCCATTGTCAG-1	CD14 Mono	CD14 Mono	CD14 Mono	CD14 Mono	CD14 Mono
ATGTCCACAGCAGGTA-1	Intermediate B	Intermediate B	Intermediate B	Intermediate B	Naive B
AGTGTTTCAGGACCTT-1	gdT	CD8 TEM_1	CD8 TEM_2	CD8 TEM_1	CD8 TEM_1
GCATATATCACGCATG-1	CD14 Mono	CD14 Mono	CD14 Mono	CD14 Mono	CD14 Mono
TCGCGAGGTTGTTGCT-1	CD14 Mono	CD14 Mono	CD14 Mono	CD14 Mono	CD14 Mono
ATCCAACAGACCATAC-1	CD14 Mono	CD14 Mono	CD14 Mono	CD14 Mono	CD14 Mono
GTTCCTGGTGGATTAT-1	CD14 Mono	CD14 Mono	CD14 Mono	CD14 Mono	CD14 Mono
GCAGGTTGTCACAAAT-1	Naive B	Intermediate B	Intermediate B	Intermediate B	Intermediate B
TCAATCGCACGAATCC-1	CD4 TCM	CD4 TCM	CD4 TCM	CD4 TCM	CD4 TCM
TGGTCAAGTTGTTGGA-1	CD8 Naive	CD8 Naive	CD8 Naive	CD8 Naive	CD8 Naive
TCCAGGATCCTCCTAA-1	CD8 Naive	CD8 Naive	CD8 Naive	CD8 Naive	CD8 Naive
GGTGATTTCAGCATTA-1	CD16 Mono	CD14 Mono	CD14 Mono	CD14 Mono	CD14 Mono
TCATAACCAATTGAGA-1	CD8 Naive	CD8 Naive	CD8 Naive	CD8 Naive	CD8 Naive
TGTAATGTCGGCTATG-1	CD4 TEM	CD4 TCM	CD4 TCM	CD4 TCM	CD4 TCM
GCCAGGAAGGCAAGTA-1	gdT	gdT	NK	CD8 TEM_2	gdT
AAACCAACAGGATGGC-1	CD4 TCM	CD4 TCM	CD4 TCM	CD4 TCM	CD4 TCM
AGGTTAACACAATACT-1	CD14 Mono	CD14 Mono	CD14 Mono	CD14 Mono	CD14 Mono
CCGTTACTCTTAGTCT-1	CD4 Naive	CD4 Naive	CD4 Naive	CD4 Naive	CD4 Naive
CTCAGGATCGATTTGA-1	MAIT	CD8 TEM_1	CD8 TEM_2	CD8 TEM_1	MAIT
TCAGTAATCCGCATGA-1	CD8 Naive	CD8 Naive	CD8 Naive	CD8 Naive	CD8 Naive
GTGTTACAGGCTGTGC-1	CD4 TCM	CD4 TCM	CD4 TCM	CD4 TCM	CD4 TCM
CAATATGTCACAGGAA-1	MAIT	CD8 TEM_1	CD8 Naive	CD8 TEM_1	CD8 TEM_1
CGACAAGCAAGCTAAA-1	CD4 TCM	CD4 TCM	CD4 TCM	CD4 Naive	CD4 Naive
GGGTATTTCTCACTAT-1	CD14 Mono	CD14 Mono	CD14 Mono	CD14 Mono	CD14 Mono
CCGCCAACAGAATGAC-1	CD4 TCM	CD4 TCM	CD4 TCM	CD4 TCM	CD4 TCM
GTTCCCAGTAGCCATA-1	CD14 Mono	CD14 Mono	CD14 Mono	CD14 Mono	CD14 Mono
ACTTCGCTCCCAGTAG-1	CD14 Mono	CD14 Mono	CD14 Mono	CD14 Mono	CD14 Mono
GCCTTAACACATAACT-1	NK	NK	NK	NK	NK
CAATGACTCTAAGTCA-1	CD8 Naive	CD8 Naive	CD8 Naive	CD8 Naive	CD8 Naive
CGAGCGAAGCGAAGTA-1	CD8 Naive	CD8 Naive	CD8 Naive	CD8 Naive	CD8 Naive
GTGAATCTCACTAGGT-1	CD4 Naive	CD4 Naive	CD4 Naive	CD4 Naive	CD4 Naive
ACCTTCCAGGAACGCG-1	CD14 Mono	CD14 Mono	CD14 Mono	CD14 Mono	CD14 Mono
CTCATTGTCCTCCTAA-1	Intermediate B	Intermediate B	Intermediate B	Memory B	Intermediate B
ACGTTGTAGTCACTCC-1	CD14 Mono	CD14 Mono	CD14 Mono	CD14 Mono	CD14 Mono
TAGCTAGGTTTCCTCC-1	CD8 Naive	CD8 Naive	CD8 Naive	CD8 Naive	CD8 Naive
GTAATAGCAATAACGA-1	Memory B	Memory B	Memory B	Memory B	Memory B
TCGCTAACACAATGTT-1	CD14 Mono	CD14 Mono	CD14 Mono	CD16 Mono	CD16 Mono
TACCTTTAGCCTAATA-1	pDC	HSPC	pDC	pDC	pDC
GACTAATGTGAGCAAG-1	CD8 TEM_1	CD8 TEM_1	CD4 TCM	CD8 TEM_1	CD8 TEM_1
TATTTGGAGTAACCAC-1	CD4 Naive	CD4 Naive	CD8 Naive	CD4 Naive	CD4 Naive
TGACTTAAGGATTGAG-1	CD8 TEM_1	CD8 TEM_1	CD4 TCM	CD4 TCM	CD4 TCM
AGGTCAAAGGATCCGC-1	NK	NK	NK	NK	NK
TATCGCACATAGACTT-1	CD14 Mono	CD14 Mono	CD14 Mono	CD14 Mono	CD14 Mono
ATGACAACAACAGGTG-1	CD14 Mono	CD14 Mono	CD14 Mono	CD14 Mono	CD14 Mono
CGTAGCGGTGCTAGAC-1	Intermediate B	Intermediate B	Intermediate B	Intermediate B	Intermediate B
TCACCTCAGCGATAAG-1	MAIT	CD8 TEM_1	MAIT	MAIT	MAIT
CTGGATGTCAATGACC-1	CD4 TCM	CD4 Naive	CD4 Naive	CD4 Naive	CD4 Naive
CAATCGCCACCATATG-1	CD14 Mono	CD14 Mono	CD14 Mono	CD14 Mono	CD14 Mono
GGATTTATCAAGACTC-1	CD4 TCM	CD4 TCM	CD4 TCM	CD4 TCM	CD4 TCM
TAGGCTGTCATGTTTC-1	CD8 TEM_1	CD8 TEM_1	CD8 TEM_1	CD8 TEM_1	CD8 TEM_1
GGTGAGTAGCCGCTTT-1	CD8 Naive	CD8 Naive	CD8 Naive	CD8 Naive	CD8 Naive
AGAATCTGTGAGGTAG-1	CD4 TCM	CD4 TCM	CD4 TCM	CD4 TCM	CD4 TCM
GCTAAGAAGCTAAGTC-1	CD14 Mono	CD14 Mono	CD14 Mono	CD14 Mono	CD14 Mono
GGTCCATCATTGCGTA-1	NK	NK	NK	NK	NK
TCTTCAAGTTGCAATG-1	CD4 Naive	CD4 Naive	CD4 Naive	CD4 Naive	CD4 Naive
AGTTACTCAAATTCGT-1	CD8 Naive	CD8 Naive	CD8 Naive	CD8 Naive	CD8 Naive
TGATGAACAGCGCTTG-1	NK	NK	NK	NK	NK
ACTCGCGCACGTTACA-1	CD14 Mono	CD14 Mono	CD14 Mono	CD14 Mono	CD14 Mono
TTCAGTTTCACAGGAA-1	CD14 Mono	CD14 Mono	CD14 Mono	CD14 Mono	CD14 Mono
GGCGGTTTCTTCAATC-1	CD14 Mono	CD14 Mono	CD14 Mono	CD14 Mono	CD14 Mono
AAGGTCAAGGGTCTAT-1	CD4 Naive	CD4 Naive	CD4 Naive	CD4 Naive	CD4 Naive
CCTTGTTCAAACCTTG-1	CD4 TEM	CD4 TCM	CD4 TEM	CD4 TCM	CD4 TEM
TGACTTCGTAGGTTTG-1	CD4 TEM	CD4 TCM	CD4 TCM	CD4 TCM	CD4 TCM
GCCTTTGGTGTTAAAC-1	CD4 TCM	CD4 TCM	CD4 TCM	CD4 TCM	CD4 TCM
AATTGTGTCCAACTGG-1	pDC	pDC	pDC	pDC	pDC
TTGTTTGGTCAAGACC-1	CD8 Naive	CD8 Naive	CD8 Naive	CD8 Naive	CD8 Naive
TGTGCAAGTGTTTGAG-1	CD8 Naive	CD8 Naive	CD8 Naive	CD8 Naive	CD8 Naive
CCGCACACAGGCCATT-1	Treg	CD4 TCM	CD4 TCM	CD4 TCM	Treg
TGTGCAAGTTCGGGAT-1	CD4 TCM	CD4 TCM	CD4 TCM	CD4 TCM	CD4 TCM
CTAAATGTCCGTCCAT-1	CD8 Naive	CD8 Naive	CD8 Naive	CD8 Naive	CD8 Naive
CTAACCCTCTCCATGC-1	CD8 Naive	CD8 Naive	CD8 Naive	CD8 Naive	CD8 Naive
TAGTAGGAGGTTACGT-1	CD4 Naive	CD4 Naive	CD4 Naive	CD4 Naive	CD4 Naive
CGACCTGCAAGGTGCA-1	CD8 Naive	CD8 Naive	CD8 Naive	CD8 Naive	CD8 Naive
GAAGTCAAGTCAGTAC-1	CD14 Mono	CD14 Mono	CD14 Mono	CD14 Mono	CD14 Mono
TTTGTCTAGTTCCTGC-1	CD4 TEM	CD4 TCM	CD4 TCM	CD4 TCM	CD4 TCM
TGGACGGAGACAAGTG-1	Memory B	Memory B	Memory B	Memory B	Memory B
GACCTAAGTACGTTTC-1	CD14 Mono	CD14 Mono	CD14 Mono	CD14 Mono	CD14 Mono
TATATCCTCAAGTGTC-1	CD8 Naive	CD8 Naive	CD8 Naive	CD8 Naive	CD8 Naive
AGCCTAAGTACGTTTC-1	CD4 TCM	CD4 TCM	CD4 TCM	CD4 TCM	CD4 TCM
ACAGGATCAATATAGG-1	CD14 Mono	CD14 Mono	CD14 Mono	CD14 Mono	CD14 Mono
GTGCAAGCAACTAACT-1	CD4 TCM	CD4 TCM	CD4 TCM	CD4 TCM	CD4 TCM
AAGCGCTGTGTTGCAA-1	CD16 Mono	CD16 Mono	CD16 Mono	CD16 Mono	CD16 Mono
CCTTCAGGTCCTTCTC-1	NK	NK	NK	NK	NK
CGCTACTTCTAACCAA-1	Intermediate B	Intermediate B	Intermediate B	Intermediate B	Intermediate B
TAGGTTGGTTTATCGC-1	CD14 Mono	CD14 Mono	CD14 Mono	CD14 Mono	CD14 Mono
GAGCAAGGTAACAGGG-1	CD4 Naive	CD4 Naive	CD4 Naive	CD4 Naive	CD4 Naive
GCTAGCTCAACCTAAT-1	CD8 TEM_1	CD8 TEM_1	CD8 TEM_1	CD8 TEM_1	CD8 TEM_1
TATGGGCGTATTGCAG-1	Memory B	Memory B	Memory B	Memory B	Intermediate B
CTAGATTCAGGAACAT-1	CD14 Mono	CD14 Mono	CD14 Mono	CD14 Mono	CD14 Mono
AATTGGGAGGACCGCT-1	CD4 TCM	CD4 TCM	CD4 TCM	CD4 TCM	CD4 TCM
AAGCTCCCAGATAGAC-1	Treg	CD4 TCM	CD4 TCM	CD4 TCM	CD4 TCM
AACGCTAGTTTGTCTA-1	CD14 Mono	CD14 Mono	CD14 Mono	CD14 Mono	CD14 Mono
TCAGGAGCAACTAGCC-1	cDC	cDC	cDC	cDC	cDC
GCCAATTAGGAACCGG-1	CD14 Mono	CD14 Mono	CD14 Mono	CD14 Mono	CD14 Mono
GTCTCACTCAAATCGC-1	CD8 Naive	CD8 Naive	CD8 Naive	CD8 Naive	CD8 Naive
TGAGTGAAGGAGTCGG-1	CD4 TCM	CD4 TCM	CD4 TCM	CD4 TCM	CD4 TCM
AATTTGCCAATTGCGC-1	CD4 TEM	CD4 TEM	CD4 TCM	CD4 TEM	CD4 TEM
CTGCTATGTTAGGCGT-1	CD14 Mono	CD14 Mono	CD14 Mono	CD14 Mono	CD14 Mono
GAGTCATTCTCGACCT-1	CD14 Mono	CD14 Mono	CD14 Mono	CD14 Mono	CD14 Mono
CATTGTAAGTCAGGCC-1	CD16 Mono	CD14 Mono	CD14 Mono	CD14 Mono	CD14 Mono
GAGTAACCATCAGTAT-1	CD14 Mono	CD14 Mono	CD14 Mono	CD14 Mono	CD14 Mono
TGACTCCTCTTGTCCA-1	CD14 Mono	CD14 Mono	CD14 Mono	CD14 Mono	CD14 Mono
TTGTTCCCAGGACCTT-1	CD14 Mono	CD14 Mono	CD14 Mono	CD14 Mono	CD14 Mono
GATGGACAGCGAGTAA-1	CD14 Mono	CD14 Mono	CD14 Mono	CD14 Mono	CD14 Mono
GTTACCTGTCCGTGAG-1	CD8 Naive	CD8 Naive	CD8 Naive	CD8 Naive	CD8 Naive
GAGAACCAGCTTAACA-1	CD8 Naive	CD8 Naive	CD8 Naive	CD8 Naive	CD8 Naive
CGATTCCTCGTTAAGC-1	CD14 Mono	CD14 Mono	CD14 Mono	CD14 Mono	CD14 Mono
GGCAAATCAAATGCCC-1	CD4 TEM	CD4 TCM	CD4 TCM	CD4 TCM	CD4 TCM
CTGGTTTGTGCTCACC-1	NK	NK	NK	NK	NK
CAGGACACAGGGAGGA-1	CD4 Naive	CD4 Naive	CD4 Naive	CD4 Naive	CD4 Naive
GTAGCTGTCGGCTATG-1	CD14 Mono	CD14 Mono	CD14 Mono	CD14 Mono	CD14 Mono
CCAACATAGAGGCTAA-1	CD4 TEM	CD4 TEM	CD4 TCM	CD4 TEM	CD4 TEM
GCGTTTCTCCAGGAAA-1	CD8 Naive	CD8 Naive	CD8 Naive	CD8 Naive	CD8 Naive
TGGATTGGTGGCTTCC-1	NK	NK	NK	NK	NK
AGGTGAGGTACGTTTC-1	CD4 Naive	CD4 Naive	CD4 Naive	CD4 Naive	CD4 Naive
ACCTGTTGTCATGCCC-1	CD4 TCM	CD4 TCM	CD4 TCM	CD4 TCM	CD4 TCM
TAACCAGGTTTGCAGA-1	CD14 Mono	CD14 Mono	CD14 Mono	CD14 Mono	CD14 Mono
AAGCGCTGTCATAAGT-1	CD4 Naive	CD4 TCM	CD4 TCM	CD4 TCM	CD4 TCM
AGTAACCTCCGGTTGA-1	CD4 TCM	CD4 TCM	CD4 TCM	CD4 TCM	CD4 TCM
TCCTGGTTCATCACTT-1	CD4 Naive	CD4 Naive	CD4 Naive	CD4 Naive	CD4 Naive
GATGCAGCAGTTAGCC-1	Treg	CD8 TEM_1	CD4 TCM	CD4 TCM	Treg
CGTTATCGTAGGTGTC-1	CD4 Naive	CD4 Naive	CD4 Naive	CD4 Naive	CD4 Naive
ATGTCAATCGGTTACG-1	CD14 Mono	CD14 Mono	CD14 Mono	CD14 Mono	CD14 Mono
AAACCGCGTATGGTGC-1	CD4 Naive	CD4 Naive	CD4 Naive	CD4 Naive	CD4 Naive
CTCCATCAGTACTGGT-1	CD14 Mono	CD14 Mono	CD14 Mono	CD14 Mono	CD14 Mono
GTGATCAGTTCGCTTG-1	CD14 Mono	CD14 Mono	CD14 Mono	CD14 Mono	CD14 Mono
CGTATTGCACCTATAG-1	CD14 Mono	CD14 Mono	CD14 Mono	CD14 Mono	CD14 Mono
TTTGGTGCAATTATGC-1	CD4 Naive	CD4 Naive	CD4 Naive	CD4 Naive	CD4 Naive
GGAGGTTAGGCCGGAA-1	CD4 TCM	CD4 TCM	CD4 TCM	CD4 TCM	CD4 TCM
GGTTGACGTACTTAGG-1	CD14 Mono	CD14 Mono	CD14 Mono	CD14 Mono	CD14 Mono
CGCTAACCAACTGGCT-1	CD4 TCM	CD8 TEM_1	CD4 TCM	CD4 TCM	CD4 TCM
CATTTGTTCTTGAGGT-1	CD4 Naive	CD4 Naive	CD4 Naive	CD4 Naive	CD4 Naive
ATGACAACAATAGTCT-1	CD4 TEM	CD4 TEM	CD4 TCM	CD4 TCM	CD4 TEM
GCACGGTTCATGGCTG-1	CD4 TCM	CD4 TCM	CD4 TCM	CD4 TCM	CD4 TCM
CTCATTTAGGTCGATT-1	CD16 Mono	CD16 Mono	CD16 Mono	CD16 Mono	CD16 Mono
AGCCTCCGTGGACATC-1	CD4 TCM	CD4 TCM	CD4 TCM	CD4 TCM	CD4 TCM
CCATAGCCATGGTTAT-1	CD8 Naive	CD8 Naive	CD8 Naive	CD8 Naive	CD8 Naive
ACGACTTAGGTGTCCA-1	CD14 Mono	CD14 Mono	CD14 Mono	CD14 Mono	CD14 Mono
GCCTCAAAGGACTTAC-1	CD14 Mono	CD14 Mono	CD14 Mono	CD14 Mono	CD14 Mono
CCCAGTTTCTTGGACG-1	CD8 TEM_2	gdT	CD8 TEM_2	CD8 TEM_2	CD8 TEM_2
CATAAGCTCTGTAATG-1	CD8 Naive	CD8 Naive	CD4 Naive	CD8 Naive	CD8 Naive
AGTAACCTCATTAGCA-1	Treg	Treg	CD4 TCM	CD4 TCM	CD4 TCM
ATTATGGTCGGCCAGT-1	CD14 Mono	CD14 Mono	CD14 Mono	CD14 Mono	CD14 Mono
CGAACCGGTTAGGCTA-1	CD4 TCM	CD4 TCM	CD4 TCM	CD4 TCM	CD4 TEM
GCCTTGCGTGGGAACA-1	CD14 Mono	CD14 Mono	CD14 Mono	CD14 Mono	CD14 Mono
GAAGTCAAGCACTTGG-1	Intermediate B	Intermediate B	Intermediate B	Intermediate B	Intermediate B
AATGGCGCAGCAACCT-1	CD8 TEM_1	CD8 TEM_1	CD8 TEM_1	CD8 TEM_1	CD8 Naive
CAATGTGGTTTAACGG-1	CD8 TEM_2	gdT	CD8 TEM_2	CD8 TEM_2	CD8 TEM_2
TGATGACTCCAAGTTA-1	CD14 Mono	CD14 Mono	CD14 Mono	CD14 Mono	CD14 Mono
CGGTTTCTCACTTTAC-1	CD14 Mono	CD14 Mono	CD14 Mono	CD14 Mono	CD14 Mono
TAAGCTGGTTGTTGTC-1	CD14 Mono	CD14 Mono	CD14 Mono	CD14 Mono	CD14 Mono
TCCTTGCAGACAAACG-1	CD8 TEM_2	CD8 TEM_1	CD8 TEM_2	CD8 TEM_1	CD8 TEM_1
GGTACCGGTGGGTACT-1	cDC	HSPC	cDC	cDC	cDC
CGGAATCGTCAGGCAT-1	cDC	HSPC	cDC	cDC	cDC
TACAAGCTCGAAGTGA-1	CD8 TEM_1	CD8 TEM_1	CD8 TEM_1	CD8 TEM_1	CD8 TEM_1
CAAGTATGTTCATTTG-1	CD14 Mono	CD14 Mono	CD14 Mono	CD14 Mono	CD14 Mono
GGCCTTCGTGCACGCA-1	Treg	CD4 TCM	CD4 TCM	CD4 TCM	CD4 TCM
AGGGTTGCACCTCACC-1	CD14 Mono	CD14 Mono	CD14 Mono	CD14 Mono	CD14 Mono
GTTTATCTCTTAATGG-1	CD14 Mono	CD14 Mono	CD14 Mono	CD14 Mono	CD14 Mono
CAGGCTATCAGGAACA-1	CD4 Naive	CD4 Naive	CD4 Naive	CD4 Naive	CD4 Naive
CGCCTGTGTCTATCGT-1	CD14 Mono	CD14 Mono	CD14 Mono	CD14 Mono	CD14 Mono
TCTATGTTCTTGCAGG-1	CD4 TEM	CD4 TCM	CD4 TCM	CD4 TCM	CD4 TEM
TAGTAGGAGTTGTCCC-1	CD14 Mono	CD14 Mono	CD14 Mono	CD14 Mono	CD14 Mono
CACAGGCTCGGCCAGT-1	MAIT	MAIT	MAIT	MAIT	MAIT
CGCCACACAGAGAGCC-1	MAIT	MAIT	CD4 TCM	MAIT	MAIT
GTCCTCCCAAGGAATC-1	Intermediate B	Intermediate B	Intermediate B	Intermediate B	Intermediate B
GGTACTTAGTTCCCGT-1	CD8 Naive	CD8 Naive	CD8 Naive	CD8 Naive	CD8 Naive
GGGCTAACATTAAGCT-1	CD4 TCM	CD4 TCM	CD4 TCM	CD4 TCM	Treg
GGTGTCCAGCCAGTAT-1	CD14 Mono	HSPC	CD14 Mono	CD14 Mono	CD14 Mono
AGCTAAACAAGACTCC-1	CD4 Naive	CD4 Naive	CD4 Naive	CD4 Naive	CD4 Naive
CTTAATGAGTATTGTG-1	CD4 Naive	CD4 Naive	CD4 Naive	CD4 Naive	CD4 Naive
GTTACAGGTATTGTGG-1	CD14 Mono	CD14 Mono	CD14 Mono	CD14 Mono	CD14 Mono
ATTGTGATCATGCTCC-1	CD8 Naive	CD8 Naive	CD8 Naive	CD8 Naive	CD8 Naive
CTCCTAATCACGCGGT-1	CD4 TCM	CD4 TCM	CD4 TCM	CD4 TCM	CD4 TCM
TGACTTAAGATGCCTG-1	CD4 Naive	CD4 Naive	CD4 Naive	CD4 Naive	CD4 Naive
GGTTCTTGTTTAACCC-1	CD4 Naive	CD4 Naive	CD4 Naive	CD4 Naive	CD4 Naive
CCTGTAACACTGACTA-1	CD4 TCM	CD4 TCM	CD4 TCM	CD4 TCM	CD4 TCM
ATATGTCCACAAAGAC-1	Naive B	Intermediate B	Intermediate B	Intermediate B	Naive B
TAATCACCAATAATGG-1	CD14 Mono	CD14 Mono	CD14 Mono	CD14 Mono	CD14 Mono
GTTAACCAGGTAACGA-1	CD4 Naive	CD4 Naive	CD4 Naive	CD4 Naive	CD4 Naive
TTGCAGCCAGCAACCT-1	gdT	gdT	CD8 TEM_2	CD8 TEM_2	CD8 TEM_2
ATGTGAGAGCTAATCA-1	CD14 Mono	CD14 Mono	CD14 Mono	CD14 Mono	CD14 Mono
ATATGCTCATCGCTTT-1	CD8 Naive	CD8 Naive	CD8 Naive	CD8 Naive	CD8 Naive
ACAGTATGTCGCAAAC-1	CD14 Mono	CD14 Mono	CD14 Mono	CD14 Mono	CD14 Mono
AGGTCCGGTATCTGGA-1	CD4 TCM	CD4 TCM	CD4 TCM	CD4 TCM	CD4 TCM
GACCTAGTCTTGCTAT-1	NK	NK	NK	NK	NK
TACGCTTGTGCATTAG-1	CD4 TCM	CD4 TCM	CD4 TCM	CD4 TCM	CD4 TCM
GCAATGAAGATTGAGG-1	CD8 Naive	CD8 Naive	CD8 Naive	CD8 Naive	CD8 Naive
ACCTTGCTCACGTTAA-1	CD4 TCM	CD4 TCM	CD4 TCM	CD4 TCM	CD4 TCM
CTGTTCATCTAATCTC-1	CD14 Mono	CD14 Mono	CD14 Mono	CD14 Mono	CD14 Mono
GAAGTGATCCCATAGG-1	CD14 Mono	CD14 Mono	CD14 Mono	CD14 Mono	CD14 Mono
ATCCGTGAGCGGCTGT-1	CD4 Naive	CD4 Naive	CD4 Naive	CD4 Naive	CD4 Naive
ACCATTAAGCGGGCAA-1	CD14 Mono	CD14 Mono	CD14 Mono	CD14 Mono	CD14 Mono
GGTTGCATCGCGCTAA-1	CD14 Mono	CD14 Mono	CD14 Mono	CD14 Mono	CD14 Mono
TTTCTCACAAACGCGA-1	CD14 Mono	CD14 Mono	CD14 Mono	CD14 Mono	CD14 Mono
CGAACCGGTTCAAGCA-1	CD4 Naive	CD4 Naive	CD4 Naive	CD4 Naive	CD4 Naive
CGAATATGTCAGTAAT-1	CD4 Naive	CD4 Naive	CD4 Naive	CD4 Naive	CD4 Naive
AGCAATACATAGACCC-1	CD4 TEM	CD4 TCM	CD4 TCM	CD4 TEM	CD4 TEM
TGGCCAATCCCTGTTA-1	Treg	CD4 TCM	CD4 TCM	CD4 TCM	CD4 TCM
CCTATAGCAGTAAAGC-1	CD14 Mono	CD14 Mono	CD14 Mono	CD14 Mono	CD14 Mono
ACCAGGCTCGCTAAAC-1	CD14 Mono	CD14 Mono	CD14 Mono	CD14 Mono	CD14 Mono
CGAAGAATCAAGTGAG-1	CD14 Mono	CD14 Mono	CD14 Mono	CD14 Mono	CD14 Mono
GGACAGCCAGCGCTTG-1	NK	NK	NK	NK	NK
GGACTAAAGGAACACA-1	Intermediate B	Intermediate B	Intermediate B	Intermediate B	Intermediate B
CATCAGCCATTAAGTC-1	CD4 TCM	CD8 TEM_1	CD8 TEM_1	CD8 TEM_1	CD8 TEM_1
CAGCTCAAGCCTGGTA-1	CD8 Naive	CD8 Naive	CD8 Naive	CD8 Naive	CD8 Naive
TGATGACTCTAATCCT-1	CD4 TCM	CD4 Naive	CD4 Naive	CD4 Naive	CD4 Naive
ACCAAGTTCTTACTCG-1	NK	NK	NK	NK	NK
GCGAAGCCACACAATT-1	CD14 Mono	CD14 Mono	CD14 Mono	CD14 Mono	CD14 Mono
TATCCGGAGTCGCTAG-1	CD8 Naive	CD4 Naive	CD8 Naive	CD8 Naive	CD8 Naive
TTTGTTGGTGTTAAAC-1	CD8 Naive	CD8 Naive	CD8 Naive	CD8 Naive	CD8 Naive
TGCATTAAGGTCTTGG-1	Intermediate B	Intermediate B	Intermediate B	Intermediate B	Intermediate B
ATGTAAGCACATACTG-1	CD8 Naive	CD8 Naive	CD8 Naive	CD8 Naive	CD8 Naive
CATGCGCAGCGTGCGT-1	CD4 Naive	CD4 Naive	CD4 Naive	CD4 Naive	CD4 Naive
TTAAGCCAGCACAGCC-1	CD8 TEM_1	CD8 TEM_1	CD8 TEM_1	CD8 TEM_1	CD8 TEM_1
ATGTTTGAGCAAGGGT-1	CD16 Mono	CD16 Mono	CD16 Mono	CD16 Mono	CD16 Mono
GACGTAAAGCGCTCAA-1	CD8 Naive	CD8 Naive	CD8 Naive	CD8 Naive	CD8 Naive
AGAACCGCAGGCGATA-1	Intermediate B	Intermediate B	Intermediate B	Intermediate B	Naive B
TAAGCTATCGCTCCAT-1	CD14 Mono	CD14 Mono	CD14 Mono	CD14 Mono	CD14 Mono
ATCGGCCAGGGTTAGA-1	CD16 Mono	CD16 Mono	CD16 Mono	CD16 Mono	CD16 Mono
GGTGATTTCCCTGTTA-1	CD4 Naive	CD4 Naive	CD4 Naive	CD4 Naive	CD4 Naive
GTTTGCTGTGGACATC-1	CD8 Naive	CD8 Naive	CD8 Naive	CD8 Naive	CD8 Naive
CGAAGCGAGATGCCTG-1	CD14 Mono	CD14 Mono	CD14 Mono	CD14 Mono	CD14 Mono
TTTGTTGGTGACATGC-1	CD8 Naive	CD8 Naive	CD8 Naive	CD8 Naive	CD8 Naive
GTAAAGCCAAAGCGCA-1	CD4 TEM	CD4 TCM	CD4 TCM	CD4 TCM	CD4 TEM
AGGAGCTAGTATTGCA-1	CD8 Naive	CD8 Naive	CD8 Naive	CD8 Naive	CD8 Naive
CCGTTACTCGTTAAGC-1	Intermediate B	Intermediate B	Intermediate B	Intermediate B	Intermediate B
GCGGATACATGACTAT-1	CD4 TEM	CD4 TEM	CD4 TEM	CD4 TCM	CD4 TEM
AGCTTTAAGGCTACTG-1	CD4 Naive	CD4 Naive	CD4 Naive	CD4 Naive	CD4 Naive
TCCCGGACACAAAGGT-1	CD4 TEM	CD4 TCM	CD4 TCM	CD4 TCM	CD4 TCM
CGGACAACATTCCTCG-1	CD4 Naive	CD4 Naive	CD4 Naive	CD4 Naive	CD4 Naive
GAGGTGAGTGGTTCTT-1	CD8 Naive	CD8 Naive	CD8 Naive	CD8 Naive	CD8 Naive
CGCTTCTAGTTAGTTG-1	gdT	gdT	CD8 TEM_2	CD8 TEM_2	CD8 TEM_2
GAGTAATAGAGAGCCG-1	CD8 Naive	CD8 Naive	CD8 Naive	CD8 Naive	CD8 Naive
AAGTGTTGTCACAAAT-1	CD8 Naive	CD8 Naive	CD8 Naive	CD8 Naive	CD8 Naive
TTATCCGTCCCATAGG-1	CD4 Naive	CD4 Naive	CD4 Naive	CD4 Naive	CD4 Naive
GGATACTTCTGTGCAG-1	CD8 Naive	CD8 Naive	CD8 Naive	CD8 Naive	CD8 Naive
CCAAACTAGCTCAATA-1	CD14 Mono	CD14 Mono	CD14 Mono	CD14 Mono	CD14 Mono
TAGGCTGTCCACCTGT-1	CD14 Mono	CD14 Mono	CD14 Mono	CD14 Mono	CD14 Mono
CTCTAAGCAACTGGGA-1	CD14 Mono	CD14 Mono	CD14 Mono	CD14 Mono	CD14 Mono
ACCTCACTCGTGCTTC-1	CD14 Mono	CD14 Mono	CD14 Mono	CD14 Mono	CD14 Mono
GGTTATATCGTGCTTC-1	CD8 Naive	CD8 Naive	CD8 Naive	CD8 Naive	CD8 Naive
ATGTTGTCAACCGCCA-1	CD14 Mono	CD14 Mono	CD14 Mono	CD14 Mono	CD14 Mono
GCCCAAATCCAACTGG-1	CD14 Mono	CD14 Mono	CD14 Mono	CD14 Mono	CD14 Mono
GCAGGACCATTAGCCA-1	NK	NK	NK	NK	NK
ACCAGGGAGCGAAGTA-1	CD4 TCM	CD4 TCM	CD4 TCM	CD4 TCM	CD4 TCM
TGGCCATCAGAAACGT-1	gdT	gdT	CD8 TEM_2	CD8 TEM_2	CD8 TEM_2
CCGGTTAAGTGAGGTA-1	cDC	CD14 Mono	CD14 Mono	cDC	cDC
TAGCGCGGTCGTTATC-1	cDC	cDC	cDC	cDC	cDC
ATAGGTACATCCAGGT-1	CD8 Naive	CD8 Naive	CD8 Naive	CD8 Naive	CD8 Naive
AGTTATGTCCAATAGC-1	CD4 TCM	CD4 TCM	CD4 TCM	CD4 TCM	CD4 TCM
CGCATTACAATAATCC-1	CD14 Mono	CD14 Mono	CD14 Mono	CD14 Mono	CD14 Mono
TAGCCTCTCTTAGCGG-1	CD8 TEM_2	gdT	CD8 TEM_2	CD8 TEM_1	CD8 TEM_1
GGTTTCTGTGCTCCAC-1	CD8 Naive	CD8 Naive	CD8 Naive	CD8 Naive	CD8 Naive
TTTACGAAGCTTAACA-1	CD4 Naive	CD4 Naive	CD4 Naive	CD4 Naive	CD4 Naive
GAAGTCAAGTTCCTCA-1	MAIT	CD8 TEM_1	MAIT	MAIT	MAIT
GTTGGCCAGGTGTTAC-1	CD14 Mono	CD14 Mono	CD14 Mono	CD14 Mono	CD14 Mono
ACCTGGTCATGAAATG-1	CD16 Mono	CD16 Mono	CD16 Mono	CD16 Mono	CD16 Mono
GAAGTATAGCCTGTGA-1	CD4 TCM	CD4 TCM	CD4 TCM	CD4 TCM	CD4 TEM
TAATGGACATAGCAGG-1	CD14 Mono	CD14 Mono	CD14 Mono	CD14 Mono	CD14 Mono
TCAAGAACAGGTCCTG-1	CD14 Mono	CD14 Mono	CD14 Mono	CD14 Mono	CD14 Mono
ACTATCCGTGATCATG-1	CD14 Mono	CD14 Mono	CD14 Mono	CD14 Mono	CD14 Mono
AGGTTGCGTACCCACC-1	CD4 Naive	CD4 Naive	CD4 Naive	CD4 Naive	CD4 Naive
TATGGCCCACCTATAG-1	CD14 Mono	CD14 Mono	CD14 Mono	CD14 Mono	CD14 Mono
GCAGGCAAGCTAAGTC-1	CD14 Mono	CD14 Mono	CD14 Mono	CD14 Mono	CD14 Mono
GGCGATACAGTATGTT-1	CD4 TCM	CD4 TCM	CD4 TCM	CD4 TCM	CD4 TCM
GATTAGTGTGTGTCCC-1	CD4 Naive	CD4 TCM	CD4 TCM	CD4 TCM	CD4 TCM
TGTTGTTTCATCACTT-1	CD8 TEM_1	CD8 TEM_1	CD8 TEM_1	CD8 TEM_1	CD8 TEM_1
CACCTGTTCAGCACGC-1	CD8 TEM_1	CD8 TEM_1	CD8 TEM_1	CD8 TEM_1	CD8 TEM_1
CAGCTATAGCTCCCTG-1	CD8 Naive	CD8 Naive	CD8 Naive	CD8 Naive	CD8 Naive
GGTTACTAGTAAGGGC-1	CD4 TCM	CD4 TCM	CD4 TCM	CD4 TCM	CD4 TCM
GTGCAAGCAAGGTGCA-1	CD14 Mono	CD14 Mono	CD14 Mono	CD14 Mono	CD14 Mono
AAGCCTCCATGCTTAG-1	CD14 Mono	CD14 Mono	CD14 Mono	CD14 Mono	CD14 Mono
TTGCATTTCGCTAAGT-1	CD4 TCM	CD4 TCM	CD4 TEM	CD4 TCM	CD4 TEM
GCGCTAGGTCAATAGT-1	CD8 TEM_2	gdT	CD8 TEM_2	CD8 TEM_2	CD8 TEM_2
TTACCTGTCCGTGACA-1	Memory B	Memory B	Memory B	Memory B	Memory B
CCTTGTTCAACAGGAT-1	CD14 Mono	CD14 Mono	CD14 Mono	CD14 Mono	CD14 Mono
GAGAACCAGCCAGTAT-1	CD14 Mono	CD14 Mono	CD14 Mono	CD14 Mono	CD14 Mono
GCCTGACAGCTATGAC-1	Memory B	Memory B	Memory B	Memory B	Memory B
TGAAACTGTCCAAATG-1	CD14 Mono	CD14 Mono	CD14 Mono	CD14 Mono	CD14 Mono
TTTGCGGAGGCGGATG-1	CD8 Naive	CD8 Naive	CD8 Naive	CD8 Naive	CD8 Naive
AAGCGAGGTAAGCTTG-1	CD4 TCM	CD4 TCM	CD4 TCM	CD4 TCM	CD4 TCM
CCTGTAACAGGAACCA-1	CD8 TEM_1	CD8 TEM_1	CD8 TEM_1	CD8 TEM_1	CD8 TEM_1
AAGTTAGCAGTTTACG-1	CD8 Naive	CD8 Naive	CD8 Naive	CD8 Naive	CD8 Naive
ACGCCTTTCCGGGACT-1	CD14 Mono	CD14 Mono	CD14 Mono	CD14 Mono	CD14 Mono
GCTGCACAGCCATCAG-1	MAIT	CD8 TEM_1	CD8 TEM_2	MAIT	MAIT
TACCTGCTCTAGCGTG-1	pDC	pDC	pDC	pDC	pDC
TGAAGTGAGGCGCTTA-1	NK	NK	NK	NK	NK
CCCGCAACAGCTAACC-1	CD8 Naive	CD8 Naive	CD8 Naive	CD8 Naive	CD8 Naive
GGGTGTTGTTTGACCT-1	CD14 Mono	CD14 Mono	CD14 Mono	CD14 Mono	CD14 Mono
GCGATTTAGGCTACTG-1	CD16 Mono	CD14 Mono	CD14 Mono	CD16 Mono	CD16 Mono
GTTCATTTCGCCTGTT-1	NK	NK	NK	NK	NK
TCAGTAGGTGACATGC-1	CD8 Naive	CD8 Naive	CD8 Naive	CD8 Naive	CD8 Naive
TGAAGTGAGGAAGTAT-1	CD8 Naive	CD8 Naive	CD8 Naive	CD8 Naive	CD8 Naive
ATATGCTCAAGCTAAA-1	CD4 TEM	CD4 TCM	CD4 TCM	CD4 TCM	CD4 TCM
AGTATAGCAACAACAA-1	MAIT	CD8 TEM_1	CD8 TEM_1	CD8 TEM_1	CD8 TEM_1
CCTTCAGGTGTTTGTC-1	Intermediate B	Intermediate B	Intermediate B	Intermediate B	Intermediate B
AACGCTAGTACGGGTT-1	CD8 Naive	CD8 Naive	CD4 Naive	CD8 Naive	CD8 Naive
CAGCCTAAGCTCCTTA-1	CD14 Mono	CD14 Mono	CD14 Mono	CD14 Mono	CD14 Mono
GTCCGTAAGCGAGGTG-1	CD14 Mono	CD14 Mono	CD14 Mono	CD14 Mono	CD14 Mono
GGTTGCGGTTTGCAGA-1	CD14 Mono	CD14 Mono	CD14 Mono	CD14 Mono	CD14 Mono
ACGCCTAAGGACCTGC-1	CD4 Naive	CD4 TCM	CD4 TCM	CD4 TCM	CD4 TCM
ACCAAACTCATTATGG-1	CD8 TEM_1	CD8 TEM_1	CD8 TEM_1	CD8 TEM_1	CD8 TEM_1
CCCGCAACAATCCTAG-1	CD4 TCM	CD4 TCM	CD4 TCM	CD4 TCM	CD4 TCM
CATAGACTCAGCACGC-1	CD14 Mono	CD14 Mono	CD14 Mono	CD14 Mono	CD14 Mono
GACCGTTCATTAAACC-1	CD14 Mono	CD14 Mono	CD14 Mono	CD14 Mono	CD14 Mono
GCTTAACAGGTGAAGC-1	Memory B	Memory B	Memory B	Memory B	Memory B
AGTGAGTCAGCTACGT-1	CD4 TCM	CD4 TCM	CD4 TCM	CD4 TCM	CD4 TCM
AGTGTGGCAATGAAGC-1	CD4 Naive	CD4 Naive	CD4 Naive	CD4 Naive	CD4 Naive
TGTAAGCTCGCACAAT-1	CD4 TCM	CD4 Naive	CD4 Naive	CD4 Naive	CD4 Naive
GGCCTTCGTCACAGCG-1	CD4 TCM	CD4 TCM	CD4 Naive	CD4 Naive	CD8 Naive
ACAACAACATGGCCTG-1	CD14 Mono	CD14 Mono	CD14 Mono	CD14 Mono	CD14 Mono
GTACTTCGTTTAAAGC-1	HSPC	HSPC	pDC	CD8 Naive	CD8 Naive
AAGTAGCCATTCAGCA-1	CD8 Naive	CD8 Naive	CD8 Naive	CD8 Naive	CD8 Naive
TGATCACAGCGATAGA-1	CD4 Naive	CD4 Naive	CD4 Naive	CD4 Naive	CD4 Naive
TAGCCTCTCATCCACC-1	gdT	gdT	CD8 TEM_2	NK	gdT
CGCATTTGTTCCGGGA-1	CD4 Naive	CD4 Naive	CD4 Naive	CD4 Naive	CD4 Naive
TGCACCTTCCGTTAAA-1	CD8 TEM_1	CD8 TEM_1	CD8 TEM_1	CD8 TEM_1	CD8 TEM_1
GCGGTTATCATGCATA-1	CD14 Mono	CD14 Mono	CD14 Mono	CD14 Mono	CD14 Mono
ATGAATGCACTTACAG-1	CD14 Mono	CD14 Mono	CD14 Mono	CD14 Mono	CD14 Mono
ATCCAACAGCTATATG-1	CD14 Mono	CD14 Mono	CD14 Mono	CD14 Mono	CD14 Mono
AGTCCTTGTTTACGTC-1	CD8 TEM_2	gdT	CD8 TEM_2	CD8 TEM_2	CD8 TEM_2
GCGAAGTAGTGATTCA-1	CD4 Naive	CD4 Naive	CD4 Naive	CD4 Naive	CD4 Naive
CAATGTGGTAAGGTCC-1	CD14 Mono	CD14 Mono	CD14 Mono	CD14 Mono	CD14 Mono
AGGACTAAGACTTATG-1	CD14 Mono	CD14 Mono	CD14 Mono	CD14 Mono	CD14 Mono
GAACCAGCATTAGGCC-1	CD14 Mono	CD14 Mono	CD14 Mono	CD14 Mono	CD14 Mono
AGGACTAAGCTGTAAC-1	CD14 Mono	CD14 Mono	CD14 Mono	CD14 Mono	CD14 Mono
TGCTATGCATAGCGGA-1	CD14 Mono	CD14 Mono	CD14 Mono	CD14 Mono	CD14 Mono
ACGTCAAGTGCTCCAC-1	gdT	CD8 TEM_1	CD8 TEM_2	CD8 TEM_2	CD8 TEM_1
GGTTTAATCAGTTCCC-1	CD4 Naive	CD4 Naive	CD4 Naive	CD4 Naive	CD4 Naive
TTGGCTGAGGTTTGCG-1	NK	NK	NK	NK	NK
TCCGGAATCGCCTGTT-1	CD8 Naive	CD8 Naive	CD8 Naive	CD8 Naive	CD8 Naive
CTATAACCAGGTATTT-1	CD4 Naive	CD4 Naive	CD4 Naive	CD4 Naive	CD4 Naive
TGAGGCACAGTCTATG-1	CD14 Mono	CD14 Mono	CD14 Mono	CD14 Mono	CD14 Mono
CGGTGAACACGAATTT-1	cDC	CD14 Mono	CD14 Mono	cDC	cDC
TGTGGCGGTACCCACC-1	CD8 TEM_1	CD8 TEM_1	CD8 TEM_1	CD8 TEM_1	CD8 TEM_1
AGCAGGTAGCGAGGTG-1	CD8 TEM_1	CD8 TEM_1	CD8 TEM_1	CD8 TEM_1	CD8 TEM_1
GACGCAACATTAAAGG-1	CD14 Mono	CD14 Mono	CD14 Mono	CD14 Mono	CD14 Mono
TCGTTAAAGACAAGTG-1	CD14 Mono	CD14 Mono	CD14 Mono	CD14 Mono	CD14 Mono
CTTATGTTCTGTGAGT-1	CD14 Mono	CD14 Mono	CD14 Mono	CD14 Mono	CD14 Mono
GCCACACAGGTCCTGA-1	CD4 TCM	CD4 TCM	CD4 TCM	CD4 TCM	CD4 TCM
TGGCTAAGTTAGACCA-1	CD14 Mono	CD14 Mono	CD14 Mono	CD14 Mono	CD14 Mono
TCGTTATTCCTTAGTT-1	MAIT	MAIT	MAIT	MAIT	MAIT
GAAGTCAAGAGGAAGG-1	CD16 Mono	CD14 Mono	CD14 Mono	CD16 Mono	CD16 Mono
GACCGAACAGCACGAA-1	CD14 Mono	CD14 Mono	CD14 Mono	CD14 Mono	CD14 Mono
TCCATATTCACACAGT-1	CD14 Mono	CD14 Mono	CD14 Mono	CD14 Mono	CD14 Mono
CGAAATGAGATTGAGG-1	CD4 Naive	CD4 Naive	CD4 Naive	CD4 Naive	CD4 Naive
ATTCACTTCTTCAATC-1	CD8 TEM_2	gdT	CD8 TEM_2	CD8 TEM_2	CD8 TEM_2
CTTGAATCAAGGTCCT-1	NK	NK	NK	NK	NK
ACTTGTAAGGATCACT-1	CD14 Mono	CD14 Mono	CD14 Mono	CD14 Mono	CD14 Mono
GGTCTTGAGTTCCTGC-1	Treg	Treg	CD4 TCM	CD4 TCM	Treg
TTTCCTGAGTCAGTAC-1	CD4 Naive	CD4 Naive	CD4 Naive	CD4 Naive	CD4 Naive
ATTAACCCAACCTGGT-1	Memory B	Memory B	Memory B	Memory B	Memory B
ACCAAACTCAGCAAGA-1	CD4 Naive	CD4 Naive	CD4 TCM	CD4 Naive	CD4 TCM
TACTTCGTCCTCAGTC-1	CD8 TEM_1	CD8 TEM_1	CD4 TCM	CD8 TEM_1	CD8 TEM_1
AAGCTAGAGGCCTGGT-1	CD14 Mono	CD14 Mono	CD14 Mono	CD14 Mono	CD14 Mono
GTTTGCTGTGGAAGGC-1	CD4 Naive	CD4 Naive	CD4 Naive	CD4 Naive	CD4 Naive
GAGCCTTCAAAGCCTC-1	pDC	pDC	pDC	pDC	pDC
GTTGGAGCAAGGTCCT-1	CD14 Mono	CD14 Mono	CD14 Mono	CD14 Mono	CD14 Mono
GCTATCCTCTTGCAAA-1	CD4 TCM	CD4 TCM	CD4 TCM	CD4 TCM	CD4 TCM
GTAATAGCACCTGGTG-1	CD14 Mono	CD14 Mono	CD14 Mono	CD14 Mono	CD14 Mono
ACGCTTGAGCGATACT-1	CD4 TCM	CD4 TCM	CD4 TCM	CD4 TCM	CD4 TCM
TGCTCTCAGGACCGCT-1	CD14 Mono	CD14 Mono	CD14 Mono	CD14 Mono	CD14 Mono
CTTTGGGAGGAGGCAT-1	Memory B	Memory B	Memory B	Memory B	Memory B
ACCTGTTGTGCAATGC-1	CD4 Naive	CD4 Naive	CD4 Naive	CD4 Naive	CD4 Naive
TAGTAACGTCACCTAT-1	CD14 Mono	CD14 Mono	CD14 Mono	CD14 Mono	CD14 Mono
GGAAGTATCAGAAACG-1	CD14 Mono	CD14 Mono	CD14 Mono	CD14 Mono	CD14 Mono
TGGACAAAGCTTAGCG-1	CD8 TEM_2	gdT	CD8 TEM_2	CD8 TEM_2	CD8 TEM_2
TTATGACCATCAGCAC-1	CD8 TEM_1	CD8 TEM_1	CD8 TEM_1	CD8 TEM_1	CD8 TEM_1
TGTCATAAGCGAGTAA-1	Treg	CD4 TCM	CD4 TCM	CD4 Naive	CD4 TCM
ATTACCCGTTTCAGGA-1	CD4 Naive	CD4 Naive	CD4 Naive	CD4 Naive	CD4 Naive
CTAATTGAGGGTGAGT-1	CD8 Naive	CD8 Naive	CD8 Naive	CD8 Naive	CD8 Naive
GGTCATTAGGTGCGGA-1	CD14 Mono	CD14 Mono	CD14 Mono	CD14 Mono	CD14 Mono
GGATTATGTACCCACC-1	CD8 Naive	CD8 Naive	CD8 Naive	CD8 Naive	CD8 Naive
GATTGGCGTGCATTAG-1	CD14 Mono	CD14 Mono	CD14 Mono	CD14 Mono	CD14 Mono
GATCGCTCAGTATGTT-1	CD4 TCM	CD4 TCM	CD4 Naive	CD4 TCM	CD4 TCM
GGACGGATCTTGAGCG-1	CD14 Mono	CD14 Mono	CD14 Mono	CD14 Mono	CD14 Mono
CGAATATGTGGGTACT-1	CD14 Mono	CD14 Mono	CD14 Mono	CD14 Mono	CD14 Mono
CGCGATTCACATTAAC-1	CD4 Naive	CD4 Naive	CD4 Naive	CD4 Naive	CD4 Naive
GGTTATGGTTAGGACC-1	CD8 Naive	CD8 Naive	CD8 Naive	CD8 Naive	CD8 Naive
AGAAACTAGGTCCGTA-1	CD14 Mono	CD14 Mono	CD14 Mono	CD14 Mono	CD14 Mono
AATTGCTCACCTGTAA-1	CD4 TCM	CD4 Naive	CD4 TCM	CD4 TCM	CD4 TCM
AATGCATGTCAAGTAT-1	CD8 TEM_1	CD8 TEM_1	CD8 TEM_1	CD8 TEM_1	CD8 TEM_1
ATCACTAAGAAAGCAT-1	CD4 TCM	CD4 TCM	CD4 TEM	CD4 TCM	CD4 TCM
TCTAGCGAGGGCTAAA-1	CD8 Naive	CD8 Naive	CD4 Naive	CD4 Naive	CD4 Naive
GAAGTGATCACTAGGT-1	CD8 Naive	CD8 Naive	CD8 Naive	CD8 Naive	CD8 Naive
GTGCTGGGTATTGTCC-1	Memory B	Memory B	Memory B	Memory B	Memory B
GACACCGGTATTGGAT-1	CD8 Naive	CD8 Naive	CD8 Naive	CD8 Naive	CD8 Naive
GTTTCTAGTGAATCGC-1	CD4 TCM	CD4 TCM	CD4 TCM	CD4 TCM	CD4 TCM
TACCAGGTCAGGAAGC-1	CD4 TCM	CD4 TCM	CD4 TCM	CD4 TCM	CD4 TCM
CGGGTCTAGTAACGGA-1	CD4 Naive	CD4 Naive	CD4 Naive	CD4 Naive	CD4 Naive
TTGAGGCGTTTGAGGC-1	MAIT	MAIT	CD4 TEM	MAIT	MAIT
GCTCGATCATAGACTT-1	CD14 Mono	CD14 Mono	CD14 Mono	CD14 Mono	CD14 Mono
AGGTCCGGTTAAGCCA-1	CD14 Mono	CD14 Mono	CD14 Mono	CD14 Mono	CD14 Mono
GCAGCAACATGGCCTG-1	CD14 Mono	CD14 Mono	CD14 Mono	CD14 Mono	CD14 Mono
TTTGACTTCTCATCAT-1	CD14 Mono	CD14 Mono	CD14 Mono	CD14 Mono	CD14 Mono
TTACCGTGTTGCACAA-1	Intermediate B	Intermediate B	Intermediate B	Intermediate B	Intermediate B
ATTCGTTTCTCGCCCA-1	Memory B	Memory B	Memory B	Memory B	Memory B
CCTCAAACACTTGTTC-1	CD14 Mono	CD14 Mono	CD14 Mono	CD14 Mono	CD14 Mono
TGGATTGGTGGTGAGA-1	CD16 Mono	CD16 Mono	CD16 Mono	CD16 Mono	CD16 Mono
GTACTAATCAGGATGA-1	Intermediate B	Intermediate B	Intermediate B	Intermediate B	Intermediate B
GGTCTTTGTCCTAGTT-1	CD8 Naive	CD8 Naive	CD8 Naive	CD8 Naive	CD8 Naive
GTTACCTGTATCTGGA-1	pDC	pDC	pDC	pDC	pDC
GTGTTACAGGAAACTG-1	CD4 TCM	CD4 TCM	CD4 TCM	CD4 TCM	CD4 TCM
AATTTCCTCGTGCCTT-1	CD4 TCM	CD4 TCM	CD4 TCM	CD4 TCM	CD4 TCM
TTTAGGATCCTTGCAC-1	CD14 Mono	CD14 Mono	CD14 Mono	CD14 Mono	CD14 Mono
CACTTTGTCACACAGT-1	CD16 Mono	CD16 Mono	CD16 Mono	CD16 Mono	CD16 Mono
CATTTGTTCGGGACCT-1	CD4 Naive	CD4 Naive	CD4 Naive	CD4 Naive	CD4 Naive
AAGACATAGTTACCGG-1	gdT	gdT	CD8 TEM_2	CD8 TEM_2	CD8 TEM_2
AATCATCCAGGCCTTG-1	CD8 Naive	CD8 Naive	CD8 Naive	CD8 Naive	CD8 Naive
TCTAGCACATAAAGCA-1	cDC	cDC	cDC	cDC	cDC
CGTATTGCAAGGAATC-1	CD14 Mono	CD14 Mono	CD14 Mono	CD14 Mono	CD14 Mono
GGAGCGATCACGCATG-1	CD14 Mono	CD14 Mono	CD14 Mono	CD14 Mono	CD14 Mono
ACAACAACAGCCAGAA-1	CD16 Mono	CD16 Mono	CD16 Mono	CD16 Mono	CD16 Mono
GTTCCTTCAAATTGCT-1	CD14 Mono	CD14 Mono	CD14 Mono	CD14 Mono	CD14 Mono
AGCGCTCAGGTGCTGC-1	CD14 Mono	CD14 Mono	CD14 Mono	CD14 Mono	CD14 Mono
CCTCCTCTCATCCTCA-1	CD4 Naive	CD4 Naive	CD4 Naive	CD4 Naive	CD4 Naive
TTATCCTAGGGACTAA-1	CD14 Mono	CD14 Mono	CD14 Mono	CD14 Mono	CD14 Mono
TTTACGAAGGACCAGG-1	cDC	cDC	cDC	cDC	cDC
AAAGGCTCAATGCCCG-1	NK	NK	NK	NK	NK
CTAATGTCAGAGAGCC-1	CD8 TEM_2	gdT	CD8 TEM_2	CD8 TEM_2	CD8 TEM_2
TAGCATATCTTAGCCC-1	CD14 Mono	CD14 Mono	CD14 Mono	CD14 Mono	CD14 Mono
ATAAGTCGTCTCACTG-1	CD14 Mono	CD14 Mono	CD14 Mono	CD14 Mono	CD14 Mono
ATTTAGGTCTCACTAT-1	CD14 Mono	CD14 Mono	CD14 Mono	CD14 Mono	CD14 Mono
ACAACAACAACAACAA-1	CD4 TEM	CD4 TCM	CD4 TCM	CD4 TCM	CD4 TEM
AATGAAGGTTCACTGT-1	CD4 TCM	CD4 TCM	CD4 TCM	CD4 TCM	CD4 TCM
AACATTGTCTCGCCTG-1	CD8 Naive	CD8 Naive	CD8 Naive	CD8 Naive	CD8 Naive
GATCACTAGCTAAAGG-1	CD16 Mono	CD16 Mono	CD16 Mono	CD16 Mono	CD16 Mono
GTAGCCATCTTTAAGG-1	CD14 Mono	CD14 Mono	CD14 Mono	CD14 Mono	CD14 Mono
ATTTAGCCAGTAATAG-1	CD4 TCM	CD4 TCM	CD4 TCM	CD4 TCM	CD4 TEM
TCTCACCAGAAAGCAT-1	CD4 TCM	CD4 TCM	CD4 TCM	CD4 TCM	CD4 TCM
GGTACCGGTTTCCGGC-1	CD8 TEM_2	gdT	CD8 TEM_2	CD8 TEM_2	CD8 TEM_2
ATCACCCTCCGCCTCA-1	CD14 Mono	CD14 Mono	CD14 Mono	CD14 Mono	CD14 Mono
AGCAAGGGTTTGAGGC-1	gdT	gdT	CD8 TEM_2	CD8 TEM_2	CD8 TEM_2
AATCCATCACAGGAAT-1	CD8 Naive	CD8 Naive	CD8 Naive	CD8 Naive	CD8 Naive
CGGAGTCTCGGCCAGT-1	CD14 Mono	CD14 Mono	CD14 Mono	CD14 Mono	CD14 Mono
CAGGAAGGTAACGTGC-1	NK	NK	NK	NK	NK
GCCATTACACAAACTT-1	CD4 Naive	CD4 Naive	CD4 Naive	CD4 Naive	CD4 Naive
CGAAGAATCGTTAGCG-1	CD14 Mono	CD14 Mono	CD14 Mono	CD14 Mono	CD14 Mono
CAATCTAAGTCGCTAG-1	NK	NK	NK	NK	NK
CTGTAACAGTCAGGCC-1	CD8 Naive	CD8 Naive	CD8 Naive	CD8 Naive	CD8 Naive
TTTGCGACATAAGCAA-1	CD14 Mono	CD14 Mono	CD14 Mono	CD14 Mono	CD14 Mono
CCAGACTCATGTCAAT-1	Memory B	Memory B	Memory B	Memory B	Memory B
ACCTTGCTCCCATAAA-1	CD4 Naive	CD4 Naive	CD4 Naive	CD4 Naive	CD4 Naive
GTTACGCCACCGGCTA-1	Naive B	Naive B	Naive B	Intermediate B	Intermediate B
AGTAGGATCAATCATG-1	CD4 Naive	CD4 Naive	CD4 Naive	CD4 Naive	CD4 Naive
GGTTGGTGTAATCGCA-1	CD14 Mono	CD14 Mono	CD14 Mono	CD14 Mono	CD14 Mono
GCAGGAAGTCATAGAT-1	CD8 Naive	CD8 Naive	CD8 Naive	CD8 Naive	CD8 Naive
ATTCATGAGCTAATCA-1	CD4 TCM	CD4 TCM	CD4 TCM	CD4 TCM	CD4 TCM
GGTCGGTTCCGCCTAT-1	CD14 Mono	CD14 Mono	CD14 Mono	CD14 Mono	CD14 Mono
GAGGGAGCAGAGGGAG-1	CD8 Naive	CD8 Naive	CD8 Naive	CD8 Naive	CD8 Naive
CGTGCTTTCAACAAGG-1	CD14 Mono	CD14 Mono	CD14 Mono	CD14 Mono	CD14 Mono
GCCAATAGTAACTACG-1	CD8 Naive	CD8 Naive	CD8 Naive	CD8 Naive	CD8 Naive
TGGTTCTGTGTGCACG-1	CD8 Naive	CD8 Naive	CD8 Naive	CD8 Naive	CD8 Naive
CCGTTATGTGCAACTA-1	Memory B	Intermediate B	Memory B	Memory B	Memory B
TGTTGCACAATTGAAG-1	CD8 Naive	CD8 Naive	CD8 Naive	CD8 Naive	CD8 Naive
GGTGCTTCAGATAGAC-1	Intermediate B	Intermediate B	Intermediate B	Intermediate B	Intermediate B
GTAGCTGTCCGGCTAA-1	CD8 TEM_2	gdT	CD8 TEM_2	CD8 TEM_2	CD8 TEM_2
GTGCACGGTGATGATT-1	CD8 Naive	CD8 Naive	CD8 Naive	CD8 Naive	CD8 Naive
TTTAGCTTCATGAGCT-1	CD8 Naive	CD8 Naive	CD8 Naive	CD8 Naive	CD8 Naive
GTAAGCTTCACGCCAA-1	CD4 Naive	CD4 Naive	CD4 Naive	CD4 Naive	CD4 Naive
AACAAAGGTTATAGCG-1	CD14 Mono	CD14 Mono	CD14 Mono	CD14 Mono	CD14 Mono
GTTGCGGGTTGCACGG-1	CD14 Mono	CD14 Mono	CD14 Mono	CD14 Mono	CD14 Mono
CCTTCGGTCAGCTAAC-1	CD14 Mono	CD14 Mono	CD14 Mono	CD14 Mono	CD14 Mono
CCATCATGTATCTGGA-1	CD14 Mono	CD14 Mono	CD14 Mono	CD14 Mono	CD14 Mono
CCTCAAACAGTTTACG-1	CD4 Naive	CD4 Naive	CD8 Naive	CD4 Naive	CD4 Naive
TAATCACCAGTACCGT-1	CD4 Naive	CD4 Naive	CD4 Naive	CD4 Naive	CD4 TCM
CTGTACCTCAACCAAC-1	CD14 Mono	CD14 Mono	CD14 Mono	CD14 Mono	CD14 Mono
TATGACTCACTAAGAA-1	CD4 Naive	CD4 Naive	CD4 Naive	CD4 Naive	CD4 Naive
CAAGACAAGACAGGTA-1	CD8 Naive	CD8 Naive	CD8 Naive	CD8 Naive	CD8 Naive
CCTTAACGTCAAGACC-1	CD8 Naive	CD8 Naive	CD8 Naive	CD8 Naive	CD8 Naive
TTCGTGCTCGCTCCAT-1	CD4 Naive	CD4 Naive	CD4 Naive	CD4 Naive	CD4 Naive
AGCAAATAGTACTGGT-1	CD14 Mono	CD14 Mono	CD14 Mono	CD14 Mono	CD14 Mono
AACTTAGTCCCGTTAC-1	NK	NK	NK	NK	NK
ACAGTATGTGGAAGGC-1	CD4 Naive	CD4 Naive	CD4 Naive	CD4 Naive	CD4 Naive
CTCCCTGAGTCACGAT-1	CD4 Naive	CD4 Naive	CD4 Naive	CD4 Naive	CD4 Naive
GTTGGCGGTATTACCC-1	Treg	Treg	CD4 TCM	CD4 TCM	Treg
TCAAGTATCGCCTGTT-1	pDC	pDC	pDC	pDC	pDC
ACTGAATGTTAGCGTA-1	CD4 TCM	CD4 TEM	CD4 TCM	CD4 TCM	CD4 TCM
GAAGCTAAGGACCTCA-1	CD4 Naive	CD4 Naive	CD4 Naive	CD4 Naive	CD4 Naive
ATAGATGCAGGTTAAA-1	CD4 TEM	CD4 TCM	CD4 TEM	CD4 TCM	CD4 TEM
CTAGGACGTGCTGGTG-1	CD14 Mono	CD14 Mono	CD14 Mono	CD14 Mono	CD14 Mono
TACTGACAGTATCGCG-1	CD8 Naive	CD8 Naive	CD8 Naive	CD8 Naive	CD8 Naive
AAGCGGGTCGCCTAAG-1	CD4 TCM	CD4 TCM	CD4 TCM	CD4 TCM	CD4 TCM
ACCCGTAAGCATGTTA-1	CD4 TEM	CD4 TCM	CD4 TCM	CD4 TCM	CD4 TEM
ACTTAGGGTATACTGG-1	CD16 Mono	CD16 Mono	CD16 Mono	CD16 Mono	CD16 Mono
TGCTTAAAGACTAAGG-1	CD14 Mono	CD14 Mono	CD14 Mono	CD14 Mono	CD14 Mono
AACATAGCACCATATG-1	CD14 Mono	CD14 Mono	CD14 Mono	CD14 Mono	CD14 Mono
AATTGCTCACAGACTC-1	Memory B	Memory B	Memory B	Memory B	Memory B
TGTTTGTTCATTGTTC-1	CD8 Naive	CD8 Naive	CD8 Naive	CD8 Naive	CD8 Naive
GGGCCTAGTAACCACA-1	Treg	CD4 TCM	CD4 TCM	CD4 TCM	Treg
CGAAGTAAGGGACGCA-1	Treg	CD4 TCM	CD4 TCM	CD4 TCM	Treg
CATCCTCAGGAGCAAC-1	Memory B	Memory B	Memory B	Memory B	Memory B
GCTAGCTCATTAAACC-1	cDC	CD14 Mono	CD14 Mono	CD14 Mono	CD14 Mono
TCACTGACACGCAACT-1	cDC	CD14 Mono	CD14 Mono	cDC	cDC
GAGGACTAGGTGTCCA-1	CD4 Naive	CD4 Naive	CD4 Naive	CD4 Naive	CD4 Naive
GAACGAATCATGCAAC-1	CD8 Naive	CD8 Naive	CD8 Naive	CD8 Naive	CD8 Naive
GGTCCTGCACTAGCGT-1	CD8 Naive	CD8 Naive	CD8 Naive	CD8 Naive	CD8 Naive
TTATCCTAGCTATTAG-1	cDC	HSPC	cDC	cDC	cDC
GTGCCTTTCCTGCGAA-1	CD4 Naive	CD4 Naive	CD4 Naive	CD4 Naive	CD4 Naive
CAGGATGCAGAAATTG-1	CD4 Naive	CD4 Naive	CD4 Naive	CD4 Naive	CD4 Naive
ACCATTAAGCGAAGTA-1	Intermediate B	Intermediate B	Intermediate B	Intermediate B	Intermediate B
GGCGGTTTCAGCACGC-1	CD14 Mono	CD14 Mono	CD14 Mono	CD14 Mono	CD14 Mono
CAAACATGTACCGTAA-1	Intermediate B	Intermediate B	Intermediate B	Intermediate B	Intermediate B
GCTCGATCAACTGGGA-1	CD4 TCM	CD4 TCM	CD4 Naive	CD4 TCM	CD4 TCM
CCCTGGACACCTCACC-1	CD8 Naive	CD8 Naive	CD8 Naive	CD8 Naive	CD8 Naive
CTATGACAGTGCACGC-1	Memory B	Memory B	Memory B	Memory B	Memory B
AACCTTGCAGTTTGTG-1	Memory B	Memory B	Memory B	Memory B	Memory B
CCTAAGGTCAAATCGC-1	CD8 Naive	CD8 Naive	CD8 Naive	CD8 Naive	CD8 Naive
ATGGTTATCCTAATTC-1	CD14 Mono	CD14 Mono	CD14 Mono	CD14 Mono	CD14 Mono
GTACACCCAGTAAGTA-1	CD4 Naive	CD4 Naive	CD4 Naive	CD4 Naive	CD4 Naive
CAACAGGCACGAACAG-1	CD14 Mono	CD14 Mono	CD14 Mono	CD14 Mono	CD14 Mono
TCAGTGAGTAACCACA-1	CD8 Naive	CD4 Naive	CD8 Naive	CD8 Naive	CD8 Naive
TAGCGGACATGAAATG-1	CD4 TCM	CD4 TCM	CD4 Naive	CD4 TCM	CD4 TCM
CCCAAACCAGTCTAAT-1	CD4 TCM	CD4 TCM	CD4 TCM	CD4 TCM	CD4 TCM
GATTCAATCGATCAGT-1	NK	NK	NK	NK	NK
TGATCCTGTTGTGACA-1	CD4 TCM	CD4 TCM	CD4 TCM	CD4 TCM	CD4 TCM
AGAACAAGTTCCTCCT-1	CD8 Naive	CD8 Naive	CD8 Naive	CD8 Naive	CD8 Naive
ATTGCTCGTGTTTCAC-1	CD8 TEM_2	gdT	CD8 TEM_2	CD8 TEM_2	CD8 TEM_2
TGTAACTCATGTGGGA-1	Memory B	Memory B	Memory B	Memory B	Memory B
TGCTCTCAGTGAGCAA-1	CD4 Naive	CD4 Naive	CD4 Naive	CD4 Naive	CD4 Naive
AACAGCAAGGAACACA-1	CD4 Naive	CD4 Naive	CD4 Naive	CD4 Naive	CD4 Naive
AATGCATGTATTGCAG-1	CD4 Naive	CD8 TEM_1	CD8 Naive	CD8 TEM_1	CD8 TEM_1
CGTTATTTCTTGCTAT-1	CD4 TCM	CD4 TCM	CD4 TCM	CD4 TCM	CD4 TCM
CTATTACTCGATATTG-1	CD4 TCM	CD4 TCM	CD4 TCM	CD4 TCM	CD4 TCM
TGTCAGTAGGCTAATC-1	CD16 Mono	CD16 Mono	CD16 Mono	CD16 Mono	CD16 Mono
GCAGGCTTCTAATCAG-1	CD14 Mono	CD14 Mono	CD14 Mono	CD14 Mono	CD14 Mono
CTGCAATAGTTATCCT-1	CD8 Naive	CD8 Naive	CD8 Naive	CD8 Naive	CD8 Naive
TTGGGTTAGACTTATG-1	CD14 Mono	CD14 Mono	CD14 Mono	CD14 Mono	CD14 Mono
ATTCATGAGTTAGACC-1	CD4 Naive	CD4 Naive	CD4 Naive	CD4 Naive	CD4 Naive
AGCCTAAGTTGGTTAG-1	CD8 TEM_2	gdT	CD8 TEM_2	CD8 TEM_2	CD8 TEM_2
CCTTCGTAGCACTTGG-1	CD14 Mono	CD14 Mono	CD14 Mono	CD14 Mono	CD14 Mono
CATAGCTAGTATCGCG-1	CD4 Naive	CD4 Naive	CD4 Naive	CD4 Naive	CD4 Naive
TCTAAGGGTCCTTTAA-1	CD14 Mono	CD14 Mono	CD14 Mono	CD14 Mono	CD14 Mono
GTCATGAGTTAACAGT-1	Treg	Treg	CD4 TCM	CD4 TCM	CD4 TCM
AGCTACTAGTTATGTG-1	CD8 TEM_1	CD8 TEM_1	CD8 TEM_1	CD8 TEM_1	CD8 TEM_1
TGGTCAGTCGCGACAC-1	CD14 Mono	CD14 Mono	CD14 Mono	CD14 Mono	CD14 Mono
TCATGTTTCTTGTCCA-1	CD14 Mono	CD14 Mono	CD14 Mono	CD14 Mono	CD14 Mono
GATTAAGCATTGTGGC-1	CD16 Mono	CD14 Mono	CD14 Mono	CD14 Mono	CD14 Mono
GGATTCAGTTTGGGCG-1	CD4 TCM	CD4 TCM	CD4 TCM	CD4 TCM	CD4 TCM
CGGCCATAGCATCCAG-1	CD8 Naive	CD4 Naive	CD8 Naive	CD4 Naive	CD4 Naive
TCCGGTTTCCTAAGAC-1	cDC	cDC	cDC	cDC	cDC
CATTATGAGTTCCCAC-1	CD14 Mono	CD14 Mono	CD14 Mono	CD14 Mono	CD14 Mono
CGTTGCAAGTCATTTC-1	NK	NK	NK	NK	NK
CATAGGTTCAGGAAGC-1	NK	NK	NK	NK	NK
CAGGCTGGTACGCGCA-1	Memory B	Memory B	Memory B	Memory B	Memory B
GTGGTTAGTAGGTGTC-1	CD4 Naive	CD4 Naive	CD4 Naive	CD4 Naive	CD4 Naive
CGGTTTGAGTTTGGTA-1	gdT	gdT	NK	CD8 TEM_2	CD8 TEM_2
AGAGAAGCAGTACCGT-1	CD14 Mono	CD14 Mono	CD14 Mono	CD14 Mono	CD14 Mono
GATAAGCCAGTCTAAT-1	CD4 Naive	CD4 Naive	CD4 Naive	CD4 Naive	CD4 Naive
TCCCGTTAGCTAAAGG-1	CD14 Mono	CD14 Mono	CD14 Mono	CD14 Mono	CD14 Mono
GGGTGTTGTTGCATCT-1	CD8 TEM_1	CD8 TEM_1	CD8 TEM_1	CD8 TEM_2	CD8 TEM_2
CTATGAGGTGTTTCAC-1	CD4 Naive	CD4 Naive	CD4 Naive	CD4 Naive	CD4 Naive
TACCAGGTCTGCAACG-1	CD14 Mono	CD14 Mono	CD14 Mono	CD14 Mono	CD14 Mono
GCTCTGTTCACTAAGC-1	CD4 TEM	CD4 TCM	CD4 TCM	CD4 TCM	CD4 TCM
AGCAGGTAGGGACCTC-1	CD14 Mono	CD14 Mono	CD14 Mono	CD14 Mono	CD14 Mono
TCAACAATCCTACCTA-1	MAIT	CD4 TCM	CD4 TCM	CD4 TEM	CD4 TEM
GGTCTTGAGGTCGAGG-1	CD8 Naive	CD8 Naive	CD8 Naive	CD8 Naive	CD8 Naive
AAGCATGAGGCCTAAT-1	CD8 TEM_1	CD8 TEM_1	CD4 TCM	CD8 TEM_1	CD8 TEM_1
TAATGCATCTTAATGG-1	CD4 Naive	CD4 Naive	CD4 Naive	CD4 Naive	CD4 Naive
TGCTCAACAATAGTCT-1	CD14 Mono	CD14 Mono	CD14 Mono	CD14 Mono	CD14 Mono
CGCAATTAGTTTCCTG-1	CD8 Naive	CD8 Naive	CD8 Naive	CD8 Naive	CD8 Naive
TACTCAAAGTGCACGC-1	NK	NK	NK	NK	NK
CGTATTGCAAGTGAAC-1	CD14 Mono	CD14 Mono	CD14 Mono	CD14 Mono	CD14 Mono
GGTATGTTCACAGCGC-1	CD4 TEM	CD4 TCM	CD4 TCM	CD4 TCM	CD4 TEM
GATAACGAGCGAGGTG-1	CD14 Mono	CD14 Mono	CD14 Mono	CD14 Mono	CD14 Mono
ATGCCTGAGTCACCAG-1	pDC	pDC	pDC	pDC	pDC
CGTGCTGCATTATGGT-1	CD14 Mono	CD14 Mono	CD14 Mono	CD14 Mono	CD14 Mono
GGTTTAATCGTCAAGT-1	Intermediate B	Intermediate B	Intermediate B	Intermediate B	Intermediate B
TACCTCATCCACCCTG-1	gdT	gdT	CD8 TEM_2	CD8 TEM_2	CD8 TEM_2
CTAATCTTCATAACGC-1	CD16 Mono	CD16 Mono	CD16 Mono	CD16 Mono	CD16 Mono
CCTGTAACATTAAGTC-1	CD4 Naive	CD8 Naive	CD8 Naive	CD8 Naive	CD8 Naive
TGTTGGCCACCATATG-1	CD14 Mono	CD14 Mono	CD14 Mono	CD14 Mono	CD14 Mono
CACTGACCACTGGCCA-1	CD8 Naive	CD8 Naive	CD8 Naive	CD8 Naive	CD8 Naive
GCTGCACAGGCCAATT-1	cDC	cDC	cDC	cDC	cDC
GGATAACCAATGCCCG-1	CD4 TCM	CD4 TCM	CD4 TCM	CD4 TCM	CD4 TCM
CTTTGGTGTTAATGAC-1	CD8 Naive	CD8 Naive	CD8 Naive	CD8 Naive	CD8 Naive
AAGTCTATCCATAAGC-1	CD14 Mono	CD14 Mono	CD14 Mono	CD14 Mono	CD14 Mono
AGTCGCATCTATCGCC-1	CD4 TCM	CD4 TCM	CD4 TCM	CD4 TCM	CD4 TCM
TTGTGAGGTCGCAATA-1	CD4 TCM	CD8 TEM_1	CD4 TCM	CD4 TCM	Treg
TGTGCTGAGCAAGGAC-1	CD4 Naive	CD4 Naive	CD4 Naive	CD4 Naive	CD4 Naive
GTTTGCTGTCAAGTGC-1	CD14 Mono	CD14 Mono	CD14 Mono	CD14 Mono	CD14 Mono
TAGTGGCGTGGAAGGC-1	CD4 TEM	CD4 TCM	CD4 TEM	CD4 TCM	CD4 TCM
ACCCGGTAGTAGGATG-1	CD14 Mono	CD14 Mono	CD14 Mono	CD14 Mono	CD14 Mono
TGATTAGTCCAGGTTG-1	CD14 Mono	CD14 Mono	CD14 Mono	CD14 Mono	CD14 Mono
GTCATTAAGCGCCTAA-1	CD14 Mono	CD14 Mono	CD14 Mono	CD14 Mono	CD14 Mono
GCTGCAATCATGCATA-1	CD4 TCM	CD4 TCM	CD4 Naive	CD4 Naive	CD4 Naive
AAGTGAAGTATTCGCT-1	CD4 TCM	CD4 TCM	CD4 TCM	CD4 TCM	CD4 TCM
CCAAACTAGAAACTGG-1	MAIT	gdT	CD8 TEM_2	CD8 TEM_2	CD8 TEM_2
AGTAAACAGCTGTCAG-1	CD14 Mono	CD14 Mono	CD14 Mono	CD14 Mono	CD14 Mono
GGCATTAGTGATCATG-1	CD16 Mono	CD14 Mono	CD14 Mono	CD14 Mono	CD14 Mono
GCGTAACGTCCAAATG-1	Intermediate B	Intermediate B	Intermediate B	Intermediate B	Intermediate B
CAGAATCTCGTTCACC-1	CD4 TCM	CD4 TCM	CD4 TCM	CD4 TCM	CD4 TCM
TGAGCCGGTGCACGCA-1	CD16 Mono	CD16 Mono	CD14 Mono	CD16 Mono	CD16 Mono
GATTAGCTCCCGCAAA-1	NK	NK	NK	NK	NK
AAGGTGCAGACTAAGG-1	CD4 TCM	CD4 TCM	CD4 TCM	CD4 TCM	CD4 TCM
ATGAGCCGTGTCACGG-1	CD14 Mono	CD14 Mono	CD14 Mono	CD14 Mono	CD14 Mono
TTGATGTCATTGTGGC-1	CD14 Mono	CD14 Mono	CD14 Mono	CD14 Mono	CD14 Mono
CCTTGCGTCCTTGCGT-1	cDC	cDC	cDC	cDC	cDC
CGATTCCTCCGTGACA-1	CD14 Mono	CD14 Mono	CD14 Mono	CD14 Mono	CD14 Mono
CTCGCTCCATGTTGTG-1	cDC	HSPC	cDC	cDC	cDC
ACGATTCAGCTAATTG-1	CD16 Mono	CD16 Mono	CD16 Mono	CD16 Mono	CD16 Mono
ACAGCGCTCCTGTTCA-1	CD8 Naive	CD8 Naive	CD8 Naive	CD8 Naive	CD8 Naive
CTATGATCACTTACAG-1	CD14 Mono	CD14 Mono	CD14 Mono	CD14 Mono	CD14 Mono
TAGCCGGGTTATCGAG-1	CD14 Mono	CD14 Mono	CD14 Mono	CD14 Mono	CD14 Mono
ACCCGTAAGGTGAAGC-1	Intermediate B	Intermediate B	Intermediate B	Intermediate B	Naive B
ACTTTGTTCCGCCAAA-1	CD8 TEM_1	CD8 TEM_1	CD8 TEM_1	CD8 TEM_2	CD8 TEM_2
GATCGCTCAAGGTCCT-1	CD8 Naive	CD8 Naive	CD8 Naive	CD8 Naive	CD8 Naive
CGGTTATAGGTTTGCG-1	cDC	HSPC	pDC	HSPC	pDC
TACTCGCTCGTTTCTG-1	CD4 Naive	CD4 TCM	CD4 TCM	CD4 TCM	CD4 TCM
TATGGCCCACTTAGGC-1	CD8 TEM_2	gdT	CD8 TEM_2	CD8 TEM_2	CD8 TEM_2
ACGAGTAAGTGGCGGA-1	CD8 Naive	CD8 Naive	CD8 Naive	CD8 Naive	CD8 Naive
CTCCTAATCTTGTTCG-1	NK	NK	NK	NK	NK
AGAAAGGCACAGAACG-1	CD4 Naive	CD4 Naive	CD4 Naive	CD4 Naive	CD4 Naive
GACCGTTCAAACTAAG-1	CD4 Naive	CD4 Naive	CD4 Naive	CD4 Naive	CD4 Naive
GCACTAAGTTAGCAGC-1	CD14 Mono	CD14 Mono	CD14 Mono	CD14 Mono	CD14 Mono
TTTCGTCCAGGTATTT-1	CD4 TCM	CD4 TCM	CD4 TCM	CD4 TCM	CD4 TCM
CAACCCTTCTCGACCT-1	CD4 Naive	CD4 Naive	CD4 Naive	CD4 Naive	CD4 Naive
ATTTGCAAGCACTTGG-1	CD8 Naive	CD8 Naive	CD8 Naive	CD8 Naive	CD8 Naive
TAGCGGCTCCGGCTAA-1	CD8 TEM_1	CD8 TEM_1	CD8 TEM_1	CD8 TEM_1	CD8 TEM_1
ATATGCATCTCTAGCC-1	CD8 TEM_1	CD8 TEM_1	CD8 TEM_1	CD8 TEM_1	CD8 TEM_1
CCTTATGTCCCTGGAA-1	CD4 TCM	CD4 TCM	CD4 TCM	CD4 TCM	CD4 TCM
TGTTGTAAGCCTTAAA-1	CD4 TCM	CD4 TCM	CD4 TCM	CD4 TCM	CD4 TCM
GGCGGTAAGGGCCACT-1	CD4 Naive	CD4 Naive	CD4 Naive	CD4 Naive	CD4 Naive
AGTGCGGAGTAACGAG-1	CD14 Mono	CD14 Mono	CD14 Mono	CD14 Mono	CD14 Mono
GCCTGCTGTGTTTGTC-1	NK	NK	NK	NK	NK
AGTCGCATCAAACCGT-1	CD8 Naive	CD8 Naive	CD8 Naive	CD8 Naive	CD8 Naive
GGCAAATCACAAAGAC-1	CD8 Naive	CD8 Naive	CD8 Naive	CD8 Naive	CD8 Naive
CATATCGCATTGCAGC-1	cDC	cDC	cDC	cDC	cDC
GGTGTTGTCCTTAAGA-1	CD8 Naive	CD8 Naive	CD8 Naive	CD8 Naive	CD8 Naive
ACCAATATCGAAGTGA-1	CD8 Naive	CD8 Naive	CD8 Naive	CD8 Naive	CD8 Naive
GAGCATGCACAATGTT-1	CD8 Naive	CD8 Naive	CD8 Naive	CD8 Naive	CD8 Naive
TGAACAACAGGCTTGT-1	Memory B	Naive B	Memory B	Intermediate B	Intermediate B
TTCACTGTCGTTTCGC-1	CD8 Naive	CD8 Naive	CD8 Naive	CD8 Naive	CD8 Naive
TCGTTAGCATTAAACC-1	CD16 Mono	CD16 Mono	CD16 Mono	CD16 Mono	CD16 Mono
GAGCATGCACTTGTTC-1	CD4 Naive	CD4 Naive	CD4 Naive	CD4 Naive	CD4 Naive
GCTGATCCAGTTTGTG-1	CD4 Naive	CD4 Naive	CD4 Naive	CD4 Naive	CD4 Naive
CCACACAAGTTATCCT-1	Naive B	Treg	Intermediate B	Intermediate B	Naive B
TATCGCGAGAGAGGCT-1	cDC	cDC	cDC	cDC	cDC
TCGCTAACAATAGCAA-1	CD14 Mono	CD14 Mono	CD14 Mono	CD14 Mono	CD14 Mono
AGCAAGGGTTATCGAG-1	CD14 Mono	CD14 Mono	CD14 Mono	CD14 Mono	CD14 Mono
GGACAGCCAATCGCAC-1	CD16 Mono	CD16 Mono	CD16 Mono	CD16 Mono	CD16 Mono
TTTGTCCCAATAGCAA-1	CD8 Naive	CD8 Naive	CD8 Naive	CD8 Naive	CD8 Naive
ACTTACTTCTGTGAGT-1	CD8 Naive	CD8 Naive	CD8 Naive	CD8 Naive	CD8 Naive
CATATCGCATAGCTTG-1	CD16 Mono	CD16 Mono	CD14 Mono	CD16 Mono	CD16 Mono
GCAATATGTGCTAGCG-1	CD8 Naive	CD8 Naive	CD8 Naive	CD8 Naive	CD8 Naive
TTTGTGGCAGTTTGTG-1	CD14 Mono	CD14 Mono	CD14 Mono	CD14 Mono	CD14 Mono
TTAGGATGTCATGAGC-1	NK	NK	NK	NK	NK
CTACGAAGTAGTTAAC-1	CD14 Mono	CD14 Mono	CD14 Mono	CD14 Mono	CD14 Mono
GCCAATTAGTCATGCG-1	CD4 Naive	CD4 Naive	CD4 Naive	CD4 Naive	CD4 Naive
TACTCAAAGTAAAGGT-1	CD8 Naive	CD8 Naive	CD8 Naive	CD8 Naive	CD8 Naive
GTGGACACAATGCCTA-1	CD14 Mono	CD14 Mono	CD14 Mono	CD14 Mono	CD14 Mono
GCCAACATCAGGTTTA-1	CD4 TCM	CD4 Naive	CD4 Naive	CD4 Naive	CD4 Naive
AATTACCCATCCTGAA-1	CD14 Mono	CD14 Mono	CD14 Mono	CD14 Mono	CD14 Mono
GCATCCTTCGTTATCT-1	CD4 TCM	CD4 TCM	CD4 TCM	CD4 TCM	CD4 TCM
TTTCGTCCATGTGGGA-1	NK	NK	NK	NK	NK
ATGAATGCAGGCCATT-1	CD14 Mono	CD14 Mono	CD14 Mono	CD14 Mono	CD14 Mono
TTCAGGTAGGCCAATT-1	gdT	gdT	CD8 TEM_2	CD8 TEM_2	CD8 TEM_2
AAGACATAGAGAAGGG-1	CD14 Mono	CD14 Mono	CD14 Mono	CD14 Mono	CD14 Mono
CCGCCAACATTGACAT-1	CD4 TCM	CD4 TCM	CD4 TCM	CD4 TCM	CD4 TCM
CGTGTGTCAGTTTGGC-1	CD4 TCM	Treg	CD4 TCM	CD4 TCM	CD4 TCM
TCACCGGCACCATATG-1	CD8 Naive	CD8 Naive	CD8 Naive	CD8 Naive	CD8 Naive
AACATCATCAGCATTA-1	Memory B	Memory B	Memory B	Memory B	Memory B
CTAAAGCTCTCGCCTG-1	Intermediate B	Intermediate B	Intermediate B	Intermediate B	Intermediate B
CTCTTGATCAGGGCCT-1	Naive B	Intermediate B	Intermediate B	Intermediate B	Intermediate B
AATGCGCGTTTGAGGC-1	CD14 Mono	CD14 Mono	CD14 Mono	CD14 Mono	CD14 Mono
TCGGTTACAAAGCTAA-1	HSPC	HSPC	pDC	CD4 TCM	HSPC
ACGAACAAGTAAGTGG-1	CD14 Mono	CD14 Mono	CD14 Mono	CD14 Mono	CD14 Mono
TACCTCATCAAACACC-1	CD14 Mono	CD14 Mono	CD14 Mono	CD14 Mono	CD14 Mono
GGCGCTAGTCCGGTTC-1	CD4 TEM	CD4 TCM	CD4 TCM	CD4 TCM	CD4 TEM
TTCCCGCCACAAACTT-1	CD4 Naive	CD4 Naive	CD4 Naive	CD4 Naive	CD4 Naive
ACTCACCTCCTGCGAA-1	CD14 Mono	CD14 Mono	CD14 Mono	CD14 Mono	CD14 Mono
GCTATTGCAAGGTACG-1	CD14 Mono	CD14 Mono	CD14 Mono	CD14 Mono	CD14 Mono
AGTAAGTAGTCACTCC-1	CD14 Mono	CD14 Mono	CD14 Mono	CD14 Mono	CD14 Mono
GCAAGTGCAGCCAGAA-1	gdT	gdT	CD8 TEM_2	CD8 TEM_2	CD8 TEM_2
TGACCTTGTTTGTCTA-1	CD8 Naive	CD8 Naive	CD8 Naive	CD8 Naive	CD8 Naive
TACTGGCCATAATCGT-1	CD14 Mono	CD14 Mono	CD14 Mono	CD14 Mono	CD14 Mono
TGATCCTGTAGCCTCC-1	CD8 TEM_2	gdT	CD8 TEM_2	CD8 TEM_2	CD8 TEM_2
CTATTACTCTCAATGA-1	CD8 Naive	CD8 Naive	CD8 Naive	CD8 Naive	CD8 Naive
TGGACCGGTGTAATAC-1	CD14 Mono	CD14 Mono	CD14 Mono	CD14 Mono	CD14 Mono
ATTGTGATCGATTATG-1	CD8 Naive	CD8 Naive	CD8 Naive	CD8 Naive	CD8 Naive
CCCTCACCAGGTTCAC-1	CD8 TEM_2	gdT	CD8 TEM_2	CD8 TEM_2	CD8 TEM_2
TGGATTCAGAAAGCAT-1	CD16 Mono	CD14 Mono	CD14 Mono	CD14 Mono	CD14 Mono
CGGTAACGTTTCCTCC-1	CD4 Naive	CD4 Naive	CD4 Naive	CD4 Naive	CD4 Naive
CGTAACCCATGGCCCA-1	CD4 Naive	CD4 Naive	CD4 Naive	CD4 Naive	CD4 Naive
TATTACCTCCTAAGTA-1	HSPC	HSPC	pDC	CD4 Naive	HSPC
GGAAGTATCTGCAAAC-1	CD4 Naive	CD4 Naive	CD4 Naive	CD4 Naive	CD4 Naive
CTTTGTCCAATAAGCA-1	CD4 Naive	CD4 Naive	CD4 Naive	CD4 Naive	CD4 Naive
TCGTTAAAGGGATGCG-1	NK	NK	NK	NK	NK
GACTTACAGGGTGAAC-1	CD4 TCM	CD4 TCM	CD4 TCM	CD4 TCM	CD4 TCM
GCAGGACCAGCATGAG-1	NK	NK	NK	NK	NK
CGAACCGGTCAATACG-1	CD8 Naive	CD8 Naive	CD8 Naive	CD8 Naive	CD8 Naive
CTTGCATGTTATCCTA-1	MAIT	CD8 TEM_1	CD4 TCM	MAIT	MAIT
GCTCTGTTCCCGAACA-1	CD4 Naive	CD4 Naive	CD4 Naive	CD4 Naive	CD4 Naive
GGTGAGTAGTAGCCAT-1	CD4 Naive	CD4 Naive	CD4 Naive	CD4 Naive	CD4 Naive
AACCCGCAGGTAGCTT-1	gdT	gdT	CD8 TEM_2	CD8 TEM_2	CD8 TEM_2
CAAGTGAAGATGGACA-1	NK	NK	NK	NK	NK
CCAACCCGTGGAAGGC-1	CD14 Mono	CD14 Mono	CD14 Mono	CD14 Mono	CD14 Mono
CGATCCTTCACTAATG-1	CD14 Mono	CD14 Mono	CD14 Mono	CD14 Mono	CD14 Mono
CAGCTATAGCTGGCTA-1	CD14 Mono	CD14 Mono	CD14 Mono	CD14 Mono	CD14 Mono
GGGTGTTGTTTGCTGT-1	CD14 Mono	CD14 Mono	CD14 Mono	CD14 Mono	CD14 Mono
TTGCGAGTCGTCAAGT-1	Intermediate B	Intermediate B	Intermediate B	Intermediate B	Intermediate B
GTTAAACGTCAAGTGC-1	gdT	gdT	CD8 TEM_2	CD8 TEM_2	CD8 TEM_2
GCCCATAAGGATCACT-1	CD8 Naive	CD8 Naive	CD8 Naive	CD8 Naive	CD8 Naive
CCTGGATCATAAGCAA-1	pDC	HSPC	pDC	pDC	pDC
GCCTTACTCCTCACTA-1	CD4 TCM	CD4 TCM	CD4 TCM	CD4 TCM	CD4 TEM
CTATGAGGTGAACAAA-1	CD14 Mono	CD14 Mono	CD14 Mono	CD14 Mono	CD14 Mono
TCATGAGGTGGCTTCC-1	CD14 Mono	CD14 Mono	CD14 Mono	CD14 Mono	CD14 Mono
GAAGGATGTCTAGCTT-1	CD14 Mono	CD14 Mono	CD14 Mono	CD14 Mono	CD14 Mono
AATAGAGGTATCTGGA-1	CD8 TEM_1	CD8 TEM_1	CD4 TCM	CD8 TEM_1	CD8 TEM_1
GCGTAACGTCCTTCAG-1	CD14 Mono	CD14 Mono	CD14 Mono	CD14 Mono	CD14 Mono
TGTCAGTAGGAGGTTA-1	CD8 Naive	CD8 Naive	CD8 Naive	CD8 Naive	CD8 Naive
AGCAGGTAGGTAAGGC-1	cDC	cDC	cDC	cDC	cDC
ATCTTTGGTACTTCAC-1	CD14 Mono	CD14 Mono	CD14 Mono	CD14 Mono	CD14 Mono
CATAAGCTCTTGGACG-1	CD4 Naive	CD4 Naive	CD4 Naive	CD4 Naive	CD4 Naive
GTATTGATCTATGACA-1	CD14 Mono	CD14 Mono	CD14 Mono	CD14 Mono	CD14 Mono
GTCGAGGAGACTTACA-1	CD4 TCM	CD4 TCM	CD4 TCM	CD4 TCM	CD4 TCM
GCTATAGGTCAGGCCA-1	CD4 TCM	CD4 TCM	CD4 TCM	CD4 TCM	CD4 TEM
TTGCTTTAGGCATTGT-1	CD4 TCM	CD8 TEM_1	CD8 TEM_1	CD8 TEM_1	CD8 TEM_1
GCAAGTCGTCAATAGT-1	CD4 TCM	CD4 TCM	CD4 TCM	CD4 TCM	CD4 TCM
CACGCAATCTGTGCCT-1	CD4 TCM	CD4 TCM	CD4 TCM	CD4 TCM	CD4 TCM
CGGTGAACAAACCTTG-1	CD14 Mono	CD14 Mono	CD14 Mono	CD14 Mono	CD14 Mono
TTTGTGTTCTCCATAT-1	CD14 Mono	CD14 Mono	CD14 Mono	CD14 Mono	CD14 Mono
AAGCAAGTCATGCTTT-1	CD14 Mono	CD14 Mono	CD14 Mono	CD14 Mono	CD14 Mono
TATGGGCGTTCAAGCA-1	CD14 Mono	CD14 Mono	CD14 Mono	CD14 Mono	CD14 Mono
TACTGCACAGCTTACA-1	CD8 Naive	CD8 Naive	CD8 Naive	CD8 Naive	CD8 Naive
GGAAACTCATAGCTTG-1	CD4 TCM	CD4 Naive	CD4 Naive	CD4 Naive	CD4 TCM
TTTCAGTTCCAGGTCA-1	CD4 TEM	CD4 TCM	CD4 TCM	CD4 TCM	CD4 TCM
ATACCTGCACTGACCG-1	CD4 Naive	CD4 Naive	CD4 Naive	CD4 Naive	CD4 Naive
GTTTAACCAAAGCGGC-1	CD4 Naive	CD4 Naive	CD4 Naive	CD4 Naive	CD4 Naive
AGGAAACGTTTGCAGA-1	CD16 Mono	CD16 Mono	CD16 Mono	CD16 Mono	CD16 Mono
TGCAATATCCAACTGG-1	Treg	CD4 TCM	CD4 TCM	CD4 TCM	CD4 TCM
CCTATAGCATTAAGTC-1	CD14 Mono	CD14 Mono	CD14 Mono	CD14 Mono	CD14 Mono
GTCCATTGTCACAGCG-1	CD8 Naive	CD8 Naive	CD8 Naive	CD8 Naive	CD8 Naive
GATCAGTTCATTTGCT-1	CD4 TCM	CD4 TCM	CD4 TCM	CD4 TCM	CD4 TCM
GCCTTGCGTGCTAGAC-1	CD16 Mono	CD16 Mono	CD16 Mono	CD16 Mono	CD16 Mono
CCATTGTGTTCCGGGA-1	CD14 Mono	CD14 Mono	CD14 Mono	CD14 Mono	CD14 Mono
CATTCCTCACCTGGTG-1	CD4 TCM	CD4 TCM	CD4 TCM	CD4 TCM	CD4 TCM
CTTACCGGTTCCTGAT-1	CD14 Mono	CD14 Mono	CD14 Mono	CD14 Mono	CD14 Mono
ATTAGCGGTGTCCAGG-1	Naive B	Intermediate B	Intermediate B	Intermediate B	Naive B
ACACTAGGTAGTAAGA-1	CD4 Naive	CD4 Naive	CD4 Naive	CD4 Naive	CD4 Naive
ATGAATGCAATCCTGA-1	CD4 Naive	CD4 Naive	CD4 Naive	CD4 Naive	CD4 Naive
GTTCGCTTCAGTTCCC-1	CD8 Naive	CD8 Naive	CD8 Naive	CD8 Naive	CD8 Naive
GCGCGATTCAAGCTAC-1	CD4 Naive	CD4 Naive	CD4 Naive	CD4 Naive	CD4 Naive
GATCAGTTCATAATCG-1	CD8 Naive	CD8 Naive	CD8 Naive	CD8 Naive	CD8 Naive
GTAGGTGCATATAACC-1	CD4 Naive	CD4 Naive	CD4 Naive	CD4 Naive	CD4 Naive
GGGTGTTGTCAGGAAG-1	CD8 Naive	CD8 Naive	CD8 Naive	CD8 Naive	CD8 Naive
GTACTTCGTCATGCCC-1	Memory B	Memory B	Memory B	Memory B	Memory B
TTGGCTACAGGACACA-1	CD14 Mono	CD14 Mono	CD14 Mono	CD14 Mono	CD14 Mono
GATCCGTCATAGCGGA-1	CD14 Mono	CD14 Mono	CD14 Mono	CD14 Mono	CD14 Mono
GTTCTCATCAATGACC-1	NK	NK	NK	NK	NK
ATGAAGTAGGATTGCT-1	CD14 Mono	CD14 Mono	CD14 Mono	CD14 Mono	CD14 Mono
TGCTCTCAGGTCGATT-1	CD14 Mono	CD14 Mono	CD14 Mono	CD14 Mono	CD14 Mono
GCCTCGACACCTGGTG-1	CD14 Mono	CD14 Mono	CD14 Mono	CD14 Mono	CD14 Mono
CCCTCAGTCCTTAATC-1	NK	NK	NK	NK	NK
CGCAATGTCCAAATCA-1	cDC	cDC	cDC	cDC	cDC
CAAAGCGCACAACCTA-1	CD14 Mono	CD14 Mono	CD14 Mono	CD14 Mono	CD14 Mono
TTGGGCCAGAGAGGCT-1	CD14 Mono	CD14 Mono	CD14 Mono	CD14 Mono	CD14 Mono
TTGCTTAGTTTGCTGT-1	CD8 Naive	CD8 Naive	CD8 Naive	CD8 Naive	CD8 Naive
GAGAGGCGTACGTTTC-1	CD4 Naive	CD4 Naive	CD4 Naive	CD4 Naive	CD4 Naive
GCCTTGCGTTCCTGAT-1	Memory B	Memory B	Memory B	Memory B	Memory B
CCTTACTCAAGCGAGC-1	CD8 Naive	CD8 Naive	CD8 Naive	CD8 Naive	CD8 Naive
AGCGATTTCGCTAAGT-1	CD8 Naive	CD8 Naive	CD8 Naive	CD8 Naive	CD8 Naive
TTGACATCATCCAGGT-1	CD8 TEM_2	gdT	CD8 TEM_2	CD8 TEM_2	CD8 TEM_2
CCTGAGTCAGCGCTTG-1	CD4 Naive	CD4 Naive	CD4 Naive	CD4 Naive	CD4 Naive
TATGTGATCACATTGA-1	Intermediate B	Intermediate B	Intermediate B	Intermediate B	Intermediate B
GGTGTCCAGCCATCAG-1	CD14 Mono	CD14 Mono	CD14 Mono	CD14 Mono	CD14 Mono
GATTAGCTCGGTCATG-1	Memory B	Memory B	Memory B	Memory B	Memory B
AACCTTAAGAGGAAGG-1	CD8 TEM_2	gdT	CD8 TEM_2	CD8 TEM_2	CD8 TEM_2
ACTCAGTAGGATTGAG-1	CD14 Mono	CD14 Mono	CD14 Mono	CD14 Mono	CD14 Mono
GTCTAGCCACTGACTA-1	CD16 Mono	CD16 Mono	CD16 Mono	CD16 Mono	CD16 Mono
TGCTTGCTCATGAGCT-1	Memory B	Memory B	Memory B	Memory B	Memory B
CCTTAACGTTGAGCCG-1	CD8 TEM_1	CD8 TEM_1	CD4 TCM	CD8 TEM_1	CD8 TEM_1
TCAGCCTTCATGCCTC-1	CD14 Mono	CD14 Mono	CD14 Mono	CD14 Mono	CD14 Mono
AGTAACACAATTAACC-1	CD4 TEM	CD4 TCM	CD4 TCM	CD4 TCM	CD4 TCM
AGAACCAAGCTGTAAC-1	CD8 TEM_1	CD8 TEM_1	CD8 TEM_1	CD8 TEM_1	CD8 TEM_1
AATTTGGTCAATGTCA-1	CD14 Mono	CD14 Mono	CD14 Mono	CD14 Mono	CD14 Mono
TCTTGACGTCCAAATG-1	CD14 Mono	CD14 Mono	CD14 Mono	CD14 Mono	CD14 Mono
CATCATGCAATGCCCG-1	CD14 Mono	CD14 Mono	CD14 Mono	CD14 Mono	CD14 Mono
GGGTTTCCAGTAGGTG-1	Naive B	Naive B	Memory B	Intermediate B	Intermediate B
TAAGTGCTCAAACACC-1	CD8 Naive	CD8 Naive	CD8 Naive	CD8 Naive	CD8 Naive
AGAAAGGCATCCAGGT-1	gdT	gdT	CD8 TEM_2	CD8 TEM_2	CD8 TEM_2
TTTCAGTTCTAATCCT-1	CD14 Mono	CD14 Mono	CD14 Mono	CD14 Mono	CD14 Mono
TCTATGTTCTCGCCCA-1	CD14 Mono	CD14 Mono	CD14 Mono	CD14 Mono	CD14 Mono
CTCTCACAGCGCATTG-1	CD14 Mono	CD14 Mono	CD14 Mono	CD14 Mono	CD14 Mono
AACAAAGGTACTTCAC-1	CD4 Naive	CD8 Naive	CD8 Naive	CD8 Naive	CD8 Naive
CTTGTTCCACTAAATC-1	CD14 Mono	CD14 Mono	CD14 Mono	CD14 Mono	CD14 Mono
CAAACTGGTTATTGCC-1	CD4 TEM	CD4 TCM	CD4 TCM	CD4 TCM	CD4 TCM
CGGAGCAAGCGCATTG-1	CD8 TEM_2	gdT	CD8 TEM_2	CD8 TEM_2	CD8 TEM_2
CCTATATTCAAGTGTC-1	CD14 Mono	CD14 Mono	CD14 Mono	CD14 Mono	CD14 Mono
CGGGCTTAGGATTGCT-1	Intermediate B	Intermediate B	Intermediate B	Intermediate B	Intermediate B
AGCAATTGTACAAAGA-1	cDC	cDC	cDC	cDC	cDC
GGACAGCCAGATTCAT-1	CD4 Naive	CD4 Naive	CD4 Naive	CD4 Naive	CD4 Naive
GGGATTAAGGATCACT-1	CD8 TEM_1	CD4 TCM	CD8 Naive	CD8 Naive	CD8 Naive
CAAGGTAAGTAAGTGG-1	CD14 Mono	CD14 Mono	CD14 Mono	CD14 Mono	CD14 Mono
ATGGCTTAGTGAACGA-1	CD4 TCM	CD4 TCM	CD4 TCM	CD4 TCM	CD4 TCM
GCTGATCCAGCAGGTA-1	NK	NK	NK	NK	NK
GCATATATCCTGGTCT-1	CD14 Mono	CD14 Mono	CD14 Mono	CD14 Mono	CD14 Mono
TTGCACACAAGCCACT-1	CD4 Naive	CD4 Naive	CD4 Naive	CD4 Naive	CD4 Naive
TCACCTCAGGAGGTTA-1	Naive B	Naive B	Intermediate B	Intermediate B	Naive B
TTCGTGCTCTATCGCC-1	CD4 Naive	CD4 Naive	CD4 Naive	CD4 Naive	CD4 Naive
AGGAACGGTAAGCTTG-1	CD8 TEM_2	gdT	CD8 TEM_2	CD8 TEM_2	CD8 TEM_2
CGAACAAAGTAACTCA-1	CD14 Mono	CD14 Mono	CD14 Mono	CD14 Mono	CD14 Mono
GAAGTCAAGGCAAGTA-1	CD16 Mono	CD14 Mono	CD16 Mono	CD16 Mono	CD16 Mono
AGGCTAAAGAGAGCCG-1	CD14 Mono	CD14 Mono	CD14 Mono	CD14 Mono	CD14 Mono
TCAATCGCAATAGTCT-1	CD4 Naive	CD4 Naive	CD4 Naive	CD4 Naive	CD4 Naive
CACCTCAGTGTGCAAC-1	CD8 TEM_1	CD8 TEM_1	CD8 TEM_1	CD8 TEM_1	CD8 TEM_1
GAACTTATCACATTGA-1	CD4 TCM	CD4 TEM	CD4 TCM	CD4 TCM	CD4 TEM
GCATTGCCACTGACTA-1	CD4 TCM	CD4 TCM	CD4 TCM	CD4 TCM	CD4 TCM
ATTGGTTCACATTAAC-1	CD14 Mono	CD14 Mono	CD14 Mono	CD14 Mono	CD14 Mono
CAGGACCTCACGTTAA-1	CD4 Naive	CD4 Naive	CD4 Naive	CD4 Naive	CD4 Naive
GCACATTAGAAGCTAG-1	NK	NK	NK	NK	NK
GTCCAGGGTTCGGTAA-1	CD4 Naive	CD4 Naive	CD4 Naive	CD4 Naive	CD4 Naive
ATTAACCCAACTAGGG-1	CD4 TCM	CD4 TCM	CD4 TCM	CD4 TCM	CD4 TCM
TCATTTGGTTAATGAC-1	CD4 TCM	CD4 TCM	CD4 TCM	CD4 TCM	CD4 TCM
GCTTAACAGGCATTGT-1	CD8 Naive	CD8 Naive	CD8 Naive	CD8 Naive	CD8 Naive
CCTACTTCAATTTAGC-1	CD4 TCM	CD4 TCM	CD4 TCM	CD4 TCM	CD4 TCM
GCTATCCTCCTTAGTT-1	CD4 Naive	CD4 Naive	CD4 Naive	CD4 Naive	CD4 Naive
TTCGTGCTCATTAGTG-1	CD14 Mono	CD14 Mono	CD14 Mono	CD14 Mono	CD14 Mono
TCCATCATCGCTATAA-1	CD14 Mono	CD14 Mono	CD14 Mono	CD14 Mono	CD14 Mono
CGTATTGCATTCAGCA-1	CD8 Naive	CD8 Naive	CD8 Naive	CD8 Naive	CD8 Naive
CTTTGGGAGGAACGGT-1	CD14 Mono	CD14 Mono	CD14 Mono	CD14 Mono	CD14 Mono
TGATTGCAGCGGATTT-1	CD8 Naive	CD8 Naive	CD8 Naive	CD8 Naive	CD8 Naive
GATCAAGAGTAGCTTA-1	CD4 Naive	CD4 Naive	CD4 Naive	CD4 Naive	CD4 Naive
GTGTTACAGTTCCTGC-1	CD14 Mono	CD14 Mono	CD14 Mono	CD14 Mono	CD14 Mono
ACCTGGATCCCTGTTA-1	CD8 Naive	CD8 Naive	CD8 Naive	CD8 Naive	CD8 Naive
CCCAAACCATCCATCT-1	CD8 Naive	CD8 Naive	CD8 Naive	CD8 Naive	CD8 Naive
TGCGATTAGCGTGCAC-1	CD14 Mono	CD14 Mono	CD14 Mono	CD14 Mono	CD14 Mono
GGATAACCATGCTTAG-1	CD14 Mono	CD14 Mono	CD14 Mono	CD14 Mono	CD14 Mono
TGATCAATCCTCCCTC-1	Memory B	Intermediate B	Memory B	Memory B	Memory B
CCTAGTTGTACTTCAC-1	CD16 Mono	CD16 Mono	CD14 Mono	CD16 Mono	CD16 Mono
CATTATCTCACAAGCT-1	CD4 Naive	CD4 Naive	CD4 Naive	CD4 Naive	CD4 TCM
ACAAAGGTCCCGAACA-1	CD4 TCM	CD4 TCM	CD4 TCM	CD4 TCM	CD4 TCM
ATTCCTCCAGGTTCAC-1	CD8 Naive	CD8 Naive	CD8 Naive	CD8 Naive	CD8 Naive
GTCATGCCATCCTGAA-1	CD14 Mono	CD14 Mono	CD14 Mono	CD14 Mono	CD14 Mono
CGAACAAAGCACTTGG-1	CD16 Mono	CD16 Mono	CD16 Mono	CD16 Mono	CD16 Mono
CGCTGTGCATTGTGGC-1	CD4 TCM	CD4 TCM	CD4 TCM	CD4 TCM	CD4 TCM
CTGAATATCATCCTCA-1	cDC	CD14 Mono	cDC	cDC	cDC
GGTACAAAGTTATTCC-1	CD14 Mono	CD14 Mono	CD14 Mono	CD14 Mono	CD14 Mono
GCTCGATCATGCTTAG-1	CD8 Naive	CD8 Naive	CD8 Naive	CD8 Naive	CD8 Naive
AAGCCTCCAGTATGTT-1	CD4 TCM	CD4 TCM	CD4 TCM	CD4 TCM	CD4 TCM
TCCTTAGTCAGCTAAC-1	CD14 Mono	CD14 Mono	CD14 Mono	CD14 Mono	CD14 Mono
TAGGTTATCTGCAAGT-1	CD14 Mono	CD14 Mono	CD14 Mono	CD14 Mono	CD14 Mono
CATCGCTTCTTGAGCG-1	CD14 Mono	CD14 Mono	CD14 Mono	CD14 Mono	CD14 Mono
ATACCGGTCATTTGTC-1	CD14 Mono	CD14 Mono	CD14 Mono	CD14 Mono	CD14 Mono
CGCGGATTCTGTGCCT-1	NK	NK	NK	NK	NK
CGAAATGAGCTTACTT-1	CD14 Mono	CD14 Mono	CD14 Mono	CD14 Mono	CD14 Mono
CATAATGTCTAAGGAG-1	CD16 Mono	CD14 Mono	CD14 Mono	CD14 Mono	CD14 Mono
AAGTTAGCATTGTGAT-1	CD8 Naive	CD8 Naive	CD8 Naive	CD8 Naive	CD8 Naive
ATCAATCCAGGAACAT-1	Intermediate B	Intermediate B	Intermediate B	Intermediate B	Intermediate B
CCGGTAGGTGGAGCAA-1	CD4 TEM	CD4 TEM	CD4 TEM	CD4 TEM	CD4 TEM
GCACGAACATTGTCAG-1	CD8 Naive	CD8 Naive	CD8 Naive	CD8 Naive	CD8 Naive
TCAGTAATCACAGCGC-1	CD4 TCM	CD4 TCM	CD4 TCM	CD4 TCM	CD4 TCM
TACCGTTGTTCCTGAT-1	CD14 Mono	CD14 Mono	CD14 Mono	CD14 Mono	CD14 Mono
GCCTTTGGTCAAGTGC-1	CD4 TCM	CD4 TCM	CD4 TCM	CD4 TEM	CD4 TEM
GTTGTTGCATCAGTAT-1	CD8 Naive	CD8 Naive	CD8 Naive	CD8 Naive	CD8 Naive
GGACGGATCGGCTATG-1	gdT	gdT	CD8 TEM_2	CD8 TEM_2	CD8 TEM_2
GGCAATCGTCATAACG-1	CD14 Mono	CD14 Mono	CD14 Mono	CD14 Mono	CD14 Mono
AGCTATATCAGAAACG-1	cDC	cDC	cDC	cDC	cDC
GAGTTGCGTTAATCGG-1	Intermediate B	Intermediate B	Intermediate B	Intermediate B	Intermediate B
TCCTCAATCTCACACC-1	CD4 TCM	CD4 TEM	CD4 TCM	CD4 TCM	CD4 TEM
GCTTCGCGTCATCATC-1	CD14 Mono	CD14 Mono	CD14 Mono	CD14 Mono	CD14 Mono
GCGATATTCACATTGA-1	cDC	cDC	cDC	cDC	cDC
CTGAAACTCGGCCAGT-1	CD14 Mono	CD14 Mono	CD14 Mono	CD14 Mono	CD14 Mono
CGTTGCGCAGGTTAAA-1	CD14 Mono	CD14 Mono	CD14 Mono	CD14 Mono	CD14 Mono
TTTGTTGGTTAGGATT-1	NK	NK	NK	NK	NK
CTAGCGGGTGCTGTAA-1	CD14 Mono	CD14 Mono	CD14 Mono	CD14 Mono	CD14 Mono
GATGCTTAGCACGATT-1	CD14 Mono	CD14 Mono	CD14 Mono	CD14 Mono	CD14 Mono
TAGGAACCATAGCTGC-1	CD8 TEM_1	CD8 TEM_1	CD4 TCM	CD8 TEM_1	CD8 TEM_1
GGCTTCAAGGAAGCAC-1	CD4 Naive	CD4 Naive	CD4 Naive	CD4 Naive	CD4 Naive
CTTGTTCCAACAGGAT-1	CD14 Mono	CD14 Mono	CD14 Mono	CD14 Mono	CD14 Mono
ATTACTGAGGCTACTG-1	CD4 TCM	CD4 TCM	CD4 TCM	CD4 TCM	CD4 TCM
CTTGCGCGTTTGGTTC-1	CD14 Mono	CD14 Mono	CD14 Mono	CD14 Mono	CD14 Mono
CATATCGCATTGTTGG-1	CD4 TEM	CD4 TEM	CD4 TCM	CD4 TEM	CD4 TEM
CGCCACACACCTAAGC-1	CD4 Naive	CD4 Naive	CD4 Naive	CD4 Naive	CD4 Naive
AGCAAGGGTTCCATTA-1	CD4 TCM	CD4 TCM	CD4 TCM	CD4 TCM	CD4 TCM
CGTGAGGAGCAGGTTT-1	CD4 Naive	CD4 Naive	CD4 Naive	CD4 Naive	CD4 Naive
TGTTGTTTCCGTCCAT-1	Memory B	Memory B	Memory B	Memory B	Memory B
GCAGCCAGTGATGAGG-1	CD14 Mono	CD14 Mono	CD14 Mono	CD14 Mono	CD14 Mono
GAACCTGTCCAAGTTA-1	CD14 Mono	CD14 Mono	CD14 Mono	CD14 Mono	CD14 Mono
TGAACAGAGCCATCAG-1	CD14 Mono	CD14 Mono	CD14 Mono	CD14 Mono	CD14 Mono
CGGTGAACACGTTACA-1	Treg	CD8 TEM_1	CD4 TCM	CD4 TCM	Treg
AGCTGCTCAGTCTAGC-1	CD14 Mono	CD14 Mono	CD14 Mono	CD14 Mono	CD14 Mono
ATGCAGGCAGGTTATT-1	CD14 Mono	CD14 Mono	CD14 Mono	CD14 Mono	CD14 Mono
GTCCTAGAGCCTGTGA-1	Treg	CD4 TCM	CD4 TCM	CD4 TCM	CD4 TCM
GCCAATAGTGCTCACC-1	Memory B	Memory B	Memory B	Memory B	Memory B
TAGCTAATCAATCATG-1	CD8 Naive	CD8 Naive	CD8 Naive	CD8 Naive	CD8 Naive
CCGCAAGGTTAGAGGG-1	CD4 TCM	CD4 TCM	CD4 Naive	CD4 TCM	CD4 TCM
AAATGCCTCCTAGTCC-1	CD8 Naive	CD8 TEM_1	CD8 Naive	CD8 Naive	CD8 Naive
GTTTAGCAGGGATGCG-1	CD16 Mono	CD16 Mono	CD16 Mono	CD16 Mono	CD16 Mono
TACCGAAGTAACGAGG-1	CD14 Mono	CD14 Mono	CD14 Mono	CD14 Mono	CD14 Mono
GTTCTTGTCACGAATC-1	CD4 TEM	CD4 TCM	CD4 TCM	CD4 TCM	CD4 TCM
GCTCAACCAGGACCTT-1	CD8 TEM_2	gdT	CD8 TEM_2	CD8 TEM_2	CD8 TEM_2
GTCTAGCCATCGCTCC-1	CD8 Naive	CD8 Naive	CD8 Naive	CD8 Naive	CD8 Naive
GCAAACCGTGTGCAAC-1	CD4 Naive	CD4 Naive	CD4 Naive	CD4 Naive	CD4 Naive
TGATTGCAGTAAGTCC-1	CD4 Naive	CD4 Naive	CD4 Naive	CD4 Naive	CD4 Naive
CTGGTAAGTAACCTAG-1	MAIT	CD8 TEM_1	CD4 TCM	CD4 TEM	CD4 TEM
CTTCGCGTCGACAAAG-1	CD8 Naive	CD8 Naive	CD8 Naive	CD8 Naive	CD8 Naive
CCCGTTGTCAATGAGG-1	CD14 Mono	CD14 Mono	CD14 Mono	CD14 Mono	CD14 Mono
TGAGAACCACCGGCTA-1	CD16 Mono	CD14 Mono	CD14 Mono	CD14 Mono	CD14 Mono
CATAGGTTCGCAACAT-1	CD8 TEM_2	CD8 TEM_1	CD8 TEM_1	CD8 TEM_2	CD8 TEM_2
ACCTAAGGTTCGGGAT-1	Memory B	Memory B	Memory B	Memory B	Memory B
GCTCTGGCATGGCCTG-1	NK	NK	NK	NK	NK
CGGTGAGAGGTTTGAC-1	CD14 Mono	CD14 Mono	CD14 Mono	CD14 Mono	CD14 Mono
GACAATACAGCTTAAT-1	CD14 Mono	CD14 Mono	CD14 Mono	CD14 Mono	CD14 Mono
ACCCTCCCAGTAGGTG-1	NK	NK	NK	NK	NK
TTTGACTTCTTACTCG-1	CD8 TEM_1	CD8 TEM_1	CD8 TEM_1	CD8 TEM_1	CD8 TEM_1
GATTGTTCATCGCTCC-1	CD4 Naive	CD8 Naive	CD8 Naive	CD4 Naive	CD4 Naive
ATTAGCGGTTAGCGTA-1	Treg	CD4 Naive	CD8 Naive	CD4 Naive	CD4 Naive
TGCTTGTGTGGCTTCC-1	CD4 TCM	CD4 TCM	CD4 TCM	CD4 TCM	CD4 TCM
GGTCAATTCCAATTAG-1	CD8 Naive	CD8 Naive	CD8 Naive	CD8 Naive	CD8 Naive
GGTCTTGAGGTCGATT-1	NK	NK	NK	NK	NK
CGGAGTCTCTTAATGG-1	CD8 Naive	CD8 Naive	CD8 Naive	CD8 Naive	CD8 Naive
TATCGCACACAACAAA-1	gdT	gdT	CD8 TEM_2	CD8 TEM_1	CD8 TEM_1
TTTGTTGGTTTGCAGA-1	CD8 TEM_1	CD8 TEM_1	CD4 TCM	CD8 TEM_1	CD8 TEM_1
AGCTAAACAGTCTATG-1	CD8 TEM_1	gdT	CD8 TEM_2	CD8 TEM_2	CD8 TEM_2
CCATAAATCACAGGAA-1	CD8 Naive	CD8 Naive	CD8 Naive	CD8 Naive	CD8 Naive
TTTAGGATCTAGCTAA-1	Treg	Treg	CD4 TCM	CD4 TCM	CD4 TCM
GAGTTTGGTCATGAGC-1	Naive B	Intermediate B	Intermediate B	Intermediate B	Intermediate B
GGCTTCAAGGAGTCTT-1	CD14 Mono	CD14 Mono	CD14 Mono	CD14 Mono	CD14 Mono
AATCAGGAGCTAAAGG-1	CD8 Naive	CD4 Naive	CD4 Naive	CD8 Naive	CD8 Naive
CTTGTCCAGCTGCACA-1	CD8 Naive	CD8 Naive	CD8 Naive	CD8 Naive	CD8 Naive
GGATGTAAGTCATTAG-1	CD14 Mono	CD14 Mono	CD14 Mono	CD14 Mono	CD14 Mono
TCTTAGCGTCCGTGAG-1	CD14 Mono	CD14 Mono	CD14 Mono	CD14 Mono	CD14 Mono
ATGCTTAAGCTGTAAC-1	MAIT	CD8 TEM_1	MAIT	MAIT	MAIT
TAGGCTTAGAAGGTGC-1	CD4 TCM	CD4 TCM	CD4 TCM	CD4 TCM	CD4 TCM
TCATGCCTCCTAAGTA-1	CD8 TEM_2	gdT	CD8 TEM_2	CD8 TEM_2	CD8 TEM_2
GCTAGTGTCACGAATC-1	CD4 TCM	CD4 TCM	CD4 TCM	CD4 TCM	CD4 TCM
TGTTCCTCATAAGTTC-1	CD14 Mono	CD14 Mono	CD14 Mono	CD14 Mono	CD14 Mono
CAAACCGTCGATTATG-1	CD4 Naive	CD4 Naive	CD4 Naive	CD4 Naive	CD4 TCM
GCTGGTTCATGGCCTG-1	CD14 Mono	CD14 Mono	CD14 Mono	CD14 Mono	CD14 Mono
CTTTGGGAGCGCCTAA-1	CD14 Mono	CD14 Mono	CD14 Mono	CD14 Mono	CD14 Mono
CGGACCTAGGAGGACT-1	CD8 Naive	CD8 Naive	CD8 Naive	CD8 Naive	CD8 Naive
GCCACAATCAGTTCCC-1	CD4 Naive	CD4 Naive	CD4 Naive	CD4 Naive	CD4 Naive
GGTAGGAGTTAGCTGA-1	CD16 Mono	CD16 Mono	CD16 Mono	CD16 Mono	CD16 Mono
CCAAACTAGCTTAGCG-1	CD8 Naive	CD8 Naive	CD8 Naive	CD8 Naive	CD8 Naive
GCCAGGAAGCTATTAG-1	CD4 TCM	CD4 TCM	CD4 Naive	CD4 TCM	CD4 TCM
CCGCTAAAGCGAGCGA-1	CD4 TEM	CD4 TEM	CD4 TEM	CD4 TEM	CD4 TEM
CCACAGGGTCGCAAAC-1	CD14 Mono	CD14 Mono	CD14 Mono	CD14 Mono	CD14 Mono
GAGTCAAAGCAAGGTA-1	CD4 TCM	CD4 TCM	CD4 TCM	CD4 TCM	CD4 TCM
CAATAAGCATCAGTAT-1	CD16 Mono	CD16 Mono	CD16 Mono	CD16 Mono	CD16 Mono
AGGATTGAGTGATTCA-1	CD14 Mono	CD14 Mono	CD14 Mono	CD14 Mono	CD14 Mono
TCGTTAAAGAGGAGGA-1	CD4 TEM	CD4 TCM	CD4 TCM	CD4 TCM	CD4 TCM
CCGATGCAGCAACATC-1	CD8 Naive	CD8 Naive	CD8 Naive	CD8 Naive	CD8 Naive
ATTACGTCAACAGCCT-1	CD4 TCM	CD4 TCM	CD4 TCM	CD4 TCM	CD4 TCM
AAACGTACACAACAGG-1	CD4 TCM	CD4 TCM	CD4 TCM	CD4 TCM	CD4 TCM
CGAGCTGGTTTAACGG-1	CD14 Mono	CD14 Mono	CD14 Mono	CD14 Mono	CD14 Mono
TGCTTCCAGCAGCTAT-1	MAIT	CD8 TEM_1	CD4 TCM	CD4 TEM	CD4 TEM
GCAATAGAGGACCTCA-1	CD8 Naive	CD8 Naive	CD8 Naive	CD8 Naive	CD8 Naive
GTACAATGTCCGCTGT-1	CD4 TCM	CD4 TCM	CD4 TCM	CD4 TCM	CD4 TCM
TGTTATGAGCGCAATT-1	CD8 TEM_2	gdT	CD8 TEM_2	CD8 TEM_2	CD8 TEM_2
GTCTAACAGTGATTCA-1	CD4 Naive	CD4 Naive	CD4 Naive	CD4 Naive	CD4 Naive
ACGTTACAGCCATCAG-1	CD4 TCM	CD8 TEM_1	CD4 TCM	CD8 TEM_1	CD8 TEM_1
TATTAGCCACCACAAC-1	CD14 Mono	CD14 Mono	CD14 Mono	CD14 Mono	CD14 Mono
CAAGTTATCTGTGCAG-1	CD4 TCM	CD4 TCM	CD4 TCM	CD4 TCM	CD4 TCM
GAGCTTGTCGACAAAG-1	CD8 TEM_2	gdT	CD8 TEM_2	CD8 TEM_2	CD8 TEM_2
GACCTTTGTTTACCGT-1	NK	NK	NK	NK	NK
TACTGAGGTTCCTGAT-1	CD14 Mono	CD14 Mono	CD14 Mono	CD14 Mono	CD14 Mono
GACTTACAGTAGGATG-1	CD14 Mono	CD14 Mono	CD14 Mono	CD14 Mono	CD14 Mono
AATGCATGTAAAGCGG-1	CD4 Naive	CD4 Naive	CD4 Naive	CD4 Naive	CD4 Naive
CTTAGTTTCTAAGGAG-1	CD8 TEM_1	CD8 TEM_1	CD4 TCM	CD8 TEM_1	CD8 TEM_1
GGTGCTGGTTGCACGG-1	CD8 TEM_2	gdT	CD8 TEM_2	CD8 TEM_2	CD8 TEM_2
CAAGTGAAGGGCCACT-1	Intermediate B	Intermediate B	Memory B	Intermediate B	Intermediate B
CATAGTCAGGTCCAAT-1	CD14 Mono	CD14 Mono	CD14 Mono	CD14 Mono	CD14 Mono
GGCGGTTTCAAACCGT-1	CD4 Naive	CD4 Naive	CD4 Naive	CD4 Naive	CD4 Naive
CAATAAGCAGCTTAGC-1	Memory B	Memory B	Memory B	Memory B	Memory B
GTCCTCAGTTCCATTA-1	CD8 Naive	CD8 Naive	CD8 Naive	CD8 Naive	CD8 Naive
ATGGCCCAGGAAGCAC-1	CD14 Mono	CD14 Mono	CD14 Mono	CD14 Mono	CD14 Mono
CGTGGTTCAGTCTAGC-1	CD14 Mono	CD14 Mono	CD14 Mono	CD14 Mono	CD14 Mono
TCCTCAATCAGTATTG-1	NK	NK	NK	NK	NK
AATAGAGGTAGGATCC-1	CD4 Naive	CD4 TCM	CD4 Naive	CD4 TCM	CD4 TCM
GGCTATGTCTTTAGGA-1	CD4 Naive	CD4 Naive	CD4 Naive	CD4 Naive	CD4 Naive
TAGCTAGGTTAAGTGT-1	CD4 TCM	CD4 TCM	CD4 TCM	CD4 TCM	CD4 TCM
ACTGAAACAAACGGGC-1	CD4 TCM	CD4 TCM	CD4 TCM	CD4 TCM	CD4 TCM
TCAATCGCAATGCCCG-1	CD14 Mono	CD14 Mono	CD14 Mono	CD14 Mono	CD14 Mono
CGAATCTAGACACCGC-1	CD8 Naive	CD8 Naive	CD8 Naive	CD8 Naive	CD8 Naive
AAAGCTTGTCGACTAA-1	CD4 TCM	CD4 TCM	CD4 TCM	CD4 TCM	CD4 TCM
CGATTTGCATTGCGTA-1	CD4 Naive	CD4 Naive	CD4 Naive	CD4 Naive	CD4 Naive
TCTTGACGTTCAAGCA-1	CD8 Naive	CD8 Naive	CD8 Naive	CD8 Naive	CD8 Naive
TTTCGTCCAGTAAGTA-1	CD4 TCM	CD4 TCM	CD4 TCM	CD4 TCM	CD4 TCM
CATTATCTCAGGTTTA-1	CD8 Naive	CD8 Naive	CD8 Naive	CD8 Naive	CD8 Naive
TCAACAATCCTCACAC-1	CD8 Naive	CD8 Naive	CD8 Naive	CD8 Naive	CD8 Naive
CGCAATCCAGGCTAGA-1	CD4 Naive	CD4 Naive	CD4 Naive	CD4 Naive	CD4 Naive
AGGCTAGCAGGTTATT-1	CD14 Mono	CD14 Mono	CD14 Mono	CD14 Mono	CD14 Mono
GTACTGGTCAATCATG-1	gdT	gdT	CD8 TEM_2	CD8 TEM_2	CD8 TEM_2
TGATTAGTCATTGTCT-1	CD8 Naive	CD8 Naive	CD8 Naive	CD8 Naive	CD8 Naive
ATCAAGCTCCCTTGCG-1	CD8 Naive	CD8 Naive	CD8 Naive	CD8 Naive	CD8 Naive
GCATTAGGTTGGCCGA-1	CD14 Mono	CD14 Mono	CD14 Mono	CD14 Mono	CD14 Mono
AGGTTACTCGAAGTAG-1	CD4 Naive	CD4 Naive	CD4 Naive	CD4 Naive	CD4 Naive
CTGACATAGGTTAGAG-1	CD14 Mono	CD14 Mono	CD14 Mono	CD14 Mono	CD14 Mono
TGGGCATGTTGGATAT-1	CD14 Mono	CD14 Mono	CD14 Mono	CD14 Mono	CD14 Mono
CAGGGCTTCTGTGCCT-1	CD4 TEM	CD4 TCM	CD4 Naive	CD8 Naive	CD8 Naive
GCGGTTATCGTTAACA-1	NK	NK	NK	NK	NK
ACATTGCAGGTTAGAG-1	CD14 Mono	CD14 Mono	CD14 Mono	CD14 Mono	CD14 Mono
TGATTCAAGGCTAGAA-1	Naive B	Naive B	Naive B	Intermediate B	Intermediate B
ATGGTCTAGTCACCAG-1	CD8 TEM_2	CD8 TEM_1	CD8 TEM_1	CD8 TEM_2	CD8 TEM_2
ATGGCCGGTACCCACC-1	cDC	cDC	cDC	cDC	cDC
AGGAGCTAGTGAGGGT-1	CD14 Mono	CD14 Mono	CD14 Mono	CD14 Mono	CD14 Mono
CCAACATAGACAGGCG-1	CD4 TCM	CD4 TCM	CD4 TCM	CD4 TCM	CD4 TCM
AGTGATGAGATGGACA-1	CD14 Mono	CD14 Mono	CD14 Mono	CD14 Mono	CD14 Mono
CGCTCCATCGATATTG-1	Naive B	Naive B	Naive B	Intermediate B	Intermediate B
AGCCGGTTCAGGAAGC-1	CD8 Naive	CD4 Naive	CD8 Naive	CD8 Naive	CD8 Naive
CATAAGCTCTAGCGTG-1	CD4 Naive	CD4 Naive	CD4 Naive	CD4 Naive	CD4 Naive
GCTCATTGTTCACCAT-1	CD8 Naive	CD8 Naive	CD8 Naive	CD8 Naive	CD8 Naive
TTAGCAATCAAACCGT-1	CD4 TCM	CD4 TCM	CD4 TCM	CD4 TCM	CD4 TCM
ATCGAGGCAATCTCTC-1	CD4 Naive	CD4 Naive	CD4 Naive	CD4 Naive	CD4 Naive
GCTGGATGTTTACGTC-1	CD4 Naive	CD4 Naive	CD4 Naive	CD4 Naive	CD4 Naive
GTGAGCGAGGCCTGGT-1	CD8 Naive	CD8 Naive	CD8 Naive	CD8 Naive	CD8 Naive
TTAGGCCCAAGTAAGC-1	cDC	cDC	cDC	cDC	cDC
TTGATGTCATAAACCT-1	NK	NK	NK	NK	NK
TGCTTCATCGCGCTAA-1	CD4 Naive	CD4 Naive	CD4 Naive	CD4 Naive	CD4 Naive
GATAGACCAGGCCTTG-1	Intermediate B	Intermediate B	Intermediate B	Intermediate B	Intermediate B
AACTTAGTCGCATTAA-1	gdT	gdT	CD8 TEM_2	CD8 TEM_2	CD8 TEM_2
AAGCCTTAGGCCTTAG-1	Naive B	Naive B	Memory B	Intermediate B	Intermediate B
TACTTGTTCTAGCGTG-1	CD4 Naive	CD4 Naive	CD4 Naive	CD4 Naive	CD4 Naive
ATCGGCCAGGTCATTA-1	CD14 Mono	CD14 Mono	CD14 Mono	CD14 Mono	CD14 Mono
CCAGGAACAGCCAGAA-1	Intermediate B	Intermediate B	Intermediate B	Intermediate B	Intermediate B
GGACCGAAGTTGCGTG-1	CD4 Naive	CD4 Naive	CD4 Naive	CD4 Naive	CD4 Naive
GTGTGTTAGGAACCGG-1	Treg	Treg	CD4 TCM	CD4 TCM	CD4 TCM
ATTACCCGTTGCTGGG-1	MAIT	CD8 TEM_1	CD8 TEM_2	MAIT	MAIT
CAAGGTTTCTACTAAG-1	CD4 Naive	CD4 Naive	CD4 Naive	CD4 Naive	CD4 Naive
GAGATAAGTCCGTAGG-1	CD14 Mono	CD14 Mono	CD14 Mono	CD14 Mono	CD14 Mono
GGCCTCTGTCCTCCAA-1	CD4 Naive	CD4 Naive	CD4 Naive	CD4 Naive	CD4 Naive
TTGCACACATCGTTCT-1	CD4 Naive	CD4 Naive	CD4 Naive	CD4 Naive	CD4 Naive
GGCTAGTGTCACGGAT-1	NK	NK	NK	NK	NK
AATTAGGCACTGACCG-1	CD14 Mono	CD14 Mono	CD14 Mono	CD14 Mono	CD14 Mono
ATTAGCTCAGCAACCT-1	CD8 TEM_1	gdT	CD8 TEM_1	CD8 TEM_2	CD8 TEM_2
TCCGGTTTCTTAGGAC-1	CD14 Mono	CD14 Mono	CD14 Mono	CD14 Mono	CD14 Mono
AATTTGGTCTTGGACG-1	CD4 Naive	CD4 Naive	CD4 Naive	CD4 Naive	CD4 Naive
GCAATGAAGGTGTTAC-1	CD4 TCM	CD4 TCM	CD4 TCM	CD4 TCM	CD4 TCM
GTTAAACGTACAAAGA-1	MAIT	CD8 TEM_1	MAIT	MAIT	MAIT
GCATGAGCATAATGTC-1	NK	NK	NK	NK	NK
TGGACTAGTAATGACT-1	CD4 Naive	CD4 Naive	CD4 Naive	CD4 Naive	CD4 Naive
CCCGTAAAGGGCTTTG-1	Memory B	Memory B	Memory B	Memory B	Memory B
TTCGCAACATAAGTCT-1	CD8 Naive	CD8 Naive	CD8 Naive	CD8 Naive	CD8 Naive
CGCTTGCGTTAGCCAA-1	CD4 TCM	CD4 TCM	CD4 TCM	CD4 TCM	CD4 TCM
TGCACCTTCAAACACC-1	CD16 Mono	CD16 Mono	CD16 Mono	CD16 Mono	CD16 Mono
AGTCAAGAGGAAACTG-1	CD4 TCM	CD4 Naive	CD4 Naive	CD4 TCM	CD4 TCM
GGACGAAGTTTAACGG-1	CD14 Mono	CD14 Mono	CD14 Mono	CD14 Mono	CD14 Mono
GTCTAATCAATAGCAA-1	CD4 TEM	CD4 TCM	CD4 TCM	CD4 TCM	CD4 TCM
GACTCACCATAATCGT-1	CD4 TCM	CD4 TCM	CD4 TCM	CD4 TCM	CD4 TCM
CCTACTTCAACTAGAA-1	CD4 TCM	CD4 TCM	CD4 TCM	CD4 TCM	CD4 TEM
ATGCATTCAACAGCCT-1	CD8 Naive	CD8 Naive	CD8 Naive	CD8 Naive	CD8 Naive
GTTTATCTCTACCTGC-1	CD4 TEM	CD4 TCM	CD4 TCM	CD4 TEM	CD4 TEM
TATGACTCATCTTGAG-1	NK	NK	NK	NK	NK
GCAGCTATCCGCCTAT-1	CD4 TCM	CD4 TCM	CD4 TCM	CD4 TCM	CD4 TCM
GTTCGCTTCCTCATCA-1	CD8 Naive	CD8 TEM_1	CD8 TEM_1	CD8 Naive	CD8 Naive
CGATCCTTCTCTAGCC-1	CD4 Naive	CD4 Naive	CD4 Naive	CD4 Naive	CD4 Naive
GGTTGGTGTAATAACC-1	CD8 Naive	CD8 Naive	CD8 Naive	CD8 Naive	CD8 Naive
CAGCTATAGTGAGCAA-1	CD8 Naive	CD8 Naive	CD8 Naive	CD8 Naive	CD8 Naive
CGGTGAACATTATGAC-1	NK	NK	NK	NK	NK
GCATGAGCATCATGTG-1	CD8 Naive	CD8 Naive	CD8 Naive	CD8 Naive	CD8 Naive
GGTCTTTGTAGACAAA-1	CD14 Mono	CD14 Mono	CD14 Mono	CD14 Mono	CD14 Mono
CCAGACTCATGAATCT-1	CD14 Mono	CD14 Mono	CD14 Mono	CD14 Mono	CD14 Mono
CCTTAACGTCAATAGT-1	CD4 Naive	CD4 Naive	CD4 Naive	CD4 Naive	CD4 Naive
CACAGGCTCCTGGTCT-1	CD14 Mono	CD14 Mono	CD14 Mono	CD14 Mono	CD14 Mono
AGTTACATCTAGCGTG-1	CD4 Naive	CD4 Naive	CD4 Naive	CD4 Naive	CD4 Naive
ATCCATAAGTATTGCA-1	CD4 TEM	CD4 TCM	CD4 TCM	CD4 TCM	CD4 TCM
ACTAATCCATAATTGC-1	CD4 Naive	CD4 Naive	CD4 Naive	CD4 Naive	CD4 Naive
TCACATAAGCATGTTA-1	CD16 Mono	CD14 Mono	CD14 Mono	CD14 Mono	CD14 Mono
TTTCGTCCACCTATAG-1	CD14 Mono	CD14 Mono	CD14 Mono	CD14 Mono	CD14 Mono
CTTCTCAAGTGTGATC-1	CD8 Naive	CD8 Naive	CD8 Naive	CD8 Naive	CD8 Naive
AATCATCCAAACTAAG-1	Memory B	Memory B	Memory B	Memory B	Memory B
CTCGACAAGTTACCGG-1	CD4 TCM	CD4 TCM	CD4 TCM	CD4 TCM	CD4 TCM
TGCACCTTCTCTAGCC-1	CD14 Mono	CD14 Mono	CD14 Mono	CD14 Mono	CD14 Mono
GGAAGCTAGCTGTAAC-1	CD8 Naive	CD8 Naive	CD8 Naive	CD8 Naive	CD8 Naive
GTGTAACTCGTTAAGC-1	CD8 Naive	CD4 TCM	CD4 Naive	CD8 Naive	CD8 Naive
AGGCAATCAAATTGCT-1	CD4 Naive	CD4 Naive	CD4 Naive	CD4 Naive	CD4 Naive
CTAAGTCAGGATGATG-1	CD14 Mono	CD14 Mono	CD14 Mono	CD14 Mono	CD14 Mono
ACAACACTCCTAAATG-1	CD14 Mono	CD14 Mono	CD14 Mono	CD14 Mono	CD14 Mono
ATCCCGCGTGATCATG-1	CD14 Mono	CD14 Mono	CD14 Mono	CD14 Mono	CD14 Mono
TTAATCGAGTTAGCCG-1	CD14 Mono	CD14 Mono	CD14 Mono	CD14 Mono	CD14 Mono
GTTTGTTTCATGGCCA-1	CD8 Naive	CD8 Naive	CD8 Naive	CD8 Naive	CD8 Naive
TTCATCCCAGGTTACC-1	cDC	cDC	cDC	cDC	cDC
CTGGATGTCGTCAAGT-1	CD8 TEM_1	CD8 TEM_1	CD8 TEM_1	CD8 TEM_1	CD8 TEM_1
TTCCACGGTCAAGTGC-1	NK	NK	NK	NK	NK
GCTAGCTCATGTGGGA-1	CD4 Naive	CD4 Naive	CD4 Naive	CD4 Naive	CD4 Naive
TCCAGGTCACAGCCAT-1	MAIT	CD8 TEM_1	CD4 TEM	MAIT	MAIT
AACATTGTCGCTAGAT-1	CD14 Mono	CD14 Mono	CD14 Mono	CD14 Mono	CD14 Mono
GGATACTTCATAACGC-1	NK	NK	NK	NK	NK
GACATAGAGGCGAATA-1	CD4 TCM	CD4 TCM	CD4 TCM	CD4 TCM	CD4 TCM
AAGCGCTGTAAGCACC-1	CD14 Mono	CD14 Mono	CD14 Mono	CD14 Mono	CD14 Mono
ACAACACTCTGTGAGT-1	CD14 Mono	CD14 Mono	CD14 Mono	CD14 Mono	CD14 Mono
ATTGAAGCATAAGGAC-1	CD4 Naive	CD4 Naive	CD4 Naive	CD4 Naive	CD4 Naive
CCTGTATGTGGGAACA-1	CD8 Naive	CD8 Naive	CD8 Naive	CD8 Naive	CD8 Naive
TCTCCTCGTGGAGCAA-1	CD14 Mono	CD14 Mono	CD14 Mono	CD14 Mono	CD14 Mono
GTCCTCAGTTAGAGGG-1	CD4 Naive	CD4 Naive	CD4 Naive	CD4 Naive	CD4 Naive
GAGCAAGGTACTGAAT-1	CD14 Mono	CD14 Mono	CD14 Mono	CD14 Mono	CD14 Mono
GGTACCGGTTGCGGAT-1	CD8 Naive	CD8 Naive	CD8 Naive	CD8 Naive	CD8 Naive
GACGCAACATTGTGCA-1	CD8 Naive	CD8 Naive	CD8 Naive	CD8 Naive	CD8 Naive
AAGGATCCATTAAACC-1	CD14 Mono	CD14 Mono	CD14 Mono	CD14 Mono	CD14 Mono
GGGCAATAGACAAGTG-1	CD14 Mono	CD14 Mono	CD14 Mono	CD14 Mono	CD14 Mono
CATTGTGCAAGGTCCT-1	CD14 Mono	CD14 Mono	CD14 Mono	CD14 Mono	CD14 Mono
ACCAAACTCCCGTTTA-1	CD8 Naive	CD8 Naive	CD8 Naive	CD8 Naive	CD8 Naive
CAGGAAGGTTCTTTAG-1	CD4 TCM	CD8 TEM_1	CD4 TCM	CD4 TCM	CD8 TEM_1
GCAATCTAGCCTAACG-1	CD4 Naive	CD4 Naive	CD4 Naive	CD4 Naive	CD4 Naive
TCGTAATCAGCAAGAT-1	CD4 TEM	CD4 TCM	CD4 TCM	CD4 TCM	CD4 TEM
CGTTGCGCATTTAAGC-1	CD8 Naive	CD8 Naive	CD8 Naive	CD8 Naive	CD8 Naive
ATACCGGTCGGTTACG-1	Memory B	Memory B	Memory B	Memory B	Memory B
TGAGGAGGTATTTGGG-1	CD4 TCM	CD4 Naive	CD4 Naive	CD4 Naive	CD4 Naive
GCTGACCAGGGATGAC-1	CD8 Naive	CD8 Naive	CD8 Naive	CD8 Naive	CD8 Naive
CAAACCGTCCGCAAAT-1	CD4 TCM	CD4 TCM	CD4 TCM	CD4 TCM	CD4 TCM
AATGAAGGTGCAATGC-1	CD4 TCM	CD4 TCM	CD4 TCM	CD4 TCM	CD4 TCM
AATTGCTCAATTAGCT-1	CD14 Mono	CD14 Mono	CD14 Mono	CD14 Mono	CD14 Mono
CGACTAAGTTACTTCA-1	CD14 Mono	CD14 Mono	CD14 Mono	CD14 Mono	CD14 Mono
GATTATGTCCCTGGAA-1	NK	NK	NK	NK	NK
TCCTTGCAGTGACCTG-1	CD4 Naive	CD4 Naive	CD4 Naive	CD4 Naive	CD4 Naive
AATTTGGTCAGGAAGC-1	CD4 Naive	CD4 Naive	CD4 Naive	CD4 Naive	CD4 Naive
CGAGGCAAGTTGGCCA-1	Memory B	Memory B	Memory B	Memory B	Memory B
TTGTCCGGTTTATGGG-1	CD14 Mono	CD14 Mono	CD14 Mono	CD14 Mono	CD14 Mono
CGCCTGTGTGTGCAAC-1	CD4 Naive	CD4 TCM	CD4 Naive	CD4 TCM	CD4 TCM
CTGTTGGAGGCATGAA-1	CD8 TEM_2	CD8 TEM_1	CD8 TEM_2	CD8 TEM_2	CD8 TEM_2
CAAATCATCTTAGTCT-1	CD4 Naive	CD4 Naive	CD4 Naive	CD4 Naive	CD4 Naive
TGGCCAATCCCTCGCA-1	MAIT	MAIT	CD4 TEM	CD4 TEM	CD4 TEM
TTTAAGCCATGTCAAT-1	Intermediate B	Intermediate B	Intermediate B	Intermediate B	Intermediate B
CACATTAAGTTAGCTA-1	CD14 Mono	CD14 Mono	CD14 Mono	CD14 Mono	CD14 Mono
ACCACACCACGAATTT-1	pDC	pDC	pDC	pDC	pDC
TAAGCTATCGCCTAAG-1	CD8 TEM_2	gdT	CD8 TEM_2	CD8 TEM_2	CD8 TEM_2
CAGGAAGGTTGCACAA-1	Naive B	Intermediate B	Naive B	Intermediate B	Naive B
AGCGGATAGAAAGCAT-1	CD4 TEM	CD4 TCM	CD4 TCM	CD4 TCM	CD4 TEM
GGGCTAACACCTAAGC-1	CD14 Mono	CD14 Mono	CD14 Mono	CD14 Mono	CD14 Mono
AGACCCGGTTAATGCG-1	Naive B	Intermediate B	Intermediate B	Intermediate B	Naive B
TAACCTAAGCAACATC-1	CD8 Naive	CD8 Naive	CD8 Naive	CD8 Naive	CD8 Naive
AGGAGCTAGTTAGACC-1	CD14 Mono	CD14 Mono	CD14 Mono	CD14 Mono	CD14 Mono
CTAATGTCAATGAATG-1	CD14 Mono	CD14 Mono	CD14 Mono	CD14 Mono	CD14 Mono
GCAATGAAGCGAGCGA-1	CD8 TEM_1	CD8 TEM_1	CD4 TCM	CD8 TEM_1	CD8 TEM_1
GAACTTATCCAATTAG-1	pDC	pDC	pDC	pDC	pDC
ATCATGTCAGCTTAGC-1	MAIT	MAIT	MAIT	MAIT	MAIT
GTGTGCGGTACCGAAC-1	CD14 Mono	CD14 Mono	CD14 Mono	CD14 Mono	CD14 Mono
AGGCTAGCACAATGCC-1	CD8 Naive	CD8 Naive	CD8 Naive	CD8 Naive	CD8 Naive
TACAGGTTCCCGTTGT-1	CD8 Naive	CD8 Naive	CD8 Naive	CD8 Naive	CD8 Naive
CAATAAGCACGTGCTG-1	CD14 Mono	CD14 Mono	CD14 Mono	CD14 Mono	CD14 Mono
CATTCATTCGTAATCA-1	CD14 Mono	CD14 Mono	CD14 Mono	CD14 Mono	CD14 Mono
CCTACTTCAAGTGTTT-1	gdT	gdT	CD8 TEM_2	CD8 TEM_2	CD8 TEM_2
ATTCAACCAGGAACAT-1	CD4 TEM	CD4 TEM	CD4 TCM	CD4 TEM	CD4 TEM
GGTCAATTCAGGCCTA-1	CD14 Mono	CD14 Mono	CD14 Mono	CD14 Mono	CD14 Mono
ACGGTTAGTTAACGAT-1	Treg	CD4 Naive	CD4 Naive	CD4 Naive	CD4 Naive
GTGTGCGGTTAATGAC-1	CD8 Naive	CD8 Naive	CD8 Naive	CD8 Naive	CD8 Naive
GGTTACCCAGTTATGT-1	CD8 TEM_1	CD8 TEM_1	CD8 TEM_1	CD8 TEM_1	CD8 TEM_1
ATTCCTAGTTGCAATG-1	CD14 Mono	CD14 Mono	CD14 Mono	CD14 Mono	CD14 Mono
CTCCAACTCTAATCTC-1	CD8 Naive	CD8 Naive	CD8 Naive	CD8 Naive	CD8 Naive
CTTATGTTCAGCCAAT-1	CD4 Naive	CD4 Naive	CD4 Naive	CD4 Naive	CD4 Naive
GCCTCGACAAACCTAT-1	CD8 Naive	CD8 Naive	CD8 Naive	CD8 Naive	CD8 Naive
GGGCTAACAGCATGTC-1	CD4 TCM	CD4 TCM	CD4 TCM	CD4 TCM	CD4 TCM
CAACAGGCAAAGGCCA-1	CD14 Mono	CD14 Mono	CD14 Mono	CD14 Mono	CD14 Mono
ATTCAACCACGCAACT-1	CD4 Naive	CD4 Naive	CD4 Naive	CD4 Naive	CD4 Naive
GATTAGTGTTACATCC-1	CD4 TCM	CD4 TCM	CD4 TCM	CD4 TCM	CD4 TCM
AACCGGCTCTTGAGCG-1	CD4 Naive	CD4 Naive	CD4 Naive	CD4 Naive	CD4 Naive
TAGCCTCTCCTCCCTC-1	CD14 Mono	CD14 Mono	CD14 Mono	CD14 Mono	CD14 Mono
CCCGTAAAGGACCGCT-1	CD14 Mono	CD14 Mono	CD14 Mono	CD14 Mono	CD14 Mono
CAGGTCCAGTTTGGGT-1	CD8 TEM_2	gdT	CD8 TEM_2	CD8 TEM_2	CD8 TEM_2
GTGGACACACAAAGAC-1	Treg	Treg	CD4 TCM	CD4 TCM	CD4 TCM
AATTCGTCAGCTCATA-1	CD14 Mono	CD14 Mono	CD14 Mono	CD14 Mono	CD14 Mono
AAGACATAGGATTTGC-1	CD8 TEM_2	gdT	CD8 TEM_2	CD8 TEM_2	CD8 TEM_2
GTTAAACGTTCGGTAA-1	CD4 Naive	CD4 Naive	CD4 Naive	CD4 Naive	CD4 Naive
GTGGATGCACCGGTAT-1	CD8 TEM_2	CD8 TEM_1	CD8 TEM_2	CD8 TEM_2	CD8 TEM_2
ACCCGTAAGAGGAGTC-1	CD8 Naive	CD8 Naive	CD8 Naive	CD8 Naive	CD8 Naive
TTTGGCTGTCCTAATC-1	CD4 TCM	CD4 TCM	CD4 TCM	CD4 TCM	CD4 TCM
TGACTTCGTAGCTAAT-1	pDC	pDC	pDC	pDC	pDC
GCGCGATTCCTGGCTT-1	CD14 Mono	CD14 Mono	CD14 Mono	CD14 Mono	CD14 Mono
ACCTGGTCACGTAATT-1	CD14 Mono	CD14 Mono	CD14 Mono	CD14 Mono	CD14 Mono
CACATTAAGGCGCATC-1	CD14 Mono	CD14 Mono	CD14 Mono	CD14 Mono	CD14 Mono
TGAGGTGCATTGGGAG-1	CD8 Naive	CD8 Naive	CD8 Naive	CD8 Naive	CD8 Naive
TATGGCCCATGCTTAG-1	Memory B	Memory B	Memory B	Memory B	Memory B
ACCCAGGGTAGCCATA-1	CD4 Naive	CD4 Naive	CD4 Naive	CD4 Naive	CD4 Naive
GGTTGCATCTCAATTC-1	CD4 Naive	CD4 Naive	CD4 Naive	CD4 Naive	CD4 Naive
TGCCTGTTCATAACTG-1	CD4 Naive	CD4 Naive	CD4 Naive	CD4 Naive	CD4 Naive
GATCAAGAGGAGGTTA-1	CD4 TCM	CD4 TCM	CD4 TCM	CD4 TCM	CD4 TCM
GGGCATGAGTAAGTGG-1	CD8 Naive	CD8 Naive	CD8 Naive	CD8 Naive	CD8 Naive
AGGCAATCATGAGCAG-1	CD4 Naive	CD4 Naive	CD4 Naive	CD4 Naive	CD4 Naive
TTGGATCAGCAAGATG-1	CD8 Naive	CD8 Naive	CD8 Naive	CD8 Naive	CD8 Naive
CTGGTCAAGTAAGTCC-1	CD14 Mono	CD14 Mono	CD14 Mono	CD14 Mono	CD14 Mono
TACCCGGCATTGCGTA-1	CD4 TCM	CD4 TCM	CD4 TCM	CD4 TCM	CD4 TCM
ACCCGGTAGCCTGATG-1	CD8 Naive	CD8 Naive	CD8 Naive	CD8 Naive	CD8 Naive
GTTCCTTCAAACTCAT-1	CD14 Mono	CD14 Mono	CD14 Mono	CD14 Mono	CD14 Mono
CAAGGTTTCAGAAACG-1	NK	NK	NK	NK	NK
ACTATCCGTACAAAGA-1	CD4 Naive	CD4 Naive	CD4 Naive	CD4 Naive	CD4 Naive
TAAAGCCTCCCGCAAA-1	CD8 TEM_1	gdT	CD8 TEM_1	CD8 TEM_1	CD8 TEM_1
CGTGAGGAGGGACTAA-1	pDC	pDC	pDC	pDC	pDC
GAACACAAGAGAAGGG-1	Memory B	Memory B	Memory B	Memory B	Memory B
AACAAGCCATTAAACC-1	CD14 Mono	CD14 Mono	CD14 Mono	CD14 Mono	CD14 Mono
ACCACATAGTGCACGC-1	CD14 Mono	CD14 Mono	CD14 Mono	CD14 Mono	CD14 Mono
GCAAACAAGGTTACGT-1	CD14 Mono	CD14 Mono	CD14 Mono	CD14 Mono	CD14 Mono
ATAAGTCGTTCATTTG-1	CD8 Naive	CD8 Naive	CD8 Naive	CD8 Naive	CD8 Naive
GCTTGACCAGCAACCT-1	CD4 Naive	CD4 Naive	CD4 Naive	CD4 Naive	CD4 Naive
CATGAGGCATAACGGG-1	MAIT	CD8 TEM_1	MAIT	MAIT	MAIT
CGGTTATAGCAGGCCT-1	CD8 Naive	CD8 Naive	CD8 Naive	CD8 Naive	CD8 Naive
CATTGCGAGCACAGCC-1	Intermediate B	Intermediate B	Intermediate B	Intermediate B	Intermediate B
GTAAGCTTCCTTGTTG-1	CD8 Naive	CD8 Naive	CD8 Naive	CD8 Naive	CD8 Naive
GCTTTACGTCACCTAT-1	CD14 Mono	CD14 Mono	CD14 Mono	CD14 Mono	CD14 Mono
TTGCAACAGGGCCACT-1	Memory B	Memory B	Memory B	Memory B	Memory B
TTGGGTTAGTTGGGCC-1	CD14 Mono	CD14 Mono	CD14 Mono	CD14 Mono	CD14 Mono
AGTTTGCAGGAACCAA-1	CD14 Mono	CD14 Mono	CD14 Mono	CD14 Mono	CD14 Mono
GGTTGACGTACTGATG-1	Intermediate B	Intermediate B	Intermediate B	Intermediate B	Intermediate B
AAAGCGGGTCATCCTG-1	Plasma	Naive B	Intermediate B	Intermediate B	Naive B
GTCCTCAGTTATAGCG-1	CD4 TCM	CD4 TCM	CD4 TCM	CD4 TCM	CD4 TCM
TGGTTCTGTACTTAGG-1	gdT	gdT	CD8 TEM_2	CD8 TEM_2	CD8 TEM_2
ATCATCAAGCAGGTTT-1	CD14 Mono	CD14 Mono	CD14 Mono	CD14 Mono	CD14 Mono
CACGCAATCGTAACGT-1	CD14 Mono	CD14 Mono	CD14 Mono	CD14 Mono	CD14 Mono
GGAACCACAAAGCTCC-1	CD8 Naive	CD8 Naive	CD8 Naive	CD8 Naive	CD8 Naive
GATCGAGCAGCATGAG-1	pDC	pDC	pDC	pDC	pDC
GCGATTTAGTTGTCAA-1	MAIT	CD8 TEM_1	CD8 TEM_1	MAIT	MAIT
CAGGTTTAGCTTAGTA-1	NK	NK	NK	NK	NK
GTCTATGCAGACAAAC-1	CD4 TCM	CD4 TCM	CD4 TCM	CD4 TCM	CD4 TCM
ACTATGTCAATAGCAA-1	cDC	cDC	cDC	cDC	cDC
ACGAGTAAGTCATGCG-1	CD14 Mono	CD14 Mono	CD14 Mono	CD14 Mono	CD14 Mono
AACCTTGCAAAGCGGC-1	CD14 Mono	CD14 Mono	CD14 Mono	CD14 Mono	CD14 Mono
CGTTTGGAGGCCATCA-1	CD14 Mono	CD14 Mono	CD14 Mono	CD14 Mono	CD14 Mono
GATCACTAGGGTCCAC-1	CD8 TEM_1	CD8 TEM_1	CD8 TEM_2	CD8 TEM_1	CD8 TEM_1
GAAGGCTAGGGACTAA-1	CD4 Naive	CD4 Naive	CD4 Naive	CD4 Naive	CD4 Naive
CTGTTAAAGCGGATTT-1	CD8 Naive	CD8 Naive	CD8 Naive	CD8 Naive	CD8 Naive
TAAGCCAGTGATGAAA-1	CD14 Mono	CD14 Mono	CD14 Mono	CD14 Mono	CD14 Mono
ACGCACGGTTAGCGTA-1	CD8 Naive	CD8 Naive	CD8 Naive	CD8 Naive	CD8 Naive
CAACTAGGTAACCAGC-1	CD14 Mono	CD14 Mono	CD14 Mono	CD14 Mono	CD14 Mono
CCGCAAATCTCCTCAA-1	MAIT	CD8 TEM_1	CD4 TCM	MAIT	MAIT
AAAGCCCGTGGAAGGC-1	CD4 Naive	CD4 Naive	CD4 Naive	CD4 Naive	CD4 Naive
GACTTGGTCATGTGGT-1	CD8 TEM_2	gdT	CD8 TEM_2	CD8 TEM_2	CD8 TEM_2
TATTTGCTCTGGCAAT-1	CD4 Naive	CD4 Naive	CD4 Naive	CD4 Naive	CD4 Naive
TGGTGATTCTAAGTCA-1	CD14 Mono	CD14 Mono	CD14 Mono	CD14 Mono	CD14 Mono
AGTTGCGTCCTGGTCT-1	CD16 Mono	CD14 Mono	CD14 Mono	CD14 Mono	CD14 Mono
CGGAGTCTCAATGAGG-1	CD4 Naive	CD8 Naive	CD8 Naive	CD8 Naive	CD8 Naive
CAACAATGTGGACCTG-1	CD4 Naive	CD4 Naive	CD4 Naive	CD4 Naive	CD4 Naive
GTAGGCGAGAGGAAGG-1	CD4 Naive	CD4 Naive	CD4 Naive	CD4 Naive	CD4 Naive
CGAACAAAGGAGTAAT-1	cDC	CD14 Mono	CD14 Mono	CD14 Mono	CD14 Mono
ACACCTTGTCATGCCC-1	gdT	gdT	NK	NK	gdT
ACGCCACAGGCGCACT-1	CD14 Mono	CD14 Mono	CD14 Mono	CD14 Mono	CD14 Mono
ATGCAGGCATTAGGCC-1	CD14 Mono	CD14 Mono	CD14 Mono	CD14 Mono	CD14 Mono
CAAAGGATCGTTAAGC-1	CD4 TEM	CD4 TEM	CD4 TEM	CD4 TCM	CD4 TEM
ACTAACTCAATTTGGT-1	CD4 Naive	CD4 Naive	CD4 Naive	CD4 Naive	CD4 Naive
GGCTTAAGTCATCCTG-1	CD4 TCM	CD4 TCM	CD4 TCM	CD4 TCM	CD4 TEM
AGAGAGGAGAGCCGCT-1	pDC	pDC	pDC	pDC	pDC
TAATGGTGTGTTTGTC-1	CD14 Mono	CD14 Mono	CD14 Mono	CD14 Mono	CD14 Mono
GCGAAGTAGGTGTTAC-1	CD14 Mono	CD14 Mono	CD14 Mono	CD14 Mono	CD14 Mono
TCACTGACATTAGGCC-1	CD14 Mono	CD14 Mono	CD14 Mono	CD14 Mono	CD14 Mono
GACCTGATCACTCGCT-1	CD4 TCM	CD4 TCM	CD4 TCM	CD4 TCM	Treg
AAGTGAAGTTCTTTAG-1	CD14 Mono	CD14 Mono	CD14 Mono	CD14 Mono	CD14 Mono
GATCAAGAGCCAGTAT-1	CD4 Naive	CD4 TCM	CD4 Naive	CD4 TCM	CD4 TCM
CCGTTATGTTTCCACG-1	CD8 Naive	CD8 Naive	CD8 Naive	CD8 Naive	CD8 Naive
TGAACAGAGAAGCTAG-1	CD4 Naive	CD4 Naive	CD4 Naive	CD4 Naive	CD4 Naive
CTCCGTCCAGATAGAC-1	CD16 Mono	CD16 Mono	CD14 Mono	CD16 Mono	CD16 Mono
TACTAAGTCATGGCCA-1	Treg	Treg	CD4 TCM	CD4 TCM	Treg
CGTTTGGAGTTGTCCC-1	CD14 Mono	CD14 Mono	CD14 Mono	CD14 Mono	CD14 Mono
CACTTAAAGGTGAAAT-1	CD4 TEM	CD4 TEM	CD4 TEM	CD4 TEM	CD4 TEM
CAAACCGTCTTAGTGA-1	Memory B	Memory B	Memory B	Memory B	Memory B
GCAAGCCTCTTTAAGG-1	CD4 Naive	CD4 Naive	CD4 Naive	CD4 Naive	CD4 Naive
CAACCCGCAACTGGGA-1	cDC	CD14 Mono	CD14 Mono	cDC	cDC
GGTGAGGTCACTTTAC-1	CD8 TEM_2	gdT	CD8 TEM_2	CD8 TEM_2	CD8 TEM_2
CTGAAACTCATTATGG-1	CD4 Naive	CD4 Naive	CD4 Naive	CD4 Naive	CD4 Naive
GACTTAGGTATCTGGA-1	Memory B	Memory B	Memory B	Memory B	Memory B
GAGTGTTTCATGCAAC-1	CD4 TCM	CD4 TCM	CD4 TCM	CD4 TCM	CD4 TCM
GAACACAAGCAGGCCT-1	CD4 Naive	CD4 Naive	CD4 Naive	CD4 Naive	CD4 Naive
CTTTATGGTGGTGAGA-1	CD8 Naive	CD8 Naive	CD8 Naive	CD8 Naive	CD8 Naive
TCCGCCATCAGCCAAT-1	CD4 Naive	CD4 Naive	CD4 Naive	CD4 Naive	CD4 Naive
TGACTTCGTTAGCGTA-1	CD4 Naive	CD4 Naive	CD4 Naive	CD4 Naive	CD4 Naive
TTGACATCAATAATGG-1	CD14 Mono	CD14 Mono	CD14 Mono	CD14 Mono	CD14 Mono
TTATAGCCATGAGCAG-1	CD14 Mono	CD14 Mono	CD14 Mono	CD14 Mono	CD14 Mono
GAGTAACCATAATCGT-1	CD8 TEM_1	CD8 Naive	CD8 Naive	CD8 Naive	CD8 Naive
GATTAGTGTACCGGAT-1	Intermediate B	Intermediate B	Intermediate B	Intermediate B	Intermediate B
ACCCGGTAGCTTAGTA-1	CD4 TCM	CD4 TCM	CD4 TCM	CD4 TEM	CD4 TEM
TGGCCAATCGGTTTGG-1	Treg	CD8 TEM_1	CD4 TCM	CD4 TCM	CD4 TCM
CTTAGGAGTCGCAAAC-1	CD14 Mono	CD14 Mono	CD14 Mono	CD14 Mono	CD14 Mono
TCGTTACGTAATCCCT-1	CD8 Naive	CD8 Naive	CD8 Naive	CD8 Naive	CD8 Naive
TCTTAGTTCGTCATTT-1	CD8 Naive	CD8 Naive	CD8 Naive	CD8 Naive	CD8 Naive
CTCCATCAGCTTATGA-1	Memory B	Memory B	Memory B	Memory B	Memory B
GAGTGTTTCTCACATT-1	CD8 Naive	CD8 Naive	CD8 Naive	CD8 Naive	CD8 Naive
AGCCTGGGTGCCGCAA-1	CD4 Naive	CD4 Naive	CD4 Naive	CD4 Naive	CD4 Naive
CGAACAAAGGTCCTGA-1	gdT	gdT	CD8 TEM_2	CD8 TEM_2	CD8 TEM_2
CCTTAGTGTATTGGAT-1	CD16 Mono	CD16 Mono	CD16 Mono	CD16 Mono	CD16 Mono
AACGCTAGTCACAAAT-1	CD8 TEM_2	gdT	CD8 TEM_2	CD8 TEM_2	CD8 TEM_2
CAAACAACAGTCTAAT-1	CD8 Naive	CD8 Naive	CD8 Naive	CD8 Naive	CD8 Naive
ATACCGGTCAGCCAAT-1	CD8 TEM_2	gdT	CD8 TEM_2	CD8 TEM_2	CD8 TEM_2
GTAGCGCTCACAGGAA-1	CD8 Naive	CD8 Naive	CD8 Naive	CD8 Naive	CD8 Naive
TGCACCTTCCCTCATA-1	CD8 TEM_1	CD8 TEM_1	CD8 TEM_1	CD8 TEM_1	CD8 TEM_1
GTTTATCTCAATGTCA-1	CD4 TCM	CD4 TCM	CD4 TCM	CD4 TCM	CD4 TCM
AGGGCTACAGCATTAT-1	CD4 Naive	CD4 Naive	CD4 Naive	CD4 Naive	CD4 Naive
GAGAAACGTGAATCGC-1	CD4 Naive	CD4 Naive	CD4 Naive	CD4 Naive	CD4 Naive
GTCCTCAGTTGTAAAC-1	CD8 TEM_1	CD8 TEM_1	CD8 TEM_1	CD8 TEM_1	CD8 TEM_1
TTAATCGAGCTTAACA-1	CD14 Mono	CD14 Mono	CD14 Mono	CD14 Mono	CD14 Mono
AATCCTAAGCTTCCCG-1	CD14 Mono	CD14 Mono	CD14 Mono	CD14 Mono	CD14 Mono
TACGGATTCCTGAGTG-1	CD4 Naive	CD4 TCM	CD4 TCM	CD4 Naive	CD4 TCM
GCAGGTGAGGTCGAGG-1	gdT	gdT	CD8 TEM_2	CD8 TEM_2	gdT
CAATGACTCCTAGTTT-1	CD14 Mono	CD14 Mono	CD14 Mono	CD14 Mono	CD14 Mono
GCCTCGACATTGTGTG-1	CD8 Naive	CD8 Naive	CD8 Naive	CD8 Naive	CD8 Naive
AATGCAACATGTCAGC-1	CD4 TCM	CD4 Naive	CD4 Naive	CD4 Naive	CD4 TCM
CAGGGCTTCCCATAGG-1	CD8 Naive	CD8 Naive	CD8 Naive	CD8 Naive	CD8 Naive
GGCAATCGTTTGACCT-1	CD14 Mono	CD14 Mono	CD14 Mono	CD14 Mono	CD14 Mono
TGCTATGCAATGCGCT-1	CD16 Mono	CD16 Mono	CD16 Mono	CD16 Mono	CD16 Mono
AATCTTGAGAGAGGCT-1	Intermediate B	Intermediate B	Intermediate B	Intermediate B	Intermediate B
GCCTTAACAAATTCGT-1	gdT	gdT	CD8 TEM_2	CD8 TEM_2	CD8 TEM_2
ACCTACCTCTTTAAGG-1	CD16 Mono	CD16 Mono	CD14 Mono	CD14 Mono	CD14 Mono
GTGTCCAAGTGTGATC-1	CD14 Mono	CD14 Mono	CD14 Mono	CD14 Mono	CD14 Mono
ATCACACAGTAACTCA-1	cDC	cDC	cDC	cDC	cDC
CTTGCTCAGCACGATT-1	CD8 Naive	CD8 Naive	CD8 Naive	CD8 Naive	CD8 Naive
TAGTACGGTTCGCTTG-1	CD14 Mono	CD14 Mono	CD14 Mono	CD14 Mono	CD14 Mono
CGTCATTGTGGAAGGC-1	CD4 Naive	CD4 Naive	CD4 Naive	CD4 Naive	CD4 Naive
TCCATCATCACGTTAA-1	CD8 TEM_1	CD8 TEM_1	CD8 TEM_1	CD8 TEM_1	CD8 TEM_1
GTCAATATCCCATAAA-1	Intermediate B	Intermediate B	Intermediate B	Intermediate B	Intermediate B
CGCAATCCAAGATTCT-1	NK	NK	NK	NK	NK
GCTTATCGTTGCTGGG-1	CD8 Naive	CD8 Naive	CD8 Naive	CD8 Naive	CD8 Naive
AAACCAACATTGTGCA-1	CD14 Mono	CD14 Mono	CD14 Mono	CD14 Mono	CD14 Mono
TCATCCATCAGGTCCA-1	CD4 TCM	CD4 TCM	CD4 TCM	CD4 TCM	CD4 TCM
TTGTCCGGTCACAAAT-1	CD14 Mono	CD14 Mono	CD14 Mono	CD14 Mono	CD14 Mono
TTCGCAACAGCCAGTT-1	cDC	HSPC	cDC	cDC	cDC
AATTTGGTCCCAGTAG-1	CD14 Mono	CD14 Mono	CD14 Mono	CD14 Mono	CD14 Mono
GGCTGTCAGCTGGAAA-1	CD14 Mono	CD14 Mono	CD14 Mono	CD14 Mono	CD14 Mono
ACATAGCTCCAAGTGT-1	CD4 TEM	CD4 TCM	CD4 TCM	CD4 TCM	CD4 TEM
AACTCACAGCACAGAA-1	CD8 Naive	CD8 Naive	CD8 Naive	CD8 Naive	CD8 Naive
GGTGTCCAGTGTTGTA-1	CD14 Mono	CD14 Mono	CD14 Mono	CD14 Mono	CD14 Mono
CCACTTGGTTCCAGGG-1	CD14 Mono	CD14 Mono	CD14 Mono	CD14 Mono	CD14 Mono
GAAGTAAGTTAAGCGC-1	pDC	pDC	pDC	pDC	pDC
TACAGCTAGGCAAGTA-1	Treg	CD4 TCM	CD4 TCM	CD4 TCM	CD4 TCM
AACGCCCAGTCATTAG-1	CD16 Mono	CD16 Mono	CD14 Mono	CD16 Mono	CD16 Mono
ATCAGGTTCCCAGTAG-1	Treg	CD8 TEM_1	CD4 TCM	CD4 TCM	CD4 TCM
TAGCTAGGTTGACTTC-1	CD4 TCM	CD4 TCM	CD4 TCM	CD4 TCM	CD4 TCM
AGCTATATCTAAGTGC-1	CD14 Mono	CD14 Mono	CD14 Mono	CD14 Mono	CD14 Mono
CTATGAGGTCAAGTAT-1	CD14 Mono	CD14 Mono	CD14 Mono	CD14 Mono	CD14 Mono
TTCCCACAGGCATGAA-1	NK	NK	NK	NK	NK
GTACAATGTGGAAACG-1	CD4 TEM	CD4 TEM	CD4 TEM	CD4 TCM	CD4 TEM
GTCTATCGTAGCCTAA-1	Memory B	Memory B	Memory B	Memory B	Memory B
GCTATTGCACTAAGCC-1	CD8 Naive	CD8 Naive	CD8 Naive	CD8 Naive	CD8 Naive
GTGTAACTCGGCTAGC-1	Naive B	Intermediate B	Intermediate B	Intermediate B	Intermediate B
ATGCGATTCTTGATGA-1	CD4 Naive	CD4 Naive	CD4 Naive	CD4 Naive	CD4 Naive
AACATAGCATGTGGGA-1	CD8 Naive	CD8 Naive	CD8 Naive	CD8 Naive	CD8 Naive
GACCTGCAGACAACGA-1	CD4 TCM	CD4 TCM	CD4 TCM	CD4 TCM	CD4 TCM
ATGAGCCGTCAGTAAT-1	CD4 TCM	CD4 TCM	CD4 TCM	CD4 TCM	CD4 TCM
GCCTGTGCATCACTTC-1	CD4 TCM	CD4 TCM	CD4 Naive	CD4 TCM	CD4 TCM
TCAGTGAGTGGCTTCC-1	CD4 Naive	CD4 TCM	CD4 TCM	CD4 TCM	CD4 TCM
GCTTAGTAGGCAAGTA-1	CD8 Naive	CD8 Naive	CD8 Naive	CD8 Naive	CD8 Naive
CAAGTAACAACAGGAT-1	cDC	cDC	cDC	cDC	cDC
TGGCTTTGTCCGGTTC-1	CD8 Naive	CD8 Naive	CD8 Naive	CD8 Naive	CD8 Naive
GGCAAATCATTATGCG-1	CD4 Naive	CD4 Naive	CD4 Naive	CD4 Naive	CD4 Naive
TGGGCCTAGTCACGAT-1	CD14 Mono	CD14 Mono	CD14 Mono	CD14 Mono	CD14 Mono
AAGCGTTTCGTTTCTG-1	CD4 TCM	CD4 TCM	CD4 TCM	CD4 TCM	CD4 TCM
TAATTGCCAACTAACT-1	CD4 Naive	CD4 Naive	CD4 Naive	CD4 Naive	CD4 Naive
CCATAATCAATTTGGT-1	CD4 TCM	CD4 TCM	CD4 TCM	CD4 TCM	CD4 TCM
AGTCGCATCCGCACAA-1	CD4 Naive	CD4 Naive	CD4 Naive	CD4 Naive	CD4 Naive
TTGTCCATCGAGCTAT-1	CD4 Naive	CD8 TEM_1	CD8 Naive	CD8 Naive	CD8 Naive
TATCACAAGGACAACA-1	CD8 TEM_1	gdT	CD8 TEM_2	CD8 TEM_2	CD8 TEM_2
CGCTTGCGTGCATTAG-1	NK	NK	NK	NK	NK
TAATGGTGTCAATAGT-1	CD14 Mono	CD14 Mono	CD14 Mono	CD14 Mono	CD14 Mono
GTTTCTAGTGATCAGC-1	CD4 TEM	CD4 TEM	CD4 TEM	CD4 TEM	CD4 TEM
TGGTAAACACAGGGAC-1	CD16 Mono	CD16 Mono	CD16 Mono	CD16 Mono	CD16 Mono
AGGATTGAGTTATCTC-1	CD8 TEM_1	CD8 TEM_1	CD8 TEM_1	CD8 TEM_1	CD8 TEM_1
TCAAACCAGAACCTAC-1	Naive B	Naive B	Memory B	Intermediate B	Intermediate B
CATGCATAGCTTAGCG-1	CD14 Mono	CD14 Mono	CD14 Mono	CD14 Mono	CD14 Mono
CAAGGTAAGCCACATG-1	CD8 Naive	CD8 Naive	CD8 Naive	CD8 Naive	CD8 Naive
CGAAGGCCAAGCTTAT-1	MAIT	CD8 TEM_1	MAIT	MAIT	MAIT
CGCTTGCGTATTCGTC-1	CD8 TEM_2	gdT	CD8 TEM_2	CD8 TEM_2	CD8 TEM_2
GTTCTCATCTACCTCA-1	CD14 Mono	CD14 Mono	CD14 Mono	CD14 Mono	CD14 Mono
AAAGCGGGTTGCACAA-1	CD4 TEM	CD4 TCM	CD4 TCM	CD4 TCM	CD4 TEM
TTATAGCCAGCACGAA-1	CD4 TCM	CD4 TCM	CD4 TCM	CD4 TCM	CD4 TCM
TCTTTGTAGTTGGCCA-1	CD4 Naive	CD4 Naive	CD4 Naive	CD4 Naive	CD4 Naive
CGCGGATTCATGTTTC-1	CD14 Mono	CD14 Mono	CD14 Mono	CD14 Mono	CD14 Mono
GCGGAACCATCATGTG-1	CD8 TEM_2	gdT	CD8 TEM_2	CD8 TEM_2	CD8 TEM_2
ACACTTGCAGCAAGTG-1	CD4 Naive	CD4 Naive	CD4 Naive	CD4 Naive	CD4 Naive
GTCGAAGCACTGGCCA-1	NK	NK	NK	NK	NK
AGCTTAATCACCGGTA-1	pDC	pDC	pDC	pDC	pDC
CAGGTGGAGCTTAGTA-1	CD14 Mono	CD14 Mono	CD14 Mono	CD14 Mono	CD14 Mono
TACCTTTAGGCGCACT-1	CD14 Mono	CD14 Mono	CD14 Mono	CD14 Mono	CD14 Mono
GACCTAAGTAAGGTCC-1	CD8 TEM_2	gdT	CD8 TEM_2	CD8 TEM_2	CD8 TEM_2
TTTACGAAGGCCCAGT-1	cDC	CD14 Mono	CD14 Mono	CD14 Mono	CD14 Mono
AGCACTAGTGGACATC-1	CD4 Naive	CD4 Naive	CD4 Naive	CD4 Naive	CD4 TCM
GTTCTTAGTTCACCCA-1	CD16 Mono	CD16 Mono	CD16 Mono	CD16 Mono	CD16 Mono
GTCCATTGTTAGCCAA-1	CD4 TCM	CD4 TCM	CD4 TCM	CD4 TCM	CD4 TCM
TTTCCACCATGGCCCA-1	CD14 Mono	CD14 Mono	CD14 Mono	CD14 Mono	CD14 Mono
AAATCCGGTTATCGAG-1	CD8 TEM_1	gdT	CD8 TEM_2	CD8 TEM_2	CD8 TEM_1
TACGGTTAGTTATTCC-1	NK	NK	NK	NK	NK
CCGCCAACAATCCTGA-1	CD14 Mono	CD14 Mono	CD14 Mono	CD14 Mono	CD14 Mono
CTTGAACAGGCTGTCA-1	CD14 Mono	CD14 Mono	CD14 Mono	CD14 Mono	CD14 Mono
TGGCCAATCTAATCAG-1	CD14 Mono	CD14 Mono	CD14 Mono	CD14 Mono	CD14 Mono
ACAGGATCAACTAACT-1	CD14 Mono	CD14 Mono	CD14 Mono	CD14 Mono	CD14 Mono
ATCACCCTCGCCTGTT-1	CD8 Naive	CD8 Naive	CD8 Naive	CD8 Naive	CD8 Naive
TTACACCGTTACAACG-1	CD8 TEM_1	CD8 TEM_1	CD4 TCM	CD8 TEM_1	CD8 TEM_1
CCATTGTGTTTCGCCA-1	CD4 Naive	CD4 Naive	CD4 Naive	CD4 Naive	CD4 Naive
GTTGGCCAGCTGGACC-1	CD14 Mono	CD14 Mono	CD14 Mono	CD14 Mono	CD14 Mono
AGCCTCCGTCTTACTA-1	NK	NK	NK	NK	NK
GAACCAGCAGGACCTT-1	NK	NK	NK	NK	NK
CCAGCTGCAAGGTAAC-1	pDC	HSPC	pDC	pDC	pDC
CTAATAGTCTCTAGCC-1	NK	NK	NK	NK	NK
TATGGTCAGTTTCCTG-1	CD8 Naive	CD8 Naive	CD8 Naive	CD8 Naive	CD8 Naive
AGCTTCCTCAGTATTG-1	CD8 TEM_1	CD8 TEM_1	CD8 TEM_1	CD8 TEM_1	CD8 TEM_1
GACGCCTAGGGTGAGT-1	NK	NK	NK	NK	NK
GCGTGCTAGGCCTAAT-1	CD4 TCM	CD4 TCM	CD4 TCM	CD4 TCM	CD4 TCM
TCAAGGTTCCTAGTCC-1	NK	NK	NK	NK	NK
GAGATAAGTGAAACAA-1	CD16 Mono	CD16 Mono	CD14 Mono	CD16 Mono	CD16 Mono
TCCATTGTCCTAGTCC-1	CD4 Naive	CD4 Naive	CD4 Naive	CD4 Naive	CD4 Naive
TATCGCGAGGCTGGCT-1	Naive B	Intermediate B	Naive B	Intermediate B	Naive B
TCCTCACAGTAACAGG-1	CD14 Mono	CD14 Mono	CD14 Mono	CD14 Mono	CD14 Mono
GAGCGATAGGATTGAG-1	CD4 TCM	CD4 TCM	CD4 TCM	CD4 TCM	CD4 TCM
AGGTACGCACCGGCTA-1	CD4 TCM	CD4 TCM	CD4 TCM	CD4 TCM	CD4 TCM
TACTCAAAGTAGCGGG-1	CD4 Naive	CD4 Naive	CD4 Naive	CD4 Naive	CD4 Naive
CGCTCAGCAAACGGGC-1	CD16 Mono	CD16 Mono	CD16 Mono	CD16 Mono	CD16 Mono
TCAGGTCCATAAGTCT-1	CD16 Mono	CD16 Mono	CD16 Mono	CD16 Mono	CD16 Mono
TTTAACCTCGCTATAA-1	CD16 Mono	CD16 Mono	CD14 Mono	CD16 Mono	CD16 Mono
AAAGGAGCAGGTTAAA-1	CD8 TEM_1	gdT	CD8 TEM_2	CD8 TEM_2	CD8 TEM_2
GTGGACACAGCCAGTT-1	CD8 Naive	CD8 Naive	CD8 Naive	CD8 Naive	CD8 Naive
AGCGCTCAGCATGCAT-1	CD16 Mono	CD16 Mono	CD16 Mono	CD16 Mono	CD16 Mono
AATTGTGTCCTTCGTA-1	CD4 Naive	CD4 Naive	CD4 Naive	CD4 Naive	CD4 Naive
GTCAATATCACAGACT-1	Intermediate B	Intermediate B	Intermediate B	Intermediate B	Intermediate B
GGCAAGCCAACATAAG-1	CD14 Mono	CD14 Mono	CD14 Mono	CD14 Mono	CD14 Mono
GGTAAGGGTTACGCAA-1	CD14 Mono	CD14 Mono	CD14 Mono	CD14 Mono	CD14 Mono
GAACCTTAGCTGGACC-1	CD8 TEM_2	gdT	CD8 TEM_2	CD8 TEM_2	CD8 TEM_2
ACCTAAATCGTTTCTG-1	CD4 TCM	CD4 TCM	CD4 TCM	CD4 TCM	CD4 TCM
ATGGCCCAGGAGGCAT-1	CD8 Naive	CD8 Naive	CD8 Naive	CD8 Naive	CD8 Naive
CTGTTGGAGTTCCTCA-1	CD4 Naive	CD4 Naive	CD4 Naive	CD4 Naive	CD4 Naive
AATTGGGAGTCACTAA-1	CD8 TEM_1	gdT	CD8 TEM_2	CD8 TEM_2	CD8 TEM_1
AACTAGCTCGGTTAGT-1	CD4 TCM	CD4 TCM	CD4 TCM	CD4 TCM	CD4 TCM
CGCTTGCGTGGCTTCC-1	gdT	gdT	CD8 TEM_2	CD8 TEM_2	CD8 TEM_2
AGGTCATTCCGCAAGC-1	Treg	CD4 TCM	CD4 TCM	CD4 TCM	CD4 TCM
ACCAATATCACATTGA-1	CD14 Mono	CD14 Mono	CD14 Mono	CD14 Mono	CD14 Mono
CCTTTAGTCCCGCCTA-1	NK	NK	NK	NK	NK
GTTGTGAGTTTCCTCC-1	CD16 Mono	CD16 Mono	CD16 Mono	CD16 Mono	CD16 Mono
GGGTTTGTCTTGAGGT-1	CD4 Naive	CD4 Naive	CD4 Naive	CD4 Naive	CD4 Naive
TTTGTTGGTCAGGAAG-1	CD14 Mono	CD14 Mono	CD14 Mono	CD14 Mono	CD14 Mono
TGTTATGAGGGACTAA-1	CD8 Naive	CD8 Naive	pDC	CD8 Naive	CD8 Naive
AGGATTGAGGTGCGGA-1	CD4 Naive	CD4 Naive	CD4 Naive	CD4 Naive	CD4 Naive
AAGAATCAGTCCTTCA-1	CD14 Mono	CD14 Mono	CD14 Mono	CD14 Mono	CD14 Mono
TTGTCCGGTGGATTAT-1	CD8 TEM_1	CD4 TCM	CD8 Naive	CD8 Naive	CD8 Naive
TACCTTAGTGGACCTG-1	Plasma	Naive B	Intermediate B	Intermediate B	Naive B
TGTGGCGGTACTTCAC-1	NK	NK	NK	NK	NK
TTAACTGAGTAACTCA-1	CD4 Naive	CD4 Naive	CD4 Naive	CD4 Naive	CD4 Naive
ATTGTCCGTCGCGCAA-1	CD14 Mono	CD14 Mono	CD14 Mono	CD14 Mono	CD14 Mono
TATTCGTTCCACCTTA-1	CD4 Naive	CD4 Naive	CD4 Naive	CD4 Naive	CD4 Naive
CCGCAAATCAGCACGC-1	CD14 Mono	CD14 Mono	CD14 Mono	CD14 Mono	CD14 Mono
GTCTCACTCTTTGTAC-1	CD8 TEM_2	gdT	CD8 TEM_2	CD8 TEM_2	CD8 TEM_2
TTATCCGTCTCCTCAA-1	Memory B	Intermediate B	Memory B	Memory B	Memory B
GGGCCTAGTTTGTGGA-1	CD4 TCM	CD4 Naive	CD4 Naive	CD4 Naive	CD4 Naive
TTGTTCCCAATAATCC-1	CD4 Naive	CD4 Naive	CD4 Naive	CD4 Naive	CD4 Naive
AGGACGTAGACTAAGG-1	CD16 Mono	CD16 Mono	CD16 Mono	CD16 Mono	CD16 Mono
TGCTGGATCATGTCAA-1	CD4 Naive	CD4 Naive	CD4 Naive	CD4 Naive	CD4 Naive
GGAGTGAGTTGGTGAC-1	MAIT	MAIT	CD8 TEM_1	MAIT	MAIT
CGCCTCATCGAGCAAA-1	CD4 Naive	CD4 Naive	CD4 Naive	CD4 Naive	CD4 Naive
AAGCAAGTCACGCCAA-1	CD4 TEM	CD4 TCM	CD4 TCM	CD4 TCM	CD4 TEM
TACTGAGGTGAGACTC-1	CD14 Mono	CD14 Mono	CD14 Mono	CD14 Mono	CD14 Mono
GGTAAACCAATATGGA-1	CD4 TEM	CD4 TCM	CD4 TCM	CD4 TCM	CD4 TCM
GAGGTGAGTTCGCGCT-1	CD8 Naive	CD8 Naive	CD8 Naive	CD8 Naive	CD8 Naive
ATGTAAGCACTCAACA-1	CD4 Naive	CD4 Naive	CD4 Naive	CD4 Naive	CD4 Naive
TAGGAACCAGCATGTC-1	Naive B	Naive B	Memory B	Intermediate B	Memory B
CCCTCAGTCACATTGA-1	CD4 TCM	CD4 TCM	CD4 TCM	CD4 TCM	CD4 TCM
GACTCACCAGTAATAG-1	CD14 Mono	CD14 Mono	CD14 Mono	CD14 Mono	CD14 Mono
AGGAACGGTACTGATG-1	CD14 Mono	CD14 Mono	CD14 Mono	CD14 Mono	CD14 Mono
CCCTGGACACAGCCAT-1	CD8 Naive	CD8 Naive	CD8 Naive	CD8 Naive	CD8 Naive
GAACTTATCAAGACTC-1	Intermediate B	Intermediate B	Intermediate B	Intermediate B	Intermediate B
ATTTGCAAGTTGGATC-1	CD16 Mono	CD16 Mono	CD16 Mono	CD16 Mono	CD16 Mono
TCGTCAACAGGAATCG-1	CD8 Naive	CD8 Naive	CD8 Naive	CD8 Naive	CD8 Naive
GGCTAGACAAAGCTAA-1	CD4 TCM	CD4 TCM	CD4 TCM	CD4 TCM	CD4 TCM
TGAACAGAGTAACGAG-1	CD8 TEM_2	gdT	CD8 TEM_2	CD8 TEM_2	CD8 TEM_2
TAAGCTGGTTTATTCG-1	CD14 Mono	CD14 Mono	CD14 Mono	CD14 Mono	CD14 Mono
TAGCATATCCGTTAAA-1	CD4 Naive	CD4 Naive	CD4 Naive	CD4 Naive	CD4 Naive
TTGCTTAGTGCTAGAC-1	CD8 Naive	CD8 Naive	CD8 Naive	CD8 Naive	CD8 Naive
CTGACATAGAGGATAT-1	CD8 Naive	CD8 Naive	CD8 Naive	CD8 Naive	CD8 Naive
GGAGCGATCAGCATTA-1	CD14 Mono	CD14 Mono	CD14 Mono	CD14 Mono	CD14 Mono
CTGTGTGAGGCTTAGT-1	CD4 Naive	CD4 Naive	CD4 Naive	CD4 Naive	CD4 Naive
GCGTAACGTTAGACCA-1	CD8 TEM_2	gdT	CD8 TEM_2	CD8 TEM_2	CD8 TEM_2
AGTCCTGAGCTAATTG-1	CD14 Mono	CD14 Mono	CD14 Mono	CD14 Mono	CD14 Mono
GCTAAGAAGTTGTCCC-1	cDC	cDC	cDC	cDC	cDC
GCTCACAAGTATCGCG-1	CD8 Naive	CD8 Naive	CD8 Naive	CD8 Naive	CD8 Naive
GGCTGTCAGGGTGGAT-1	CD8 TEM_2	gdT	CD8 TEM_2	CD8 TEM_2	CD8 TEM_2
CAACAATGTGTGAGAG-1	CD14 Mono	CD14 Mono	CD14 Mono	CD14 Mono	CD14 Mono
CCAAACCCAATTTAGC-1	CD14 Mono	CD14 Mono	CD14 Mono	CD14 Mono	CD14 Mono
GGCTAGTGTGTCCAAA-1	CD8 TEM_1	CD8 TEM_1	CD8 TEM_1	CD8 TEM_1	CD8 TEM_1
TGAGGCACAAGGTACG-1	CD14 Mono	CD14 Mono	CD14 Mono	CD14 Mono	CD14 Mono
AACCTCCTCGCAAACT-1	CD4 TCM	CD4 Naive	CD4 Naive	CD4 Naive	CD4 TCM
GTCAAACTCCTAAGGT-1	MAIT	MAIT	CD4 TEM	MAIT	MAIT
GTTAAGTGTTAGGCGT-1	CD14 Mono	CD14 Mono	CD14 Mono	CD14 Mono	CD14 Mono
TCCTTCAAGTTCCTCA-1	CD8 TEM_2	gdT	CD8 TEM_2	CD8 TEM_2	CD8 TEM_2
CTTCAATTCGACAAAG-1	CD4 Naive	CD4 Naive	CD4 Naive	CD4 Naive	CD4 Naive
CGGCAATGTCGCGCAA-1	CD8 TEM_1	CD8 TEM_1	CD4 TCM	CD8 TEM_1	CD8 TEM_1
GCCTTAGAGCATGGTT-1	CD4 Naive	CD4 Naive	CD4 Naive	CD4 Naive	CD4 Naive
AGGTCATTCCTAATAG-1	CD4 TCM	CD4 TCM	CD4 TCM	CD4 TCM	CD4 TCM
GAGTTACTCGGCCAGT-1	Intermediate B	Intermediate B	Intermediate B	Intermediate B	Intermediate B
GGATTATGTATTGTCC-1	CD8 TEM_2	gdT	CD8 TEM_2	CD8 TEM_2	CD8 TEM_2
CTTGCAACAACGTGCT-1	Intermediate B	Intermediate B	Intermediate B	Intermediate B	Intermediate B
GCTTACCTCCGCAAGC-1	CD16 Mono	CD16 Mono	CD16 Mono	CD16 Mono	CD16 Mono
GACCTTTGTTAACACG-1	CD8 TEM_2	gdT	CD8 TEM_2	CD8 TEM_2	CD8 TEM_2
TAGGTTATCAGCACCA-1	CD8 Naive	CD8 Naive	CD8 Naive	CD8 Naive	CD8 Naive
CCGTTATGTTTGAGCA-1	CD4 TCM	CD4 TCM	CD4 TCM	CD4 TCM	CD4 TEM
GAAAGCCAGGTAGCTT-1	CD8 Naive	CD8 Naive	CD8 Naive	CD8 Naive	CD8 Naive
TCCACAACACCCACCT-1	CD14 Mono	CD14 Mono	CD14 Mono	CD14 Mono	CD14 Mono
CGGACAACAAGGACCA-1	CD14 Mono	CD14 Mono	CD14 Mono	CD14 Mono	CD14 Mono
AGAACCGCACATTAAC-1	CD4 TCM	CD4 TCM	CD4 TCM	CD4 TCM	CD4 TCM
ATGTCATCATCCATCT-1	CD8 Naive	CD8 Naive	CD8 Naive	CD8 Naive	CD8 Naive
TTACGTTTCCTCGATC-1	CD14 Mono	CD14 Mono	CD14 Mono	CD14 Mono	CD14 Mono
GGGCTAACAACAGGTG-1	CD4 Naive	CD4 Naive	CD4 Naive	CD4 Naive	CD4 Naive
AGGGTTGCAAGGACCA-1	CD14 Mono	CD14 Mono	CD14 Mono	CD14 Mono	CD14 Mono
GACTTGGTCCGCAAGC-1	CD8 TEM_1	CD8 TEM_1	CD8 TEM_1	CD8 TEM_1	CD8 TEM_1
TGATCAGGTATTGTGG-1	CD4 Naive	CD4 Naive	CD4 Naive	CD4 Naive	CD4 Naive
GAAGCCTGTGTTGCTT-1	CD4 Naive	CD4 Naive	CD4 Naive	CD4 Naive	CD4 Naive
AGTGCACGTCAAAGGG-1	CD14 Mono	CD14 Mono	CD14 Mono	CD14 Mono	CD14 Mono
CTTCAAGCAATATGGA-1	CD8 Naive	CD8 Naive	CD8 Naive	CD8 Naive	CD8 Naive
TGCACTTGTAGCAGCT-1	CD14 Mono	CD14 Mono	CD14 Mono	CD14 Mono	CD14 Mono
GAGTGTTTCATCCTAT-1	CD8 Naive	CD8 Naive	CD8 Naive	CD8 Naive	CD8 Naive
TATATCCTCAGCTAAC-1	CD4 Naive	CD4 Naive	CD4 Naive	CD4 Naive	CD4 Naive
TAGCAGGCAGGCGATA-1	CD16 Mono	CD16 Mono	CD16 Mono	CD16 Mono	CD16 Mono
TCCAGGTCACGAATCC-1	CD4 TCM	CD4 TCM	CD4 TCM	CD4 TCM	CD4 TCM
GTATTGCAGTAGGATG-1	CD14 Mono	CD14 Mono	CD14 Mono	CD14 Mono	CD14 Mono
CGTGGTTCACAACAGG-1	CD8 Naive	CD8 Naive	CD8 Naive	CD8 Naive	CD8 Naive
GCCATGATCAAGGACA-1	Intermediate B	Intermediate B	Intermediate B	Intermediate B	Intermediate B
GAGATAAGTATACTGG-1	cDC	CD14 Mono	CD14 Mono	CD14 Mono	CD14 Mono
GTTGGCGGTTCATCTA-1	Intermediate B	Intermediate B	Intermediate B	Intermediate B	Naive B
TCCTTCAAGGCGAATA-1	CD4 Naive	CD4 Naive	CD4 Naive	CD4 Naive	CD4 Naive
ACGCCTAAGTAAAGGT-1	CD4 Naive	CD4 Naive	CD4 Naive	CD4 Naive	CD4 Naive
AAGACATAGCGGATAA-1	CD8 Naive	CD8 Naive	CD8 Naive	CD8 Naive	CD8 Naive
GTGAACAAGTAACGGA-1	CD14 Mono	CD14 Mono	CD14 Mono	CD14 Mono	CD14 Mono
ATTAGCTCAAGGCCAA-1	Intermediate B	Intermediate B	Intermediate B	Intermediate B	Intermediate B
GGATAACCAATCTCTC-1	CD4 TEM	CD4 TCM	CD4 TCM	CD4 TCM	CD4 TEM
AACAAGCCATCAGTAT-1	CD14 Mono	CD14 Mono	CD14 Mono	CD14 Mono	CD14 Mono
CAATCCTGTCATAACG-1	gdT	gdT	NK	NK	gdT
TTGCTTAGTGTGCAAC-1	CD8 TEM_2	gdT	CD8 TEM_2	CD8 TEM_2	CD8 TEM_2
CTAGTCGAGACTCGCA-1	CD4 TEM	CD4 TCM	CD4 TCM	CD4 TCM	CD4 TEM
GTAGGAGGTTCATCTA-1	CD4 TCM	CD4 TCM	CD4 TCM	CD4 TCM	CD4 TCM
AAGTGCAAGACAAGTG-1	CD4 TEM	CD4 TCM	CD4 TCM	CD4 TCM	CD4 TEM
TCTTGACGTAGCTAAT-1	CD8 Naive	CD8 Naive	CD8 Naive	CD8 Naive	CD8 Naive
GGCAATCGTGAGGTAG-1	CD14 Mono	CD14 Mono	CD14 Mono	CD14 Mono	CD14 Mono
GGGTTTGTCTCCTCTT-1	CD14 Mono	CD14 Mono	CD14 Mono	CD14 Mono	CD14 Mono
AATTTGCCAGTTAGCC-1	CD14 Mono	CD14 Mono	CD14 Mono	CD14 Mono	CD14 Mono
CATTTGTTCGAGGAGT-1	CD14 Mono	CD14 Mono	CD14 Mono	CD14 Mono	CD14 Mono
TGAGTGAAGGCCTTAG-1	pDC	pDC	pDC	pDC	pDC
TGTGCGGGTCCAAATG-1	CD8 TEM_1	CD8 TEM_1	CD8 TEM_1	CD8 TEM_1	CD8 TEM_1
GACCGAACAGGAACCA-1	CD8 Naive	CD8 Naive	CD8 Naive	CD8 Naive	CD8 Naive
CCATAATCATGCTATG-1	CD14 Mono	CD14 Mono	CD14 Mono	CD14 Mono	CD14 Mono
CAGGTTAGTCCCGAAG-1	Treg	CD4 TCM	CD4 TCM	CD4 TCM	CD4 TCM
AAGTAGCCATATAACC-1	CD4 Naive	CD4 Naive	CD4 Naive	CD4 Naive	CD4 Naive
TTTCCTGAGGCGGGTA-1	CD4 Naive	CD4 Naive	CD4 Naive	CD4 Naive	CD4 Naive
CGATTCCTCTTGCTAT-1	CD8 Naive	CD8 Naive	CD8 Naive	CD8 Naive	CD8 Naive
GGGTCAACATGACTAT-1	CD4 TCM	CD4 TCM	CD4 TCM	CD4 TCM	CD4 TCM
GCAAGTGCACACAATT-1	cDC	cDC	cDC	cDC	cDC
ATGAAGCCATAGTCAT-1	CD8 Naive	CD8 Naive	CD8 Naive	CD8 Naive	CD8 Naive
GATGACTTCGATAACC-1	CD16 Mono	CD16 Mono	CD16 Mono	CD16 Mono	CD16 Mono
GCAGGCTTCATGGTTA-1	MAIT	MAIT	MAIT	MAIT	MAIT
CTTTAGTTCGCTAGTG-1	CD4 TCM	CD4 TCM	CD4 TCM	CD4 TCM	CD4 TCM
TGCGGTTCAACCCTAA-1	CD4 Naive	CD4 Naive	CD4 Naive	CD4 Naive	CD4 Naive
AGTAGGATCGCCTGTT-1	CD14 Mono	CD14 Mono	CD14 Mono	CD14 Mono	CD14 Mono
GTCTATGCAGTAAAGC-1	CD14 Mono	CD14 Mono	CD14 Mono	CD14 Mono	CD14 Mono
CGCCTGTGTCCGTAGG-1	CD4 Naive	CD4 Naive	CD4 Naive	CD4 Naive	CD4 Naive
TTGGAGGCACCTATAG-1	CD4 Naive	CD4 Naive	CD4 Naive	CD4 Naive	CD4 Naive
TTTGCATTCACAAGCT-1	CD8 Naive	CD8 Naive	CD8 Naive	CD8 Naive	CD8 Naive
TCTTGTCCATGATTGT-1	CD8 Naive	CD8 Naive	CD8 Naive	CD8 Naive	CD8 Naive
GGCATGGAGCTTCCCG-1	CD8 Naive	CD8 Naive	CD8 Naive	CD8 Naive	CD8 Naive
AGGTTGCGTGGGAACA-1	Naive B	Intermediate B	Intermediate B	Intermediate B	Naive B
CATAATCCAGTTAAAG-1	CD8 TEM_2	gdT	CD8 TEM_2	CD8 TEM_2	CD8 TEM_2
CAGCCTAAGTTTAACG-1	Intermediate B	Intermediate B	Intermediate B	Intermediate B	Intermediate B
ACACTAGGTGTAACCA-1	Memory B	Memory B	Memory B	Memory B	Memory B
CTATGTTTCGGCTAGC-1	CD4 TEM	CD4 TCM	CD4 TCM	CD4 TCM	CD4 TCM
CTTGACGAGTTATGTG-1	CD14 Mono	CD14 Mono	CD14 Mono	CD14 Mono	CD14 Mono
AAACATGCACCGGCTA-1	NK	NK	NK	NK	NK
TAAAGCCTCAATCATG-1	CD14 Mono	CD14 Mono	CD14 Mono	CD14 Mono	CD14 Mono
GCCACACAGGACCTGC-1	Plasma	Naive B	Intermediate B	Intermediate B	Naive B
GCAGGCTTCGGTTAGT-1	CD8 TEM_1	CD8 TEM_1	CD8 TEM_1	CD8 TEM_1	CD8 TEM_1
AGTTTGCAGGCCTGGT-1	CD4 TEM	CD4 TCM	CD4 TCM	CD4 TCM	CD4 TEM
GGTTGAGCAGCACGAA-1	CD4 Naive	CD4 Naive	CD4 Naive	CD4 Naive	CD4 Naive
TACGCACCATAAGTTC-1	CD4 TCM	CD4 TCM	CD4 TCM	CD4 TCM	CD4 TCM
GAGGCTACATTGTGGC-1	CD14 Mono	CD14 Mono	CD14 Mono	CD14 Mono	CD14 Mono
ACTTACTTCGCTTCTA-1	CD14 Mono	CD14 Mono	CD14 Mono	CD14 Mono	CD14 Mono
GGGTCACTCCCGTTGT-1	CD4 Naive	CD4 Naive	CD4 Naive	CD4 Naive	CD4 Naive
GAGGGAGCATGGCCCA-1	CD14 Mono	CD14 Mono	CD14 Mono	CD14 Mono	CD14 Mono
TAGAGCCGTTAGAGCC-1	CD14 Mono	CD14 Mono	CD14 Mono	CD14 Mono	CD14 Mono
ATTTGTGAGCAAGATG-1	CD4 TCM	CD4 TCM	CD4 TCM	CD4 TCM	CD4 TCM
GGAGCGATCTTTAGGA-1	CD14 Mono	CD14 Mono	CD14 Mono	CD14 Mono	CD14 Mono
GCACCTAAGAATCGCT-1	CD8 TEM_2	CD8 TEM_1	CD8 TEM_1	CD8 TEM_1	CD8 TEM_1
GTACTGGTCGCATTAA-1	CD4 Naive	CD4 Naive	CD4 Naive	CD4 Naive	CD4 Naive
CTGGTCAAGTTATGGC-1	CD4 Naive	CD4 Naive	CD8 Naive	CD4 Naive	CD4 Naive
CGATATTCAGCACCAT-1	CD8 Naive	CD8 Naive	CD8 Naive	CD8 Naive	CD8 Naive
GATGCATTCAAGCCTG-1	Naive B	Intermediate B	Naive B	Intermediate B	Naive B
CGCTAATAGGAGGGTT-1	Treg	CD4 TCM	CD4 TCM	CD4 TCM	CD4 TCM
CAAAGGATCCACCTTA-1	CD14 Mono	CD14 Mono	CD14 Mono	CD14 Mono	CD14 Mono
GGTCCGTAGCAGGCCT-1	CD4 Naive	CD4 Naive	CD4 Naive	CD4 Naive	CD4 Naive
TCAACAATCTCCATGC-1	CD14 Mono	CD14 Mono	CD14 Mono	CD14 Mono	CD14 Mono
CAATCCTGTCACCTAT-1	CD8 TEM_2	gdT	CD8 TEM_2	CD8 TEM_2	CD8 TEM_2
TGAGCCGGTAGCCTAA-1	CD4 Naive	CD4 Naive	CD4 Naive	CD4 Naive	CD4 Naive
AAGACATAGTTATGTG-1	CD8 Naive	CD8 Naive	CD8 Naive	CD8 Naive	CD8 Naive
CGGAGTCTCAGTTCCC-1	CD4 Naive	CD4 Naive	CD4 Naive	CD4 Naive	CD4 Naive
AGCAAGGGTAATCACG-1	CD4 Naive	CD4 Naive	CD4 Naive	CD4 Naive	CD4 Naive
CAACAGGCAGTAAAGC-1	CD4 TCM	CD4 TCM	CD4 TCM	CD4 TCM	CD4 TCM
GCTTAACAGGACACTT-1	CD14 Mono	CD14 Mono	CD14 Mono	CD14 Mono	CD14 Mono
CTTGTTCCAGCCAGAA-1	CD8 Naive	CD8 Naive	CD8 Naive	CD8 Naive	CD8 Naive
AGAGGATGTTGCACAA-1	CD4 Naive	CD4 Naive	CD4 Naive	CD4 Naive	CD4 Naive
TTGCAATCAGGTTAAA-1	CD4 TCM	CD4 TCM	CD4 TCM	CD4 TCM	CD4 TCM
GTCCTCAGTGCGCAAT-1	CD8 TEM_1	CD8 TEM_1	CD8 TEM_1	CD8 TEM_1	CD8 TEM_1
TTGCAATCACGGTACT-1	CD14 Mono	CD14 Mono	CD14 Mono	CD14 Mono	CD14 Mono
GCTGTACCACTAGGTC-1	cDC	cDC	cDC	cDC	cDC
CAGGTGGAGGAGCACG-1	HSPC	HSPC	cDC	HSPC	HSPC
CGGCCATAGTAAGTGG-1	CD14 Mono	CD14 Mono	CD14 Mono	CD14 Mono	CD14 Mono
TTGTCCATCAAAGGCA-1	CD8 Naive	CD8 Naive	CD8 Naive	CD8 Naive	CD8 Naive
ACCTTGCTCGTTAGCG-1	CD8 Naive	CD8 Naive	CD8 Naive	CD8 Naive	CD8 Naive
ATTTGCGCAATTAGGA-1	CD4 Naive	CD4 Naive	CD4 Naive	CD4 Naive	CD4 Naive
GCCAATTAGGTCCTGA-1	Naive B	Intermediate B	Memory B	Intermediate B	Intermediate B
ACCTGGATCGCGCTAA-1	CD4 TCM	CD4 TCM	CD4 TCM	CD4 TCM	CD4 TCM
GCGTTTCTCGCTTCTA-1	CD16 Mono	CD16 Mono	CD16 Mono	CD16 Mono	CD16 Mono
TGTGCGCAGTAACAGG-1	CD14 Mono	CD14 Mono	CD14 Mono	CD14 Mono	CD14 Mono
GATGAGGGTTAAATGC-1	CD4 TCM	CD4 TCM	CD4 TCM	CD4 TCM	CD4 TCM
ACTAATCCAAGGAATC-1	CD14 Mono	CD14 Mono	CD14 Mono	CD14 Mono	CD14 Mono
AACCCGCAGTATTGGC-1	CD8 Naive	CD8 Naive	CD8 Naive	CD8 Naive	CD8 Naive
CGTTAGTAGAGGAGGA-1	CD16 Mono	CD16 Mono	CD14 Mono	CD16 Mono	CD16 Mono
ACTTGTAAGACAAACG-1	CD14 Mono	CD14 Mono	CD14 Mono	CD14 Mono	CD14 Mono
GTGTAACTCCTGCGAA-1	CD14 Mono	CD14 Mono	CD14 Mono	CD14 Mono	CD14 Mono
CTTTAGGCATTTAAGC-1	CD8 Naive	CD8 Naive	CD8 Naive	CD8 Naive	CD8 Naive
GTATGTGGTCAATGTG-1	CD14 Mono	CD14 Mono	CD14 Mono	CD14 Mono	CD14 Mono
ACTCAGTAGCGAGTAA-1	CD14 Mono	CD14 Mono	CD14 Mono	CD14 Mono	CD14 Mono
CATAATCCAATTATGC-1	CD4 Naive	CD4 Naive	CD4 Naive	CD4 Naive	CD4 Naive
AGTCCTGAGACAACAG-1	MAIT	MAIT	MAIT	MAIT	MAIT
GCAGGCTTCATAACCA-1	CD14 Mono	CD14 Mono	CD14 Mono	CD14 Mono	CD14 Mono
AACCTTAAGCGGCTGT-1	cDC	cDC	cDC	cDC	cDC
CAACTAGGTTTGGGTA-1	CD4 TEM	CD4 TEM	CD4 TCM	CD4 TCM	CD4 TEM
CTTGCAACAGTTGCGT-1	CD8 TEM_1	CD8 TEM_1	CD4 TCM	CD8 TEM_1	CD8 TEM_1
AAAGGACGTCCTTCTC-1	CD14 Mono	CD14 Mono	CD14 Mono	CD14 Mono	CD14 Mono
CGCCACACAACCTGGT-1	CD4 Naive	CD4 Naive	CD4 Naive	CD4 Naive	CD4 Naive
CTTGGACCACCGTTCC-1	CD8 TEM_1	CD8 TEM_1	CD8 TEM_1	CD8 TEM_1	CD8 TEM_1
CCTTCGTAGTTAGTTG-1	CD4 Naive	CD4 Naive	CD4 Naive	CD4 Naive	CD4 Naive
GATTGATGTAAGGTCC-1	CD8 TEM_2	CD8 TEM_1	CD4 TCM	CD8 TEM_1	CD8 TEM_1
GCCTTAACATTGTGTG-1	CD14 Mono	CD14 Mono	CD14 Mono	CD14 Mono	CD14 Mono
ACTCGCGCATAGGCGA-1	CD8 Naive	CD8 Naive	CD8 Naive	CD8 Naive	CD8 Naive
GCAATGTTCCCATAGG-1	CD8 Naive	CD8 Naive	CD8 Naive	CD8 Naive	CD8 Naive
ATTAGGTGTTTGGCTT-1	CD4 Naive	CD4 Naive	CD4 Naive	CD4 Naive	CD4 Naive
GTCTATGCAAGCTAAA-1	CD8 Naive	CD8 Naive	CD8 Naive	CD8 Naive	CD8 Naive
TTTGCATTCCTCACAC-1	CD16 Mono	CD16 Mono	CD16 Mono	CD16 Mono	CD16 Mono
GGTAAACCAAGCTACC-1	CD4 TCM	CD4 TCM	CD4 TCM	CD4 TCM	CD4 TCM
AATCTCAAGATGGACA-1	CD8 TEM_2	gdT	CD8 TEM_2	CD8 TEM_2	CD8 TEM_2
CTCATGACAACCCTCC-1	CD14 Mono	CD14 Mono	CD14 Mono	CD14 Mono	CD14 Mono
ACGTTGTAGTTATGTG-1	CD14 Mono	CD14 Mono	CD14 Mono	CD14 Mono	CD14 Mono
GAGCTTGTCCGCAAGC-1	CD14 Mono	CD14 Mono	CD14 Mono	CD14 Mono	CD14 Mono
ACGAACAAGGCGCATC-1	CD14 Mono	CD14 Mono	CD14 Mono	CD14 Mono	CD14 Mono
GTACTTAAGCTAAGTC-1	CD14 Mono	CD14 Mono	CD14 Mono	CD16 Mono	CD16 Mono
CCTTGTTCATCCCGCT-1	CD4 TEM	CD4 TEM	CD4 TEM	CD4 TEM	CD4 TEM
GGGAGTAGTACCGTTT-1	NK	NK	NK	NK	NK
AGCACAGCACGAACAG-1	CD14 Mono	CD14 Mono	CD14 Mono	CD14 Mono	CD14 Mono
GCACTTACACCTATAG-1	CD4 TCM	CD4 TCM	CD4 TCM	CD4 TCM	CD4 TCM
AGGTATTGTTAGTTGG-1	Memory B	Intermediate B	Memory B	Memory B	Memory B
AGTTGGCGTTAAGCCA-1	CD8 TEM_1	CD8 TEM_1	CD8 TEM_1	CD8 TEM_1	CD8 TEM_1
ATGCAAACATTAAAGG-1	CD14 Mono	CD14 Mono	CD14 Mono	CD14 Mono	CD14 Mono
ATGCAGGCAAGCTAAA-1	CD4 TCM	CD4 TCM	CD4 TCM	CD4 TCM	CD4 TCM
CCTTCAGGTAGACAAA-1	CD14 Mono	CD14 Mono	CD14 Mono	CD14 Mono	CD14 Mono
TGGCCTTTCCCGAACA-1	CD14 Mono	CD14 Mono	CD14 Mono	CD14 Mono	CD14 Mono
GGAGCAAGTTATAGCG-1	CD4 Naive	CD4 Naive	CD4 Naive	CD4 Naive	CD4 Naive
GAAGTATAGGTTACGT-1	CD8 Naive	CD8 Naive	CD8 Naive	CD8 Naive	CD8 Naive
CAGAATCTCTCCATGC-1	CD4 Naive	CD4 Naive	CD4 Naive	CD4 Naive	CD4 Naive
GCAAACCGTTCGCGCT-1	CD14 Mono	CD14 Mono	CD14 Mono	CD14 Mono	CD14 Mono
GCAAACTTCCTAAGAC-1	CD14 Mono	CD14 Mono	CD14 Mono	CD14 Mono	CD14 Mono
CCATAAATCCCTCAAC-1	Memory B	Memory B	Memory B	Memory B	Memory B
GAGGCCTTCCACCTGT-1	CD4 Naive	CD4 Naive	CD4 Naive	CD4 Naive	CD4 Naive
CAGGACCTCTCACACC-1	CD14 Mono	CD14 Mono	CD14 Mono	CD14 Mono	CD14 Mono
TAGGTTATCGATTCTT-1	CD8 Naive	CD8 Naive	CD8 Naive	CD8 Naive	CD8 Naive
CTGACCAAGGACAACA-1	CD14 Mono	CD14 Mono	CD14 Mono	CD14 Mono	CD14 Mono
TTAGGATGTACAAAGA-1	CD4 TCM	CD4 TCM	CD4 TCM	CD4 TCM	Treg
TTGACTAAGGCTGGCT-1	CD14 Mono	CD14 Mono	CD14 Mono	CD14 Mono	CD14 Mono
CGCACACAGAGGAAGG-1	CD4 Naive	CD4 Naive	CD4 Naive	CD4 Naive	CD4 Naive
TGGATTGGTTTGAGGC-1	CD4 Naive	CD4 Naive	CD4 Naive	CD4 Naive	CD4 Naive
TGAGTGAAGGTTAGAG-1	NK	NK	NK	NK	NK
CCTGTTGGTTATCGAG-1	CD8 Naive	CD8 Naive	CD8 Naive	CD8 Naive	CD8 Naive
CCTAAGGTCGCTATAA-1	CD14 Mono	CD14 Mono	CD14 Mono	CD14 Mono	CD14 Mono
AATCAGGAGGTAAGGC-1	CD4 TCM	CD4 TCM	CD4 TCM	CD4 TCM	CD4 TCM
GTCCAAGTCAGGGCCT-1	CD14 Mono	CD14 Mono	CD14 Mono	CD14 Mono	CD14 Mono
TCGCGCACAATTAGGA-1	CD8 Naive	CD8 Naive	CD8 Naive	CD8 Naive	CD8 Naive
AAAGCCGCACTGACTA-1	CD8 Naive	CD8 Naive	CD8 Naive	CD8 Naive	CD8 Naive
ACGAACAAGCAATAGG-1	Treg	CD8 TEM_1	CD4 TCM	CD4 TCM	Treg
CTGGTCAAGGCGCTAC-1	NK	NK	NK	NK	NK
TACAATGTCACCTGCT-1	CD14 Mono	CD14 Mono	CD14 Mono	CD14 Mono	CD14 Mono
GGGAGTAGTAGGTTGC-1	CD14 Mono	CD14 Mono	CD14 Mono	CD14 Mono	CD14 Mono
ACAGGTAAGGAGGACT-1	CD14 Mono	CD14 Mono	CD14 Mono	CD14 Mono	CD14 Mono
CGTGTGTCAATTGAAG-1	CD4 Naive	CD4 Naive	CD4 Naive	CD4 Naive	CD4 Naive
CCCAAACCACGTAATT-1	CD4 TCM	CD4 TCM	CD4 TCM	CD4 TCM	CD4 TCM
GTTTGCTGTGGATGTC-1	CD14 Mono	CD14 Mono	CD14 Mono	CD14 Mono	CD14 Mono
TGTGCTGAGCGATACT-1	CD8 Naive	CD8 Naive	CD8 Naive	CD8 Naive	CD8 Naive
GTCTTTGTCTCCTCTT-1	Intermediate B	Intermediate B	Intermediate B	Intermediate B	Intermediate B
AATCTCAAGGCTTAGT-1	CD4 TCM	CD4 TCM	CD4 TCM	CD4 TCM	CD4 TCM
GAACCAGCAAGATTCT-1	CD14 Mono	CD14 Mono	CD14 Mono	CD14 Mono	CD14 Mono
CCTTCGGTCTCCATGC-1	CD14 Mono	CD14 Mono	CD14 Mono	CD14 Mono	CD14 Mono
CCATAAGGTTTGCTGT-1	CD4 TCM	CD4 TCM	CD4 TCM	CD4 TCM	CD4 TCM
CGGTAACGTGATGGCT-1	CD14 Mono	CD14 Mono	CD14 Mono	CD16 Mono	CD16 Mono
GATGCGACAGAAATGC-1	CD14 Mono	CD14 Mono	CD14 Mono	CD14 Mono	CD14 Mono
TTCCCGCCAATTTGGT-1	CD14 Mono	CD14 Mono	CD14 Mono	CD14 Mono	CD14 Mono
CTGACCAAGTACTGGT-1	CD4 Naive	CD4 Naive	CD8 Naive	CD4 Naive	CD4 Naive
CGTGTGTCACAGCCTG-1	CD4 Naive	CD4 Naive	CD4 Naive	CD4 Naive	CD4 Naive
AGGAAACGTGGTTATG-1	CD8 Naive	CD8 Naive	CD8 Naive	CD8 Naive	CD8 Naive
AACAAGCCACAGACTC-1	CD14 Mono	CD14 Mono	CD14 Mono	CD14 Mono	CD14 Mono
CGGTTGGGTTTAAAGC-1	CD16 Mono	HSPC	CD16 Mono	CD16 Mono	CD16 Mono
TTGGGTTAGGCGGGTA-1	CD16 Mono	CD14 Mono	CD14 Mono	CD14 Mono	CD14 Mono
GACTTACAGGCACAGG-1	CD14 Mono	CD14 Mono	CD14 Mono	CD14 Mono	CD14 Mono
AATCTCAAGGCCTAAT-1	CD4 TCM	CD4 TCM	CD4 TCM	CD4 TCM	CD4 TCM
GTCCAAGTCCCTTGCG-1	CD16 Mono	CD16 Mono	CD14 Mono	CD16 Mono	CD16 Mono
AATCCCTGTTAACAGT-1	CD4 TCM	CD4 TCM	CD4 TCM	CD4 TCM	CD4 TCM
CAAGGCCTCCTGATTT-1	CD8 Naive	CD8 Naive	CD8 Naive	CD8 Naive	CD8 Naive
ACTATCCGTATTGGTG-1	CD4 Naive	CD4 Naive	CD4 Naive	CD4 Naive	CD4 Naive
GCGCGATTCTTGACCC-1	CD8 Naive	CD8 Naive	CD8 Naive	CD8 Naive	CD8 Naive
GAGTTTGGTTACTTGC-1	CD14 Mono	CD14 Mono	CD14 Mono	CD14 Mono	CD14 Mono
GAAAGGCTCATGCATA-1	NK	NK	NK	NK	NK
ACCATTAAGGACTTAC-1	CD4 Naive	CD4 Naive	CD4 Naive	CD4 Naive	CD4 Naive
TGACTTAAGGTTTGAC-1	CD4 Naive	CD4 Naive	CD4 Naive	CD4 Naive	CD4 Naive
CCGACAGGTTCAAGAT-1	CD4 Naive	CD4 Naive	CD4 Naive	CD4 Naive	CD4 Naive
GACTATTCAGAACCGA-1	CD14 Mono	CD14 Mono	CD14 Mono	CD14 Mono	CD14 Mono
CGACTAAGTTACATCC-1	CD14 Mono	CD14 Mono	CD14 Mono	CD14 Mono	CD14 Mono
TAGGAGGGTTGGCCGA-1	CD14 Mono	CD14 Mono	CD14 Mono	CD14 Mono	CD14 Mono
CCTAAGTAGACTCGCA-1	CD8 TEM_1	CD8 TEM_1	CD8 TEM_1	CD8 TEM_1	CD8 TEM_1
ATCCTCATCATGCGTG-1	CD4 TCM	CD8 TEM_1	CD8 TEM_1	CD8 TEM_2	CD8 TEM_2
CATGCGGGTGCTGGTG-1	CD4 TCM	CD4 Naive	CD4 TCM	CD4 TCM	CD4 TCM
ACACGGACAGTACCGT-1	CD4 Naive	CD4 Naive	CD4 Naive	CD4 Naive	CD4 Naive
GCTCTGGCACCTCGCT-1	CD4 TCM	CD4 TCM	CD4 TCM	CD4 TCM	CD4 TCM
TTGTTCCCACAGACTC-1	CD4 TEM	CD4 TEM	CD4 TEM	CD4 TCM	CD4 TEM
ATTACTGAGTTAGTGC-1	CD14 Mono	CD14 Mono	CD14 Mono	CD14 Mono	CD14 Mono
ATGTAAGCATTAGGTT-1	CD14 Mono	CD14 Mono	CD14 Mono	CD14 Mono	CD14 Mono
ATTTGCGCACATAGCC-1	CD14 Mono	CD14 Mono	CD14 Mono	CD14 Mono	CD14 Mono
ATCATGTCAATAGCAA-1	CD14 Mono	CD14 Mono	CD14 Mono	CD14 Mono	CD14 Mono
TGTTCCTCATACTCCT-1	Memory B	Memory B	Memory B	Memory B	Memory B
TAAGCTGGTCAATAGT-1	CD4 TCM	CD4 TCM	CD4 TCM	CD4 TCM	CD4 TCM
CTCGACAAGGCGAATA-1	CD8 TEM_2	gdT	CD8 TEM_2	CD8 TEM_2	CD8 TEM_2
GGTCCTGCACCCTCAC-1	cDC	cDC	cDC	cDC	cDC
TTGGAGGCATAATCCG-1	CD4 TCM	CD4 TCM	CD4 TCM	CD4 TCM	CD4 TCM
CGGTGAACAGTTTGTG-1	CD4 Naive	CD4 Naive	CD4 Naive	CD4 Naive	CD4 Naive
GCAATATGTGACATGC-1	CD14 Mono	CD14 Mono	CD14 Mono	CD14 Mono	CD14 Mono
GGACTAAAGCTACTGG-1	CD8 TEM_2	gdT	CD8 TEM_2	CD8 TEM_2	CD8 TEM_2
ATATGGTGTTATTGCC-1	CD4 Naive	CD4 Naive	CD4 Naive	CD4 Naive	CD4 Naive
TAGCAGGCAATCCTAG-1	CD4 Naive	CD4 TCM	CD4 TCM	CD4 TCM	Treg
CGTCCTAGTTTGCTGT-1	CD4 Naive	CD4 Naive	CD4 Naive	CD4 Naive	CD4 Naive
TCTTGACGTGACCTGG-1	CD4 Naive	CD4 Naive	CD4 Naive	CD4 Naive	CD4 Naive
AGTCAAGAGAACCTGT-1	CD14 Mono	CD14 Mono	CD14 Mono	CD14 Mono	CD14 Mono
AACTTAGTCCGGTTAG-1	CD14 Mono	CD14 Mono	CD14 Mono	CD14 Mono	CD14 Mono
TTGTGTGCACTGACCG-1	CD8 Naive	CD8 Naive	CD8 Naive	CD8 Naive	CD8 Naive
CGTGCTTTCAATCTCT-1	CD4 Naive	CD4 Naive	CD4 Naive	CD4 Naive	CD4 Naive
GGTAACTTCTTGGACG-1	CD14 Mono	CD14 Mono	CD14 Mono	CD14 Mono	CD14 Mono
TGATTGCAGGAGCAAC-1	CD4 Naive	CD4 Naive	CD4 Naive	CD4 Naive	CD4 Naive
ATTGCTCGTTGCAATG-1	CD16 Mono	CD16 Mono	CD16 Mono	CD16 Mono	CD16 Mono
ACGATTCAGAAAGGAA-1	CD4 TCM	CD4 TCM	CD4 TCM	CD4 TCM	CD4 TCM
GCGGTTGGTTTATTCG-1	Memory B	Memory B	Memory B	Memory B	Memory B
AGAGAAGCAGTAGCCT-1	CD4 TEM	CD4 TEM	CD4 TEM	CD4 TEM	CD4 TEM
GACCTAGTCTCAATGA-1	CD8 TEM_2	gdT	CD8 TEM_2	CD8 TEM_2	CD8 TEM_2
GTTACGTAGCTTTGGG-1	CD8 TEM_1	CD8 TEM_1	CD8 TEM_1	CD8 TEM_1	CD8 TEM_1
GGCGGTTTCGGGACTC-1	CD8 TEM_2	gdT	CD8 TEM_2	CD8 TEM_2	CD8 TEM_2
CGATTATCACAGAACG-1	NK	NK	CD8 TEM_2	NK	NK
TCAAGTATCGTTTCTG-1	CD4 Naive	CD4 Naive	CD4 Naive	CD4 Naive	CD4 Naive
CTCATTGTCGAGGTGG-1	CD8 Naive	CD8 Naive	CD8 Naive	CD8 Naive	CD8 Naive
AACCTCCTCGCAATCG-1	Naive B	Naive B	Naive B	Intermediate B	Naive B
TTAGAAGCAGGATGGC-1	Intermediate B	Intermediate B	Intermediate B	Intermediate B	Intermediate B
TAGGAGTCAGGATTAA-1	CD4 Naive	CD4 Naive	CD4 Naive	CD4 Naive	CD4 Naive
GATTGGTTCAGGCTAT-1	CD4 TCM	CD8 TEM_1	CD4 TCM	CD4 TCM	CD4 TCM
GGCCTCTGTCCGGTTC-1	CD14 Mono	CD14 Mono	CD14 Mono	CD14 Mono	CD14 Mono
CCTCAAACAGGATGGC-1	Intermediate B	Intermediate B	Intermediate B	Intermediate B	Naive B
CTAGCTGAGCCACAAT-1	CD16 Mono	CD14 Mono	CD14 Mono	CD14 Mono	CD14 Mono
TAGGAGGGTGGACATC-1	CD14 Mono	CD14 Mono	CD14 Mono	CD14 Mono	CD14 Mono
GCATCCTTCAATCATG-1	CD8 TEM_2	gdT	CD8 TEM_2	CD8 TEM_2	CD8 TEM_2
TCTATGTTCGGTAACT-1	CD8 Naive	CD8 Naive	CD8 Naive	CD8 Naive	CD8 Naive
CGTGTGTCACCGGCTA-1	CD8 Naive	CD8 Naive	CD8 Naive	CD8 Naive	CD8 Naive
GAACCGCTCATGCGTG-1	CD14 Mono	CD14 Mono	CD14 Mono	CD14 Mono	CD14 Mono
GGAAGCTAGATAAAGC-1	CD4 TCM	CD4 TCM	CD4 TCM	CD4 TCM	CD4 TCM
ACTTAGTCAACCGCCA-1	Naive B	Intermediate B	Naive B	Intermediate B	Intermediate B
AGGAGCTAGGAAACTG-1	CD16 Mono	CD16 Mono	CD14 Mono	CD16 Mono	CD16 Mono
CCACTTGGTCACAGAC-1	CD14 Mono	CD14 Mono	CD14 Mono	CD14 Mono	CD14 Mono
GGCTTAAGTCATGCAA-1	MAIT	CD8 TEM_1	CD4 TCM	CD4 TEM	CD4 TEM
GTAATAGCAGGCTACT-1	CD8 TEM_2	gdT	CD8 TEM_2	CD8 TEM_2	CD8 TEM_2
AGCACTTAGCGATAAG-1	CD14 Mono	CD14 Mono	CD14 Mono	CD14 Mono	CD14 Mono
TTGTCAAAGGGATGAC-1	CD8 Naive	CD8 Naive	CD8 Naive	CD8 Naive	CD8 Naive
GAGGACTAGCCTTAAA-1	CD8 TEM_1	CD8 TEM_1	CD8 TEM_1	CD8 TEM_1	CD8 TEM_1
CAGCATGTCCTCATGC-1	CD14 Mono	CD14 Mono	CD14 Mono	CD14 Mono	CD14 Mono
CTTACCTCAGCATGTC-1	cDC	CD14 Mono	CD14 Mono	cDC	CD14 Mono
AGTTACATCCAGGTCA-1	CD4 TCM	CD4 TCM	CD4 TCM	CD4 TCM	CD4 TCM
CTCGTTATCCACAATA-1	pDC	pDC	pDC	pDC	pDC
AGAGGATGTGGGAACA-1	Treg	CD4 Naive	CD4 Naive	CD4 Naive	CD4 Naive
CGGTTATAGTTCCTGC-1	CD8 Naive	CD8 Naive	CD8 Naive	CD8 Naive	CD8 Naive
GATCCGTCAGCAACCT-1	CD8 TEM_1	CD8 TEM_1	CD8 TEM_1	CD8 TEM_1	CD8 TEM_1
GTTTGTTTCCTGGTGA-1	CD4 Naive	CD4 TCM	CD4 Naive	CD4 TCM	CD4 TCM
CTAGGCGGTCCCGAAG-1	CD8 Naive	CD8 Naive	CD8 Naive	CD8 Naive	CD8 Naive
GTTACGTAGCGAAGTA-1	Naive B	Naive B	Naive B	Intermediate B	Naive B
CAATCCCTCTAACCTT-1	CD16 Mono	CD16 Mono	CD16 Mono	CD16 Mono	CD16 Mono
GTTCTCATCACGTTAA-1	CD8 Naive	CD8 Naive	CD8 Naive	CD8 Naive	CD8 Naive
GAACCAGCACACCAAC-1	CD16 Mono	CD16 Mono	CD16 Mono	CD16 Mono	CD16 Mono
GAGCTTGTCATGCCTC-1	CD8 Naive	CD8 Naive	CD8 Naive	CD8 Naive	CD8 Naive
CTTGCTCAGTTGCCTC-1	CD4 TEM	CD4 TEM	CD4 TCM	CD4 TCM	CD4 TEM
CGAACAAAGCTCCTAC-1	CD8 Naive	CD8 Naive	CD8 Naive	CD8 Naive	CD8 Naive
GGCCTAATCCCTCACG-1	CD8 TEM_2	gdT	CD8 TEM_2	CD8 TEM_2	CD8 TEM_2
ATTGCACAGGATTTGC-1	CD8 TEM_2	gdT	CD8 TEM_2	CD8 TEM_2	CD8 TEM_2
ATGAATGCAATCTCTC-1	CD8 Naive	CD8 Naive	CD8 Naive	CD8 Naive	CD8 Naive
TCCATCATCGTTTCTG-1	CD14 Mono	CD14 Mono	CD14 Mono	CD14 Mono	CD14 Mono
TCTAGCCTCACTTCAT-1	CD4 TCM	CD4 TCM	CD4 TCM	CD4 TCM	CD4 TCM
TTAAAGGCAGAGGGAG-1	CD4 TCM	CD4 TCM	CD4 TCM	CD4 TCM	CD4 TCM
CATATCGCAACAGGAT-1	CD8 TEM_2	gdT	CD8 TEM_2	CD8 TEM_2	CD8 TEM_2
CTTGCATGTATTGCAG-1	CD14 Mono	CD14 Mono	CD14 Mono	CD14 Mono	CD14 Mono
GAGTTTGGTTTGAGGC-1	Memory B	Intermediate B	Memory B	Memory B	Memory B
AGCGCCTAGAGGGACT-1	CD8 Naive	CD8 Naive	CD8 Naive	CD8 Naive	CD8 Naive
AATCTTGAGTCGCTAG-1	CD14 Mono	CD14 Mono	CD14 Mono	CD14 Mono	CD14 Mono
TTAACTGAGCAGCTCA-1	Memory B	Intermediate B	Memory B	Memory B	Memory B
AAGTGCAAGAGAGCCG-1	Memory B	Memory B	Memory B	Memory B	Memory B
GGGCATTGTGCATTAG-1	CD4 Naive	CD4 Naive	CD4 Naive	CD4 Naive	CD4 Naive
CAGCTATAGTTGTCCC-1	CD16 Mono	CD16 Mono	CD16 Mono	CD16 Mono	CD16 Mono
AAGCTATGTTGCTTCG-1	CD14 Mono	CD14 Mono	CD14 Mono	CD14 Mono	CD14 Mono
GAGGTACAGGAACGCG-1	CD4 TCM	CD4 TCM	CD4 TCM	CD4 TCM	CD4 TCM
GCTAGCGGTCTAACAG-1	NK	NK	NK	NK	NK
GGTTCCCGTACGCGCA-1	MAIT	gdT	CD8 TEM_2	MAIT	MAIT
ACAAAGGTCCCTCACG-1	Memory B	Memory B	Memory B	Memory B	Memory B
GATCAGTTCCTCAGTC-1	CD4 Naive	CD4 Naive	CD4 Naive	CD4 Naive	CD4 Naive
ACGCAAGCACTGACTA-1	CD4 Naive	CD4 Naive	CD4 Naive	CD4 Naive	CD4 Naive
TGTGATCAGCTTAACA-1	CD4 TEM	CD4 TEM	CD4 TEM	CD4 TCM	CD4 TEM
CTCATTTAGCATGTTA-1	CD4 Naive	CD4 TCM	CD4 Naive	CD4 TCM	CD4 TCM
CTATTACTCTGTAATG-1	CD4 Naive	CD4 Naive	CD4 Naive	CD4 Naive	CD4 Naive
TTAGGCCCACCATATG-1	CD16 Mono	CD16 Mono	CD14 Mono	CD16 Mono	CD16 Mono
AATCCGTAGCACTAAC-1	CD8 Naive	CD8 Naive	CD8 Naive	CD8 Naive	CD8 Naive
TGCATGAGTTGGATAT-1	CD4 Naive	CD4 Naive	CD4 Naive	CD4 Naive	CD4 Naive
CATAATCCAATCGCAC-1	MAIT	MAIT	MAIT	MAIT	MAIT
ACCAAGTTCTTTGTAC-1	NK	NK	NK	NK	NK
GAGGCTTGTATTGTCC-1	CD4 Naive	CD4 Naive	CD4 Naive	CD4 Naive	CD4 Naive
TACAACATCATTGCAA-1	Naive B	Intermediate B	Intermediate B	Intermediate B	Intermediate B
ATGACTCAGTAGAGGC-1	CD14 Mono	CD14 Mono	CD14 Mono	CD14 Mono	CD14 Mono
TTAACTGAGCCGCTAA-1	gdT	gdT	CD8 TEM_2	CD8 TEM_2	CD8 TEM_2
TATTGACCAATGAAGC-1	CD14 Mono	CD14 Mono	CD14 Mono	CD14 Mono	CD14 Mono
ACAGCCGGTTGCGGAT-1	CD14 Mono	CD14 Mono	CD14 Mono	CD14 Mono	CD14 Mono
GTACAATGTTTAGTCC-1	CD14 Mono	CD14 Mono	CD14 Mono	CD14 Mono	CD14 Mono
GTGCATTAGGTCATTA-1	CD14 Mono	CD14 Mono	CD14 Mono	CD14 Mono	CD14 Mono
TGAAGGATCTTTGACT-1	CD4 TCM	CD4 TCM	CD4 TCM	CD4 TCM	CD4 TCM
AGCGGACCAATGAAGC-1	CD14 Mono	CD14 Mono	CD14 Mono	CD14 Mono	CD14 Mono
GGTTTCTGTGGTGAGA-1	CD14 Mono	CD14 Mono	CD14 Mono	CD14 Mono	CD14 Mono
TGTTACTTCGCCTAAG-1	Memory B	Intermediate B	Memory B	Memory B	Memory B
GTCATGAGTGTTGTGA-1	CD14 Mono	CD14 Mono	CD14 Mono	CD14 Mono	CD14 Mono
CAAGACAAGTTACCGG-1	CD8 TEM_1	CD8 TEM_1	CD8 TEM_1	CD8 TEM_1	CD8 TEM_1
CTTACTAGTTACAACG-1	CD14 Mono	CD14 Mono	CD14 Mono	CD14 Mono	CD14 Mono
AGTCCTGAGGGATGAC-1	CD8 TEM_1	CD8 TEM_1	CD4 TCM	CD8 TEM_1	CD8 TEM_1
ATTACGTCACCTGTAA-1	Plasma	Naive B	Intermediate B	Intermediate B	Naive B
GTTTCAGCATGGCCCA-1	CD8 Naive	CD8 Naive	CD8 Naive	CD8 Naive	CD8 Naive
ACCTCACTCTTGTCCA-1	CD14 Mono	CD14 Mono	CD14 Mono	CD14 Mono	CD14 Mono
CGAATCTAGTTAGACC-1	CD16 Mono	CD16 Mono	CD16 Mono	CD16 Mono	CD16 Mono
TATGGTCAGGAATAAC-1	CD4 Naive	CD4 Naive	CD4 Naive	CD4 Naive	CD4 Naive
TTTCACCCATTAGCCA-1	CD4 Naive	CD4 Naive	CD4 Naive	CD4 Naive	CD4 Naive
ATGGCCGGTGGTGAGA-1	Memory B	Memory B	Memory B	Memory B	Memory B
TCATGTTTCAGGTCCA-1	CD4 Naive	CD4 Naive	CD4 Naive	CD4 Naive	CD4 Naive
TCAAGAACAGTAATAG-1	CD4 Naive	CD4 Naive	CD4 Naive	CD4 Naive	CD4 TCM
CTTGCATGTAGGATCC-1	CD14 Mono	CD14 Mono	CD14 Mono	CD14 Mono	CD14 Mono
AAGGATGTCGCATTAA-1	CD14 Mono	CD14 Mono	CD14 Mono	CD14 Mono	CD14 Mono
ATGTTGTCACAAAGCG-1	CD14 Mono	CD14 Mono	CD14 Mono	CD14 Mono	CD14 Mono
TCTTGTCCATAAGCAA-1	cDC	cDC	cDC	cDC	cDC
AACGACAAGCCGGTAC-1	CD8 Naive	CD8 Naive	CD8 Naive	CD8 Naive	CD8 Naive
CGGCTCACACAAAGGT-1	CD8 Naive	CD8 Naive	CD8 Naive	CD8 Naive	CD8 Naive
TATTCGTTCATTTGTC-1	CD8 Naive	CD8 Naive	CD8 Naive	CD8 Naive	CD8 Naive
ATGAAGCCACCATATG-1	CD8 Naive	CD8 Naive	CD8 Naive	CD8 Naive	CD8 Naive
GTCCAAGTCGTTTCCA-1	CD8 Naive	CD8 Naive	CD8 Naive	CD8 Naive	CD8 Naive
GGATGTAAGGGCCACT-1	CD14 Mono	CD14 Mono	CD14 Mono	CD14 Mono	CD14 Mono
TGCTTGCTCTAAGTGC-1	CD14 Mono	CD14 Mono	CD14 Mono	CD14 Mono	CD14 Mono
CCTGTAACACAACAAA-1	CD8 Naive	CD8 Naive	CD8 Naive	CD8 Naive	CD8 Naive
AACCTTGCAAGGAATC-1	CD8 Naive	CD8 Naive	CD8 Naive	CD8 Naive	CD8 Naive
TACGCTTGTGAGCGAA-1	CD16 Mono	CD16 Mono	CD16 Mono	CD16 Mono	CD16 Mono
CGATCCTTCTACCTGC-1	CD14 Mono	CD14 Mono	CD14 Mono	CD14 Mono	CD14 Mono
ATCCCGCGTAGGATCC-1	CD14 Mono	CD14 Mono	CD14 Mono	CD14 Mono	CD14 Mono
GATCAGTTCTAACTGA-1	CD16 Mono	CD16 Mono	CD16 Mono	CD16 Mono	CD16 Mono
TGGTAAACACCTCAGG-1	CD14 Mono	CD14 Mono	CD14 Mono	CD14 Mono	CD14 Mono
TTGAGCTAGCTCATAA-1	CD8 Naive	CD8 Naive	CD8 Naive	CD8 Naive	CD8 Naive
ATCCATAAGGTCCACA-1	CD4 Naive	CD4 Naive	CD4 Naive	CD4 Naive	CD4 Naive
TCTACCTCAATGAATG-1	Intermediate B	Intermediate B	Intermediate B	Intermediate B	Intermediate B
TCGATTAAGCTCAAAC-1	CD14 Mono	CD14 Mono	CD14 Mono	CD14 Mono	CD14 Mono
AGGAACGGTGGAAACG-1	CD4 Naive	CD4 Naive	CD4 Naive	CD4 Naive	CD4 Naive
CCCTCAGTCTGGCAAT-1	CD4 Naive	CD4 Naive	CD4 Naive	CD4 Naive	CD4 Naive
TGATCAGGTCATCAAG-1	CD14 Mono	CD14 Mono	CD14 Mono	CD14 Mono	CD14 Mono
GTGATGAAGGTTTGAC-1	CD14 Mono	CD14 Mono	CD14 Mono	CD14 Mono	CD14 Mono
TTTAAGCCACAGCCAT-1	CD4 TCM	CD4 TCM	CD4 TCM	CD4 TCM	CD4 TCM
GGTTACCCAAGTTATC-1	cDC	cDC	cDC	cDC	cDC
CGGGACAAGTTACCGG-1	NK	NK	NK	NK	NK
GTCTAATCAATTGACT-1	Memory B	Memory B	Memory B	Memory B	Memory B
ACAGCCGGTGTCCAAA-1	Memory B	Memory B	Memory B	Memory B	Memory B
GTGGTTAGTGGAGCAA-1	CD4 Naive	CD4 Naive	CD4 Naive	CD4 Naive	CD4 Naive
GTAAGGTCATAAAGCA-1	CD4 TCM	CD4 TCM	CD4 TCM	CD4 TCM	CD4 TCM
TAAGCCAGTGATTACG-1	CD4 TEM	CD4 TCM	CD4 TCM	CD4 TCM	CD4 TEM
CTACTAAAGTTAGCCG-1	CD8 TEM_2	gdT	CD8 TEM_2	CD8 TEM_2	CD8 TEM_2
ATTGTGATCGTTACTT-1	Memory B	Memory B	Memory B	Memory B	Memory B
CAAGGTAAGTTGTCAA-1	CD14 Mono	CD14 Mono	CD14 Mono	CD14 Mono	CD14 Mono
GATCAGGCAGGCAAGC-1	Memory B	Memory B	Memory B	Memory B	Memory B
TTGCAAGGTTGGCGTG-1	CD8 TEM_1	CD8 TEM_1	CD8 TEM_1	CD8 TEM_1	CD8 TEM_1
TAGTTTGAGCCTAACG-1	CD4 Naive	CD4 Naive	CD4 Naive	CD4 Naive	CD4 Naive
GCTCTGGCAACCCTAA-1	CD14 Mono	CD14 Mono	CD14 Mono	CD14 Mono	CD14 Mono
GTTAACCAGAATGACG-1	CD14 Mono	CD14 Mono	CD14 Mono	CD14 Mono	CD14 Mono
GATCACTAGCAGGTTT-1	CD8 Naive	CD8 TEM_1	CD4 TCM	CD8 Naive	CD8 Naive
CTAATCGCATTAAAGG-1	CD14 Mono	CD14 Mono	CD14 Mono	CD14 Mono	CD14 Mono
CGGCTAATCCAGGAAA-1	CD8 Naive	CD8 Naive	CD8 Naive	CD8 Naive	CD8 Naive
TCGTGCTTCGAGGTGG-1	CD14 Mono	CD14 Mono	CD14 Mono	CD14 Mono	CD14 Mono
AACGACAAGTAAGTCC-1	CD4 Naive	CD4 Naive	CD4 Naive	CD4 Naive	CD4 Naive
TCAGCAAGTACCGGAT-1	CD14 Mono	CD14 Mono	CD14 Mono	CD14 Mono	CD14 Mono
CGATTATCACAATACT-1	CD14 Mono	CD14 Mono	CD14 Mono	CD14 Mono	CD14 Mono

## Sheet: Figure 4e
	Method	Evaluation	Fold	Value
0	EpiAnno	ACC	1	0.857736
1	EpiAnno	ACC	2	0.831776
2	EpiAnno	ACC	3	0.836968
3	EpiAnno	ACC	4	0.843198
4	EpiAnno	ACC	5	0.846833
5	EpiAnno	Kappa	1	0.834187
6	EpiAnno	Kappa	2	0.80554
7	EpiAnno	Kappa	3	0.811098
8	EpiAnno	Kappa	4	0.816705
9	EpiAnno	Kappa	5	0.821477
10	EpiAnno	F1_marco	1	0.653758
11	EpiAnno	F1_marco	2	0.662185
12	EpiAnno	F1_marco	3	0.654518
13	EpiAnno	F1_marco	4	0.598547
14	EpiAnno	F1_marco	5	0.626246
15	EpiAnno	F1_weighted	1	0.871617
16	EpiAnno	F1_weighted	2	0.843462
17	EpiAnno	F1_weighted	3	0.850198
18	EpiAnno	F1_weighted	4	0.85843
19	EpiAnno	F1_weighted	5	0.861087
20	Cellcano	ACC	1	0.863448
21	Cellcano	ACC	2	0.863967
22	Cellcano	ACC	3	0.842679
23	Cellcano	ACC	4	0.870717
24	Cellcano	ACC	5	0.86864
25	Cellcano	Kappa	1	0.839971
26	Cellcano	Kappa	2	0.841914
27	Cellcano	Kappa	3	0.816264
28	Cellcano	Kappa	4	0.848286
29	Cellcano	Kappa	5	0.847143
30	Cellcano	F1_marco	1	0.59067
31	Cellcano	F1_marco	2	0.678622
32	Cellcano	F1_marco	3	0.588427
33	Cellcano	F1_marco	4	0.653711
34	Cellcano	F1_marco	5	0.590177
35	Cellcano	F1_weighted	1	0.841672
36	Cellcano	F1_weighted	2	0.846692
37	Cellcano	F1_weighted	3	0.819913
38	Cellcano	F1_weighted	4	0.8506
39	Cellcano	F1_weighted	5	0.849301
40	scButterfly-C + SVM	ACC	1	0.884735
41	scButterfly-C + SVM	ACC	2	0.892523
42	scButterfly-C + SVM	ACC	3	0.893043
43	scButterfly-C + SVM	ACC	4	0.88785
44	scButterfly-C + SVM	ACC	5	0.90758
45	scButterfly-C + SVM	Kappa	1	0.86543
46	scButterfly-C + SVM	Kappa	2	0.875958
47	scButterfly-C + SVM	Kappa	3	0.875907
48	scButterfly-C + SVM	Kappa	4	0.869181
49	scButterfly-C + SVM	Kappa	5	0.892481
50	scButterfly-C + SVM	F1_marco	1	0.646205
51	scButterfly-C + SVM	F1_marco	2	0.704712
52	scButterfly-C + SVM	F1_marco	3	0.74276
53	scButterfly-C + SVM	F1_marco	4	0.684169
54	scButterfly-C + SVM	F1_marco	5	0.755156
55	scButterfly-C + SVM	F1_weighted	1	0.861452
56	scButterfly-C + SVM	F1_weighted	2	0.873906
57	scButterfly-C + SVM	F1_weighted	3	0.875753
58	scButterfly-C + SVM	F1_weighted	4	0.870133
59	scButterfly-C + SVM	F1_weighted	5	0.895963
60	scButterfly-C + Cellcano	ACC	1	0.900831
61	scButterfly-C + Cellcano	ACC	2	0.902388
62	scButterfly-C + Cellcano	ACC	3	0.8946
63	scButterfly-C + Cellcano	ACC	4	0.88785
64	scButterfly-C + Cellcano	ACC	5	0.886812
65	scButterfly-C + Cellcano	Kappa	1	0.884565
66	scButterfly-C + Cellcano	Kappa	2	0.887694
67	scButterfly-C + Cellcano	Kappa	3	0.87846
68	scButterfly-C + Cellcano	Kappa	4	0.869985
69	scButterfly-C + Cellcano	Kappa	5	0.869427
70	scButterfly-C + Cellcano	F1_marco	1	0.761141
71	scButterfly-C + Cellcano	F1_marco	2	0.787219
72	scButterfly-C + Cellcano	F1_marco	3	0.764701
73	scButterfly-C + Cellcano	F1_marco	4	0.804027
74	scButterfly-C + Cellcano	F1_marco	5	0.759636
75	scButterfly-C + Cellcano	F1_weighted	1	0.89458
76	scButterfly-C + Cellcano	F1_weighted	2	0.89976
77	scButterfly-C + Cellcano	F1_weighted	3	0.890902
78	scButterfly-C + Cellcano	F1_weighted	4	0.884919
79	scButterfly-C + Cellcano	F1_weighted	5	0.885402

## Sheet: Figure 4f
Script in Github		Method	Dataset	Evaluation	Direction	Fold	Value
We provide scripts to reproduce the results.	0	BABEL	UP_HK	AMI	ATAC to RNA	0	0.619676
URL:https://github.com/BioX-NKU/scButterfly_source	1	BABEL	UP_HK	AMI	ATAC to RNA	1	0.595631
scButterfly_source/experiment/RNA_ATAC/unpaired_data	2	BABEL	UP_HK	AMI	ATAC to RNA	2	0.604847
	3	BABEL	UP_HK	AMI	ATAC to RNA	3	0.609838
	4	BABEL	UP_HK	AMI	ATAC to RNA	4	0.586631
	5	BABEL	UP_HK	AMI	RNA to ATAC	0	0.722596
	6	BABEL	UP_HK	AMI	RNA to ATAC	1	0.709004
	7	BABEL	UP_HK	AMI	RNA to ATAC	2	0.718518
	8	BABEL	UP_HK	AMI	RNA to ATAC	3	0.717653
	9	BABEL	UP_HK	AMI	RNA to ATAC	4	0.735606
	10	BABEL	UP_HK	ARI	ATAC to RNA	0	0.296181
	11	BABEL	UP_HK	ARI	ATAC to RNA	1	0.263538
	12	BABEL	UP_HK	ARI	ATAC to RNA	2	0.258265
	13	BABEL	UP_HK	ARI	ATAC to RNA	3	0.255876
	14	BABEL	UP_HK	ARI	ATAC to RNA	4	0.259573
	15	BABEL	UP_HK	ARI	RNA to ATAC	0	0.424405
	16	BABEL	UP_HK	ARI	RNA to ATAC	1	0.376586
	17	BABEL	UP_HK	ARI	RNA to ATAC	2	0.432621
	18	BABEL	UP_HK	ARI	RNA to ATAC	3	0.409599
	19	BABEL	UP_HK	ARI	RNA to ATAC	4	0.439474
	20	BABEL	UP_HK	HOM	ATAC to RNA	0	0.80076
	21	BABEL	UP_HK	HOM	ATAC to RNA	1	0.799157
	22	BABEL	UP_HK	HOM	ATAC to RNA	2	0.806344
	23	BABEL	UP_HK	HOM	ATAC to RNA	3	0.813806
	24	BABEL	UP_HK	HOM	ATAC to RNA	4	0.785791
	25	BABEL	UP_HK	HOM	RNA to ATAC	0	0.866907
	26	BABEL	UP_HK	HOM	RNA to ATAC	1	0.877337
	27	BABEL	UP_HK	HOM	RNA to ATAC	2	0.84881
	28	BABEL	UP_HK	HOM	RNA to ATAC	3	0.861954
	29	BABEL	UP_HK	HOM	RNA to ATAC	4	0.864815
	30	BABEL	UP_HK	NMI	ATAC to RNA	0	0.623196
	31	BABEL	UP_HK	NMI	ATAC to RNA	1	0.599982
	32	BABEL	UP_HK	NMI	ATAC to RNA	2	0.609078
	33	BABEL	UP_HK	NMI	ATAC to RNA	3	0.613989
	34	BABEL	UP_HK	NMI	ATAC to RNA	4	0.591288
	35	BABEL	UP_HK	NMI	RNA to ATAC	0	0.72591
	36	BABEL	UP_HK	NMI	RNA to ATAC	1	0.712856
	37	BABEL	UP_HK	NMI	RNA to ATAC	2	0.721715
	38	BABEL	UP_HK	NMI	RNA to ATAC	3	0.720989
	39	BABEL	UP_HK	NMI	RNA to ATAC	4	0.738449
	40	BABEL	UP_MPMC	AMI	ATAC to RNA	0	0.6285
	41	BABEL	UP_MPMC	AMI	ATAC to RNA	1	0.659974
	42	BABEL	UP_MPMC	AMI	ATAC to RNA	2	0.661653
	43	BABEL	UP_MPMC	AMI	ATAC to RNA	3	0.641188
	44	BABEL	UP_MPMC	AMI	ATAC to RNA	4	0.63273
	45	BABEL	UP_MPMC	AMI	RNA to ATAC	0	0.650897
	46	BABEL	UP_MPMC	AMI	RNA to ATAC	1	0.647724
	47	BABEL	UP_MPMC	AMI	RNA to ATAC	2	0.644921
	48	BABEL	UP_MPMC	AMI	RNA to ATAC	3	0.649981
	49	BABEL	UP_MPMC	AMI	RNA to ATAC	4	0.631899
	50	BABEL	UP_MPMC	ARI	ATAC to RNA	0	0.361007
	51	BABEL	UP_MPMC	ARI	ATAC to RNA	1	0.424557
	52	BABEL	UP_MPMC	ARI	ATAC to RNA	2	0.427227
	53	BABEL	UP_MPMC	ARI	ATAC to RNA	3	0.369932
	54	BABEL	UP_MPMC	ARI	ATAC to RNA	4	0.371475
	55	BABEL	UP_MPMC	ARI	RNA to ATAC	0	0.216981
	56	BABEL	UP_MPMC	ARI	RNA to ATAC	1	0.206721
	57	BABEL	UP_MPMC	ARI	RNA to ATAC	2	0.21614
	58	BABEL	UP_MPMC	ARI	RNA to ATAC	3	0.211413
	59	BABEL	UP_MPMC	ARI	RNA to ATAC	4	0.184543
	60	BABEL	UP_MPMC	HOM	ATAC to RNA	0	0.775989
	61	BABEL	UP_MPMC	HOM	ATAC to RNA	1	0.802032
	62	BABEL	UP_MPMC	HOM	ATAC to RNA	2	0.80192
	63	BABEL	UP_MPMC	HOM	ATAC to RNA	3	0.789643
	64	BABEL	UP_MPMC	HOM	ATAC to RNA	4	0.776776
	65	BABEL	UP_MPMC	HOM	RNA to ATAC	0	0.956173
	66	BABEL	UP_MPMC	HOM	RNA to ATAC	1	0.959418
	67	BABEL	UP_MPMC	HOM	RNA to ATAC	2	0.945295
	68	BABEL	UP_MPMC	HOM	RNA to ATAC	3	0.954501
	69	BABEL	UP_MPMC	HOM	RNA to ATAC	4	0.956246
	70	BABEL	UP_MPMC	NMI	ATAC to RNA	0	0.629818
	71	BABEL	UP_MPMC	NMI	ATAC to RNA	1	0.661135
	72	BABEL	UP_MPMC	NMI	ATAC to RNA	2	0.662815
	73	BABEL	UP_MPMC	NMI	ATAC to RNA	3	0.642451
	74	BABEL	UP_MPMC	NMI	ATAC to RNA	4	0.633975
	75	BABEL	UP_MPMC	NMI	RNA to ATAC	0	0.652419
	76	BABEL	UP_MPMC	NMI	RNA to ATAC	1	0.64934
	77	BABEL	UP_MPMC	NMI	RNA to ATAC	2	0.646511
	78	BABEL	UP_MPMC	NMI	RNA to ATAC	3	0.651494
	79	BABEL	UP_MPMC	NMI	RNA to ATAC	4	0.633665
	80	BABEL	UP_thymus	AMI	ATAC to RNA	0	0.12551
	81	BABEL	UP_thymus	AMI	ATAC to RNA	1	0.118254
	82	BABEL	UP_thymus	AMI	ATAC to RNA	2	0.119899
	83	BABEL	UP_thymus	AMI	ATAC to RNA	3	0.113304
	84	BABEL	UP_thymus	AMI	ATAC to RNA	4	0.136238
	85	BABEL	UP_thymus	AMI	RNA to ATAC	0	0.145064
	86	BABEL	UP_thymus	AMI	RNA to ATAC	1	0.130109
	87	BABEL	UP_thymus	AMI	RNA to ATAC	2	0.0654996
	88	BABEL	UP_thymus	AMI	RNA to ATAC	3	0.153276
	89	BABEL	UP_thymus	AMI	RNA to ATAC	4	0.125911
	90	BABEL	UP_thymus	ARI	ATAC to RNA	0	0.0180922
	91	BABEL	UP_thymus	ARI	ATAC to RNA	1	0.0155309
	92	BABEL	UP_thymus	ARI	ATAC to RNA	2	0.0155015
	93	BABEL	UP_thymus	ARI	ATAC to RNA	3	0.0137443
	94	BABEL	UP_thymus	ARI	ATAC to RNA	4	0.0156086
	95	BABEL	UP_thymus	ARI	RNA to ATAC	0	0.0182066
	96	BABEL	UP_thymus	ARI	RNA to ATAC	1	0.0126814
	97	BABEL	UP_thymus	ARI	RNA to ATAC	2	0.000364982
	98	BABEL	UP_thymus	ARI	RNA to ATAC	3	0.0159119
	99	BABEL	UP_thymus	ARI	RNA to ATAC	4	0.0150809
	100	BABEL	UP_thymus	HOM	ATAC to RNA	0	0.513358
	101	BABEL	UP_thymus	HOM	ATAC to RNA	1	0.45245
	102	BABEL	UP_thymus	HOM	ATAC to RNA	2	0.49614
	103	BABEL	UP_thymus	HOM	ATAC to RNA	3	0.486294
	104	BABEL	UP_thymus	HOM	ATAC to RNA	4	0.587487
	105	BABEL	UP_thymus	HOM	RNA to ATAC	0	0.566243
	106	BABEL	UP_thymus	HOM	RNA to ATAC	1	0.551196
	107	BABEL	UP_thymus	HOM	RNA to ATAC	2	0.25015
	108	BABEL	UP_thymus	HOM	RNA to ATAC	3	0.571395
	109	BABEL	UP_thymus	HOM	RNA to ATAC	4	0.506537
	110	BABEL	UP_thymus	NMI	ATAC to RNA	0	0.128322
	111	BABEL	UP_thymus	NMI	ATAC to RNA	1	0.120625
	112	BABEL	UP_thymus	NMI	ATAC to RNA	2	0.123283
	113	BABEL	UP_thymus	NMI	ATAC to RNA	3	0.116234
	114	BABEL	UP_thymus	NMI	ATAC to RNA	4	0.139197
	115	BABEL	UP_thymus	NMI	RNA to ATAC	0	0.155827
	116	BABEL	UP_thymus	NMI	RNA to ATAC	1	0.142416
	117	BABEL	UP_thymus	NMI	RNA to ATAC	2	0.0766215
	118	BABEL	UP_thymus	NMI	RNA to ATAC	3	0.164297
	119	BABEL	UP_thymus	NMI	RNA to ATAC	4	0.137952
	120	BABEL	UP_stomach	AMI	ATAC to RNA	0	0.128312
	121	BABEL	UP_stomach	AMI	ATAC to RNA	1	0.166131
	122	BABEL	UP_stomach	AMI	ATAC to RNA	2	0.166112
	123	BABEL	UP_stomach	AMI	ATAC to RNA	3	0.148323
	124	BABEL	UP_stomach	AMI	ATAC to RNA	4	0.144356
	125	BABEL	UP_stomach	AMI	RNA to ATAC	0	0.440365
	126	BABEL	UP_stomach	AMI	RNA to ATAC	1	0.372241
	127	BABEL	UP_stomach	AMI	RNA to ATAC	2	0.448275
	128	BABEL	UP_stomach	AMI	RNA to ATAC	3	0.393479
	129	BABEL	UP_stomach	AMI	RNA to ATAC	4	0.429231
	130	BABEL	UP_stomach	ARI	ATAC to RNA	0	0.0574403
	131	BABEL	UP_stomach	ARI	ATAC to RNA	1	0.08263
	132	BABEL	UP_stomach	ARI	ATAC to RNA	2	0.0733624
	133	BABEL	UP_stomach	ARI	ATAC to RNA	3	0.0696939
	134	BABEL	UP_stomach	ARI	ATAC to RNA	4	0.0629406
	135	BABEL	UP_stomach	ARI	RNA to ATAC	0	0.189512
	136	BABEL	UP_stomach	ARI	RNA to ATAC	1	0.1314
	137	BABEL	UP_stomach	ARI	RNA to ATAC	2	0.208359
	138	BABEL	UP_stomach	ARI	RNA to ATAC	3	0.167328
	139	BABEL	UP_stomach	ARI	RNA to ATAC	4	0.195486
	140	BABEL	UP_stomach	HOM	ATAC to RNA	0	0.192025
	141	BABEL	UP_stomach	HOM	ATAC to RNA	1	0.236326
	142	BABEL	UP_stomach	HOM	ATAC to RNA	2	0.243599
	143	BABEL	UP_stomach	HOM	ATAC to RNA	3	0.221864
	144	BABEL	UP_stomach	HOM	ATAC to RNA	4	0.207742
	145	BABEL	UP_stomach	HOM	RNA to ATAC	0	0.578598
	146	BABEL	UP_stomach	HOM	RNA to ATAC	1	0.491128
	147	BABEL	UP_stomach	HOM	RNA to ATAC	2	0.565822
	148	BABEL	UP_stomach	HOM	RNA to ATAC	3	0.506325
	149	BABEL	UP_stomach	HOM	RNA to ATAC	4	0.55161
	150	BABEL	UP_stomach	NMI	ATAC to RNA	0	0.15205
	151	BABEL	UP_stomach	NMI	ATAC to RNA	1	0.188265
	152	BABEL	UP_stomach	NMI	ATAC to RNA	2	0.190717
	153	BABEL	UP_stomach	NMI	ATAC to RNA	3	0.172121
	154	BABEL	UP_stomach	NMI	ATAC to RNA	4	0.166832
	155	BABEL	UP_stomach	NMI	RNA to ATAC	0	0.456977
	156	BABEL	UP_stomach	NMI	RNA to ATAC	1	0.391304
	157	BABEL	UP_stomach	NMI	RNA to ATAC	2	0.462431
	158	BABEL	UP_stomach	NMI	RNA to ATAC	3	0.410846
	159	BABEL	UP_stomach	NMI	RNA to ATAC	4	0.445666
	160	BABEL	UP_spleen	AMI	ATAC to RNA	0	0.248796
	161	BABEL	UP_spleen	AMI	ATAC to RNA	1	0.0856909
	162	BABEL	UP_spleen	AMI	ATAC to RNA	2	0.0803665
	163	BABEL	UP_spleen	AMI	ATAC to RNA	3	0.188902
	164	BABEL	UP_spleen	AMI	ATAC to RNA	4	0.0623483
	165	BABEL	UP_spleen	AMI	RNA to ATAC	0	0.405791
	166	BABEL	UP_spleen	AMI	RNA to ATAC	1	0.464029
	167	BABEL	UP_spleen	AMI	RNA to ATAC	2	0.480365
	168	BABEL	UP_spleen	AMI	RNA to ATAC	3	0.416372
	169	BABEL	UP_spleen	AMI	RNA to ATAC	4	0.434243
	170	BABEL	UP_spleen	ARI	ATAC to RNA	0	0.111001
	171	BABEL	UP_spleen	ARI	ATAC to RNA	1	0.0505277
	172	BABEL	UP_spleen	ARI	ATAC to RNA	2	0.0275161
	173	BABEL	UP_spleen	ARI	ATAC to RNA	3	0.0820537
	174	BABEL	UP_spleen	ARI	ATAC to RNA	4	0.0239613
	175	BABEL	UP_spleen	ARI	RNA to ATAC	0	0.171295
	176	BABEL	UP_spleen	ARI	RNA to ATAC	1	0.212658
	177	BABEL	UP_spleen	ARI	RNA to ATAC	2	0.198995
	178	BABEL	UP_spleen	ARI	RNA to ATAC	3	0.172041
	179	BABEL	UP_spleen	ARI	RNA to ATAC	4	0.191035
	180	BABEL	UP_spleen	HOM	ATAC to RNA	0	0.382607
	181	BABEL	UP_spleen	HOM	ATAC to RNA	1	0.148042
	182	BABEL	UP_spleen	HOM	ATAC to RNA	2	0.147719
	183	BABEL	UP_spleen	HOM	ATAC to RNA	3	0.329542
	184	BABEL	UP_spleen	HOM	ATAC to RNA	4	0.13233
	185	BABEL	UP_spleen	HOM	RNA to ATAC	0	0.556422
	186	BABEL	UP_spleen	HOM	RNA to ATAC	1	0.63411
	187	BABEL	UP_spleen	HOM	RNA to ATAC	2	0.65914
	188	BABEL	UP_spleen	HOM	RNA to ATAC	3	0.572821
	189	BABEL	UP_spleen	HOM	RNA to ATAC	4	0.599117
	190	BABEL	UP_spleen	NMI	ATAC to RNA	0	0.263416
	191	BABEL	UP_spleen	NMI	ATAC to RNA	1	0.101621
	192	BABEL	UP_spleen	NMI	ATAC to RNA	2	0.0981464
	193	BABEL	UP_spleen	NMI	ATAC to RNA	3	0.206533
	194	BABEL	UP_spleen	NMI	ATAC to RNA	4	0.0831326
	195	BABEL	UP_spleen	NMI	RNA to ATAC	0	0.413629
	196	BABEL	UP_spleen	NMI	RNA to ATAC	1	0.471041
	197	BABEL	UP_spleen	NMI	RNA to ATAC	2	0.487189
	198	BABEL	UP_spleen	NMI	RNA to ATAC	3	0.424329
	199	BABEL	UP_spleen	NMI	RNA to ATAC	4	0.441444
	200	BABEL	UP_pancreas	AMI	ATAC to RNA	0	0.206671
	201	BABEL	UP_pancreas	AMI	ATAC to RNA	1	0.164236
	202	BABEL	UP_pancreas	AMI	ATAC to RNA	2	0.242306
	203	BABEL	UP_pancreas	AMI	ATAC to RNA	3	0.174192
	204	BABEL	UP_pancreas	AMI	ATAC to RNA	4	0.24308
	205	BABEL	UP_pancreas	AMI	RNA to ATAC	0	0.445109
	206	BABEL	UP_pancreas	AMI	RNA to ATAC	1	0.582089
	207	BABEL	UP_pancreas	AMI	RNA to ATAC	2	0.459277
	208	BABEL	UP_pancreas	AMI	RNA to ATAC	3	0.52037
	209	BABEL	UP_pancreas	AMI	RNA to ATAC	4	0.503195
	210	BABEL	UP_pancreas	ARI	ATAC to RNA	0	0.102664
	211	BABEL	UP_pancreas	ARI	ATAC to RNA	1	0.0786582
	212	BABEL	UP_pancreas	ARI	ATAC to RNA	2	0.12472
	213	BABEL	UP_pancreas	ARI	ATAC to RNA	3	0.0821721
	214	BABEL	UP_pancreas	ARI	ATAC to RNA	4	0.105546
	215	BABEL	UP_pancreas	ARI	RNA to ATAC	0	0.162741
	216	BABEL	UP_pancreas	ARI	RNA to ATAC	1	0.250868
	217	BABEL	UP_pancreas	ARI	RNA to ATAC	2	0.168092
	218	BABEL	UP_pancreas	ARI	RNA to ATAC	3	0.215672
	219	BABEL	UP_pancreas	ARI	RNA to ATAC	4	0.19826
	220	BABEL	UP_pancreas	HOM	ATAC to RNA	0	0.293744
	221	BABEL	UP_pancreas	HOM	ATAC to RNA	1	0.236143
	222	BABEL	UP_pancreas	HOM	ATAC to RNA	2	0.325075
	223	BABEL	UP_pancreas	HOM	ATAC to RNA	3	0.241682
	224	BABEL	UP_pancreas	HOM	ATAC to RNA	4	0.333456
	225	BABEL	UP_pancreas	HOM	RNA to ATAC	0	0.58805
	226	BABEL	UP_pancreas	HOM	RNA to ATAC	1	0.751053
	227	BABEL	UP_pancreas	HOM	RNA to ATAC	2	0.60351
	228	BABEL	UP_pancreas	HOM	RNA to ATAC	3	0.671157
	229	BABEL	UP_pancreas	HOM	RNA to ATAC	4	0.654855
	230	BABEL	UP_pancreas	NMI	ATAC to RNA	0	0.224723
	231	BABEL	UP_pancreas	NMI	ATAC to RNA	1	0.182624
	232	BABEL	UP_pancreas	NMI	ATAC to RNA	2	0.257687
	233	BABEL	UP_pancreas	NMI	ATAC to RNA	3	0.192256
	234	BABEL	UP_pancreas	NMI	ATAC to RNA	4	0.259256
	235	BABEL	UP_pancreas	NMI	RNA to ATAC	0	0.449914
	236	BABEL	UP_pancreas	NMI	RNA to ATAC	1	0.585571
	237	BABEL	UP_pancreas	NMI	RNA to ATAC	2	0.463998
	238	BABEL	UP_pancreas	NMI	RNA to ATAC	3	0.524257
	239	BABEL	UP_pancreas	NMI	RNA to ATAC	4	0.507338
	240	BABEL	UP_muscle	AMI	ATAC to RNA	0	0.360067
	241	BABEL	UP_muscle	AMI	ATAC to RNA	1	0.357466
	242	BABEL	UP_muscle	AMI	ATAC to RNA	2	0.352984
	243	BABEL	UP_muscle	AMI	ATAC to RNA	3	0.356098
	244	BABEL	UP_muscle	AMI	ATAC to RNA	4	0.359589
	245	BABEL	UP_muscle	AMI	RNA to ATAC	0	0.502739
	246	BABEL	UP_muscle	AMI	RNA to ATAC	1	0.506533
	247	BABEL	UP_muscle	AMI	RNA to ATAC	2	0.533454
	248	BABEL	UP_muscle	AMI	RNA to ATAC	3	0.51093
	249	BABEL	UP_muscle	AMI	RNA to ATAC	4	0.519635
	250	BABEL	UP_muscle	ARI	ATAC to RNA	0	0.206781
	251	BABEL	UP_muscle	ARI	ATAC to RNA	1	0.187167
	252	BABEL	UP_muscle	ARI	ATAC to RNA	2	0.209418
	253	BABEL	UP_muscle	ARI	ATAC to RNA	3	0.208525
	254	BABEL	UP_muscle	ARI	ATAC to RNA	4	0.196876
	255	BABEL	UP_muscle	ARI	RNA to ATAC	0	0.147919
	256	BABEL	UP_muscle	ARI	RNA to ATAC	1	0.143723
	257	BABEL	UP_muscle	ARI	RNA to ATAC	2	0.182796
	258	BABEL	UP_muscle	ARI	RNA to ATAC	3	0.156574
	259	BABEL	UP_muscle	ARI	RNA to ATAC	4	0.164692
	260	BABEL	UP_muscle	HOM	ATAC to RNA	0	0.438342
	261	BABEL	UP_muscle	HOM	ATAC to RNA	1	0.445744
	262	BABEL	UP_muscle	HOM	ATAC to RNA	2	0.417864
	263	BABEL	UP_muscle	HOM	ATAC to RNA	3	0.422439
	264	BABEL	UP_muscle	HOM	ATAC to RNA	4	0.438767
	265	BABEL	UP_muscle	HOM	RNA to ATAC	0	0.848583
	266	BABEL	UP_muscle	HOM	RNA to ATAC	1	0.857766
	267	BABEL	UP_muscle	HOM	RNA to ATAC	2	0.859996
	268	BABEL	UP_muscle	HOM	RNA to ATAC	3	0.859464
	269	BABEL	UP_muscle	HOM	RNA to ATAC	4	0.848542
	270	BABEL	UP_muscle	NMI	ATAC to RNA	0	0.36396
	271	BABEL	UP_muscle	NMI	ATAC to RNA	1	0.361497
	272	BABEL	UP_muscle	NMI	ATAC to RNA	2	0.356272
	273	BABEL	UP_muscle	NMI	ATAC to RNA	3	0.359358
	274	BABEL	UP_muscle	NMI	ATAC to RNA	4	0.363228
	275	BABEL	UP_muscle	NMI	RNA to ATAC	0	0.507272
	276	BABEL	UP_muscle	NMI	RNA to ATAC	1	0.511134
	277	BABEL	UP_muscle	NMI	RNA to ATAC	2	0.53722
	278	BABEL	UP_muscle	NMI	RNA to ATAC	3	0.5154
	279	BABEL	UP_muscle	NMI	RNA to ATAC	4	0.52355
	280	BABEL	UP_eye	AMI	ATAC to RNA	0	0.321254
	281	BABEL	UP_eye	AMI	ATAC to RNA	1	0.318462
	282	BABEL	UP_eye	AMI	ATAC to RNA	2	0.307496
	283	BABEL	UP_eye	AMI	ATAC to RNA	3	0.297639
	284	BABEL	UP_eye	AMI	ATAC to RNA	4	0.30679
	285	BABEL	UP_eye	AMI	RNA to ATAC	0	0.456276
	286	BABEL	UP_eye	AMI	RNA to ATAC	1	0.465592
	287	BABEL	UP_eye	AMI	RNA to ATAC	2	0.431058
	288	BABEL	UP_eye	AMI	RNA to ATAC	3	0.444047
	289	BABEL	UP_eye	AMI	RNA to ATAC	4	0.462526
	290	BABEL	UP_eye	ARI	ATAC to RNA	0	0.195753
	291	BABEL	UP_eye	ARI	ATAC to RNA	1	0.191089
	292	BABEL	UP_eye	ARI	ATAC to RNA	2	0.178617
	293	BABEL	UP_eye	ARI	ATAC to RNA	3	0.14129
	294	BABEL	UP_eye	ARI	ATAC to RNA	4	0.169796
	295	BABEL	UP_eye	ARI	RNA to ATAC	0	0.19954
	296	BABEL	UP_eye	ARI	RNA to ATAC	1	0.183683
	297	BABEL	UP_eye	ARI	RNA to ATAC	2	0.135234
	298	BABEL	UP_eye	ARI	RNA to ATAC	3	0.158935
	299	BABEL	UP_eye	ARI	RNA to ATAC	4	0.182917
	300	BABEL	UP_eye	HOM	ATAC to RNA	0	0.405146
	301	BABEL	UP_eye	HOM	ATAC to RNA	1	0.394977
	302	BABEL	UP_eye	HOM	ATAC to RNA	2	0.395794
	303	BABEL	UP_eye	HOM	ATAC to RNA	3	0.38524
	304	BABEL	UP_eye	HOM	ATAC to RNA	4	0.384574
	305	BABEL	UP_eye	HOM	RNA to ATAC	0	0.623447
	306	BABEL	UP_eye	HOM	RNA to ATAC	1	0.650281
	307	BABEL	UP_eye	HOM	RNA to ATAC	2	0.625412
	308	BABEL	UP_eye	HOM	RNA to ATAC	3	0.61413
	309	BABEL	UP_eye	HOM	RNA to ATAC	4	0.646372
	310	BABEL	UP_eye	NMI	ATAC to RNA	0	0.329629
	311	BABEL	UP_eye	NMI	ATAC to RNA	1	0.32638
	312	BABEL	UP_eye	NMI	ATAC to RNA	2	0.316408
	313	BABEL	UP_eye	NMI	ATAC to RNA	3	0.3067
	314	BABEL	UP_eye	NMI	ATAC to RNA	4	0.314783
	315	BABEL	UP_eye	NMI	RNA to ATAC	0	0.46027
	316	BABEL	UP_eye	NMI	RNA to ATAC	1	0.469743
	317	BABEL	UP_eye	NMI	RNA to ATAC	2	0.436147
	318	BABEL	UP_eye	NMI	RNA to ATAC	3	0.448378
	319	BABEL	UP_eye	NMI	RNA to ATAC	4	0.466708
	320	Polarbear	UP_HK	AMI	ATAC to RNA	0	0.348952
	321	Polarbear	UP_HK	AMI	ATAC to RNA	1	0.420645
	322	Polarbear	UP_HK	AMI	ATAC to RNA	2	0.374276
	323	Polarbear	UP_HK	AMI	ATAC to RNA	3	0.386586
	324	Polarbear	UP_HK	AMI	ATAC to RNA	4	0.398259
	325	Polarbear	UP_HK	AMI	RNA to ATAC	0	0.614719
	326	Polarbear	UP_HK	AMI	RNA to ATAC	1	0.635428
	327	Polarbear	UP_HK	AMI	RNA to ATAC	2	0.669804
	328	Polarbear	UP_HK	AMI	RNA to ATAC	3	0.58836
	329	Polarbear	UP_HK	AMI	RNA to ATAC	4	0.540146
	330	Polarbear	UP_HK	ARI	ATAC to RNA	0	0.137224
	331	Polarbear	UP_HK	ARI	ATAC to RNA	1	0.139307
	332	Polarbear	UP_HK	ARI	ATAC to RNA	2	0.133084
	333	Polarbear	UP_HK	ARI	ATAC to RNA	3	0.131869
	334	Polarbear	UP_HK	ARI	ATAC to RNA	4	0.15423
	335	Polarbear	UP_HK	ARI	RNA to ATAC	0	0.46643
	336	Polarbear	UP_HK	ARI	RNA to ATAC	1	0.500312
	337	Polarbear	UP_HK	ARI	RNA to ATAC	2	0.520172
	338	Polarbear	UP_HK	ARI	RNA to ATAC	3	0.379488
	339	Polarbear	UP_HK	ARI	RNA to ATAC	4	0.418246
	340	Polarbear	UP_HK	HOM	ATAC to RNA	0	0.49799
	341	Polarbear	UP_HK	HOM	ATAC to RNA	1	0.584619
	342	Polarbear	UP_HK	HOM	ATAC to RNA	2	0.554098
	343	Polarbear	UP_HK	HOM	ATAC to RNA	3	0.564234
	344	Polarbear	UP_HK	HOM	ATAC to RNA	4	0.568642
	345	Polarbear	UP_HK	HOM	RNA to ATAC	0	0.662061
	346	Polarbear	UP_HK	HOM	RNA to ATAC	1	0.637393
	347	Polarbear	UP_HK	HOM	RNA to ATAC	2	0.695957
	348	Polarbear	UP_HK	HOM	RNA to ATAC	3	0.653634
	349	Polarbear	UP_HK	HOM	RNA to ATAC	4	0.555507
	350	Polarbear	UP_HK	NMI	ATAC to RNA	0	0.357401
	351	Polarbear	UP_HK	NMI	ATAC to RNA	1	0.427337
	352	Polarbear	UP_HK	NMI	ATAC to RNA	2	0.384115
	353	Polarbear	UP_HK	NMI	ATAC to RNA	3	0.395573
	354	Polarbear	UP_HK	NMI	ATAC to RNA	4	0.406356
	355	Polarbear	UP_HK	NMI	RNA to ATAC	0	0.618202
	356	Polarbear	UP_HK	NMI	RNA to ATAC	1	0.637568
	357	Polarbear	UP_HK	NMI	RNA to ATAC	2	0.672145
	358	Polarbear	UP_HK	NMI	RNA to ATAC	3	0.592204
	359	Polarbear	UP_HK	NMI	RNA to ATAC	4	0.543132
	360	Polarbear	UP_MPMC	AMI	ATAC to RNA	0	0.384424
	361	Polarbear	UP_MPMC	AMI	ATAC to RNA	1	0.36343
	362	Polarbear	UP_MPMC	AMI	ATAC to RNA	2	0.34266
	363	Polarbear	UP_MPMC	AMI	ATAC to RNA	3	0.311981
	364	Polarbear	UP_MPMC	AMI	ATAC to RNA	4	0.565184
	365	Polarbear	UP_MPMC	AMI	RNA to ATAC	0	0.701455
	366	Polarbear	UP_MPMC	AMI	RNA to ATAC	1	0.688072
	367	Polarbear	UP_MPMC	AMI	RNA to ATAC	2	0.723193
	368	Polarbear	UP_MPMC	AMI	RNA to ATAC	3	0.730323
	369	Polarbear	UP_MPMC	AMI	RNA to ATAC	4	0.721851
	370	Polarbear	UP_MPMC	ARI	ATAC to RNA	0	0.148734
	371	Polarbear	UP_MPMC	ARI	ATAC to RNA	1	0.129009
	372	Polarbear	UP_MPMC	ARI	ATAC to RNA	2	0.133595
	373	Polarbear	UP_MPMC	ARI	ATAC to RNA	3	0.105664
	374	Polarbear	UP_MPMC	ARI	ATAC to RNA	4	0.313867
	375	Polarbear	UP_MPMC	ARI	RNA to ATAC	0	0.502075
	376	Polarbear	UP_MPMC	ARI	RNA to ATAC	1	0.47519
	377	Polarbear	UP_MPMC	ARI	RNA to ATAC	2	0.537724
	378	Polarbear	UP_MPMC	ARI	RNA to ATAC	3	0.570018
	379	Polarbear	UP_MPMC	ARI	RNA to ATAC	4	0.523611
	380	Polarbear	UP_MPMC	HOM	ATAC to RNA	0	0.495325
	381	Polarbear	UP_MPMC	HOM	ATAC to RNA	1	0.472832
	382	Polarbear	UP_MPMC	HOM	ATAC to RNA	2	0.448902
	383	Polarbear	UP_MPMC	HOM	ATAC to RNA	3	0.387777
	384	Polarbear	UP_MPMC	HOM	ATAC to RNA	4	0.703723
	385	Polarbear	UP_MPMC	HOM	RNA to ATAC	0	0.810689
	386	Polarbear	UP_MPMC	HOM	RNA to ATAC	1	0.790332
	387	Polarbear	UP_MPMC	HOM	RNA to ATAC	2	0.818708
	388	Polarbear	UP_MPMC	HOM	RNA to ATAC	3	0.83874
	389	Polarbear	UP_MPMC	HOM	RNA to ATAC	4	0.811928
	390	Polarbear	UP_MPMC	NMI	ATAC to RNA	0	0.386754
	391	Polarbear	UP_MPMC	NMI	ATAC to RNA	1	0.365953
	392	Polarbear	UP_MPMC	NMI	ATAC to RNA	2	0.345256
	393	Polarbear	UP_MPMC	NMI	ATAC to RNA	3	0.314255
	394	Polarbear	UP_MPMC	NMI	ATAC to RNA	4	0.566725
	395	Polarbear	UP_MPMC	NMI	RNA to ATAC	0	0.702019
	396	Polarbear	UP_MPMC	NMI	RNA to ATAC	1	0.688654
	397	Polarbear	UP_MPMC	NMI	RNA to ATAC	2	0.723772
	398	Polarbear	UP_MPMC	NMI	RNA to ATAC	3	0.730881
	399	Polarbear	UP_MPMC	NMI	RNA to ATAC	4	0.722381
	400	Polarbear	UP_thymus	AMI	ATAC to RNA	0	0.133661
	401	Polarbear	UP_thymus	AMI	ATAC to RNA	1	0.124798
	402	Polarbear	UP_thymus	AMI	ATAC to RNA	2	0.0933344
	403	Polarbear	UP_thymus	AMI	ATAC to RNA	3	0.144252
	404	Polarbear	UP_thymus	AMI	ATAC to RNA	4	0.119011
	405	Polarbear	UP_thymus	AMI	RNA to ATAC	0	0.117721
	406	Polarbear	UP_thymus	AMI	RNA to ATAC	1	0.131255
	407	Polarbear	UP_thymus	AMI	RNA to ATAC	2	0.0351362
	408	Polarbear	UP_thymus	AMI	RNA to ATAC	3	0.0982372
	409	Polarbear	UP_thymus	AMI	RNA to ATAC	4	0.0212964
	410	Polarbear	UP_thymus	ARI	ATAC to RNA	0	0.0115704
	411	Polarbear	UP_thymus	ARI	ATAC to RNA	1	0.0100125
	412	Polarbear	UP_thymus	ARI	ATAC to RNA	2	0.00596963
	413	Polarbear	UP_thymus	ARI	ATAC to RNA	3	0.0152446
	414	Polarbear	UP_thymus	ARI	ATAC to RNA	4	0.0104312
	415	Polarbear	UP_thymus	ARI	RNA to ATAC	0	0.0283724
	416	Polarbear	UP_thymus	ARI	RNA to ATAC	1	0.04063
	417	Polarbear	UP_thymus	ARI	RNA to ATAC	2	0.0077851
	418	Polarbear	UP_thymus	ARI	RNA to ATAC	3	0.0265611
	419	Polarbear	UP_thymus	ARI	RNA to ATAC	4	0.00343265
	420	Polarbear	UP_thymus	HOM	ATAC to RNA	0	0.644615
	421	Polarbear	UP_thymus	HOM	ATAC to RNA	1	0.659644
	422	Polarbear	UP_thymus	HOM	ATAC to RNA	2	0.437004
	423	Polarbear	UP_thymus	HOM	ATAC to RNA	3	0.715081
	424	Polarbear	UP_thymus	HOM	ATAC to RNA	4	0.622254
	425	Polarbear	UP_thymus	HOM	RNA to ATAC	0	0.360153
	426	Polarbear	UP_thymus	HOM	RNA to ATAC	1	0.377112
	427	Polarbear	UP_thymus	HOM	RNA to ATAC	2	0.103816
	428	Polarbear	UP_thymus	HOM	RNA to ATAC	3	0.264469
	429	Polarbear	UP_thymus	HOM	RNA to ATAC	4	0.0717439
	430	Polarbear	UP_thymus	NMI	ATAC to RNA	0	0.137812
	431	Polarbear	UP_thymus	NMI	ATAC to RNA	1	0.129874
	432	Polarbear	UP_thymus	NMI	ATAC to RNA	2	0.0974843
	433	Polarbear	UP_thymus	NMI	ATAC to RNA	3	0.148111
	434	Polarbear	UP_thymus	NMI	ATAC to RNA	4	0.123712
	435	Polarbear	UP_thymus	NMI	RNA to ATAC	0	0.124571
	436	Polarbear	UP_thymus	NMI	RNA to ATAC	1	0.137482
	437	Polarbear	UP_thymus	NMI	RNA to ATAC	2	0.0417288
	438	Polarbear	UP_thymus	NMI	RNA to ATAC	3	0.104635
	439	Polarbear	UP_thymus	NMI	RNA to ATAC	4	0.0273123
	440	Polarbear	UP_stomach	AMI	ATAC to RNA	0	0.149598
	441	Polarbear	UP_stomach	AMI	ATAC to RNA	1	0.121776
	442	Polarbear	UP_stomach	AMI	ATAC to RNA	2	0.153105
	443	Polarbear	UP_stomach	AMI	ATAC to RNA	3	0.0533555
	444	Polarbear	UP_stomach	AMI	ATAC to RNA	4	0.134429
	445	Polarbear	UP_stomach	AMI	RNA to ATAC	0	0.153115
	446	Polarbear	UP_stomach	AMI	RNA to ATAC	1	0.165927
	447	Polarbear	UP_stomach	AMI	RNA to ATAC	2	0.130135
	448	Polarbear	UP_stomach	AMI	RNA to ATAC	3	-0.000186303
	449	Polarbear	UP_stomach	AMI	RNA to ATAC	4	0.144112
	450	Polarbear	UP_stomach	ARI	ATAC to RNA	0	0.0391248
	451	Polarbear	UP_stomach	ARI	ATAC to RNA	1	0.0278254
	452	Polarbear	UP_stomach	ARI	ATAC to RNA	2	0.0395429
	453	Polarbear	UP_stomach	ARI	ATAC to RNA	3	0.00755708
	454	Polarbear	UP_stomach	ARI	ATAC to RNA	4	0.0344177
	455	Polarbear	UP_stomach	ARI	RNA to ATAC	0	0.0503053
	456	Polarbear	UP_stomach	ARI	RNA to ATAC	1	0.0721705
	457	Polarbear	UP_stomach	ARI	RNA to ATAC	2	0.0519948
	458	Polarbear	UP_stomach	ARI	RNA to ATAC	3	0.000335911
	459	Polarbear	UP_stomach	ARI	RNA to ATAC	4	0.0460375
	460	Polarbear	UP_stomach	HOM	ATAC to RNA	0	0.244072
	461	Polarbear	UP_stomach	HOM	ATAC to RNA	1	0.203717
	462	Polarbear	UP_stomach	HOM	ATAC to RNA	2	0.253
	463	Polarbear	UP_stomach	HOM	ATAC to RNA	3	0.134269
	464	Polarbear	UP_stomach	HOM	ATAC to RNA	4	0.213288
	465	Polarbear	UP_stomach	HOM	RNA to ATAC	0	0.155561
	466	Polarbear	UP_stomach	HOM	RNA to ATAC	1	0.157376
	467	Polarbear	UP_stomach	HOM	RNA to ATAC	2	0.116384
	468	Polarbear	UP_stomach	HOM	RNA to ATAC	3	0.00291196
	469	Polarbear	UP_stomach	HOM	RNA to ATAC	4	0.13811
	470	Polarbear	UP_stomach	NMI	ATAC to RNA	0	0.164834
	471	Polarbear	UP_stomach	NMI	ATAC to RNA	1	0.137913
	472	Polarbear	UP_stomach	NMI	ATAC to RNA	2	0.168241
	473	Polarbear	UP_stomach	NMI	ATAC to RNA	3	0.0805472
	474	Polarbear	UP_stomach	NMI	ATAC to RNA	4	0.147646
	475	Polarbear	UP_stomach	NMI	RNA to ATAC	0	0.157113
	476	Polarbear	UP_stomach	NMI	RNA to ATAC	1	0.169148
	477	Polarbear	UP_stomach	NMI	RNA to ATAC	2	0.132695
	478	Polarbear	UP_stomach	NMI	RNA to ATAC	3	0.00308711
	479	Polarbear	UP_stomach	NMI	RNA to ATAC	4	0.146898
	480	Polarbear	UP_spleen	AMI	ATAC to RNA	0	0.087966
	481	Polarbear	UP_spleen	AMI	ATAC to RNA	1	-0.00420688
	482	Polarbear	UP_spleen	AMI	ATAC to RNA	2	0.00398775
	483	Polarbear	UP_spleen	AMI	ATAC to RNA	3	0.00373506
	484	Polarbear	UP_spleen	AMI	ATAC to RNA	4	-0.0008664
	485	Polarbear	UP_spleen	AMI	RNA to ATAC	0	0.00192724
	486	Polarbear	UP_spleen	AMI	RNA to ATAC	1	0.00704615
	487	Polarbear	UP_spleen	AMI	RNA to ATAC	2	0.000822998
	488	Polarbear	UP_spleen	AMI	RNA to ATAC	3	0.0039543
	489	Polarbear	UP_spleen	AMI	RNA to ATAC	4	0.00664218
	490	Polarbear	UP_spleen	ARI	ATAC to RNA	0	0.033822
	491	Polarbear	UP_spleen	ARI	ATAC to RNA	1	0.000344433
	492	Polarbear	UP_spleen	ARI	ATAC to RNA	2	0.00400177
	493	Polarbear	UP_spleen	ARI	ATAC to RNA	3	0.00601545
	494	Polarbear	UP_spleen	ARI	ATAC to RNA	4	-0.00178905
	495	Polarbear	UP_spleen	ARI	RNA to ATAC	0	-0.000498759
	496	Polarbear	UP_spleen	ARI	RNA to ATAC	1	0.00278043
	497	Polarbear	UP_spleen	ARI	RNA to ATAC	2	0.000555036
	498	Polarbear	UP_spleen	ARI	RNA to ATAC	3	0.000575124
	499	Polarbear	UP_spleen	ARI	RNA to ATAC	4	-0.00613665
	500	Polarbear	UP_spleen	HOM	ATAC to RNA	0	0.167473
	501	Polarbear	UP_spleen	HOM	ATAC to RNA	1	0.0269667
	502	Polarbear	UP_spleen	HOM	ATAC to RNA	2	0.0315074
	503	Polarbear	UP_spleen	HOM	ATAC to RNA	3	0.0316718
	504	Polarbear	UP_spleen	HOM	ATAC to RNA	4	0.0282652
	505	Polarbear	UP_spleen	HOM	RNA to ATAC	0	0.00534672
	506	Polarbear	UP_spleen	HOM	RNA to ATAC	1	0.0100991
	507	Polarbear	UP_spleen	HOM	RNA to ATAC	2	0.00447843
	508	Polarbear	UP_spleen	HOM	RNA to ATAC	3	0.00700823
	509	Polarbear	UP_spleen	HOM	RNA to ATAC	4	0.00967663
	510	Polarbear	UP_spleen	NMI	ATAC to RNA	0	0.107312
	511	Polarbear	UP_spleen	NMI	ATAC to RNA	1	0.0172531
	512	Polarbear	UP_spleen	NMI	ATAC to RNA	2	0.0215337
	513	Polarbear	UP_spleen	NMI	ATAC to RNA	3	0.0214338
	514	Polarbear	UP_spleen	NMI	ATAC to RNA	4	0.0186899
	515	Polarbear	UP_spleen	NMI	RNA to ATAC	0	0.00404703
	516	Polarbear	UP_spleen	NMI	RNA to ATAC	1	0.00863332
	517	Polarbear	UP_spleen	NMI	RNA to ATAC	2	0.00345361
	518	Polarbear	UP_spleen	NMI	RNA to ATAC	3	0.00570873
	519	Polarbear	UP_spleen	NMI	RNA to ATAC	4	0.00819705
	520	Polarbear	UP_pancreas	AMI	ATAC to RNA	0	0.00949946
	521	Polarbear	UP_pancreas	AMI	ATAC to RNA	1	0.141278
	522	Polarbear	UP_pancreas	AMI	ATAC to RNA	2	0.100455
	523	Polarbear	UP_pancreas	AMI	ATAC to RNA	3	0.0683113
	524	Polarbear	UP_pancreas	AMI	ATAC to RNA	4	0.126992
	525	Polarbear	UP_pancreas	AMI	RNA to ATAC	0	0.000765952
	526	Polarbear	UP_pancreas	AMI	RNA to ATAC	1	0.322676
	527	Polarbear	UP_pancreas	AMI	RNA to ATAC	2	0.271396
	528	Polarbear	UP_pancreas	AMI	RNA to ATAC	3	0.290372
	529	Polarbear	UP_pancreas	AMI	RNA to ATAC	4	0.322238
	530	Polarbear	UP_pancreas	ARI	ATAC to RNA	0	0.000403318
	531	Polarbear	UP_pancreas	ARI	ATAC to RNA	1	0.0165307
	532	Polarbear	UP_pancreas	ARI	ATAC to RNA	2	0.014576
	533	Polarbear	UP_pancreas	ARI	ATAC to RNA	3	0.00508673
	534	Polarbear	UP_pancreas	ARI	ATAC to RNA	4	0.0161374
	535	Polarbear	UP_pancreas	ARI	RNA to ATAC	0	-4.04878e-05
	536	Polarbear	UP_pancreas	ARI	RNA to ATAC	1	0.159894
	537	Polarbear	UP_pancreas	ARI	RNA to ATAC	2	0.164089
	538	Polarbear	UP_pancreas	ARI	RNA to ATAC	3	0.170074
	539	Polarbear	UP_pancreas	ARI	RNA to ATAC	4	0.170032
	540	Polarbear	UP_pancreas	HOM	ATAC to RNA	0	0.0335053
	541	Polarbear	UP_pancreas	HOM	ATAC to RNA	1	0.266212
	542	Polarbear	UP_pancreas	HOM	ATAC to RNA	2	0.187002
	543	Polarbear	UP_pancreas	HOM	ATAC to RNA	3	0.146165
	544	Polarbear	UP_pancreas	HOM	ATAC to RNA	4	0.235204
	545	Polarbear	UP_pancreas	HOM	RNA to ATAC	0	0.00226742
	546	Polarbear	UP_pancreas	HOM	RNA to ATAC	1	0.312799
	547	Polarbear	UP_pancreas	HOM	RNA to ATAC	2	0.250406
	548	Polarbear	UP_pancreas	HOM	RNA to ATAC	3	0.259196
	549	Polarbear	UP_pancreas	HOM	RNA to ATAC	4	0.311262
	550	Polarbear	UP_pancreas	NMI	ATAC to RNA	0	0.0199211
	551	Polarbear	UP_pancreas	NMI	ATAC to RNA	1	0.152159
	552	Polarbear	UP_pancreas	NMI	ATAC to RNA	2	0.110786
	553	Polarbear	UP_pancreas	NMI	ATAC to RNA	3	0.0814422
	554	Polarbear	UP_pancreas	NMI	ATAC to RNA	4	0.136986
	555	Polarbear	UP_pancreas	NMI	RNA to ATAC	0	0.0021759
	556	Polarbear	UP_pancreas	NMI	RNA to ATAC	1	0.323424
	557	Polarbear	UP_pancreas	NMI	RNA to ATAC	2	0.272029
	558	Polarbear	UP_pancreas	NMI	RNA to ATAC	3	0.290903
	559	Polarbear	UP_pancreas	NMI	RNA to ATAC	4	0.322895
	560	Polarbear	UP_muscle	AMI	ATAC to RNA	0	0.112309
	561	Polarbear	UP_muscle	AMI	ATAC to RNA	1	0.0593736
	562	Polarbear	UP_muscle	AMI	ATAC to RNA	2	0.129474
	563	Polarbear	UP_muscle	AMI	ATAC to RNA	3	0.153907
	564	Polarbear	UP_muscle	AMI	ATAC to RNA	4	0.007172
	565	Polarbear	UP_muscle	AMI	RNA to ATAC	0	0.110881
	566	Polarbear	UP_muscle	AMI	RNA to ATAC	1	0.0717717
	567	Polarbear	UP_muscle	AMI	RNA to ATAC	2	0.109999
	568	Polarbear	UP_muscle	AMI	RNA to ATAC	3	0.126173
	569	Polarbear	UP_muscle	AMI	RNA to ATAC	4	0.0729563
	570	Polarbear	UP_muscle	ARI	ATAC to RNA	0	0.041951
	571	Polarbear	UP_muscle	ARI	ATAC to RNA	1	0.0258067
	572	Polarbear	UP_muscle	ARI	ATAC to RNA	2	0.0791852
	573	Polarbear	UP_muscle	ARI	ATAC to RNA	3	0.0994853
	574	Polarbear	UP_muscle	ARI	ATAC to RNA	4	0.00136028
	575	Polarbear	UP_muscle	ARI	RNA to ATAC	0	0.052837
	576	Polarbear	UP_muscle	ARI	RNA to ATAC	1	0.0435413
	577	Polarbear	UP_muscle	ARI	RNA to ATAC	2	0.0938882
	578	Polarbear	UP_muscle	ARI	RNA to ATAC	3	0.0664109
	579	Polarbear	UP_muscle	ARI	RNA to ATAC	4	0.040156
	580	Polarbear	UP_muscle	HOM	ATAC to RNA	0	0.0874324
	581	Polarbear	UP_muscle	HOM	ATAC to RNA	1	0.124644
	582	Polarbear	UP_muscle	HOM	ATAC to RNA	2	0.21703
	583	Polarbear	UP_muscle	HOM	ATAC to RNA	3	0.147409
	584	Polarbear	UP_muscle	HOM	ATAC to RNA	4	0.0180799
	585	Polarbear	UP_muscle	HOM	RNA to ATAC	0	0.0633594
	586	Polarbear	UP_muscle	HOM	RNA to ATAC	1	0.15277
	587	Polarbear	UP_muscle	HOM	RNA to ATAC	2	0.189867
	588	Polarbear	UP_muscle	HOM	RNA to ATAC	3	0.189912
	589	Polarbear	UP_muscle	HOM	RNA to ATAC	4	0.104381
	590	Polarbear	UP_muscle	NMI	ATAC to RNA	0	0.119589
	591	Polarbear	UP_muscle	NMI	ATAC to RNA	1	0.0669739
	592	Polarbear	UP_muscle	NMI	ATAC to RNA	2	0.136441
	593	Polarbear	UP_muscle	NMI	ATAC to RNA	3	0.160421
	594	Polarbear	UP_muscle	NMI	ATAC to RNA	4	0.0115259
	595	Polarbear	UP_muscle	NMI	RNA to ATAC	0	0.0731898
	596	Polarbear	UP_muscle	NMI	RNA to ATAC	1	0.0764858
	597	Polarbear	UP_muscle	NMI	RNA to ATAC	2	0.113851
	598	Polarbear	UP_muscle	NMI	RNA to ATAC	3	0.130399
	599	Polarbear	UP_muscle	NMI	RNA to ATAC	4	0.0783341
	600	Polarbear	UP_eye	AMI	ATAC to RNA	0	0.221005
	601	Polarbear	UP_eye	AMI	ATAC to RNA	1	0.178731
	602	Polarbear	UP_eye	AMI	ATAC to RNA	2	0.206276
	603	Polarbear	UP_eye	AMI	ATAC to RNA	3	0.215475
	604	Polarbear	UP_eye	AMI	ATAC to RNA	4	0.212158
	605	Polarbear	UP_eye	AMI	RNA to ATAC	0	0.399652
	606	Polarbear	UP_eye	AMI	RNA to ATAC	1	0.364451
	607	Polarbear	UP_eye	AMI	RNA to ATAC	2	0.388352
	608	Polarbear	UP_eye	AMI	RNA to ATAC	3	0.309547
	609	Polarbear	UP_eye	AMI	RNA to ATAC	4	0.272015
	610	Polarbear	UP_eye	ARI	ATAC to RNA	0	0.0758264
	611	Polarbear	UP_eye	ARI	ATAC to RNA	1	0.0523828
	612	Polarbear	UP_eye	ARI	ATAC to RNA	2	0.0734763
	613	Polarbear	UP_eye	ARI	ATAC to RNA	3	0.0648363
	614	Polarbear	UP_eye	ARI	ATAC to RNA	4	0.0785617
	615	Polarbear	UP_eye	ARI	RNA to ATAC	0	0.241012
	616	Polarbear	UP_eye	ARI	RNA to ATAC	1	0.234278
	617	Polarbear	UP_eye	ARI	RNA to ATAC	2	0.24943
	618	Polarbear	UP_eye	ARI	RNA to ATAC	3	0.194147
	619	Polarbear	UP_eye	ARI	RNA to ATAC	4	0.159678
	620	Polarbear	UP_eye	HOM	ATAC to RNA	0	0.30632
	621	Polarbear	UP_eye	HOM	ATAC to RNA	1	0.253549
	622	Polarbear	UP_eye	HOM	ATAC to RNA	2	0.282991
	623	Polarbear	UP_eye	HOM	ATAC to RNA	3	0.310794
	624	Polarbear	UP_eye	HOM	ATAC to RNA	4	0.295535
	625	Polarbear	UP_eye	HOM	RNA to ATAC	0	0.396564
	626	Polarbear	UP_eye	HOM	RNA to ATAC	1	0.353806
	627	Polarbear	UP_eye	HOM	RNA to ATAC	2	0.385997
	628	Polarbear	UP_eye	HOM	RNA to ATAC	3	0.311424
	629	Polarbear	UP_eye	HOM	RNA to ATAC	4	0.263777
	630	Polarbear	UP_eye	NMI	ATAC to RNA	0	0.22604
	631	Polarbear	UP_eye	NMI	ATAC to RNA	1	0.18417
	632	Polarbear	UP_eye	NMI	ATAC to RNA	2	0.211223
	633	Polarbear	UP_eye	NMI	ATAC to RNA	3	0.221448
	634	Polarbear	UP_eye	NMI	ATAC to RNA	4	0.217201
	635	Polarbear	UP_eye	NMI	RNA to ATAC	0	0.400305
	636	Polarbear	UP_eye	NMI	RNA to ATAC	1	0.365159
	637	Polarbear	UP_eye	NMI	RNA to ATAC	2	0.389016
	638	Polarbear	UP_eye	NMI	RNA to ATAC	3	0.310397
	639	Polarbear	UP_eye	NMI	RNA to ATAC	4	0.27283
	640	JAMIE	UP_HK	AMI	ATAC to RNA	0	0.633087
	641	JAMIE	UP_HK	AMI	ATAC to RNA	1	0.621093
	642	JAMIE	UP_HK	AMI	ATAC to RNA	2	0.640701
	643	JAMIE	UP_HK	AMI	ATAC to RNA	3	0.642027
	644	JAMIE	UP_HK	AMI	ATAC to RNA	4	0.62498
	645	JAMIE	UP_HK	AMI	RNA to ATAC	0	0.719794
	646	JAMIE	UP_HK	AMI	RNA to ATAC	1	0.726196
	647	JAMIE	UP_HK	AMI	RNA to ATAC	2	0.73332
	648	JAMIE	UP_HK	AMI	RNA to ATAC	3	0.731704
	649	JAMIE	UP_HK	AMI	RNA to ATAC	4	0.734414
	650	JAMIE	UP_HK	ARI	ATAC to RNA	0	0.225334
	651	JAMIE	UP_HK	ARI	ATAC to RNA	1	0.215141
	652	JAMIE	UP_HK	ARI	ATAC to RNA	2	0.247145
	653	JAMIE	UP_HK	ARI	ATAC to RNA	3	0.242991
	654	JAMIE	UP_HK	ARI	ATAC to RNA	4	0.22758
	655	JAMIE	UP_HK	ARI	RNA to ATAC	0	0.379613
	656	JAMIE	UP_HK	ARI	RNA to ATAC	1	0.383385
	657	JAMIE	UP_HK	ARI	RNA to ATAC	2	0.425096
	658	JAMIE	UP_HK	ARI	RNA to ATAC	3	0.376727
	659	JAMIE	UP_HK	ARI	RNA to ATAC	4	0.411206
	660	JAMIE	UP_HK	HOM	ATAC to RNA	0	0.90226
	661	JAMIE	UP_HK	HOM	ATAC to RNA	1	0.894412
	662	JAMIE	UP_HK	HOM	ATAC to RNA	2	0.896061
	663	JAMIE	UP_HK	HOM	ATAC to RNA	3	0.906544
	664	JAMIE	UP_HK	HOM	ATAC to RNA	4	0.886541
	665	JAMIE	UP_HK	HOM	RNA to ATAC	0	0.902856
	666	JAMIE	UP_HK	HOM	RNA to ATAC	1	0.909291
	667	JAMIE	UP_HK	HOM	RNA to ATAC	2	0.903031
	668	JAMIE	UP_HK	HOM	RNA to ATAC	3	0.92276
	669	JAMIE	UP_HK	HOM	RNA to ATAC	4	0.919622
	670	JAMIE	UP_HK	NMI	ATAC to RNA	0	0.638527
	671	JAMIE	UP_HK	NMI	ATAC to RNA	1	0.626883
	672	JAMIE	UP_HK	NMI	ATAC to RNA	2	0.645924
	673	JAMIE	UP_HK	NMI	ATAC to RNA	3	0.647312
	674	JAMIE	UP_HK	NMI	ATAC to RNA	4	0.630415
	675	JAMIE	UP_HK	NMI	RNA to ATAC	0	0.724036
	676	JAMIE	UP_HK	NMI	RNA to ATAC	1	0.730284
	677	JAMIE	UP_HK	NMI	RNA to ATAC	2	0.737397
	678	JAMIE	UP_HK	NMI	RNA to ATAC	3	0.735868
	679	JAMIE	UP_HK	NMI	RNA to ATAC	4	0.738384
	680	JAMIE	UP_MPMC	AMI	ATAC to RNA	0	0.8
	681	JAMIE	UP_MPMC	AMI	ATAC to RNA	1	0.8
	682	JAMIE	UP_MPMC	AMI	ATAC to RNA	2	0.8
	683	JAMIE	UP_MPMC	AMI	ATAC to RNA	3	0.8
	684	JAMIE	UP_MPMC	AMI	ATAC to RNA	4	0.8
	685	JAMIE	UP_MPMC	AMI	RNA to ATAC	0	0.8
	686	JAMIE	UP_MPMC	AMI	RNA to ATAC	1	0.8
	687	JAMIE	UP_MPMC	AMI	RNA to ATAC	2	0.8
	688	JAMIE	UP_MPMC	AMI	RNA to ATAC	3	0.8
	689	JAMIE	UP_MPMC	AMI	RNA to ATAC	4	0.8
	690	JAMIE	UP_MPMC	ARI	ATAC to RNA	0	0.8
	691	JAMIE	UP_MPMC	ARI	ATAC to RNA	1	0.8
	692	JAMIE	UP_MPMC	ARI	ATAC to RNA	2	0.8
	693	JAMIE	UP_MPMC	ARI	ATAC to RNA	3	0.8
	694	JAMIE	UP_MPMC	ARI	ATAC to RNA	4	0.8
	695	JAMIE	UP_MPMC	ARI	RNA to ATAC	0	0.8
	696	JAMIE	UP_MPMC	ARI	RNA to ATAC	1	0.8
	697	JAMIE	UP_MPMC	ARI	RNA to ATAC	2	0.8
	698	JAMIE	UP_MPMC	ARI	RNA to ATAC	3	0.8
	699	JAMIE	UP_MPMC	ARI	RNA to ATAC	4	0.8
	700	JAMIE	UP_MPMC	HOM	ATAC to RNA	0	0.8
	701	JAMIE	UP_MPMC	HOM	ATAC to RNA	1	0.8
	702	JAMIE	UP_MPMC	HOM	ATAC to RNA	2	0.8
	703	JAMIE	UP_MPMC	HOM	ATAC to RNA	3	0.8
	704	JAMIE	UP_MPMC	HOM	ATAC to RNA	4	0.8
	705	JAMIE	UP_MPMC	HOM	RNA to ATAC	0	0.8
	706	JAMIE	UP_MPMC	HOM	RNA to ATAC	1	0.8
	707	JAMIE	UP_MPMC	HOM	RNA to ATAC	2	0.8
	708	JAMIE	UP_MPMC	HOM	RNA to ATAC	3	0.8
	709	JAMIE	UP_MPMC	HOM	RNA to ATAC	4	0.8
	710	JAMIE	UP_MPMC	NMI	ATAC to RNA	0	0.8
	711	JAMIE	UP_MPMC	NMI	ATAC to RNA	1	0.8
	712	JAMIE	UP_MPMC	NMI	ATAC to RNA	2	0.8
	713	JAMIE	UP_MPMC	NMI	ATAC to RNA	3	0.8
	714	JAMIE	UP_MPMC	NMI	ATAC to RNA	4	0.8
	715	JAMIE	UP_MPMC	NMI	RNA to ATAC	0	0.8
	716	JAMIE	UP_MPMC	NMI	RNA to ATAC	1	0.8
	717	JAMIE	UP_MPMC	NMI	RNA to ATAC	2	0.8
	718	JAMIE	UP_MPMC	NMI	RNA to ATAC	3	0.8
	719	JAMIE	UP_MPMC	NMI	RNA to ATAC	4	0.8
	720	JAMIE	UP_thymus	AMI	ATAC to RNA	0	0.8
	721	JAMIE	UP_thymus	AMI	ATAC to RNA	1	0.8
	722	JAMIE	UP_thymus	AMI	ATAC to RNA	2	0.8
	723	JAMIE	UP_thymus	AMI	ATAC to RNA	3	0.8
	724	JAMIE	UP_thymus	AMI	ATAC to RNA	4	0.8
	725	JAMIE	UP_thymus	AMI	RNA to ATAC	0	0.8
	726	JAMIE	UP_thymus	AMI	RNA to ATAC	1	0.8
	727	JAMIE	UP_thymus	AMI	RNA to ATAC	2	0.8
	728	JAMIE	UP_thymus	AMI	RNA to ATAC	3	0.8
	729	JAMIE	UP_thymus	AMI	RNA to ATAC	4	0.8
	730	JAMIE	UP_thymus	ARI	ATAC to RNA	0	0.8
	731	JAMIE	UP_thymus	ARI	ATAC to RNA	1	0.8
	732	JAMIE	UP_thymus	ARI	ATAC to RNA	2	0.8
	733	JAMIE	UP_thymus	ARI	ATAC to RNA	3	0.8
	734	JAMIE	UP_thymus	ARI	ATAC to RNA	4	0.8
	735	JAMIE	UP_thymus	ARI	RNA to ATAC	0	0.8
	736	JAMIE	UP_thymus	ARI	RNA to ATAC	1	0.8
	737	JAMIE	UP_thymus	ARI	RNA to ATAC	2	0.8
	738	JAMIE	UP_thymus	ARI	RNA to ATAC	3	0.8
	739	JAMIE	UP_thymus	ARI	RNA to ATAC	4	0.8
	740	JAMIE	UP_thymus	HOM	ATAC to RNA	0	0.8
	741	JAMIE	UP_thymus	HOM	ATAC to RNA	1	0.8
	742	JAMIE	UP_thymus	HOM	ATAC to RNA	2	0.8
	743	JAMIE	UP_thymus	HOM	ATAC to RNA	3	0.8
	744	JAMIE	UP_thymus	HOM	ATAC to RNA	4	0.8
	745	JAMIE	UP_thymus	HOM	RNA to ATAC	0	0.8
	746	JAMIE	UP_thymus	HOM	RNA to ATAC	1	0.8
	747	JAMIE	UP_thymus	HOM	RNA to ATAC	2	0.8
	748	JAMIE	UP_thymus	HOM	RNA to ATAC	3	0.8
	749	JAMIE	UP_thymus	HOM	RNA to ATAC	4	0.8
	750	JAMIE	UP_thymus	NMI	ATAC to RNA	0	0.8
	751	JAMIE	UP_thymus	NMI	ATAC to RNA	1	0.8
	752	JAMIE	UP_thymus	NMI	ATAC to RNA	2	0.8
	753	JAMIE	UP_thymus	NMI	ATAC to RNA	3	0.8
	754	JAMIE	UP_thymus	NMI	ATAC to RNA	4	0.8
	755	JAMIE	UP_thymus	NMI	RNA to ATAC	0	0.8
	756	JAMIE	UP_thymus	NMI	RNA to ATAC	1	0.8
	757	JAMIE	UP_thymus	NMI	RNA to ATAC	2	0.8
	758	JAMIE	UP_thymus	NMI	RNA to ATAC	3	0.8
	759	JAMIE	UP_thymus	NMI	RNA to ATAC	4	0.8
	760	JAMIE	UP_stomach	AMI	ATAC to RNA	0	0.8
	761	JAMIE	UP_stomach	AMI	ATAC to RNA	1	0.8
	762	JAMIE	UP_stomach	AMI	ATAC to RNA	2	0.8
	763	JAMIE	UP_stomach	AMI	ATAC to RNA	3	0.8
	764	JAMIE	UP_stomach	AMI	ATAC to RNA	4	0.8
	765	JAMIE	UP_stomach	AMI	RNA to ATAC	0	0.8
	766	JAMIE	UP_stomach	AMI	RNA to ATAC	1	0.8
	767	JAMIE	UP_stomach	AMI	RNA to ATAC	2	0.8
	768	JAMIE	UP_stomach	AMI	RNA to ATAC	3	0.8
	769	JAMIE	UP_stomach	AMI	RNA to ATAC	4	0.8
	770	JAMIE	UP_stomach	ARI	ATAC to RNA	0	0.8
	771	JAMIE	UP_stomach	ARI	ATAC to RNA	1	0.8
	772	JAMIE	UP_stomach	ARI	ATAC to RNA	2	0.8
	773	JAMIE	UP_stomach	ARI	ATAC to RNA	3	0.8
	774	JAMIE	UP_stomach	ARI	ATAC to RNA	4	0.8
	775	JAMIE	UP_stomach	ARI	RNA to ATAC	0	0.8
	776	JAMIE	UP_stomach	ARI	RNA to ATAC	1	0.8
	777	JAMIE	UP_stomach	ARI	RNA to ATAC	2	0.8
	778	JAMIE	UP_stomach	ARI	RNA to ATAC	3	0.8
	779	JAMIE	UP_stomach	ARI	RNA to ATAC	4	0.8
	780	JAMIE	UP_stomach	HOM	ATAC to RNA	0	0.8
	781	JAMIE	UP_stomach	HOM	ATAC to RNA	1	0.8
	782	JAMIE	UP_stomach	HOM	ATAC to RNA	2	0.8
	783	JAMIE	UP_stomach	HOM	ATAC to RNA	3	0.8
	784	JAMIE	UP_stomach	HOM	ATAC to RNA	4	0.8
	785	JAMIE	UP_stomach	HOM	RNA to ATAC	0	0.8
	786	JAMIE	UP_stomach	HOM	RNA to ATAC	1	0.8
	787	JAMIE	UP_stomach	HOM	RNA to ATAC	2	0.8
	788	JAMIE	UP_stomach	HOM	RNA to ATAC	3	0.8
	789	JAMIE	UP_stomach	HOM	RNA to ATAC	4	0.8
	790	JAMIE	UP_stomach	NMI	ATAC to RNA	0	0.8
	791	JAMIE	UP_stomach	NMI	ATAC to RNA	1	0.8
	792	JAMIE	UP_stomach	NMI	ATAC to RNA	2	0.8
	793	JAMIE	UP_stomach	NMI	ATAC to RNA	3	0.8
	794	JAMIE	UP_stomach	NMI	ATAC to RNA	4	0.8
	795	JAMIE	UP_stomach	NMI	RNA to ATAC	0	0.8
	796	JAMIE	UP_stomach	NMI	RNA to ATAC	1	0.8
	797	JAMIE	UP_stomach	NMI	RNA to ATAC	2	0.8
	798	JAMIE	UP_stomach	NMI	RNA to ATAC	3	0.8
	799	JAMIE	UP_stomach	NMI	RNA to ATAC	4	0.8
	800	JAMIE	UP_spleen	AMI	ATAC to RNA	0	0.8
	801	JAMIE	UP_spleen	AMI	ATAC to RNA	1	0.8
	802	JAMIE	UP_spleen	AMI	ATAC to RNA	2	0.8
	803	JAMIE	UP_spleen	AMI	ATAC to RNA	3	0.8
	804	JAMIE	UP_spleen	AMI	ATAC to RNA	4	0.8
	805	JAMIE	UP_spleen	AMI	RNA to ATAC	0	0.8
	806	JAMIE	UP_spleen	AMI	RNA to ATAC	1	0.8
	807	JAMIE	UP_spleen	AMI	RNA to ATAC	2	0.8
	808	JAMIE	UP_spleen	AMI	RNA to ATAC	3	0.8
	809	JAMIE	UP_spleen	AMI	RNA to ATAC	4	0.8
	810	JAMIE	UP_spleen	ARI	ATAC to RNA	0	0.8
	811	JAMIE	UP_spleen	ARI	ATAC to RNA	1	0.8
	812	JAMIE	UP_spleen	ARI	ATAC to RNA	2	0.8
	813	JAMIE	UP_spleen	ARI	ATAC to RNA	3	0.8
	814	JAMIE	UP_spleen	ARI	ATAC to RNA	4	0.8
	815	JAMIE	UP_spleen	ARI	RNA to ATAC	0	0.8
	816	JAMIE	UP_spleen	ARI	RNA to ATAC	1	0.8
	817	JAMIE	UP_spleen	ARI	RNA to ATAC	2	0.8
	818	JAMIE	UP_spleen	ARI	RNA to ATAC	3	0.8
	819	JAMIE	UP_spleen	ARI	RNA to ATAC	4	0.8
	820	JAMIE	UP_spleen	HOM	ATAC to RNA	0	0.8
	821	JAMIE	UP_spleen	HOM	ATAC to RNA	1	0.8
	822	JAMIE	UP_spleen	HOM	ATAC to RNA	2	0.8
	823	JAMIE	UP_spleen	HOM	ATAC to RNA	3	0.8
	824	JAMIE	UP_spleen	HOM	ATAC to RNA	4	0.8
	825	JAMIE	UP_spleen	HOM	RNA to ATAC	0	0.8
	826	JAMIE	UP_spleen	HOM	RNA to ATAC	1	0.8
	827	JAMIE	UP_spleen	HOM	RNA to ATAC	2	0.8
	828	JAMIE	UP_spleen	HOM	RNA to ATAC	3	0.8
	829	JAMIE	UP_spleen	HOM	RNA to ATAC	4	0.8
	830	JAMIE	UP_spleen	NMI	ATAC to RNA	0	0.8
	831	JAMIE	UP_spleen	NMI	ATAC to RNA	1	0.8
	832	JAMIE	UP_spleen	NMI	ATAC to RNA	2	0.8
	833	JAMIE	UP_spleen	NMI	ATAC to RNA	3	0.8
	834	JAMIE	UP_spleen	NMI	ATAC to RNA	4	0.8
	835	JAMIE	UP_spleen	NMI	RNA to ATAC	0	0.8
	836	JAMIE	UP_spleen	NMI	RNA to ATAC	1	0.8
	837	JAMIE	UP_spleen	NMI	RNA to ATAC	2	0.8
	838	JAMIE	UP_spleen	NMI	RNA to ATAC	3	0.8
	839	JAMIE	UP_spleen	NMI	RNA to ATAC	4	0.8
	840	JAMIE	UP_pancreas	AMI	ATAC to RNA	0	0.8
	841	JAMIE	UP_pancreas	AMI	ATAC to RNA	1	0.8
	842	JAMIE	UP_pancreas	AMI	ATAC to RNA	2	0.8
	843	JAMIE	UP_pancreas	AMI	ATAC to RNA	3	0.8
	844	JAMIE	UP_pancreas	AMI	ATAC to RNA	4	0.8
	845	JAMIE	UP_pancreas	AMI	RNA to ATAC	0	0.8
	846	JAMIE	UP_pancreas	AMI	RNA to ATAC	1	0.8
	847	JAMIE	UP_pancreas	AMI	RNA to ATAC	2	0.8
	848	JAMIE	UP_pancreas	AMI	RNA to ATAC	3	0.8
	849	JAMIE	UP_pancreas	AMI	RNA to ATAC	4	0.8
	850	JAMIE	UP_pancreas	ARI	ATAC to RNA	0	0.8
	851	JAMIE	UP_pancreas	ARI	ATAC to RNA	1	0.8
	852	JAMIE	UP_pancreas	ARI	ATAC to RNA	2	0.8
	853	JAMIE	UP_pancreas	ARI	ATAC to RNA	3	0.8
	854	JAMIE	UP_pancreas	ARI	ATAC to RNA	4	0.8
	855	JAMIE	UP_pancreas	ARI	RNA to ATAC	0	0.8
	856	JAMIE	UP_pancreas	ARI	RNA to ATAC	1	0.8
	857	JAMIE	UP_pancreas	ARI	RNA to ATAC	2	0.8
	858	JAMIE	UP_pancreas	ARI	RNA to ATAC	3	0.8
	859	JAMIE	UP_pancreas	ARI	RNA to ATAC	4	0.8
	860	JAMIE	UP_pancreas	HOM	ATAC to RNA	0	0.8
	861	JAMIE	UP_pancreas	HOM	ATAC to RNA	1	0.8
	862	JAMIE	UP_pancreas	HOM	ATAC to RNA	2	0.8
	863	JAMIE	UP_pancreas	HOM	ATAC to RNA	3	0.8
	864	JAMIE	UP_pancreas	HOM	ATAC to RNA	4	0.8
	865	JAMIE	UP_pancreas	HOM	RNA to ATAC	0	0.8
	866	JAMIE	UP_pancreas	HOM	RNA to ATAC	1	0.8
	867	JAMIE	UP_pancreas	HOM	RNA to ATAC	2	0.8
	868	JAMIE	UP_pancreas	HOM	RNA to ATAC	3	0.8
	869	JAMIE	UP_pancreas	HOM	RNA to ATAC	4	0.8
	870	JAMIE	UP_pancreas	NMI	ATAC to RNA	0	0.8
	871	JAMIE	UP_pancreas	NMI	ATAC to RNA	1	0.8
	872	JAMIE	UP_pancreas	NMI	ATAC to RNA	2	0.8
	873	JAMIE	UP_pancreas	NMI	ATAC to RNA	3	0.8
	874	JAMIE	UP_pancreas	NMI	ATAC to RNA	4	0.8
	875	JAMIE	UP_pancreas	NMI	RNA to ATAC	0	0.8
	876	JAMIE	UP_pancreas	NMI	RNA to ATAC	1	0.8
	877	JAMIE	UP_pancreas	NMI	RNA to ATAC	2	0.8
	878	JAMIE	UP_pancreas	NMI	RNA to ATAC	3	0.8
	879	JAMIE	UP_pancreas	NMI	RNA to ATAC	4	0.8
	880	JAMIE	UP_muscle	AMI	ATAC to RNA	0	0.8
	881	JAMIE	UP_muscle	AMI	ATAC to RNA	1	0.8
	882	JAMIE	UP_muscle	AMI	ATAC to RNA	2	0.8
	883	JAMIE	UP_muscle	AMI	ATAC to RNA	3	0.8
	884	JAMIE	UP_muscle	AMI	ATAC to RNA	4	0.8
	885	JAMIE	UP_muscle	AMI	RNA to ATAC	0	0.8
	886	JAMIE	UP_muscle	AMI	RNA to ATAC	1	0.8
	887	JAMIE	UP_muscle	AMI	RNA to ATAC	2	0.8
	888	JAMIE	UP_muscle	AMI	RNA to ATAC	3	0.8
	889	JAMIE	UP_muscle	AMI	RNA to ATAC	4	0.8
	890	JAMIE	UP_muscle	ARI	ATAC to RNA	0	0.8
	891	JAMIE	UP_muscle	ARI	ATAC to RNA	1	0.8
	892	JAMIE	UP_muscle	ARI	ATAC to RNA	2	0.8
	893	JAMIE	UP_muscle	ARI	ATAC to RNA	3	0.8
	894	JAMIE	UP_muscle	ARI	ATAC to RNA	4	0.8
	895	JAMIE	UP_muscle	ARI	RNA to ATAC	0	0.8
	896	JAMIE	UP_muscle	ARI	RNA to ATAC	1	0.8
	897	JAMIE	UP_muscle	ARI	RNA to ATAC	2	0.8
	898	JAMIE	UP_muscle	ARI	RNA to ATAC	3	0.8
	899	JAMIE	UP_muscle	ARI	RNA to ATAC	4	0.8
	900	JAMIE	UP_muscle	HOM	ATAC to RNA	0	0.8
	901	JAMIE	UP_muscle	HOM	ATAC to RNA	1	0.8
	902	JAMIE	UP_muscle	HOM	ATAC to RNA	2	0.8
	903	JAMIE	UP_muscle	HOM	ATAC to RNA	3	0.8
	904	JAMIE	UP_muscle	HOM	ATAC to RNA	4	0.8
	905	JAMIE	UP_muscle	HOM	RNA to ATAC	0	0.8
	906	JAMIE	UP_muscle	HOM	RNA to ATAC	1	0.8
	907	JAMIE	UP_muscle	HOM	RNA to ATAC	2	0.8
	908	JAMIE	UP_muscle	HOM	RNA to ATAC	3	0.8
	909	JAMIE	UP_muscle	HOM	RNA to ATAC	4	0.8
	910	JAMIE	UP_muscle	NMI	ATAC to RNA	0	0.8
	911	JAMIE	UP_muscle	NMI	ATAC to RNA	1	0.8
	912	JAMIE	UP_muscle	NMI	ATAC to RNA	2	0.8
	913	JAMIE	UP_muscle	NMI	ATAC to RNA	3	0.8
	914	JAMIE	UP_muscle	NMI	ATAC to RNA	4	0.8
	915	JAMIE	UP_muscle	NMI	RNA to ATAC	0	0.8
	916	JAMIE	UP_muscle	NMI	RNA to ATAC	1	0.8
	917	JAMIE	UP_muscle	NMI	RNA to ATAC	2	0.8
	918	JAMIE	UP_muscle	NMI	RNA to ATAC	3	0.8
	919	JAMIE	UP_muscle	NMI	RNA to ATAC	4	0.8
	920	JAMIE	UP_eye	AMI	ATAC to RNA	0	0.8
	921	JAMIE	UP_eye	AMI	ATAC to RNA	1	0.8
	922	JAMIE	UP_eye	AMI	ATAC to RNA	2	0.8
	923	JAMIE	UP_eye	AMI	ATAC to RNA	3	0.8
	924	JAMIE	UP_eye	AMI	ATAC to RNA	4	0.8
	925	JAMIE	UP_eye	AMI	RNA to ATAC	0	0.8
	926	JAMIE	UP_eye	AMI	RNA to ATAC	1	0.8
	927	JAMIE	UP_eye	AMI	RNA to ATAC	2	0.8
	928	JAMIE	UP_eye	AMI	RNA to ATAC	3	0.8
	929	JAMIE	UP_eye	AMI	RNA to ATAC	4	0.8
	930	JAMIE	UP_eye	ARI	ATAC to RNA	0	0.8
	931	JAMIE	UP_eye	ARI	ATAC to RNA	1	0.8
	932	JAMIE	UP_eye	ARI	ATAC to RNA	2	0.8
	933	JAMIE	UP_eye	ARI	ATAC to RNA	3	0.8
	934	JAMIE	UP_eye	ARI	ATAC to RNA	4	0.8
	935	JAMIE	UP_eye	ARI	RNA to ATAC	0	0.8
	936	JAMIE	UP_eye	ARI	RNA to ATAC	1	0.8
	937	JAMIE	UP_eye	ARI	RNA to ATAC	2	0.8
	938	JAMIE	UP_eye	ARI	RNA to ATAC	3	0.8
	939	JAMIE	UP_eye	ARI	RNA to ATAC	4	0.8
	940	JAMIE	UP_eye	HOM	ATAC to RNA	0	0.8
	941	JAMIE	UP_eye	HOM	ATAC to RNA	1	0.8
	942	JAMIE	UP_eye	HOM	ATAC to RNA	2	0.8
	943	JAMIE	UP_eye	HOM	ATAC to RNA	3	0.8
	944	JAMIE	UP_eye	HOM	ATAC to RNA	4	0.8
	945	JAMIE	UP_eye	HOM	RNA to ATAC	0	0.8
	946	JAMIE	UP_eye	HOM	RNA to ATAC	1	0.8
	947	JAMIE	UP_eye	HOM	RNA to ATAC	2	0.8
	948	JAMIE	UP_eye	HOM	RNA to ATAC	3	0.8
	949	JAMIE	UP_eye	HOM	RNA to ATAC	4	0.8
	950	JAMIE	UP_eye	NMI	ATAC to RNA	0	0.8
	951	JAMIE	UP_eye	NMI	ATAC to RNA	1	0.8
	952	JAMIE	UP_eye	NMI	ATAC to RNA	2	0.8
	953	JAMIE	UP_eye	NMI	ATAC to RNA	3	0.8
	954	JAMIE	UP_eye	NMI	ATAC to RNA	4	0.8
	955	JAMIE	UP_eye	NMI	RNA to ATAC	0	0.8
	956	JAMIE	UP_eye	NMI	RNA to ATAC	1	0.8
	957	JAMIE	UP_eye	NMI	RNA to ATAC	2	0.8
	958	JAMIE	UP_eye	NMI	RNA to ATAC	3	0.8
	959	JAMIE	UP_eye	NMI	RNA to ATAC	4	0.8
	960	scButterfly-T	UP_HK	AMI	ATAC to RNA	0	0.661476
	961	scButterfly-T	UP_HK	AMI	ATAC to RNA	1	0.657654
	962	scButterfly-T	UP_HK	AMI	ATAC to RNA	2	0.655958
	963	scButterfly-T	UP_HK	AMI	ATAC to RNA	3	0.656554
	964	scButterfly-T	UP_HK	AMI	ATAC to RNA	4	0.647542
	965	scButterfly-T	UP_HK	AMI	RNA to ATAC	0	0.746583
	966	scButterfly-T	UP_HK	AMI	RNA to ATAC	1	0.73729
	967	scButterfly-T	UP_HK	AMI	RNA to ATAC	2	0.736648
	968	scButterfly-T	UP_HK	AMI	RNA to ATAC	3	0.750947
	969	scButterfly-T	UP_HK	AMI	RNA to ATAC	4	0.735495
	970	scButterfly-T	UP_HK	ARI	ATAC to RNA	0	0.268448
	971	scButterfly-T	UP_HK	ARI	ATAC to RNA	1	0.27906
	972	scButterfly-T	UP_HK	ARI	ATAC to RNA	2	0.257992
	973	scButterfly-T	UP_HK	ARI	ATAC to RNA	3	0.248535
	974	scButterfly-T	UP_HK	ARI	ATAC to RNA	4	0.256628
	975	scButterfly-T	UP_HK	ARI	RNA to ATAC	0	0.393623
	976	scButterfly-T	UP_HK	ARI	RNA to ATAC	1	0.377331
	977	scButterfly-T	UP_HK	ARI	RNA to ATAC	2	0.388772
	978	scButterfly-T	UP_HK	ARI	RNA to ATAC	3	0.381134
	979	scButterfly-T	UP_HK	ARI	RNA to ATAC	4	0.36268
	980	scButterfly-T	UP_HK	HOM	ATAC to RNA	0	0.906655
	981	scButterfly-T	UP_HK	HOM	ATAC to RNA	1	0.900788
	982	scButterfly-T	UP_HK	HOM	ATAC to RNA	2	0.909438
	983	scButterfly-T	UP_HK	HOM	ATAC to RNA	3	0.915388
	984	scButterfly-T	UP_HK	HOM	ATAC to RNA	4	0.896103
	985	scButterfly-T	UP_HK	HOM	RNA to ATAC	0	0.94053
	986	scButterfly-T	UP_HK	HOM	RNA to ATAC	1	0.931326
	987	scButterfly-T	UP_HK	HOM	RNA to ATAC	2	0.92297
	988	scButterfly-T	UP_HK	HOM	RNA to ATAC	3	0.945172
	989	scButterfly-T	UP_HK	HOM	RNA to ATAC	4	0.941435
	990	scButterfly-T	UP_HK	NMI	ATAC to RNA	0	0.665916
	991	scButterfly-T	UP_HK	NMI	ATAC to RNA	1	0.662169
	992	scButterfly-T	UP_HK	NMI	ATAC to RNA	2	0.660808
	993	scButterfly-T	UP_HK	NMI	ATAC to RNA	3	0.661293
	994	scButterfly-T	UP_HK	NMI	ATAC to RNA	4	0.652297
	995	scButterfly-T	UP_HK	NMI	RNA to ATAC	0	0.750548
	996	scButterfly-T	UP_HK	NMI	RNA to ATAC	1	0.741336
	997	scButterfly-T	UP_HK	NMI	RNA to ATAC	2	0.740605
	998	scButterfly-T	UP_HK	NMI	RNA to ATAC	3	0.754796
	999	scButterfly-T	UP_HK	NMI	RNA to ATAC	4	0.739679
	1000	scButterfly-T	UP_MPMC	AMI	ATAC to RNA	0	0.686631
	1001	scButterfly-T	UP_MPMC	AMI	ATAC to RNA	1	0.681008
	1002	scButterfly-T	UP_MPMC	AMI	ATAC to RNA	2	0.67655
	1003	scButterfly-T	UP_MPMC	AMI	ATAC to RNA	3	0.70007
	1004	scButterfly-T	UP_MPMC	AMI	ATAC to RNA	4	0.680064
	1005	scButterfly-T	UP_MPMC	AMI	RNA to ATAC	0	0.679892
	1006	scButterfly-T	UP_MPMC	AMI	RNA to ATAC	1	0.676468
	1007	scButterfly-T	UP_MPMC	AMI	RNA to ATAC	2	0.684
	1008	scButterfly-T	UP_MPMC	AMI	RNA to ATAC	3	0.668369
	1009	scButterfly-T	UP_MPMC	AMI	RNA to ATAC	4	0.673253
	1010	scButterfly-T	UP_MPMC	ARI	ATAC to RNA	0	0.321805
	1011	scButterfly-T	UP_MPMC	ARI	ATAC to RNA	1	0.297783
	1012	scButterfly-T	UP_MPMC	ARI	ATAC to RNA	2	0.285723
	1013	scButterfly-T	UP_MPMC	ARI	ATAC to RNA	3	0.343037
	1014	scButterfly-T	UP_MPMC	ARI	ATAC to RNA	4	0.304658
	1015	scButterfly-T	UP_MPMC	ARI	RNA to ATAC	0	0.258299
	1016	scButterfly-T	UP_MPMC	ARI	RNA to ATAC	1	0.25406
	1017	scButterfly-T	UP_MPMC	ARI	RNA to ATAC	2	0.254856
	1018	scButterfly-T	UP_MPMC	ARI	RNA to ATAC	3	0.232073
	1019	scButterfly-T	UP_MPMC	ARI	RNA to ATAC	4	0.245167
	1020	scButterfly-T	UP_MPMC	HOM	ATAC to RNA	0	0.896775
	1021	scButterfly-T	UP_MPMC	HOM	ATAC to RNA	1	0.906832
	1022	scButterfly-T	UP_MPMC	HOM	ATAC to RNA	2	0.908266
	1023	scButterfly-T	UP_MPMC	HOM	ATAC to RNA	3	0.907514
	1024	scButterfly-T	UP_MPMC	HOM	ATAC to RNA	4	0.9025
	1025	scButterfly-T	UP_MPMC	HOM	RNA to ATAC	0	0.967542
	1026	scButterfly-T	UP_MPMC	HOM	RNA to ATAC	1	0.967155
	1027	scButterfly-T	UP_MPMC	HOM	RNA to ATAC	2	0.974471
	1028	scButterfly-T	UP_MPMC	HOM	RNA to ATAC	3	0.971097
	1029	scButterfly-T	UP_MPMC	HOM	RNA to ATAC	4	0.972606
	1030	scButterfly-T	UP_MPMC	NMI	ATAC to RNA	0	0.687915
	1031	scButterfly-T	UP_MPMC	NMI	ATAC to RNA	1	0.682416
	1032	scButterfly-T	UP_MPMC	NMI	ATAC to RNA	2	0.67803
	1033	scButterfly-T	UP_MPMC	NMI	ATAC to RNA	3	0.701357
	1034	scButterfly-T	UP_MPMC	NMI	ATAC to RNA	4	0.681487
	1035	scButterfly-T	UP_MPMC	NMI	RNA to ATAC	0	0.681178
	1036	scButterfly-T	UP_MPMC	NMI	RNA to ATAC	1	0.677848
	1037	scButterfly-T	UP_MPMC	NMI	RNA to ATAC	2	0.685348
	1038	scButterfly-T	UP_MPMC	NMI	RNA to ATAC	3	0.669847
	1039	scButterfly-T	UP_MPMC	NMI	RNA to ATAC	4	0.674763
	1040	scButterfly-T	UP_thymus	AMI	ATAC to RNA	0	0.17869
	1041	scButterfly-T	UP_thymus	AMI	ATAC to RNA	1	0.165023
	1042	scButterfly-T	UP_thymus	AMI	ATAC to RNA	2	0.166276
	1043	scButterfly-T	UP_thymus	AMI	ATAC to RNA	3	0.149535
	1044	scButterfly-T	UP_thymus	AMI	ATAC to RNA	4	0.174268
	1045	scButterfly-T	UP_thymus	AMI	RNA to ATAC	0	0.214928
	1046	scButterfly-T	UP_thymus	AMI	RNA to ATAC	1	0.178194
	1047	scButterfly-T	UP_thymus	AMI	RNA to ATAC	2	0.225131
	1048	scButterfly-T	UP_thymus	AMI	RNA to ATAC	3	0.22083
	1049	scButterfly-T	UP_thymus	AMI	RNA to ATAC	4	0.205638
	1050	scButterfly-T	UP_thymus	ARI	ATAC to RNA	0	0.016433
	1051	scButterfly-T	UP_thymus	ARI	ATAC to RNA	1	0.016857
	1052	scButterfly-T	UP_thymus	ARI	ATAC to RNA	2	0.0148835
	1053	scButterfly-T	UP_thymus	ARI	ATAC to RNA	3	0.0129074
	1054	scButterfly-T	UP_thymus	ARI	ATAC to RNA	4	0.0156919
	1055	scButterfly-T	UP_thymus	ARI	RNA to ATAC	0	0.0314404
	1056	scButterfly-T	UP_thymus	ARI	RNA to ATAC	1	0.0185415
	1057	scButterfly-T	UP_thymus	ARI	RNA to ATAC	2	0.0292832
	1058	scButterfly-T	UP_thymus	ARI	RNA to ATAC	3	0.0320639
	1059	scButterfly-T	UP_thymus	ARI	RNA to ATAC	4	0.0215928
	1060	scButterfly-T	UP_thymus	HOM	ATAC to RNA	0	0.862877
	1061	scButterfly-T	UP_thymus	HOM	ATAC to RNA	1	0.783215
	1062	scButterfly-T	UP_thymus	HOM	ATAC to RNA	2	0.760286
	1063	scButterfly-T	UP_thymus	HOM	ATAC to RNA	3	0.755622
	1064	scButterfly-T	UP_thymus	HOM	ATAC to RNA	4	0.870508
	1065	scButterfly-T	UP_thymus	HOM	RNA to ATAC	0	0.789902
	1066	scButterfly-T	UP_thymus	HOM	RNA to ATAC	1	0.740216
	1067	scButterfly-T	UP_thymus	HOM	RNA to ATAC	2	0.800775
	1068	scButterfly-T	UP_thymus	HOM	RNA to ATAC	3	0.761949
	1069	scButterfly-T	UP_thymus	HOM	RNA to ATAC	4	0.829455
	1070	scButterfly-T	UP_thymus	NMI	ATAC to RNA	0	0.182779
	1071	scButterfly-T	UP_thymus	NMI	ATAC to RNA	1	0.168775
	1072	scButterfly-T	UP_thymus	NMI	ATAC to RNA	2	0.170097
	1073	scButterfly-T	UP_thymus	NMI	ATAC to RNA	3	0.153702
	1074	scButterfly-T	UP_thymus	NMI	ATAC to RNA	4	0.178425
	1075	scButterfly-T	UP_thymus	NMI	RNA to ATAC	0	0.224455
	1076	scButterfly-T	UP_thymus	NMI	RNA to ATAC	1	0.190278
	1077	scButterfly-T	UP_thymus	NMI	RNA to ATAC	2	0.235696
	1078	scButterfly-T	UP_thymus	NMI	RNA to ATAC	3	0.230611
	1079	scButterfly-T	UP_thymus	NMI	RNA to ATAC	4	0.21789
	1080	scButterfly-T	UP_stomach	AMI	ATAC to RNA	0	0.278835
	1081	scButterfly-T	UP_stomach	AMI	ATAC to RNA	1	0.28835
	1082	scButterfly-T	UP_stomach	AMI	ATAC to RNA	2	0.209038
	1083	scButterfly-T	UP_stomach	AMI	ATAC to RNA	3	0.289238
	1084	scButterfly-T	UP_stomach	AMI	ATAC to RNA	4	0.280386
	1085	scButterfly-T	UP_stomach	AMI	RNA to ATAC	0	0.368803
	1086	scButterfly-T	UP_stomach	AMI	RNA to ATAC	1	0.370307
	1087	scButterfly-T	UP_stomach	AMI	RNA to ATAC	2	0.335138
	1088	scButterfly-T	UP_stomach	AMI	RNA to ATAC	3	0.396259
	1089	scButterfly-T	UP_stomach	AMI	RNA to ATAC	4	0.420442
	1090	scButterfly-T	UP_stomach	ARI	ATAC to RNA	0	0.134185
	1091	scButterfly-T	UP_stomach	ARI	ATAC to RNA	1	0.126986
	1092	scButterfly-T	UP_stomach	ARI	ATAC to RNA	2	0.100225
	1093	scButterfly-T	UP_stomach	ARI	ATAC to RNA	3	0.14319
	1094	scButterfly-T	UP_stomach	ARI	ATAC to RNA	4	0.156188
	1095	scButterfly-T	UP_stomach	ARI	RNA to ATAC	0	0.115247
	1096	scButterfly-T	UP_stomach	ARI	RNA to ATAC	1	0.107832
	1097	scButterfly-T	UP_stomach	ARI	RNA to ATAC	2	0.120601
	1098	scButterfly-T	UP_stomach	ARI	RNA to ATAC	3	0.129857
	1099	scButterfly-T	UP_stomach	ARI	RNA to ATAC	4	0.156662
	1100	scButterfly-T	UP_stomach	HOM	ATAC to RNA	0	0.380943
	1101	scButterfly-T	UP_stomach	HOM	ATAC to RNA	1	0.401724
	1102	scButterfly-T	UP_stomach	HOM	ATAC to RNA	2	0.302877
	1103	scButterfly-T	UP_stomach	HOM	ATAC to RNA	3	0.40213
	1104	scButterfly-T	UP_stomach	HOM	ATAC to RNA	4	0.394429
	1105	scButterfly-T	UP_stomach	HOM	RNA to ATAC	0	0.516619
	1106	scButterfly-T	UP_stomach	HOM	RNA to ATAC	1	0.530223
	1107	scButterfly-T	UP_stomach	HOM	RNA to ATAC	2	0.443728
	1108	scButterfly-T	UP_stomach	HOM	RNA to ATAC	3	0.541945
	1109	scButterfly-T	UP_stomach	HOM	RNA to ATAC	4	0.566649
	1110	scButterfly-T	UP_stomach	NMI	ATAC to RNA	0	0.299794
	1111	scButterfly-T	UP_stomach	NMI	ATAC to RNA	1	0.309307
	1112	scButterfly-T	UP_stomach	NMI	ATAC to RNA	2	0.23352
	1113	scButterfly-T	UP_stomach	NMI	ATAC to RNA	3	0.310433
	1114	scButterfly-T	UP_stomach	NMI	ATAC to RNA	4	0.304184
	1115	scButterfly-T	UP_stomach	NMI	RNA to ATAC	0	0.391545
	1116	scButterfly-T	UP_stomach	NMI	RNA to ATAC	1	0.395664
	1117	scButterfly-T	UP_stomach	NMI	RNA to ATAC	2	0.354272
	1118	scButterfly-T	UP_stomach	NMI	RNA to ATAC	3	0.4176
	1119	scButterfly-T	UP_stomach	NMI	RNA to ATAC	4	0.440568
	1120	scButterfly-T	UP_spleen	AMI	ATAC to RNA	0	0.424426
	1121	scButterfly-T	UP_spleen	AMI	ATAC to RNA	1	0.38844
	1122	scButterfly-T	UP_spleen	AMI	ATAC to RNA	2	0.404318
	1123	scButterfly-T	UP_spleen	AMI	ATAC to RNA	3	0.369078
	1124	scButterfly-T	UP_spleen	AMI	ATAC to RNA	4	0.41843
	1125	scButterfly-T	UP_spleen	AMI	RNA to ATAC	0	0.427486
	1126	scButterfly-T	UP_spleen	AMI	RNA to ATAC	1	0.425777
	1127	scButterfly-T	UP_spleen	AMI	RNA to ATAC	2	0.420119
	1128	scButterfly-T	UP_spleen	AMI	RNA to ATAC	3	0.412071
	1129	scButterfly-T	UP_spleen	AMI	RNA to ATAC	4	0.394213
	1130	scButterfly-T	UP_spleen	ARI	ATAC to RNA	0	0.1518
	1131	scButterfly-T	UP_spleen	ARI	ATAC to RNA	1	0.126905
	1132	scButterfly-T	UP_spleen	ARI	ATAC to RNA	2	0.140115
	1133	scButterfly-T	UP_spleen	ARI	ATAC to RNA	3	0.101753
	1134	scButterfly-T	UP_spleen	ARI	ATAC to RNA	4	0.110566
	1135	scButterfly-T	UP_spleen	ARI	RNA to ATAC	0	0.120783
	1136	scButterfly-T	UP_spleen	ARI	RNA to ATAC	1	0.112134
	1137	scButterfly-T	UP_spleen	ARI	RNA to ATAC	2	0.124147
	1138	scButterfly-T	UP_spleen	ARI	RNA to ATAC	3	0.117943
	1139	scButterfly-T	UP_spleen	ARI	RNA to ATAC	4	0.113451
	1140	scButterfly-T	UP_spleen	HOM	ATAC to RNA	0	0.725607
	1141	scButterfly-T	UP_spleen	HOM	ATAC to RNA	1	0.693152
	1142	scButterfly-T	UP_spleen	HOM	ATAC to RNA	2	0.732053
	1143	scButterfly-T	UP_spleen	HOM	ATAC to RNA	3	0.717138
	1144	scButterfly-T	UP_spleen	HOM	ATAC to RNA	4	0.792387
	1145	scButterfly-T	UP_spleen	HOM	RNA to ATAC	0	0.660978
	1146	scButterfly-T	UP_spleen	HOM	RNA to ATAC	1	0.670846
	1147	scButterfly-T	UP_spleen	HOM	RNA to ATAC	2	0.652908
	1148	scButterfly-T	UP_spleen	HOM	RNA to ATAC	3	0.636452
	1149	scButterfly-T	UP_spleen	HOM	RNA to ATAC	4	0.605134
	1150	scButterfly-T	UP_spleen	NMI	ATAC to RNA	0	0.440014
	1151	scButterfly-T	UP_spleen	NMI	ATAC to RNA	1	0.406189
	1152	scButterfly-T	UP_spleen	NMI	ATAC to RNA	2	0.42289
	1153	scButterfly-T	UP_spleen	NMI	ATAC to RNA	3	0.39005
	1154	scButterfly-T	UP_spleen	NMI	ATAC to RNA	4	0.437063
	1155	scButterfly-T	UP_spleen	NMI	RNA to ATAC	0	0.439174
	1156	scButterfly-T	UP_spleen	NMI	RNA to ATAC	1	0.438474
	1157	scButterfly-T	UP_spleen	NMI	RNA to ATAC	2	0.432153
	1158	scButterfly-T	UP_spleen	NMI	RNA to ATAC	3	0.424171
	1159	scButterfly-T	UP_spleen	NMI	RNA to ATAC	4	0.405711
	1160	scButterfly-T	UP_pancreas	AMI	ATAC to RNA	0	0.390065
	1161	scButterfly-T	UP_pancreas	AMI	ATAC to RNA	1	0.391009
	1162	scButterfly-T	UP_pancreas	AMI	ATAC to RNA	2	0.366832
	1163	scButterfly-T	UP_pancreas	AMI	ATAC to RNA	3	0.35772
	1164	scButterfly-T	UP_pancreas	AMI	ATAC to RNA	4	0.393394
	1165	scButterfly-T	UP_pancreas	AMI	RNA to ATAC	0	0.598087
	1166	scButterfly-T	UP_pancreas	AMI	RNA to ATAC	1	0.58457
	1167	scButterfly-T	UP_pancreas	AMI	RNA to ATAC	2	0.593626
	1168	scButterfly-T	UP_pancreas	AMI	RNA to ATAC	3	0.590183
	1169	scButterfly-T	UP_pancreas	AMI	RNA to ATAC	4	0.596648
	1170	scButterfly-T	UP_pancreas	ARI	ATAC to RNA	0	0.164937
	1171	scButterfly-T	UP_pancreas	ARI	ATAC to RNA	1	0.173717
	1172	scButterfly-T	UP_pancreas	ARI	ATAC to RNA	2	0.185925
	1173	scButterfly-T	UP_pancreas	ARI	ATAC to RNA	3	0.163291
	1174	scButterfly-T	UP_pancreas	ARI	ATAC to RNA	4	0.203998
	1175	scButterfly-T	UP_pancreas	ARI	RNA to ATAC	0	0.232631
	1176	scButterfly-T	UP_pancreas	ARI	RNA to ATAC	1	0.216973
	1177	scButterfly-T	UP_pancreas	ARI	RNA to ATAC	2	0.235761
	1178	scButterfly-T	UP_pancreas	ARI	RNA to ATAC	3	0.220779
	1179	scButterfly-T	UP_pancreas	ARI	RNA to ATAC	4	0.244761
	1180	scButterfly-T	UP_pancreas	HOM	ATAC to RNA	0	0.548047
	1181	scButterfly-T	UP_pancreas	HOM	ATAC to RNA	1	0.558414
	1182	scButterfly-T	UP_pancreas	HOM	ATAC to RNA	2	0.502236
	1183	scButterfly-T	UP_pancreas	HOM	ATAC to RNA	3	0.499769
	1184	scButterfly-T	UP_pancreas	HOM	ATAC to RNA	4	0.520676
	1185	scButterfly-T	UP_pancreas	HOM	RNA to ATAC	0	0.795545
	1186	scButterfly-T	UP_pancreas	HOM	RNA to ATAC	1	0.782085
	1187	scButterfly-T	UP_pancreas	HOM	RNA to ATAC	2	0.788363
	1188	scButterfly-T	UP_pancreas	HOM	RNA to ATAC	3	0.782199
	1189	scButterfly-T	UP_pancreas	HOM	RNA to ATAC	4	0.78092
	1190	scButterfly-T	UP_pancreas	NMI	ATAC to RNA	0	0.406194
	1191	scButterfly-T	UP_pancreas	NMI	ATAC to RNA	1	0.407134
	1192	scButterfly-T	UP_pancreas	NMI	ATAC to RNA	2	0.381903
	1193	scButterfly-T	UP_pancreas	NMI	ATAC to RNA	3	0.374617
	1194	scButterfly-T	UP_pancreas	NMI	ATAC to RNA	4	0.40644
	1195	scButterfly-T	UP_pancreas	NMI	RNA to ATAC	0	0.60173
	1196	scButterfly-T	UP_pancreas	NMI	RNA to ATAC	1	0.588653
	1197	scButterfly-T	UP_pancreas	NMI	RNA to ATAC	2	0.59744
	1198	scButterfly-T	UP_pancreas	NMI	RNA to ATAC	3	0.594048
	1199	scButterfly-T	UP_pancreas	NMI	RNA to ATAC	4	0.600293
	1200	scButterfly-T	UP_muscle	AMI	ATAC to RNA	0	0.41433
	1201	scButterfly-T	UP_muscle	AMI	ATAC to RNA	1	0.441384
	1202	scButterfly-T	UP_muscle	AMI	ATAC to RNA	2	0.448355
	1203	scButterfly-T	UP_muscle	AMI	ATAC to RNA	3	0.437552
	1204	scButterfly-T	UP_muscle	AMI	ATAC to RNA	4	0.441517
	1205	scButterfly-T	UP_muscle	AMI	RNA to ATAC	0	0.548969
	1206	scButterfly-T	UP_muscle	AMI	RNA to ATAC	1	0.569265
	1207	scButterfly-T	UP_muscle	AMI	RNA to ATAC	2	0.571472
	1208	scButterfly-T	UP_muscle	AMI	RNA to ATAC	3	0.570562
	1209	scButterfly-T	UP_muscle	AMI	RNA to ATAC	4	0.578467
	1210	scButterfly-T	UP_muscle	ARI	ATAC to RNA	0	0.156994
	1211	scButterfly-T	UP_muscle	ARI	ATAC to RNA	1	0.176058
	1212	scButterfly-T	UP_muscle	ARI	ATAC to RNA	2	0.183889
	1213	scButterfly-T	UP_muscle	ARI	ATAC to RNA	3	0.167687
	1214	scButterfly-T	UP_muscle	ARI	ATAC to RNA	4	0.168282
	1215	scButterfly-T	UP_muscle	ARI	RNA to ATAC	0	0.146303
	1216	scButterfly-T	UP_muscle	ARI	RNA to ATAC	1	0.173667
	1217	scButterfly-T	UP_muscle	ARI	RNA to ATAC	2	0.183505
	1218	scButterfly-T	UP_muscle	ARI	RNA to ATAC	3	0.180172
	1219	scButterfly-T	UP_muscle	ARI	RNA to ATAC	4	0.188778
	1220	scButterfly-T	UP_muscle	HOM	ATAC to RNA	0	0.54595
	1221	scButterfly-T	UP_muscle	HOM	ATAC to RNA	1	0.582385
	1222	scButterfly-T	UP_muscle	HOM	ATAC to RNA	2	0.587459
	1223	scButterfly-T	UP_muscle	HOM	ATAC to RNA	3	0.57271
	1224	scButterfly-T	UP_muscle	HOM	ATAC to RNA	4	0.583095
	1225	scButterfly-T	UP_muscle	HOM	RNA to ATAC	0	0.944666
	1226	scButterfly-T	UP_muscle	HOM	RNA to ATAC	1	0.944265
	1227	scButterfly-T	UP_muscle	HOM	RNA to ATAC	2	0.938014
	1228	scButterfly-T	UP_muscle	HOM	RNA to ATAC	3	0.947036
	1229	scButterfly-T	UP_muscle	HOM	RNA to ATAC	4	0.950559
	1230	scButterfly-T	UP_muscle	NMI	ATAC to RNA	0	0.418984
	1231	scButterfly-T	UP_muscle	NMI	ATAC to RNA	1	0.445822
	1232	scButterfly-T	UP_muscle	NMI	ATAC to RNA	2	0.452552
	1233	scButterfly-T	UP_muscle	NMI	ATAC to RNA	3	0.441832
	1234	scButterfly-T	UP_muscle	NMI	ATAC to RNA	4	0.445949
	1235	scButterfly-T	UP_muscle	NMI	RNA to ATAC	0	0.553394
	1236	scButterfly-T	UP_muscle	NMI	RNA to ATAC	1	0.573076
	1237	scButterfly-T	UP_muscle	NMI	RNA to ATAC	2	0.575255
	1238	scButterfly-T	UP_muscle	NMI	RNA to ATAC	3	0.574386
	1239	scButterfly-T	UP_muscle	NMI	RNA to ATAC	4	0.582217
	1240	scButterfly-T	UP_eye	AMI	ATAC to RNA	0	0.456376
	1241	scButterfly-T	UP_eye	AMI	ATAC to RNA	1	0.437754
	1242	scButterfly-T	UP_eye	AMI	ATAC to RNA	2	0.423645
	1243	scButterfly-T	UP_eye	AMI	ATAC to RNA	3	0.442424
	1244	scButterfly-T	UP_eye	AMI	ATAC to RNA	4	0.462638
	1245	scButterfly-T	UP_eye	AMI	RNA to ATAC	0	0.439294
	1246	scButterfly-T	UP_eye	AMI	RNA to ATAC	1	0.437654
	1247	scButterfly-T	UP_eye	AMI	RNA to ATAC	2	0.392642
	1248	scButterfly-T	UP_eye	AMI	RNA to ATAC	3	0.425763
	1249	scButterfly-T	UP_eye	AMI	RNA to ATAC	4	0.437631
	1250	scButterfly-T	UP_eye	ARI	ATAC to RNA	0	0.175235
	1251	scButterfly-T	UP_eye	ARI	ATAC to RNA	1	0.171864
	1252	scButterfly-T	UP_eye	ARI	ATAC to RNA	2	0.140857
	1253	scButterfly-T	UP_eye	ARI	ATAC to RNA	3	0.16731
	1254	scButterfly-T	UP_eye	ARI	ATAC to RNA	4	0.186813
	1255	scButterfly-T	UP_eye	ARI	RNA to ATAC	0	0.0989527
	1256	scButterfly-T	UP_eye	ARI	RNA to ATAC	1	0.102388
	1257	scButterfly-T	UP_eye	ARI	RNA to ATAC	2	0.0695584
	1258	scButterfly-T	UP_eye	ARI	RNA to ATAC	3	0.0976742
	1259	scButterfly-T	UP_eye	ARI	RNA to ATAC	4	0.099157
	1260	scButterfly-T	UP_eye	HOM	ATAC to RNA	0	0.646208
	1261	scButterfly-T	UP_eye	HOM	ATAC to RNA	1	0.621835
	1262	scButterfly-T	UP_eye	HOM	ATAC to RNA	2	0.623601
	1263	scButterfly-T	UP_eye	HOM	ATAC to RNA	3	0.629411
	1264	scButterfly-T	UP_eye	HOM	ATAC to RNA	4	0.648834
	1265	scButterfly-T	UP_eye	HOM	RNA to ATAC	0	0.700521
	1266	scButterfly-T	UP_eye	HOM	RNA to ATAC	1	0.685621
	1267	scButterfly-T	UP_eye	HOM	RNA to ATAC	2	0.665126
	1268	scButterfly-T	UP_eye	HOM	RNA to ATAC	3	0.670122
	1269	scButterfly-T	UP_eye	HOM	RNA to ATAC	4	0.692482
	1270	scButterfly-T	UP_eye	NMI	ATAC to RNA	0	0.467365
	1271	scButterfly-T	UP_eye	NMI	ATAC to RNA	1	0.449534
	1272	scButterfly-T	UP_eye	NMI	ATAC to RNA	2	0.43767
	1273	scButterfly-T	UP_eye	NMI	ATAC to RNA	3	0.453691
	1274	scButterfly-T	UP_eye	NMI	ATAC to RNA	4	0.473193
	1275	scButterfly-T	UP_eye	NMI	RNA to ATAC	0	0.446871
	1276	scButterfly-T	UP_eye	NMI	RNA to ATAC	1	0.444613
	1277	scButterfly-T	UP_eye	NMI	RNA to ATAC	2	0.402943
	1278	scButterfly-T	UP_eye	NMI	RNA to ATAC	3	0.433225
	1279	scButterfly-T	UP_eye	NMI	RNA to ATAC	4	0.44489

## Sheet: Figure 4g
	Method	Dataset	Evaluation	Direction	Value
0	BABEL	UP_stomach -> UP_pancreas	AMI	ATAC to RNA	0.166955
1	BABEL	UP_stomach -> UP_pancreas	AMI	RNA to ATAC	0.330382
2	BABEL	UP_stomach -> UP_pancreas	ARI	ATAC to RNA	0.0562084
3	BABEL	UP_stomach -> UP_pancreas	ARI	RNA to ATAC	0.0940884
4	BABEL	UP_stomach -> UP_pancreas	HOM	ATAC to RNA	0.267472
5	BABEL	UP_stomach -> UP_pancreas	HOM	RNA to ATAC	0.468798
6	BABEL	UP_stomach -> UP_pancreas	NMI	ATAC to RNA	0.171464
7	BABEL	UP_stomach -> UP_pancreas	NMI	RNA to ATAC	0.331144
8	BABEL	UP_stomach -> UP_spleen	AMI	ATAC to RNA	0.105479
9	BABEL	UP_stomach -> UP_spleen	AMI	RNA to ATAC	0.145255
10	BABEL	UP_stomach -> UP_spleen	ARI	ATAC to RNA	0.0298745
11	BABEL	UP_stomach -> UP_spleen	ARI	RNA to ATAC	0.032965
12	BABEL	UP_stomach -> UP_spleen	HOM	ATAC to RNA	0.194016
13	BABEL	UP_stomach -> UP_spleen	HOM	RNA to ATAC	0.292955
14	BABEL	UP_stomach -> UP_spleen	NMI	ATAC to RNA	0.110633
15	BABEL	UP_stomach -> UP_spleen	NMI	RNA to ATAC	0.147791
16	BABEL	UP_pancreas -> UP_pancreas	AMI	ATAC to RNA	0.206671
17	BABEL	UP_pancreas -> UP_pancreas	AMI	RNA to ATAC	0.445109
18	BABEL	UP_pancreas -> UP_pancreas	ARI	ATAC to RNA	0.102664
19	BABEL	UP_pancreas -> UP_pancreas	ARI	RNA to ATAC	0.162741
20	BABEL	UP_pancreas -> UP_pancreas	HOM	ATAC to RNA	0.293744
21	BABEL	UP_pancreas -> UP_pancreas	HOM	RNA to ATAC	0.58805
22	BABEL	UP_pancreas -> UP_pancreas	NMI	ATAC to RNA	0.224723
23	BABEL	UP_pancreas -> UP_pancreas	NMI	RNA to ATAC	0.449914
24	BABEL	UP_spleen -> UP_spleen	AMI	ATAC to RNA	0.248796
25	BABEL	UP_spleen -> UP_spleen	AMI	RNA to ATAC	0.405791
26	BABEL	UP_spleen -> UP_spleen	ARI	ATAC to RNA	0.111001
27	BABEL	UP_spleen -> UP_spleen	ARI	RNA to ATAC	0.171295
28	BABEL	UP_spleen -> UP_spleen	HOM	ATAC to RNA	0.382607
29	BABEL	UP_spleen -> UP_spleen	HOM	RNA to ATAC	0.556422
30	BABEL	UP_spleen -> UP_spleen	NMI	ATAC to RNA	0.263416
31	BABEL	UP_spleen -> UP_spleen	NMI	RNA to ATAC	0.413629
32	Polarbear	UP_stomach -> UP_pancreas	AMI	ATAC to RNA	0.0152585
33	Polarbear	UP_stomach -> UP_pancreas	AMI	RNA to ATAC	0.000145429
34	Polarbear	UP_stomach -> UP_pancreas	ARI	ATAC to RNA	0.0134424
35	Polarbear	UP_stomach -> UP_pancreas	ARI	RNA to ATAC	0.000131049
36	Polarbear	UP_stomach -> UP_pancreas	HOM	ATAC to RNA	0.0402234
37	Polarbear	UP_stomach -> UP_pancreas	HOM	RNA to ATAC	0.00461104
38	Polarbear	UP_stomach -> UP_pancreas	NMI	ATAC to RNA	0.0329508
39	Polarbear	UP_stomach -> UP_pancreas	NMI	RNA to ATAC	0.00421396
40	Polarbear	UP_stomach -> UP_spleen	AMI	ATAC to RNA	0.0048822
41	Polarbear	UP_stomach -> UP_spleen	AMI	RNA to ATAC	-0.00054714
42	Polarbear	UP_stomach -> UP_spleen	ARI	ATAC to RNA	-0.0014716
43	Polarbear	UP_stomach -> UP_spleen	ARI	RNA to ATAC	-0.000671601
44	Polarbear	UP_stomach -> UP_spleen	HOM	ATAC to RNA	0.0326242
45	Polarbear	UP_stomach -> UP_spleen	HOM	RNA to ATAC	0.0124918
46	Polarbear	UP_stomach -> UP_spleen	NMI	ATAC to RNA	0.0226659
47	Polarbear	UP_stomach -> UP_spleen	NMI	RNA to ATAC	0.00972582
48	Polarbear	UP_pancreas -> UP_pancreas	AMI	ATAC to RNA	0.141278
49	Polarbear	UP_pancreas -> UP_pancreas	AMI	RNA to ATAC	0.322676
50	Polarbear	UP_pancreas -> UP_pancreas	ARI	ATAC to RNA	0.0165307
51	Polarbear	UP_pancreas -> UP_pancreas	ARI	RNA to ATAC	0.159894
52	Polarbear	UP_pancreas -> UP_pancreas	HOM	ATAC to RNA	0.266212
53	Polarbear	UP_pancreas -> UP_pancreas	HOM	RNA to ATAC	0.312799
54	Polarbear	UP_pancreas -> UP_pancreas	NMI	ATAC to RNA	0.152159
55	Polarbear	UP_pancreas -> UP_pancreas	NMI	RNA to ATAC	0.323424
56	Polarbear	UP_spleen -> UP_spleen	AMI	ATAC to RNA	-0.00420688
57	Polarbear	UP_spleen -> UP_spleen	AMI	RNA to ATAC	0.00704615
58	Polarbear	UP_spleen -> UP_spleen	ARI	ATAC to RNA	0.000344433
59	Polarbear	UP_spleen -> UP_spleen	ARI	RNA to ATAC	0.00278043
60	Polarbear	UP_spleen -> UP_spleen	HOM	ATAC to RNA	0.0269667
61	Polarbear	UP_spleen -> UP_spleen	HOM	RNA to ATAC	0.0100991
62	Polarbear	UP_spleen -> UP_spleen	NMI	ATAC to RNA	0.0172531
63	Polarbear	UP_spleen -> UP_spleen	NMI	RNA to ATAC	0.00863332
64	scButterfly-T	UP_stomach -> UP_pancreas	AMI	ATAC to RNA	0.190309
65	scButterfly-T	UP_stomach -> UP_pancreas	AMI	RNA to ATAC	0.498969
66	scButterfly-T	UP_stomach -> UP_pancreas	ARI	ATAC to RNA	0.065
67	scButterfly-T	UP_stomach -> UP_pancreas	ARI	RNA to ATAC	0.165698
68	scButterfly-T	UP_stomach -> UP_pancreas	HOM	ATAC to RNA	0.272328
69	scButterfly-T	UP_stomach -> UP_pancreas	HOM	RNA to ATAC	0.687045
70	scButterfly-T	UP_stomach -> UP_pancreas	NMI	ATAC to RNA	0.195033
71	scButterfly-T	UP_stomach -> UP_pancreas	NMI	RNA to ATAC	0.500133
72	scButterfly-T	UP_stomach -> UP_spleen	AMI	ATAC to RNA	0.217214
73	scButterfly-T	UP_stomach -> UP_spleen	AMI	RNA to ATAC	0.310815
74	scButterfly-T	UP_stomach -> UP_spleen	ARI	ATAC to RNA	0.062477
75	scButterfly-T	UP_stomach -> UP_spleen	ARI	RNA to ATAC	0.0867299
76	scButterfly-T	UP_stomach -> UP_spleen	HOM	ATAC to RNA	0.407652
77	scButterfly-T	UP_stomach -> UP_spleen	HOM	RNA to ATAC	0.468648
78	scButterfly-T	UP_stomach -> UP_spleen	NMI	ATAC to RNA	0.222652
79	scButterfly-T	UP_stomach -> UP_spleen	NMI	RNA to ATAC	0.313414
80	scButterfly-T	UP_pancreas -> UP_pancreas	AMI	ATAC to RNA	0.390065
81	scButterfly-T	UP_pancreas -> UP_pancreas	AMI	RNA to ATAC	0.598087
82	scButterfly-T	UP_pancreas -> UP_pancreas	ARI	ATAC to RNA	0.164937
83	scButterfly-T	UP_pancreas -> UP_pancreas	ARI	RNA to ATAC	0.232631
84	scButterfly-T	UP_pancreas -> UP_pancreas	HOM	ATAC to RNA	0.548047
85	scButterfly-T	UP_pancreas -> UP_pancreas	HOM	RNA to ATAC	0.795545
86	scButterfly-T	UP_pancreas -> UP_pancreas	NMI	ATAC to RNA	0.406194
87	scButterfly-T	UP_pancreas -> UP_pancreas	NMI	RNA to ATAC	0.60173
88	scButterfly-T	UP_spleen -> UP_spleen	AMI	ATAC to RNA	0.424426
89	scButterfly-T	UP_spleen -> UP_spleen	AMI	RNA to ATAC	0.427486
90	scButterfly-T	UP_spleen -> UP_spleen	ARI	ATAC to RNA	0.1518
91	scButterfly-T	UP_spleen -> UP_spleen	ARI	RNA to ATAC	0.120783
92	scButterfly-T	UP_spleen -> UP_spleen	HOM	ATAC to RNA	0.725607
93	scButterfly-T	UP_spleen -> UP_spleen	HOM	RNA to ATAC	0.660978
94	scButterfly-T	UP_spleen -> UP_spleen	NMI	ATAC to RNA	0.440014
95	scButterfly-T	UP_spleen -> UP_spleen	NMI	RNA to ATAC	0.439174

## Sheet: Figure 4h
Script in Github		Method	Evaluation	Cell type	Sample_fold	Value
We provide scripts to reproduce the results.	0	scPreGAN	DEGs_100	Dendritic	NaN	17
URL:https://github.com/BioX-NKU/scButterfly_source	1	scPreGAN	DEGs_100	CD8T	NaN	33
scButterfly_source/experiment/Perturbational_responses	2	scPreGAN	DEGs_100	NK	NaN	15
	3	scPreGAN	DEGs_100	B	NaN	30
	4	scPreGAN	DEGs_100	CD14+Mono	NaN	14
	5	scPreGAN	DEGs_100	FCGR3A+Mono	NaN	20
	6	scPreGAN	DEGs_100	CD4T	NaN	44
	7	scGen	DEGs_100	Dendritic	NaN	35
	8	scGen	DEGs_100	CD8T	NaN	21
	9	scGen	DEGs_100	NK	NaN	1
	10	scGen	DEGs_100	B	NaN	33
	11	scGen	DEGs_100	CD14+Mono	NaN	19
	12	scGen	DEGs_100	FCGR3A+Mono	NaN	16
	13	scGen	DEGs_100	CD4T	NaN	24
	14	scButterfly-T	DEGs_100	Dendritic	NaN	75
	15	scButterfly-T	DEGs_100	CD8T	NaN	78
	16	scButterfly-T	DEGs_100	NK	NaN	61
	17	scButterfly-T	DEGs_100	B	NaN	55
	18	scButterfly-T	DEGs_100	CD14+Mono	NaN	77
	19	scButterfly-T	DEGs_100	FCGR3A+Mono	NaN	85
	20	scButterfly-T	DEGs_100	CD4T	NaN	59
	21	scPreGAN	R2_mean	Dendritic	0	0.825054
	22	scPreGAN	R2_mean	Dendritic	1	0.840663
	23	scPreGAN	R2_mean	Dendritic	2	0.829703
	24	scPreGAN	R2_mean	Dendritic	3	0.831689
	25	scPreGAN	R2_mean	Dendritic	4	0.829011
	26	scPreGAN	R2_mean	Dendritic	5	0.833293
	27	scPreGAN	R2_mean	Dendritic	6	0.830325
	28	scPreGAN	R2_mean	Dendritic	7	0.821429
	29	scPreGAN	R2_mean	Dendritic	8	0.834558
	30	scPreGAN	R2_mean	Dendritic	9	0.832466
	31	scPreGAN	R2_mean	Dendritic	10	0.838839
	32	scPreGAN	R2_mean	Dendritic	11	0.830723
	33	scPreGAN	R2_mean	Dendritic	12	0.831846
	34	scPreGAN	R2_mean	Dendritic	13	0.822633
	35	scPreGAN	R2_mean	Dendritic	14	0.830821
	36	scPreGAN	R2_mean	Dendritic	15	0.831165
	37	scPreGAN	R2_mean	Dendritic	16	0.833604
	38	scPreGAN	R2_mean	Dendritic	17	0.840096
	39	scPreGAN	R2_mean	Dendritic	18	0.825947
	40	scPreGAN	R2_mean	Dendritic	19	0.843034
	41	scPreGAN	R2_mean	Dendritic	20	0.837346
	42	scPreGAN	R2_mean	Dendritic	21	0.827591
	43	scPreGAN	R2_mean	Dendritic	22	0.839516
	44	scPreGAN	R2_mean	Dendritic	23	0.833997
	45	scPreGAN	R2_mean	Dendritic	24	0.841963
	46	scPreGAN	R2_mean	Dendritic	25	0.842432
	47	scPreGAN	R2_mean	Dendritic	26	0.83127
	48	scPreGAN	R2_mean	Dendritic	27	0.837488
	49	scPreGAN	R2_mean	Dendritic	28	0.825636
	50	scPreGAN	R2_mean	Dendritic	29	0.839064
	51	scPreGAN	R2_mean	Dendritic	30	0.83071
	52	scPreGAN	R2_mean	Dendritic	31	0.836849
	53	scPreGAN	R2_mean	Dendritic	32	0.839192
	54	scPreGAN	R2_mean	Dendritic	33	0.827116
	55	scPreGAN	R2_mean	Dendritic	34	0.832078
	56	scPreGAN	R2_mean	Dendritic	35	0.818625
	57	scPreGAN	R2_mean	Dendritic	36	0.837835
	58	scPreGAN	R2_mean	Dendritic	37	0.830389
	59	scPreGAN	R2_mean	Dendritic	38	0.83968
	60	scPreGAN	R2_mean	Dendritic	39	0.83371
	61	scPreGAN	R2_mean	Dendritic	40	0.831504
	62	scPreGAN	R2_mean	Dendritic	41	0.831764
	63	scPreGAN	R2_mean	Dendritic	42	0.835355
	64	scPreGAN	R2_mean	Dendritic	43	0.825975
	65	scPreGAN	R2_mean	Dendritic	44	0.833204
	66	scPreGAN	R2_mean	Dendritic	45	0.824759
	67	scPreGAN	R2_mean	Dendritic	46	0.829809
	68	scPreGAN	R2_mean	Dendritic	47	0.841886
	69	scPreGAN	R2_mean	Dendritic	48	0.837749
	70	scPreGAN	R2_mean	Dendritic	49	0.829994
	71	scPreGAN	R2_mean	Dendritic	50	0.841165
	72	scPreGAN	R2_mean	Dendritic	51	0.829273
	73	scPreGAN	R2_mean	Dendritic	52	0.838858
	74	scPreGAN	R2_mean	Dendritic	53	0.842673
	75	scPreGAN	R2_mean	Dendritic	54	0.83044
	76	scPreGAN	R2_mean	Dendritic	55	0.834525
	77	scPreGAN	R2_mean	Dendritic	56	0.835718
	78	scPreGAN	R2_mean	Dendritic	57	0.834663
	79	scPreGAN	R2_mean	Dendritic	58	0.847322
	80	scPreGAN	R2_mean	Dendritic	59	0.831084
	81	scPreGAN	R2_mean	Dendritic	60	0.837232
	82	scPreGAN	R2_mean	Dendritic	61	0.83088
	83	scPreGAN	R2_mean	Dendritic	62	0.82224
	84	scPreGAN	R2_mean	Dendritic	63	0.827644
	85	scPreGAN	R2_mean	Dendritic	64	0.840374
	86	scPreGAN	R2_mean	Dendritic	65	0.829636
	87	scPreGAN	R2_mean	Dendritic	66	0.821436
	88	scPreGAN	R2_mean	Dendritic	67	0.828953
	89	scPreGAN	R2_mean	Dendritic	68	0.833489
	90	scPreGAN	R2_mean	Dendritic	69	0.832293
	91	scPreGAN	R2_mean	Dendritic	70	0.827397
	92	scPreGAN	R2_mean	Dendritic	71	0.831643
	93	scPreGAN	R2_mean	Dendritic	72	0.836196
	94	scPreGAN	R2_mean	Dendritic	73	0.824682
	95	scPreGAN	R2_mean	Dendritic	74	0.824041
	96	scPreGAN	R2_mean	Dendritic	75	0.836019
	97	scPreGAN	R2_mean	Dendritic	76	0.827866
	98	scPreGAN	R2_mean	Dendritic	77	0.823838
	99	scPreGAN	R2_mean	Dendritic	78	0.830663
	100	scPreGAN	R2_mean	Dendritic	79	0.828266
	101	scPreGAN	R2_mean	Dendritic	80	0.836209
	102	scPreGAN	R2_mean	Dendritic	81	0.840607
	103	scPreGAN	R2_mean	Dendritic	82	0.827297
	104	scPreGAN	R2_mean	Dendritic	83	0.835752
	105	scPreGAN	R2_mean	Dendritic	84	0.835298
	106	scPreGAN	R2_mean	Dendritic	85	0.829711
	107	scPreGAN	R2_mean	Dendritic	86	0.836397
	108	scPreGAN	R2_mean	Dendritic	87	0.83135
	109	scPreGAN	R2_mean	Dendritic	88	0.832668
	110	scPreGAN	R2_mean	Dendritic	89	0.833893
	111	scPreGAN	R2_mean	Dendritic	90	0.838251
	112	scPreGAN	R2_mean	Dendritic	91	0.834782
	113	scPreGAN	R2_mean	Dendritic	92	0.82403
	114	scPreGAN	R2_mean	Dendritic	93	0.832864
	115	scPreGAN	R2_mean	Dendritic	94	0.836122
	116	scPreGAN	R2_mean	Dendritic	95	0.837373
	117	scPreGAN	R2_mean	Dendritic	96	0.835326
	118	scPreGAN	R2_mean	Dendritic	97	0.829279
	119	scPreGAN	R2_mean	Dendritic	98	0.831011
	120	scPreGAN	R2_mean	Dendritic	99	0.822581
	121	scPreGAN	R2_mean	CD8T	0	0.779559
	122	scPreGAN	R2_mean	CD8T	1	0.77246
	123	scPreGAN	R2_mean	CD8T	2	0.777872
	124	scPreGAN	R2_mean	CD8T	3	0.78278
	125	scPreGAN	R2_mean	CD8T	4	0.772395
	126	scPreGAN	R2_mean	CD8T	5	0.772895
	127	scPreGAN	R2_mean	CD8T	6	0.776621
	128	scPreGAN	R2_mean	CD8T	7	0.783475
	129	scPreGAN	R2_mean	CD8T	8	0.77194
	130	scPreGAN	R2_mean	CD8T	9	0.772597
	131	scPreGAN	R2_mean	CD8T	10	0.773368
	132	scPreGAN	R2_mean	CD8T	11	0.766173
	133	scPreGAN	R2_mean	CD8T	12	0.772845
	134	scPreGAN	R2_mean	CD8T	13	0.777428
	135	scPreGAN	R2_mean	CD8T	14	0.773681
	136	scPreGAN	R2_mean	CD8T	15	0.778273
	137	scPreGAN	R2_mean	CD8T	16	0.769048
	138	scPreGAN	R2_mean	CD8T	17	0.768224
	139	scPreGAN	R2_mean	CD8T	18	0.777222
	140	scPreGAN	R2_mean	CD8T	19	0.773809
	141	scPreGAN	R2_mean	CD8T	20	0.775354
	142	scPreGAN	R2_mean	CD8T	21	0.765587
	143	scPreGAN	R2_mean	CD8T	22	0.768341
	144	scPreGAN	R2_mean	CD8T	23	0.774993
	145	scPreGAN	R2_mean	CD8T	24	0.776375
	146	scPreGAN	R2_mean	CD8T	25	0.768674
	147	scPreGAN	R2_mean	CD8T	26	0.773604
	148	scPreGAN	R2_mean	CD8T	27	0.777802
	149	scPreGAN	R2_mean	CD8T	28	0.775485
	150	scPreGAN	R2_mean	CD8T	29	0.765749
	151	scPreGAN	R2_mean	CD8T	30	0.777707
	152	scPreGAN	R2_mean	CD8T	31	0.786126
	153	scPreGAN	R2_mean	CD8T	32	0.781894
	154	scPreGAN	R2_mean	CD8T	33	0.773202
	155	scPreGAN	R2_mean	CD8T	34	0.771724
	156	scPreGAN	R2_mean	CD8T	35	0.771846
	157	scPreGAN	R2_mean	CD8T	36	0.776226
	158	scPreGAN	R2_mean	CD8T	37	0.776584
	159	scPreGAN	R2_mean	CD8T	38	0.7707
	160	scPreGAN	R2_mean	CD8T	39	0.767035
	161	scPreGAN	R2_mean	CD8T	40	0.772829
	162	scPreGAN	R2_mean	CD8T	41	0.771675
	163	scPreGAN	R2_mean	CD8T	42	0.782419
	164	scPreGAN	R2_mean	CD8T	43	0.773366
	165	scPreGAN	R2_mean	CD8T	44	0.775362
	166	scPreGAN	R2_mean	CD8T	45	0.772911
	167	scPreGAN	R2_mean	CD8T	46	0.766036
	168	scPreGAN	R2_mean	CD8T	47	0.77876
	169	scPreGAN	R2_mean	CD8T	48	0.768755
	170	scPreGAN	R2_mean	CD8T	49	0.77427
	171	scPreGAN	R2_mean	CD8T	50	0.777305
	172	scPreGAN	R2_mean	CD8T	51	0.776925
	173	scPreGAN	R2_mean	CD8T	52	0.772652
	174	scPreGAN	R2_mean	CD8T	53	0.772087
	175	scPreGAN	R2_mean	CD8T	54	0.775647
	176	scPreGAN	R2_mean	CD8T	55	0.779694
	177	scPreGAN	R2_mean	CD8T	56	0.764895
	178	scPreGAN	R2_mean	CD8T	57	0.782431
	179	scPreGAN	R2_mean	CD8T	58	0.764927
	180	scPreGAN	R2_mean	CD8T	59	0.781542
	181	scPreGAN	R2_mean	CD8T	60	0.770373
	182	scPreGAN	R2_mean	CD8T	61	0.765347
	183	scPreGAN	R2_mean	CD8T	62	0.779211
	184	scPreGAN	R2_mean	CD8T	63	0.776259
	185	scPreGAN	R2_mean	CD8T	64	0.771709
	186	scPreGAN	R2_mean	CD8T	65	0.776596
	187	scPreGAN	R2_mean	CD8T	66	0.770227
	188	scPreGAN	R2_mean	CD8T	67	0.779161
	189	scPreGAN	R2_mean	CD8T	68	0.766596
	190	scPreGAN	R2_mean	CD8T	69	0.774037
	191	scPreGAN	R2_mean	CD8T	70	0.773453
	192	scPreGAN	R2_mean	CD8T	71	0.773756
	193	scPreGAN	R2_mean	CD8T	72	0.764807
	194	scPreGAN	R2_mean	CD8T	73	0.777166
	195	scPreGAN	R2_mean	CD8T	74	0.780872
	196	scPreGAN	R2_mean	CD8T	75	0.777436
	197	scPreGAN	R2_mean	CD8T	76	0.770785
	198	scPreGAN	R2_mean	CD8T	77	0.773316
	199	scPreGAN	R2_mean	CD8T	78	0.776431
	200	scPreGAN	R2_mean	CD8T	79	0.768333
	201	scPreGAN	R2_mean	CD8T	80	0.768389
	202	scPreGAN	R2_mean	CD8T	81	0.773939
	203	scPreGAN	R2_mean	CD8T	82	0.773585
	204	scPreGAN	R2_mean	CD8T	83	0.777931
	205	scPreGAN	R2_mean	CD8T	84	0.772708
	206	scPreGAN	R2_mean	CD8T	85	0.777342
	207	scPreGAN	R2_mean	CD8T	86	0.7757
	208	scPreGAN	R2_mean	CD8T	87	0.776436
	209	scPreGAN	R2_mean	CD8T	88	0.767171
	210	scPreGAN	R2_mean	CD8T	89	0.773113
	211	scPreGAN	R2_mean	CD8T	90	0.783098
	212	scPreGAN	R2_mean	CD8T	91	0.770356
	213	scPreGAN	R2_mean	CD8T	92	0.7675
	214	scPreGAN	R2_mean	CD8T	93	0.776624
	215	scPreGAN	R2_mean	CD8T	94	0.777758
	216	scPreGAN	R2_mean	CD8T	95	0.774689
	217	scPreGAN	R2_mean	CD8T	96	0.775619
	218	scPreGAN	R2_mean	CD8T	97	0.783783
	219	scPreGAN	R2_mean	CD8T	98	0.769713
	220	scPreGAN	R2_mean	CD8T	99	0.78091
	221	scPreGAN	R2_mean	NK	0	0.630471
	222	scPreGAN	R2_mean	NK	1	0.63601
	223	scPreGAN	R2_mean	NK	2	0.632433
	224	scPreGAN	R2_mean	NK	3	0.633293
	225	scPreGAN	R2_mean	NK	4	0.63155
	226	scPreGAN	R2_mean	NK	5	0.634558
	227	scPreGAN	R2_mean	NK	6	0.630721
	228	scPreGAN	R2_mean	NK	7	0.634601
	229	scPreGAN	R2_mean	NK	8	0.630532
	230	scPreGAN	R2_mean	NK	9	0.638528
	231	scPreGAN	R2_mean	NK	10	0.632825
	232	scPreGAN	R2_mean	NK	11	0.632781
	233	scPreGAN	R2_mean	NK	12	0.634843
	234	scPreGAN	R2_mean	NK	13	0.631162
	235	scPreGAN	R2_mean	NK	14	0.6359
	236	scPreGAN	R2_mean	NK	15	0.633519
	237	scPreGAN	R2_mean	NK	16	0.63672
	238	scPreGAN	R2_mean	NK	17	0.631144
	239	scPreGAN	R2_mean	NK	18	0.629631
	240	scPreGAN	R2_mean	NK	19	0.641128
	241	scPreGAN	R2_mean	NK	20	0.62995
	242	scPreGAN	R2_mean	NK	21	0.631161
	243	scPreGAN	R2_mean	NK	22	0.634487
	244	scPreGAN	R2_mean	NK	23	0.636154
	245	scPreGAN	R2_mean	NK	24	0.638965
	246	scPreGAN	R2_mean	NK	25	0.631766
	247	scPreGAN	R2_mean	NK	26	0.63673
	248	scPreGAN	R2_mean	NK	27	0.634742
	249	scPreGAN	R2_mean	NK	28	0.639372
	250	scPreGAN	R2_mean	NK	29	0.640802
	251	scPreGAN	R2_mean	NK	30	0.629576
	252	scPreGAN	R2_mean	NK	31	0.631332
	253	scPreGAN	R2_mean	NK	32	0.63367
	254	scPreGAN	R2_mean	NK	33	0.642589
	255	scPreGAN	R2_mean	NK	34	0.637683
	256	scPreGAN	R2_mean	NK	35	0.630843
	257	scPreGAN	R2_mean	NK	36	0.632481
	258	scPreGAN	R2_mean	NK	37	0.637433
	259	scPreGAN	R2_mean	NK	38	0.636253
	260	scPreGAN	R2_mean	NK	39	0.642677
	261	scPreGAN	R2_mean	NK	40	0.64049
	262	scPreGAN	R2_mean	NK	41	0.630982
	263	scPreGAN	R2_mean	NK	42	0.632343
	264	scPreGAN	R2_mean	NK	43	0.632824
	265	scPreGAN	R2_mean	NK	44	0.635676
	266	scPreGAN	R2_mean	NK	45	0.629063
	267	scPreGAN	R2_mean	NK	46	0.630293
	268	scPreGAN	R2_mean	NK	47	0.637375
	269	scPreGAN	R2_mean	NK	48	0.630999
	270	scPreGAN	R2_mean	NK	49	0.634517
	271	scPreGAN	R2_mean	NK	50	0.632577
	272	scPreGAN	R2_mean	NK	51	0.636171
	273	scPreGAN	R2_mean	NK	52	0.635043
	274	scPreGAN	R2_mean	NK	53	0.630409
	275	scPreGAN	R2_mean	NK	54	0.634786
	276	scPreGAN	R2_mean	NK	55	0.638186
	277	scPreGAN	R2_mean	NK	56	0.644696
	278	scPreGAN	R2_mean	NK	57	0.632907
	279	scPreGAN	R2_mean	NK	58	0.631466
	280	scPreGAN	R2_mean	NK	59	0.637109
	281	scPreGAN	R2_mean	NK	60	0.62515
	282	scPreGAN	R2_mean	NK	61	0.63264
	283	scPreGAN	R2_mean	NK	62	0.633356
	284	scPreGAN	R2_mean	NK	63	0.637152
	285	scPreGAN	R2_mean	NK	64	0.63055
	286	scPreGAN	R2_mean	NK	65	0.635234
	287	scPreGAN	R2_mean	NK	66	0.632892
	288	scPreGAN	R2_mean	NK	67	0.636233
	289	scPreGAN	R2_mean	NK	68	0.629575
	290	scPreGAN	R2_mean	NK	69	0.629918
	291	scPreGAN	R2_mean	NK	70	0.628634
	292	scPreGAN	R2_mean	NK	71	0.63098
	293	scPreGAN	R2_mean	NK	72	0.631251
	294	scPreGAN	R2_mean	NK	73	0.631977
	295	scPreGAN	R2_mean	NK	74	0.62594
	296	scPreGAN	R2_mean	NK	75	0.634686
	297	scPreGAN	R2_mean	NK	76	0.635833
	298	scPreGAN	R2_mean	NK	77	0.633442
	299	scPreGAN	R2_mean	NK	78	0.62832
	300	scPreGAN	R2_mean	NK	79	0.638201
	301	scPreGAN	R2_mean	NK	80	0.637539
	302	scPreGAN	R2_mean	NK	81	0.642297
	303	scPreGAN	R2_mean	NK	82	0.626889
	304	scPreGAN	R2_mean	NK	83	0.63205
	305	scPreGAN	R2_mean	NK	84	0.635139
	306	scPreGAN	R2_mean	NK	85	0.63027
	307	scPreGAN	R2_mean	NK	86	0.628704
	308	scPreGAN	R2_mean	NK	87	0.632588
	309	scPreGAN	R2_mean	NK	88	0.628794
	310	scPreGAN	R2_mean	NK	89	0.633365
	311	scPreGAN	R2_mean	NK	90	0.637926
	312	scPreGAN	R2_mean	NK	91	0.637557
	313	scPreGAN	R2_mean	NK	92	0.635496
	314	scPreGAN	R2_mean	NK	93	0.639526
	315	scPreGAN	R2_mean	NK	94	0.638628
	316	scPreGAN	R2_mean	NK	95	0.632413
	317	scPreGAN	R2_mean	NK	96	0.635613
	318	scPreGAN	R2_mean	NK	97	0.637047
	319	scPreGAN	R2_mean	NK	98	0.638474
	320	scPreGAN	R2_mean	NK	99	0.630357
	321	scPreGAN	R2_mean	B	0	0.813805
	322	scPreGAN	R2_mean	B	1	0.807576
	323	scPreGAN	R2_mean	B	2	0.811282
	324	scPreGAN	R2_mean	B	3	0.811145
	325	scPreGAN	R2_mean	B	4	0.811144
	326	scPreGAN	R2_mean	B	5	0.809636
	327	scPreGAN	R2_mean	B	6	0.814867
	328	scPreGAN	R2_mean	B	7	0.819822
	329	scPreGAN	R2_mean	B	8	0.808194
	330	scPreGAN	R2_mean	B	9	0.813712
	331	scPreGAN	R2_mean	B	10	0.808666
	332	scPreGAN	R2_mean	B	11	0.808594
	333	scPreGAN	R2_mean	B	12	0.810199
	334	scPreGAN	R2_mean	B	13	0.804172
	335	scPreGAN	R2_mean	B	14	0.816561
	336	scPreGAN	R2_mean	B	15	0.803869
	337	scPreGAN	R2_mean	B	16	0.802765
	338	scPreGAN	R2_mean	B	17	0.811865
	339	scPreGAN	R2_mean	B	18	0.815219
	340	scPreGAN	R2_mean	B	19	0.814435
	341	scPreGAN	R2_mean	B	20	0.815431
	342	scPreGAN	R2_mean	B	21	0.81332
	343	scPreGAN	R2_mean	B	22	0.811398
	344	scPreGAN	R2_mean	B	23	0.806514
	345	scPreGAN	R2_mean	B	24	0.808478
	346	scPreGAN	R2_mean	B	25	0.811444
	347	scPreGAN	R2_mean	B	26	0.812903
	348	scPreGAN	R2_mean	B	27	0.811411
	349	scPreGAN	R2_mean	B	28	0.812774
	350	scPreGAN	R2_mean	B	29	0.811287
	351	scPreGAN	R2_mean	B	30	0.81036
	352	scPreGAN	R2_mean	B	31	0.805862
	353	scPreGAN	R2_mean	B	32	0.808079
	354	scPreGAN	R2_mean	B	33	0.80954
	355	scPreGAN	R2_mean	B	34	0.812623
	356	scPreGAN	R2_mean	B	35	0.81062
	357	scPreGAN	R2_mean	B	36	0.816148
	358	scPreGAN	R2_mean	B	37	0.813987
	359	scPreGAN	R2_mean	B	38	0.810086
	360	scPreGAN	R2_mean	B	39	0.813933
	361	scPreGAN	R2_mean	B	40	0.812214
	362	scPreGAN	R2_mean	B	41	0.805606
	363	scPreGAN	R2_mean	B	42	0.813126
	364	scPreGAN	R2_mean	B	43	0.812567
	365	scPreGAN	R2_mean	B	44	0.805221
	366	scPreGAN	R2_mean	B	45	0.808031
	367	scPreGAN	R2_mean	B	46	0.812783
	368	scPreGAN	R2_mean	B	47	0.808558
	369	scPreGAN	R2_mean	B	48	0.806914
	370	scPreGAN	R2_mean	B	49	0.804565
	371	scPreGAN	R2_mean	B	50	0.811699
	372	scPreGAN	R2_mean	B	51	0.811767
	373	scPreGAN	R2_mean	B	52	0.812748
	374	scPreGAN	R2_mean	B	53	0.813591
	375	scPreGAN	R2_mean	B	54	0.811943
	376	scPreGAN	R2_mean	B	55	0.806664
	377	scPreGAN	R2_mean	B	56	0.812114
	378	scPreGAN	R2_mean	B	57	0.815229
	379	scPreGAN	R2_mean	B	58	0.810259
	380	scPreGAN	R2_mean	B	59	0.806625
	381	scPreGAN	R2_mean	B	60	0.808783
	382	scPreGAN	R2_mean	B	61	0.803172
	383	scPreGAN	R2_mean	B	62	0.809455
	384	scPreGAN	R2_mean	B	63	0.816263
	385	scPreGAN	R2_mean	B	64	0.810745
	386	scPreGAN	R2_mean	B	65	0.806673
	387	scPreGAN	R2_mean	B	66	0.804756
	388	scPreGAN	R2_mean	B	67	0.80425
	389	scPreGAN	R2_mean	B	68	0.807367
	390	scPreGAN	R2_mean	B	69	0.804377
	391	scPreGAN	R2_mean	B	70	0.805473
	392	scPreGAN	R2_mean	B	71	0.806992
	393	scPreGAN	R2_mean	B	72	0.806263
	394	scPreGAN	R2_mean	B	73	0.811472
	395	scPreGAN	R2_mean	B	74	0.810411
	396	scPreGAN	R2_mean	B	75	0.811225
	397	scPreGAN	R2_mean	B	76	0.807591
	398	scPreGAN	R2_mean	B	77	0.809244
	399	scPreGAN	R2_mean	B	78	0.809323
	400	scPreGAN	R2_mean	B	79	0.808999
	401	scPreGAN	R2_mean	B	80	0.80471
	402	scPreGAN	R2_mean	B	81	0.811076
	403	scPreGAN	R2_mean	B	82	0.808185
	404	scPreGAN	R2_mean	B	83	0.815908
	405	scPreGAN	R2_mean	B	84	0.811156
	406	scPreGAN	R2_mean	B	85	0.801786
	407	scPreGAN	R2_mean	B	86	0.813386
	408	scPreGAN	R2_mean	B	87	0.817132
	409	scPreGAN	R2_mean	B	88	0.807918
	410	scPreGAN	R2_mean	B	89	0.807746
	411	scPreGAN	R2_mean	B	90	0.814888
	412	scPreGAN	R2_mean	B	91	0.806404
	413	scPreGAN	R2_mean	B	92	0.810525
	414	scPreGAN	R2_mean	B	93	0.809927
	415	scPreGAN	R2_mean	B	94	0.81287
	416	scPreGAN	R2_mean	B	95	0.809578
	417	scPreGAN	R2_mean	B	96	0.811097
	418	scPreGAN	R2_mean	B	97	0.805866
	419	scPreGAN	R2_mean	B	98	0.80963
	420	scPreGAN	R2_mean	B	99	0.807753
	421	scPreGAN	R2_mean	CD14+Mono	0	0.72051
	422	scPreGAN	R2_mean	CD14+Mono	1	0.717504
	423	scPreGAN	R2_mean	CD14+Mono	2	0.712664
	424	scPreGAN	R2_mean	CD14+Mono	3	0.720298
	425	scPreGAN	R2_mean	CD14+Mono	4	0.717525
	426	scPreGAN	R2_mean	CD14+Mono	5	0.721104
	427	scPreGAN	R2_mean	CD14+Mono	6	0.726477
	428	scPreGAN	R2_mean	CD14+Mono	7	0.721913
	429	scPreGAN	R2_mean	CD14+Mono	8	0.720335
	430	scPreGAN	R2_mean	CD14+Mono	9	0.716776
	431	scPreGAN	R2_mean	CD14+Mono	10	0.719044
	432	scPreGAN	R2_mean	CD14+Mono	11	0.724684
	433	scPreGAN	R2_mean	CD14+Mono	12	0.712009
	434	scPreGAN	R2_mean	CD14+Mono	13	0.723852
	435	scPreGAN	R2_mean	CD14+Mono	14	0.715053
	436	scPreGAN	R2_mean	CD14+Mono	15	0.714367
	437	scPreGAN	R2_mean	CD14+Mono	16	0.721723
	438	scPreGAN	R2_mean	CD14+Mono	17	0.717219
	439	scPreGAN	R2_mean	CD14+Mono	18	0.716417
	440	scPreGAN	R2_mean	CD14+Mono	19	0.726406
	441	scPreGAN	R2_mean	CD14+Mono	20	0.719992
	442	scPreGAN	R2_mean	CD14+Mono	21	0.72222
	443	scPreGAN	R2_mean	CD14+Mono	22	0.7254
	444	scPreGAN	R2_mean	CD14+Mono	23	0.72546
	445	scPreGAN	R2_mean	CD14+Mono	24	0.722679
	446	scPreGAN	R2_mean	CD14+Mono	25	0.720578
	447	scPreGAN	R2_mean	CD14+Mono	26	0.714799
	448	scPreGAN	R2_mean	CD14+Mono	27	0.726222
	449	scPreGAN	R2_mean	CD14+Mono	28	0.720507
	450	scPreGAN	R2_mean	CD14+Mono	29	0.717726
	451	scPreGAN	R2_mean	CD14+Mono	30	0.721677
	452	scPreGAN	R2_mean	CD14+Mono	31	0.72531
	453	scPreGAN	R2_mean	CD14+Mono	32	0.709297
	454	scPreGAN	R2_mean	CD14+Mono	33	0.713364
	455	scPreGAN	R2_mean	CD14+Mono	34	0.724411
	456	scPreGAN	R2_mean	CD14+Mono	35	0.713418
	457	scPreGAN	R2_mean	CD14+Mono	36	0.720688
	458	scPreGAN	R2_mean	CD14+Mono	37	0.722319
	459	scPreGAN	R2_mean	CD14+Mono	38	0.715076
	460	scPreGAN	R2_mean	CD14+Mono	39	0.727366
	461	scPreGAN	R2_mean	CD14+Mono	40	0.716191
	462	scPreGAN	R2_mean	CD14+Mono	41	0.718538
	463	scPreGAN	R2_mean	CD14+Mono	42	0.708073
	464	scPreGAN	R2_mean	CD14+Mono	43	0.727856
	465	scPreGAN	R2_mean	CD14+Mono	44	0.722507
	466	scPreGAN	R2_mean	CD14+Mono	45	0.719961
	467	scPreGAN	R2_mean	CD14+Mono	46	0.723481
	468	scPreGAN	R2_mean	CD14+Mono	47	0.722732
	469	scPreGAN	R2_mean	CD14+Mono	48	0.713881
	470	scPreGAN	R2_mean	CD14+Mono	49	0.725012
	471	scPreGAN	R2_mean	CD14+Mono	50	0.720107
	472	scPreGAN	R2_mean	CD14+Mono	51	0.7257
	473	scPreGAN	R2_mean	CD14+Mono	52	0.720833
	474	scPreGAN	R2_mean	CD14+Mono	53	0.717425
	475	scPreGAN	R2_mean	CD14+Mono	54	0.714804
	476	scPreGAN	R2_mean	CD14+Mono	55	0.726251
	477	scPreGAN	R2_mean	CD14+Mono	56	0.721133
	478	scPreGAN	R2_mean	CD14+Mono	57	0.71265
	479	scPreGAN	R2_mean	CD14+Mono	58	0.710654
	480	scPreGAN	R2_mean	CD14+Mono	59	0.710971
	481	scPreGAN	R2_mean	CD14+Mono	60	0.713708
	482	scPreGAN	R2_mean	CD14+Mono	61	0.723138
	483	scPreGAN	R2_mean	CD14+Mono	62	0.726019
	484	scPreGAN	R2_mean	CD14+Mono	63	0.723266
	485	scPreGAN	R2_mean	CD14+Mono	64	0.725004
	486	scPreGAN	R2_mean	CD14+Mono	65	0.712746
	487	scPreGAN	R2_mean	CD14+Mono	66	0.716051
	488	scPreGAN	R2_mean	CD14+Mono	67	0.723698
	489	scPreGAN	R2_mean	CD14+Mono	68	0.711772
	490	scPreGAN	R2_mean	CD14+Mono	69	0.719991
	491	scPreGAN	R2_mean	CD14+Mono	70	0.726163
	492	scPreGAN	R2_mean	CD14+Mono	71	0.722988
	493	scPreGAN	R2_mean	CD14+Mono	72	0.719808
	494	scPreGAN	R2_mean	CD14+Mono	73	0.718164
	495	scPreGAN	R2_mean	CD14+Mono	74	0.722913
	496	scPreGAN	R2_mean	CD14+Mono	75	0.720421
	497	scPreGAN	R2_mean	CD14+Mono	76	0.713419
	498	scPreGAN	R2_mean	CD14+Mono	77	0.722025
	499	scPreGAN	R2_mean	CD14+Mono	78	0.720315
	500	scPreGAN	R2_mean	CD14+Mono	79	0.723391
	501	scPreGAN	R2_mean	CD14+Mono	80	0.720806
	502	scPreGAN	R2_mean	CD14+Mono	81	0.721363
	503	scPreGAN	R2_mean	CD14+Mono	82	0.718572
	504	scPreGAN	R2_mean	CD14+Mono	83	0.724696
	505	scPreGAN	R2_mean	CD14+Mono	84	0.709944
	506	scPreGAN	R2_mean	CD14+Mono	85	0.72758
	507	scPreGAN	R2_mean	CD14+Mono	86	0.712167
	508	scPreGAN	R2_mean	CD14+Mono	87	0.722009
	509	scPreGAN	R2_mean	CD14+Mono	88	0.725339
	510	scPreGAN	R2_mean	CD14+Mono	89	0.720813
	511	scPreGAN	R2_mean	CD14+Mono	90	0.716471
	512	scPreGAN	R2_mean	CD14+Mono	91	0.71487
	513	scPreGAN	R2_mean	CD14+Mono	92	0.721478
	514	scPreGAN	R2_mean	CD14+Mono	93	0.717134
	515	scPreGAN	R2_mean	CD14+Mono	94	0.717683
	516	scPreGAN	R2_mean	CD14+Mono	95	0.717405
	517	scPreGAN	R2_mean	CD14+Mono	96	0.723308
	518	scPreGAN	R2_mean	CD14+Mono	97	0.716853
	519	scPreGAN	R2_mean	CD14+Mono	98	0.719514
	520	scPreGAN	R2_mean	CD14+Mono	99	0.723014
	521	scPreGAN	R2_mean	FCGR3A+Mono	0	0.604004
	522	scPreGAN	R2_mean	FCGR3A+Mono	1	0.608053
	523	scPreGAN	R2_mean	FCGR3A+Mono	2	0.599627
	524	scPreGAN	R2_mean	FCGR3A+Mono	3	0.608247
	525	scPreGAN	R2_mean	FCGR3A+Mono	4	0.601175
	526	scPreGAN	R2_mean	FCGR3A+Mono	5	0.60352
	527	scPreGAN	R2_mean	FCGR3A+Mono	6	0.600729
	528	scPreGAN	R2_mean	FCGR3A+Mono	7	0.592571
	529	scPreGAN	R2_mean	FCGR3A+Mono	8	0.595963
	530	scPreGAN	R2_mean	FCGR3A+Mono	9	0.60523
	531	scPreGAN	R2_mean	FCGR3A+Mono	10	0.607389
	532	scPreGAN	R2_mean	FCGR3A+Mono	11	0.606515
	533	scPreGAN	R2_mean	FCGR3A+Mono	12	0.597438
	534	scPreGAN	R2_mean	FCGR3A+Mono	13	0.614771
	535	scPreGAN	R2_mean	FCGR3A+Mono	14	0.612571
	536	scPreGAN	R2_mean	FCGR3A+Mono	15	0.60262
	537	scPreGAN	R2_mean	FCGR3A+Mono	16	0.608744
	538	scPreGAN	R2_mean	FCGR3A+Mono	17	0.611263
	539	scPreGAN	R2_mean	FCGR3A+Mono	18	0.60015
	540	scPreGAN	R2_mean	FCGR3A+Mono	19	0.605495
	541	scPreGAN	R2_mean	FCGR3A+Mono	20	0.59826
	542	scPreGAN	R2_mean	FCGR3A+Mono	21	0.603781
	543	scPreGAN	R2_mean	FCGR3A+Mono	22	0.60146
	544	scPreGAN	R2_mean	FCGR3A+Mono	23	0.612176
	545	scPreGAN	R2_mean	FCGR3A+Mono	24	0.613639
	546	scPreGAN	R2_mean	FCGR3A+Mono	25	0.609146
	547	scPreGAN	R2_mean	FCGR3A+Mono	26	0.596861
	548	scPreGAN	R2_mean	FCGR3A+Mono	27	0.606477
	549	scPreGAN	R2_mean	FCGR3A+Mono	28	0.602967
	550	scPreGAN	R2_mean	FCGR3A+Mono	29	0.611317
	551	scPreGAN	R2_mean	FCGR3A+Mono	30	0.600112
	552	scPreGAN	R2_mean	FCGR3A+Mono	31	0.604363
	553	scPreGAN	R2_mean	FCGR3A+Mono	32	0.605041
	554	scPreGAN	R2_mean	FCGR3A+Mono	33	0.609978
	555	scPreGAN	R2_mean	FCGR3A+Mono	34	0.603742
	556	scPreGAN	R2_mean	FCGR3A+Mono	35	0.602178
	557	scPreGAN	R2_mean	FCGR3A+Mono	36	0.605028
	558	scPreGAN	R2_mean	FCGR3A+Mono	37	0.609872
	559	scPreGAN	R2_mean	FCGR3A+Mono	38	0.600699
	560	scPreGAN	R2_mean	FCGR3A+Mono	39	0.604683
	561	scPreGAN	R2_mean	FCGR3A+Mono	40	0.602254
	562	scPreGAN	R2_mean	FCGR3A+Mono	41	0.614805
	563	scPreGAN	R2_mean	FCGR3A+Mono	42	0.607963
	564	scPreGAN	R2_mean	FCGR3A+Mono	43	0.610456
	565	scPreGAN	R2_mean	FCGR3A+Mono	44	0.601832
	566	scPreGAN	R2_mean	FCGR3A+Mono	45	0.608082
	567	scPreGAN	R2_mean	FCGR3A+Mono	46	0.597564
	568	scPreGAN	R2_mean	FCGR3A+Mono	47	0.607649
	569	scPreGAN	R2_mean	FCGR3A+Mono	48	0.605759
	570	scPreGAN	R2_mean	FCGR3A+Mono	49	0.606444
	571	scPreGAN	R2_mean	FCGR3A+Mono	50	0.609684
	572	scPreGAN	R2_mean	FCGR3A+Mono	51	0.600531
	573	scPreGAN	R2_mean	FCGR3A+Mono	52	0.611097
	574	scPreGAN	R2_mean	FCGR3A+Mono	53	0.604228
	575	scPreGAN	R2_mean	FCGR3A+Mono	54	0.603901
	576	scPreGAN	R2_mean	FCGR3A+Mono	55	0.595362
	577	scPreGAN	R2_mean	FCGR3A+Mono	56	0.603093
	578	scPreGAN	R2_mean	FCGR3A+Mono	57	0.596561
	579	scPreGAN	R2_mean	FCGR3A+Mono	58	0.608653
	580	scPreGAN	R2_mean	FCGR3A+Mono	59	0.595427
	581	scPreGAN	R2_mean	FCGR3A+Mono	60	0.607714
	582	scPreGAN	R2_mean	FCGR3A+Mono	61	0.603876
	583	scPreGAN	R2_mean	FCGR3A+Mono	62	0.604772
	584	scPreGAN	R2_mean	FCGR3A+Mono	63	0.606821
	585	scPreGAN	R2_mean	FCGR3A+Mono	64	0.599897
	586	scPreGAN	R2_mean	FCGR3A+Mono	65	0.599606
	587	scPreGAN	R2_mean	FCGR3A+Mono	66	0.594806
	588	scPreGAN	R2_mean	FCGR3A+Mono	67	0.603662
	589	scPreGAN	R2_mean	FCGR3A+Mono	68	0.604363
	590	scPreGAN	R2_mean	FCGR3A+Mono	69	0.613103
	591	scPreGAN	R2_mean	FCGR3A+Mono	70	0.599931
	592	scPreGAN	R2_mean	FCGR3A+Mono	71	0.607205
	593	scPreGAN	R2_mean	FCGR3A+Mono	72	0.594468
	594	scPreGAN	R2_mean	FCGR3A+Mono	73	0.608828
	595	scPreGAN	R2_mean	FCGR3A+Mono	74	0.598876
	596	scPreGAN	R2_mean	FCGR3A+Mono	75	0.60266
	597	scPreGAN	R2_mean	FCGR3A+Mono	76	0.599057
	598	scPreGAN	R2_mean	FCGR3A+Mono	77	0.603805
	599	scPreGAN	R2_mean	FCGR3A+Mono	78	0.596871
	600	scPreGAN	R2_mean	FCGR3A+Mono	79	0.599255
	601	scPreGAN	R2_mean	FCGR3A+Mono	80	0.614816
	602	scPreGAN	R2_mean	FCGR3A+Mono	81	0.603097
	603	scPreGAN	R2_mean	FCGR3A+Mono	82	0.607079
	604	scPreGAN	R2_mean	FCGR3A+Mono	83	0.604518
	605	scPreGAN	R2_mean	FCGR3A+Mono	84	0.60744
	606	scPreGAN	R2_mean	FCGR3A+Mono	85	0.608847
	607	scPreGAN	R2_mean	FCGR3A+Mono	86	0.6039
	608	scPreGAN	R2_mean	FCGR3A+Mono	87	0.606785
	609	scPreGAN	R2_mean	FCGR3A+Mono	88	0.600222
	610	scPreGAN	R2_mean	FCGR3A+Mono	89	0.597162
	611	scPreGAN	R2_mean	FCGR3A+Mono	90	0.610295
	612	scPreGAN	R2_mean	FCGR3A+Mono	91	0.610358
	613	scPreGAN	R2_mean	FCGR3A+Mono	92	0.608002
	614	scPreGAN	R2_mean	FCGR3A+Mono	93	0.605748
	615	scPreGAN	R2_mean	FCGR3A+Mono	94	0.612289
	616	scPreGAN	R2_mean	FCGR3A+Mono	95	0.605039
	617	scPreGAN	R2_mean	FCGR3A+Mono	96	0.606231
	618	scPreGAN	R2_mean	FCGR3A+Mono	97	0.601579
	619	scPreGAN	R2_mean	FCGR3A+Mono	98	0.607584
	620	scPreGAN	R2_mean	FCGR3A+Mono	99	0.597707
	621	scPreGAN	R2_mean	CD4T	0	0.647729
	622	scPreGAN	R2_mean	CD4T	1	0.64472
	623	scPreGAN	R2_mean	CD4T	2	0.643414
	624	scPreGAN	R2_mean	CD4T	3	0.644294
	625	scPreGAN	R2_mean	CD4T	4	0.642751
	626	scPreGAN	R2_mean	CD4T	5	0.652172
	627	scPreGAN	R2_mean	CD4T	6	0.645279
	628	scPreGAN	R2_mean	CD4T	7	0.648455
	629	scPreGAN	R2_mean	CD4T	8	0.644968
	630	scPreGAN	R2_mean	CD4T	9	0.644189
	631	scPreGAN	R2_mean	CD4T	10	0.647481
	632	scPreGAN	R2_mean	CD4T	11	0.644493
	633	scPreGAN	R2_mean	CD4T	12	0.643068
	634	scPreGAN	R2_mean	CD4T	13	0.645286
	635	scPreGAN	R2_mean	CD4T	14	0.646846
	636	scPreGAN	R2_mean	CD4T	15	0.648326
	637	scPreGAN	R2_mean	CD4T	16	0.64492
	638	scPreGAN	R2_mean	CD4T	17	0.642031
	639	scPreGAN	R2_mean	CD4T	18	0.64741
	640	scPreGAN	R2_mean	CD4T	19	0.642932
	641	scPreGAN	R2_mean	CD4T	20	0.645459
	642	scPreGAN	R2_mean	CD4T	21	0.644362
	643	scPreGAN	R2_mean	CD4T	22	0.644944
	644	scPreGAN	R2_mean	CD4T	23	0.64995
	645	scPreGAN	R2_mean	CD4T	24	0.641739
	646	scPreGAN	R2_mean	CD4T	25	0.643976
	647	scPreGAN	R2_mean	CD4T	26	0.645432
	648	scPreGAN	R2_mean	CD4T	27	0.643353
	649	scPreGAN	R2_mean	CD4T	28	0.647609
	650	scPreGAN	R2_mean	CD4T	29	0.648883
	651	scPreGAN	R2_mean	CD4T	30	0.647118
	652	scPreGAN	R2_mean	CD4T	31	0.643753
	653	scPreGAN	R2_mean	CD4T	32	0.641551
	654	scPreGAN	R2_mean	CD4T	33	0.639739
	655	scPreGAN	R2_mean	CD4T	34	0.642824
	656	scPreGAN	R2_mean	CD4T	35	0.646712
	657	scPreGAN	R2_mean	CD4T	36	0.648062
	658	scPreGAN	R2_mean	CD4T	37	0.647614
	659	scPreGAN	R2_mean	CD4T	38	0.644573
	660	scPreGAN	R2_mean	CD4T	39	0.64647
	661	scPreGAN	R2_mean	CD4T	40	0.647077
	662	scPreGAN	R2_mean	CD4T	41	0.645939
	663	scPreGAN	R2_mean	CD4T	42	0.639446
	664	scPreGAN	R2_mean	CD4T	43	0.645534
	665	scPreGAN	R2_mean	CD4T	44	0.646222
	666	scPreGAN	R2_mean	CD4T	45	0.64738
	667	scPreGAN	R2_mean	CD4T	46	0.642573
	668	scPreGAN	R2_mean	CD4T	47	0.640936
	669	scPreGAN	R2_mean	CD4T	48	0.648602
	670	scPreGAN	R2_mean	CD4T	49	0.646747
	671	scPreGAN	R2_mean	CD4T	50	0.650806
	672	scPreGAN	R2_mean	CD4T	51	0.646273
	673	scPreGAN	R2_mean	CD4T	52	0.645965
	674	scPreGAN	R2_mean	CD4T	53	0.646478
	675	scPreGAN	R2_mean	CD4T	54	0.648124
	676	scPreGAN	R2_mean	CD4T	55	0.646889
	677	scPreGAN	R2_mean	CD4T	56	0.648584
	678	scPreGAN	R2_mean	CD4T	57	0.64285
	679	scPreGAN	R2_mean	CD4T	58	0.645824
	680	scPreGAN	R2_mean	CD4T	59	0.646441
	681	scPreGAN	R2_mean	CD4T	60	0.648126
	682	scPreGAN	R2_mean	CD4T	61	0.647335
	683	scPreGAN	R2_mean	CD4T	62	0.647252
	684	scPreGAN	R2_mean	CD4T	63	0.646875
	685	scPreGAN	R2_mean	CD4T	64	0.641332
	686	scPreGAN	R2_mean	CD4T	65	0.644916
	687	scPreGAN	R2_mean	CD4T	66	0.645346
	688	scPreGAN	R2_mean	CD4T	67	0.646331
	689	scPreGAN	R2_mean	CD4T	68	0.645815
	690	scPreGAN	R2_mean	CD4T	69	0.641725
	691	scPreGAN	R2_mean	CD4T	70	0.645685
	692	scPreGAN	R2_mean	CD4T	71	0.646852
	693	scPreGAN	R2_mean	CD4T	72	0.649657
	694	scPreGAN	R2_mean	CD4T	73	0.646252
	695	scPreGAN	R2_mean	CD4T	74	0.648255
	696	scPreGAN	R2_mean	CD4T	75	0.644213
	697	scPreGAN	R2_mean	CD4T	76	0.640244
	698	scPreGAN	R2_mean	CD4T	77	0.645393
	699	scPreGAN	R2_mean	CD4T	78	0.645083
	700	scPreGAN	R2_mean	CD4T	79	0.64572
	701	scPreGAN	R2_mean	CD4T	80	0.647921
	702	scPreGAN	R2_mean	CD4T	81	0.640865
	703	scPreGAN	R2_mean	CD4T	82	0.652306
	704	scPreGAN	R2_mean	CD4T	83	0.645475
	705	scPreGAN	R2_mean	CD4T	84	0.647026
	706	scPreGAN	R2_mean	CD4T	85	0.647391
	707	scPreGAN	R2_mean	CD4T	86	0.645577
	708	scPreGAN	R2_mean	CD4T	87	0.646006
	709	scPreGAN	R2_mean	CD4T	88	0.645998
	710	scPreGAN	R2_mean	CD4T	89	0.645648
	711	scPreGAN	R2_mean	CD4T	90	0.644216
	712	scPreGAN	R2_mean	CD4T	91	0.643237
	713	scPreGAN	R2_mean	CD4T	92	0.643844
	714	scPreGAN	R2_mean	CD4T	93	0.645203
	715	scPreGAN	R2_mean	CD4T	94	0.648779
	716	scPreGAN	R2_mean	CD4T	95	0.647972
	717	scPreGAN	R2_mean	CD4T	96	0.649846
	718	scPreGAN	R2_mean	CD4T	97	0.646203
	719	scPreGAN	R2_mean	CD4T	98	0.643762
	720	scPreGAN	R2_mean	CD4T	99	0.643852
	721	scGen	R2_mean	Dendritic	0	0.939854
	722	scGen	R2_mean	Dendritic	1	0.942792
	723	scGen	R2_mean	Dendritic	2	0.941681
	724	scGen	R2_mean	Dendritic	3	0.939199
	725	scGen	R2_mean	Dendritic	4	0.942188
	726	scGen	R2_mean	Dendritic	5	0.941725
	727	scGen	R2_mean	Dendritic	6	0.938923
	728	scGen	R2_mean	Dendritic	7	0.942813
	729	scGen	R2_mean	Dendritic	8	0.94067
	730	scGen	R2_mean	Dendritic	9	0.939754
	731	scGen	R2_mean	Dendritic	10	0.939506
	732	scGen	R2_mean	Dendritic	11	0.939876
	733	scGen	R2_mean	Dendritic	12	0.940992
	734	scGen	R2_mean	Dendritic	13	0.941611
	735	scGen	R2_mean	Dendritic	14	0.939608
	736	scGen	R2_mean	Dendritic	15	0.938176
	737	scGen	R2_mean	Dendritic	16	0.937849
	738	scGen	R2_mean	Dendritic	17	0.941244
	739	scGen	R2_mean	Dendritic	18	0.940698
	740	scGen	R2_mean	Dendritic	19	0.941698
	741	scGen	R2_mean	Dendritic	20	0.940444
	742	scGen	R2_mean	Dendritic	21	0.939626
	743	scGen	R2_mean	Dendritic	22	0.941444
	744	scGen	R2_mean	Dendritic	23	0.941389
	745	scGen	R2_mean	Dendritic	24	0.940865
	746	scGen	R2_mean	Dendritic	25	0.940641
	747	scGen	R2_mean	Dendritic	26	0.940865
	748	scGen	R2_mean	Dendritic	27	0.940956
	749	scGen	R2_mean	Dendritic	28	0.938536
	750	scGen	R2_mean	Dendritic	29	0.940435
	751	scGen	R2_mean	Dendritic	30	0.941168
	752	scGen	R2_mean	Dendritic	31	0.941264
	753	scGen	R2_mean	Dendritic	32	0.940594
	754	scGen	R2_mean	Dendritic	33	0.938275
	755	scGen	R2_mean	Dendritic	34	0.940889
	756	scGen	R2_mean	Dendritic	35	0.93997
	757	scGen	R2_mean	Dendritic	36	0.94159
	758	scGen	R2_mean	Dendritic	37	0.941605
	759	scGen	R2_mean	Dendritic	38	0.942187
	760	scGen	R2_mean	Dendritic	39	0.940938
	761	scGen	R2_mean	Dendritic	40	0.941976
	762	scGen	R2_mean	Dendritic	41	0.940902
	763	scGen	R2_mean	Dendritic	42	0.940227
	764	scGen	R2_mean	Dendritic	43	0.94123
	765	scGen	R2_mean	Dendritic	44	0.9407
	766	scGen	R2_mean	Dendritic	45	0.938644
	767	scGen	R2_mean	Dendritic	46	0.941217
	768	scGen	R2_mean	Dendritic	47	0.940889
	769	scGen	R2_mean	Dendritic	48	0.94244
	770	scGen	R2_mean	Dendritic	49	0.93971
	771	scGen	R2_mean	Dendritic	50	0.943643
	772	scGen	R2_mean	Dendritic	51	0.941164
	773	scGen	R2_mean	Dendritic	52	0.942259
	774	scGen	R2_mean	Dendritic	53	0.940432
	775	scGen	R2_mean	Dendritic	54	0.941402
	776	scGen	R2_mean	Dendritic	55	0.940457
	777	scGen	R2_mean	Dendritic	56	0.937876
	778	scGen	R2_mean	Dendritic	57	0.940907
	779	scGen	R2_mean	Dendritic	58	0.941584
	780	scGen	R2_mean	Dendritic	59	0.940636
	781	scGen	R2_mean	Dendritic	60	0.939204
	782	scGen	R2_mean	Dendritic	61	0.942078
	783	scGen	R2_mean	Dendritic	62	0.94056
	784	scGen	R2_mean	Dendritic	63	0.942937
	785	scGen	R2_mean	Dendritic	64	0.938437
	786	scGen	R2_mean	Dendritic	65	0.939044
	787	scGen	R2_mean	Dendritic	66	0.939632
	788	scGen	R2_mean	Dendritic	67	0.943907
	789	scGen	R2_mean	Dendritic	68	0.941723
	790	scGen	R2_mean	Dendritic	69	0.93971
	791	scGen	R2_mean	Dendritic	70	0.941454
	792	scGen	R2_mean	Dendritic	71	0.940694
	793	scGen	R2_mean	Dendritic	72	0.941078
	794	scGen	R2_mean	Dendritic	73	0.94045
	795	scGen	R2_mean	Dendritic	74	0.937677
	796	scGen	R2_mean	Dendritic	75	0.942103
	797	scGen	R2_mean	Dendritic	76	0.936092
	798	scGen	R2_mean	Dendritic	77	0.938423
	799	scGen	R2_mean	Dendritic	78	0.939173
	800	scGen	R2_mean	Dendritic	79	0.941235
	801	scGen	R2_mean	Dendritic	80	0.940517
	802	scGen	R2_mean	Dendritic	81	0.94036
	803	scGen	R2_mean	Dendritic	82	0.939144
	804	scGen	R2_mean	Dendritic	83	0.936829
	805	scGen	R2_mean	Dendritic	84	0.941009
	806	scGen	R2_mean	Dendritic	85	0.941357
	807	scGen	R2_mean	Dendritic	86	0.939354
	808	scGen	R2_mean	Dendritic	87	0.940766
	809	scGen	R2_mean	Dendritic	88	0.941192
	810	scGen	R2_mean	Dendritic	89	0.941991
	811	scGen	R2_mean	Dendritic	90	0.939131
	812	scGen	R2_mean	Dendritic	91	0.941718
	813	scGen	R2_mean	Dendritic	92	0.937789
	814	scGen	R2_mean	Dendritic	93	0.93926
	815	scGen	R2_mean	Dendritic	94	0.939801
	816	scGen	R2_mean	Dendritic	95	0.939805
	817	scGen	R2_mean	Dendritic	96	0.940347
	818	scGen	R2_mean	Dendritic	97	0.938649
	819	scGen	R2_mean	Dendritic	98	0.941159
	820	scGen	R2_mean	Dendritic	99	0.939239
	821	scGen	R2_mean	CD8T	0	0.880014
	822	scGen	R2_mean	CD8T	1	0.876854
	823	scGen	R2_mean	CD8T	2	0.873875
	824	scGen	R2_mean	CD8T	3	0.879542
	825	scGen	R2_mean	CD8T	4	0.875755
	826	scGen	R2_mean	CD8T	5	0.87818
	827	scGen	R2_mean	CD8T	6	0.87902
	828	scGen	R2_mean	CD8T	7	0.879063
	829	scGen	R2_mean	CD8T	8	0.879011
	830	scGen	R2_mean	CD8T	9	0.875456
	831	scGen	R2_mean	CD8T	10	0.87771
	832	scGen	R2_mean	CD8T	11	0.872888
	833	scGen	R2_mean	CD8T	12	0.877171
	834	scGen	R2_mean	CD8T	13	0.877139
	835	scGen	R2_mean	CD8T	14	0.875294
	836	scGen	R2_mean	CD8T	15	0.874174
	837	scGen	R2_mean	CD8T	16	0.87404
	838	scGen	R2_mean	CD8T	17	0.878367
	839	scGen	R2_mean	CD8T	18	0.87829
	840	scGen	R2_mean	CD8T	19	0.879717
	841	scGen	R2_mean	CD8T	20	0.872442
	842	scGen	R2_mean	CD8T	21	0.876223
	843	scGen	R2_mean	CD8T	22	0.875842
	844	scGen	R2_mean	CD8T	23	0.878731
	845	scGen	R2_mean	CD8T	24	0.875304
	846	scGen	R2_mean	CD8T	25	0.877878
	847	scGen	R2_mean	CD8T	26	0.875966
	848	scGen	R2_mean	CD8T	27	0.878323
	849	scGen	R2_mean	CD8T	28	0.880388
	850	scGen	R2_mean	CD8T	29	0.877107
	851	scGen	R2_mean	CD8T	30	0.877068
	852	scGen	R2_mean	CD8T	31	0.877008
	853	scGen	R2_mean	CD8T	32	0.879957
	854	scGen	R2_mean	CD8T	33	0.8743
	855	scGen	R2_mean	CD8T	34	0.879724
	856	scGen	R2_mean	CD8T	35	0.878473
	857	scGen	R2_mean	CD8T	36	0.878385
	858	scGen	R2_mean	CD8T	37	0.881576
	859	scGen	R2_mean	CD8T	38	0.87556
	860	scGen	R2_mean	CD8T	39	0.878892
	861	scGen	R2_mean	CD8T	40	0.875201
	862	scGen	R2_mean	CD8T	41	0.874462
	863	scGen	R2_mean	CD8T	42	0.879034
	864	scGen	R2_mean	CD8T	43	0.875231
	865	scGen	R2_mean	CD8T	44	0.877677
	866	scGen	R2_mean	CD8T	45	0.876211
	867	scGen	R2_mean	CD8T	46	0.876865
	868	scGen	R2_mean	CD8T	47	0.877042
	869	scGen	R2_mean	CD8T	48	0.870819
	870	scGen	R2_mean	CD8T	49	0.87676
	871	scGen	R2_mean	CD8T	50	0.878816
	872	scGen	R2_mean	CD8T	51	0.876199
	873	scGen	R2_mean	CD8T	52	0.876731
	874	scGen	R2_mean	CD8T	53	0.877806
	875	scGen	R2_mean	CD8T	54	0.872879
	876	scGen	R2_mean	CD8T	55	0.877864
	877	scGen	R2_mean	CD8T	56	0.874055
	878	scGen	R2_mean	CD8T	57	0.878962
	879	scGen	R2_mean	CD8T	58	0.875002
	880	scGen	R2_mean	CD8T	59	0.878251
	881	scGen	R2_mean	CD8T	60	0.874804
	882	scGen	R2_mean	CD8T	61	0.873011
	883	scGen	R2_mean	CD8T	62	0.877259
	884	scGen	R2_mean	CD8T	63	0.878459
	885	scGen	R2_mean	CD8T	64	0.875678
	886	scGen	R2_mean	CD8T	65	0.877874
	887	scGen	R2_mean	CD8T	66	0.874728
	888	scGen	R2_mean	CD8T	67	0.878106
	889	scGen	R2_mean	CD8T	68	0.875826
	890	scGen	R2_mean	CD8T	69	0.876592
	891	scGen	R2_mean	CD8T	70	0.878268
	892	scGen	R2_mean	CD8T	71	0.874396
	893	scGen	R2_mean	CD8T	72	0.876762
	894	scGen	R2_mean	CD8T	73	0.879852
	895	scGen	R2_mean	CD8T	74	0.87757
	896	scGen	R2_mean	CD8T	75	0.877842
	897	scGen	R2_mean	CD8T	76	0.877709
	898	scGen	R2_mean	CD8T	77	0.880001
	899	scGen	R2_mean	CD8T	78	0.876214
	900	scGen	R2_mean	CD8T	79	0.875187
	901	scGen	R2_mean	CD8T	80	0.875645
	902	scGen	R2_mean	CD8T	81	0.879284
	903	scGen	R2_mean	CD8T	82	0.875506
	904	scGen	R2_mean	CD8T	83	0.876778
	905	scGen	R2_mean	CD8T	84	0.877151
	906	scGen	R2_mean	CD8T	85	0.87812
	907	scGen	R2_mean	CD8T	86	0.880302
	908	scGen	R2_mean	CD8T	87	0.877306
	909	scGen	R2_mean	CD8T	88	0.875834
	910	scGen	R2_mean	CD8T	89	0.88017
	911	scGen	R2_mean	CD8T	90	0.87751
	912	scGen	R2_mean	CD8T	91	0.873733
	913	scGen	R2_mean	CD8T	92	0.878118
	914	scGen	R2_mean	CD8T	93	0.877961
	915	scGen	R2_mean	CD8T	94	0.880708
	916	scGen	R2_mean	CD8T	95	0.877057
	917	scGen	R2_mean	CD8T	96	0.877279
	918	scGen	R2_mean	CD8T	97	0.878457
	919	scGen	R2_mean	CD8T	98	0.877978
	920	scGen	R2_mean	CD8T	99	0.877599
	921	scGen	R2_mean	NK	0	0.662203
	922	scGen	R2_mean	NK	1	0.664723
	923	scGen	R2_mean	NK	2	0.66636
	924	scGen	R2_mean	NK	3	0.660429
	925	scGen	R2_mean	NK	4	0.66654
	926	scGen	R2_mean	NK	5	0.665248
	927	scGen	R2_mean	NK	6	0.662655
	928	scGen	R2_mean	NK	7	0.664022
	929	scGen	R2_mean	NK	8	0.665141
	930	scGen	R2_mean	NK	9	0.666094
	931	scGen	R2_mean	NK	10	0.662344
	932	scGen	R2_mean	NK	11	0.666693
	933	scGen	R2_mean	NK	12	0.66138
	934	scGen	R2_mean	NK	13	0.664786
	935	scGen	R2_mean	NK	14	0.66411
	936	scGen	R2_mean	NK	15	0.66281
	937	scGen	R2_mean	NK	16	0.662021
	938	scGen	R2_mean	NK	17	0.663112
	939	scGen	R2_mean	NK	18	0.666047
	940	scGen	R2_mean	NK	19	0.665259
	941	scGen	R2_mean	NK	20	0.663148
	942	scGen	R2_mean	NK	21	0.66186
	943	scGen	R2_mean	NK	22	0.665096
	944	scGen	R2_mean	NK	23	0.665417
	945	scGen	R2_mean	NK	24	0.667398
	946	scGen	R2_mean	NK	25	0.668043
	947	scGen	R2_mean	NK	26	0.667445
	948	scGen	R2_mean	NK	27	0.664676
	949	scGen	R2_mean	NK	28	0.666217
	950	scGen	R2_mean	NK	29	0.669068
	951	scGen	R2_mean	NK	30	0.66386
	952	scGen	R2_mean	NK	31	0.6653
	953	scGen	R2_mean	NK	32	0.664262
	954	scGen	R2_mean	NK	33	0.666765
	955	scGen	R2_mean	NK	34	0.668297
	956	scGen	R2_mean	NK	35	0.661095
	957	scGen	R2_mean	NK	36	0.663578
	958	scGen	R2_mean	NK	37	0.665743
	959	scGen	R2_mean	NK	38	0.667737
	960	scGen	R2_mean	NK	39	0.663116
	961	scGen	R2_mean	NK	40	0.66805
	962	scGen	R2_mean	NK	41	0.66632
	963	scGen	R2_mean	NK	42	0.664192
	964	scGen	R2_mean	NK	43	0.665633
	965	scGen	R2_mean	NK	44	0.662296
	966	scGen	R2_mean	NK	45	0.660741
	967	scGen	R2_mean	NK	46	0.663796
	968	scGen	R2_mean	NK	47	0.665708
	969	scGen	R2_mean	NK	48	0.660959
	970	scGen	R2_mean	NK	49	0.665018
	971	scGen	R2_mean	NK	50	0.66351
	972	scGen	R2_mean	NK	51	0.66853
	973	scGen	R2_mean	NK	52	0.6613
	974	scGen	R2_mean	NK	53	0.665732
	975	scGen	R2_mean	NK	54	0.660953
	976	scGen	R2_mean	NK	55	0.666233
	977	scGen	R2_mean	NK	56	0.668982
	978	scGen	R2_mean	NK	57	0.662579
	979	scGen	R2_mean	NK	58	0.662159
	980	scGen	R2_mean	NK	59	0.665322
	981	scGen	R2_mean	NK	60	0.660763
	982	scGen	R2_mean	NK	61	0.664949
	983	scGen	R2_mean	NK	62	0.662944
	984	scGen	R2_mean	NK	63	0.668602
	985	scGen	R2_mean	NK	64	0.661939
	986	scGen	R2_mean	NK	65	0.66338
	987	scGen	R2_mean	NK	66	0.663155
	988	scGen	R2_mean	NK	67	0.670584
	989	scGen	R2_mean	NK	68	0.660211
	990	scGen	R2_mean	NK	69	0.666512
	991	scGen	R2_mean	NK	70	0.665047
	992	scGen	R2_mean	NK	71	0.664444
	993	scGen	R2_mean	NK	72	0.660534
	994	scGen	R2_mean	NK	73	0.664316
	995	scGen	R2_mean	NK	74	0.661746
	996	scGen	R2_mean	NK	75	0.665904
	997	scGen	R2_mean	NK	76	0.669365
	998	scGen	R2_mean	NK	77	0.663446
	999	scGen	R2_mean	NK	78	0.658646
	1000	scGen	R2_mean	NK	79	0.663155
	1001	scGen	R2_mean	NK	80	0.664595
	1002	scGen	R2_mean	NK	81	0.667969
	1003	scGen	R2_mean	NK	82	0.659778
	1004	scGen	R2_mean	NK	83	0.662608
	1005	scGen	R2_mean	NK	84	0.664541
	1006	scGen	R2_mean	NK	85	0.662144
	1007	scGen	R2_mean	NK	86	0.664396
	1008	scGen	R2_mean	NK	87	0.663501
	1009	scGen	R2_mean	NK	88	0.663516
	1010	scGen	R2_mean	NK	89	0.6637
	1011	scGen	R2_mean	NK	90	0.662386
	1012	scGen	R2_mean	NK	91	0.667282
	1013	scGen	R2_mean	NK	92	0.663923
	1014	scGen	R2_mean	NK	93	0.667167
	1015	scGen	R2_mean	NK	94	0.666818
	1016	scGen	R2_mean	NK	95	0.666626
	1017	scGen	R2_mean	NK	96	0.662706
	1018	scGen	R2_mean	NK	97	0.667505
	1019	scGen	R2_mean	NK	98	0.663527
	1020	scGen	R2_mean	NK	99	0.663461
	1021	scGen	R2_mean	B	0	0.937035
	1022	scGen	R2_mean	B	1	0.935467
	1023	scGen	R2_mean	B	2	0.937278
	1024	scGen	R2_mean	B	3	0.93518
	1025	scGen	R2_mean	B	4	0.934987
	1026	scGen	R2_mean	B	5	0.934668
	1027	scGen	R2_mean	B	6	0.935946
	1028	scGen	R2_mean	B	7	0.937949
	1029	scGen	R2_mean	B	8	0.93585
	1030	scGen	R2_mean	B	9	0.935697
	1031	scGen	R2_mean	B	10	0.934672
	1032	scGen	R2_mean	B	11	0.935252
	1033	scGen	R2_mean	B	12	0.935851
	1034	scGen	R2_mean	B	13	0.935133
	1035	scGen	R2_mean	B	14	0.935327
	1036	scGen	R2_mean	B	15	0.93636
	1037	scGen	R2_mean	B	16	0.934993
	1038	scGen	R2_mean	B	17	0.93505
	1039	scGen	R2_mean	B	18	0.936406
	1040	scGen	R2_mean	B	19	0.936052
	1041	scGen	R2_mean	B	20	0.936198
	1042	scGen	R2_mean	B	21	0.935645
	1043	scGen	R2_mean	B	22	0.933521
	1044	scGen	R2_mean	B	23	0.935288
	1045	scGen	R2_mean	B	24	0.935882
	1046	scGen	R2_mean	B	25	0.936605
	1047	scGen	R2_mean	B	26	0.936667
	1048	scGen	R2_mean	B	27	0.937126
	1049	scGen	R2_mean	B	28	0.935747
	1050	scGen	R2_mean	B	29	0.935436
	1051	scGen	R2_mean	B	30	0.935246
	1052	scGen	R2_mean	B	31	0.935468
	1053	scGen	R2_mean	B	32	0.935939
	1054	scGen	R2_mean	B	33	0.937153
	1055	scGen	R2_mean	B	34	0.935552
	1056	scGen	R2_mean	B	35	0.935303
	1057	scGen	R2_mean	B	36	0.937174
	1058	scGen	R2_mean	B	37	0.934427
	1059	scGen	R2_mean	B	38	0.935005
	1060	scGen	R2_mean	B	39	0.935549
	1061	scGen	R2_mean	B	40	0.935818
	1062	scGen	R2_mean	B	41	0.934414
	1063	scGen	R2_mean	B	42	0.933482
	1064	scGen	R2_mean	B	43	0.93589
	1065	scGen	R2_mean	B	44	0.93464
	1066	scGen	R2_mean	B	45	0.936341
	1067	scGen	R2_mean	B	46	0.93291
	1068	scGen	R2_mean	B	47	0.934928
	1069	scGen	R2_mean	B	48	0.934365
	1070	scGen	R2_mean	B	49	0.934737
	1071	scGen	R2_mean	B	50	0.937423
	1072	scGen	R2_mean	B	51	0.937469
	1073	scGen	R2_mean	B	52	0.936575
	1074	scGen	R2_mean	B	53	0.935286
	1075	scGen	R2_mean	B	54	0.937734
	1076	scGen	R2_mean	B	55	0.935814
	1077	scGen	R2_mean	B	56	0.937109
	1078	scGen	R2_mean	B	57	0.934788
	1079	scGen	R2_mean	B	58	0.934991
	1080	scGen	R2_mean	B	59	0.936373
	1081	scGen	R2_mean	B	60	0.935774
	1082	scGen	R2_mean	B	61	0.934668
	1083	scGen	R2_mean	B	62	0.935636
	1084	scGen	R2_mean	B	63	0.936877
	1085	scGen	R2_mean	B	64	0.935198
	1086	scGen	R2_mean	B	65	0.936081
	1087	scGen	R2_mean	B	66	0.935348
	1088	scGen	R2_mean	B	67	0.933968
	1089	scGen	R2_mean	B	68	0.934528
	1090	scGen	R2_mean	B	69	0.935152
	1091	scGen	R2_mean	B	70	0.934998
	1092	scGen	R2_mean	B	71	0.934146
	1093	scGen	R2_mean	B	72	0.935514
	1094	scGen	R2_mean	B	73	0.936957
	1095	scGen	R2_mean	B	74	0.935739
	1096	scGen	R2_mean	B	75	0.935514
	1097	scGen	R2_mean	B	76	0.936572
	1098	scGen	R2_mean	B	77	0.935333
	1099	scGen	R2_mean	B	78	0.934249
	1100	scGen	R2_mean	B	79	0.935063
	1101	scGen	R2_mean	B	80	0.936069
	1102	scGen	R2_mean	B	81	0.936497
	1103	scGen	R2_mean	B	82	0.937224
	1104	scGen	R2_mean	B	83	0.936131
	1105	scGen	R2_mean	B	84	0.93671
	1106	scGen	R2_mean	B	85	0.93606
	1107	scGen	R2_mean	B	86	0.935216
	1108	scGen	R2_mean	B	87	0.936418
	1109	scGen	R2_mean	B	88	0.934854
	1110	scGen	R2_mean	B	89	0.93562
	1111	scGen	R2_mean	B	90	0.932578
	1112	scGen	R2_mean	B	91	0.93519
	1113	scGen	R2_mean	B	92	0.936115
	1114	scGen	R2_mean	B	93	0.9352
	1115	scGen	R2_mean	B	94	0.936581
	1116	scGen	R2_mean	B	95	0.934259
	1117	scGen	R2_mean	B	96	0.935259
	1118	scGen	R2_mean	B	97	0.935693
	1119	scGen	R2_mean	B	98	0.933618
	1120	scGen	R2_mean	B	99	0.935155
	1121	scGen	R2_mean	CD14+Mono	0	0.844977
	1122	scGen	R2_mean	CD14+Mono	1	0.842212
	1123	scGen	R2_mean	CD14+Mono	2	0.838887
	1124	scGen	R2_mean	CD14+Mono	3	0.84642
	1125	scGen	R2_mean	CD14+Mono	4	0.844294
	1126	scGen	R2_mean	CD14+Mono	5	0.84432
	1127	scGen	R2_mean	CD14+Mono	6	0.846283
	1128	scGen	R2_mean	CD14+Mono	7	0.843235
	1129	scGen	R2_mean	CD14+Mono	8	0.844128
	1130	scGen	R2_mean	CD14+Mono	9	0.844629
	1131	scGen	R2_mean	CD14+Mono	10	0.844253
	1132	scGen	R2_mean	CD14+Mono	11	0.842192
	1133	scGen	R2_mean	CD14+Mono	12	0.844365
	1134	scGen	R2_mean	CD14+Mono	13	0.842556
	1135	scGen	R2_mean	CD14+Mono	14	0.840016
	1136	scGen	R2_mean	CD14+Mono	15	0.843376
	1137	scGen	R2_mean	CD14+Mono	16	0.842083
	1138	scGen	R2_mean	CD14+Mono	17	0.844499
	1139	scGen	R2_mean	CD14+Mono	18	0.842519
	1140	scGen	R2_mean	CD14+Mono	19	0.844872
	1141	scGen	R2_mean	CD14+Mono	20	0.845328
	1142	scGen	R2_mean	CD14+Mono	21	0.849036
	1143	scGen	R2_mean	CD14+Mono	22	0.845191
	1144	scGen	R2_mean	CD14+Mono	23	0.845239
	1145	scGen	R2_mean	CD14+Mono	24	0.842097
	1146	scGen	R2_mean	CD14+Mono	25	0.846438
	1147	scGen	R2_mean	CD14+Mono	26	0.839828
	1148	scGen	R2_mean	CD14+Mono	27	0.846344
	1149	scGen	R2_mean	CD14+Mono	28	0.842345
	1150	scGen	R2_mean	CD14+Mono	29	0.841299
	1151	scGen	R2_mean	CD14+Mono	30	0.84526
	1152	scGen	R2_mean	CD14+Mono	31	0.84997
	1153	scGen	R2_mean	CD14+Mono	32	0.840745
	1154	scGen	R2_mean	CD14+Mono	33	0.844056
	1155	scGen	R2_mean	CD14+Mono	34	0.846229
	1156	scGen	R2_mean	CD14+Mono	35	0.843237
	1157	scGen	R2_mean	CD14+Mono	36	0.845792
	1158	scGen	R2_mean	CD14+Mono	37	0.846595
	1159	scGen	R2_mean	CD14+Mono	38	0.843257
	1160	scGen	R2_mean	CD14+Mono	39	0.845685
	1161	scGen	R2_mean	CD14+Mono	40	0.841823
	1162	scGen	R2_mean	CD14+Mono	41	0.841715
	1163	scGen	R2_mean	CD14+Mono	42	0.838787
	1164	scGen	R2_mean	CD14+Mono	43	0.84564
	1165	scGen	R2_mean	CD14+Mono	44	0.845722
	1166	scGen	R2_mean	CD14+Mono	45	0.842839
	1167	scGen	R2_mean	CD14+Mono	46	0.848628
	1168	scGen	R2_mean	CD14+Mono	47	0.843258
	1169	scGen	R2_mean	CD14+Mono	48	0.841695
	1170	scGen	R2_mean	CD14+Mono	49	0.847587
	1171	scGen	R2_mean	CD14+Mono	50	0.842564
	1172	scGen	R2_mean	CD14+Mono	51	0.843636
	1173	scGen	R2_mean	CD14+Mono	52	0.84438
	1174	scGen	R2_mean	CD14+Mono	53	0.844032
	1175	scGen	R2_mean	CD14+Mono	54	0.841492
	1176	scGen	R2_mean	CD14+Mono	55	0.848244
	1177	scGen	R2_mean	CD14+Mono	56	0.842801
	1178	scGen	R2_mean	CD14+Mono	57	0.845283
	1179	scGen	R2_mean	CD14+Mono	58	0.842074
	1180	scGen	R2_mean	CD14+Mono	59	0.842346
	1181	scGen	R2_mean	CD14+Mono	60	0.844182
	1182	scGen	R2_mean	CD14+Mono	61	0.845769
	1183	scGen	R2_mean	CD14+Mono	62	0.847504
	1184	scGen	R2_mean	CD14+Mono	63	0.842246
	1185	scGen	R2_mean	CD14+Mono	64	0.847688
	1186	scGen	R2_mean	CD14+Mono	65	0.841025
	1187	scGen	R2_mean	CD14+Mono	66	0.845176
	1188	scGen	R2_mean	CD14+Mono	67	0.844502
	1189	scGen	R2_mean	CD14+Mono	68	0.842164
	1190	scGen	R2_mean	CD14+Mono	69	0.843966
	1191	scGen	R2_mean	CD14+Mono	70	0.84626
	1192	scGen	R2_mean	CD14+Mono	71	0.844753
	1193	scGen	R2_mean	CD14+Mono	72	0.845123
	1194	scGen	R2_mean	CD14+Mono	73	0.846913
	1195	scGen	R2_mean	CD14+Mono	74	0.844509
	1196	scGen	R2_mean	CD14+Mono	75	0.842823
	1197	scGen	R2_mean	CD14+Mono	76	0.845427
	1198	scGen	R2_mean	CD14+Mono	77	0.844539
	1199	scGen	R2_mean	CD14+Mono	78	0.845366
	1200	scGen	R2_mean	CD14+Mono	79	0.845107
	1201	scGen	R2_mean	CD14+Mono	80	0.846596
	1202	scGen	R2_mean	CD14+Mono	81	0.842115
	1203	scGen	R2_mean	CD14+Mono	82	0.84353
	1204	scGen	R2_mean	CD14+Mono	83	0.848391
	1205	scGen	R2_mean	CD14+Mono	84	0.839969
	1206	scGen	R2_mean	CD14+Mono	85	0.849474
	1207	scGen	R2_mean	CD14+Mono	86	0.847335
	1208	scGen	R2_mean	CD14+Mono	87	0.842308
	1209	scGen	R2_mean	CD14+Mono	88	0.845611
	1210	scGen	R2_mean	CD14+Mono	89	0.845846
	1211	scGen	R2_mean	CD14+Mono	90	0.840842
	1212	scGen	R2_mean	CD14+Mono	91	0.841926
	1213	scGen	R2_mean	CD14+Mono	92	0.84307
	1214	scGen	R2_mean	CD14+Mono	93	0.840156
	1215	scGen	R2_mean	CD14+Mono	94	0.844276
	1216	scGen	R2_mean	CD14+Mono	95	0.841309
	1217	scGen	R2_mean	CD14+Mono	96	0.845022
	1218	scGen	R2_mean	CD14+Mono	97	0.841122
	1219	scGen	R2_mean	CD14+Mono	98	0.84205
	1220	scGen	R2_mean	CD14+Mono	99	0.846137
	1221	scGen	R2_mean	FCGR3A+Mono	0	0.85249
	1222	scGen	R2_mean	FCGR3A+Mono	1	0.852785
	1223	scGen	R2_mean	FCGR3A+Mono	2	0.850668
	1224	scGen	R2_mean	FCGR3A+Mono	3	0.854167
	1225	scGen	R2_mean	FCGR3A+Mono	4	0.854014
	1226	scGen	R2_mean	FCGR3A+Mono	5	0.852595
	1227	scGen	R2_mean	FCGR3A+Mono	6	0.854296
	1228	scGen	R2_mean	FCGR3A+Mono	7	0.85533
	1229	scGen	R2_mean	FCGR3A+Mono	8	0.853045
	1230	scGen	R2_mean	FCGR3A+Mono	9	0.85331
	1231	scGen	R2_mean	FCGR3A+Mono	10	0.854086
	1232	scGen	R2_mean	FCGR3A+Mono	11	0.856216
	1233	scGen	R2_mean	FCGR3A+Mono	12	0.854162
	1234	scGen	R2_mean	FCGR3A+Mono	13	0.852074
	1235	scGen	R2_mean	FCGR3A+Mono	14	0.854634
	1236	scGen	R2_mean	FCGR3A+Mono	15	0.852652
	1237	scGen	R2_mean	FCGR3A+Mono	16	0.855237
	1238	scGen	R2_mean	FCGR3A+Mono	17	0.8527
	1239	scGen	R2_mean	FCGR3A+Mono	18	0.854573
	1240	scGen	R2_mean	FCGR3A+Mono	19	0.84902
	1241	scGen	R2_mean	FCGR3A+Mono	20	0.852167
	1242	scGen	R2_mean	FCGR3A+Mono	21	0.85587
	1243	scGen	R2_mean	FCGR3A+Mono	22	0.85346
	1244	scGen	R2_mean	FCGR3A+Mono	23	0.853264
	1245	scGen	R2_mean	FCGR3A+Mono	24	0.858293
	1246	scGen	R2_mean	FCGR3A+Mono	25	0.855561
	1247	scGen	R2_mean	FCGR3A+Mono	26	0.852439
	1248	scGen	R2_mean	FCGR3A+Mono	27	0.853497
	1249	scGen	R2_mean	FCGR3A+Mono	28	0.854666
	1250	scGen	R2_mean	FCGR3A+Mono	29	0.855933
	1251	scGen	R2_mean	FCGR3A+Mono	30	0.85239
	1252	scGen	R2_mean	FCGR3A+Mono	31	0.855073
	1253	scGen	R2_mean	FCGR3A+Mono	32	0.853578
	1254	scGen	R2_mean	FCGR3A+Mono	33	0.854842
	1255	scGen	R2_mean	FCGR3A+Mono	34	0.854137
	1256	scGen	R2_mean	FCGR3A+Mono	35	0.854902
	1257	scGen	R2_mean	FCGR3A+Mono	36	0.855998
	1258	scGen	R2_mean	FCGR3A+Mono	37	0.855653
	1259	scGen	R2_mean	FCGR3A+Mono	38	0.854636
	1260	scGen	R2_mean	FCGR3A+Mono	39	0.853581
	1261	scGen	R2_mean	FCGR3A+Mono	40	0.854223
	1262	scGen	R2_mean	FCGR3A+Mono	41	0.855802
	1263	scGen	R2_mean	FCGR3A+Mono	42	0.853064
	1264	scGen	R2_mean	FCGR3A+Mono	43	0.852502
	1265	scGen	R2_mean	FCGR3A+Mono	44	0.852485
	1266	scGen	R2_mean	FCGR3A+Mono	45	0.8558
	1267	scGen	R2_mean	FCGR3A+Mono	46	0.854453
	1268	scGen	R2_mean	FCGR3A+Mono	47	0.855001
	1269	scGen	R2_mean	FCGR3A+Mono	48	0.854757
	1270	scGen	R2_mean	FCGR3A+Mono	49	0.853299
	1271	scGen	R2_mean	FCGR3A+Mono	50	0.852089
	1272	scGen	R2_mean	FCGR3A+Mono	51	0.850519
	1273	scGen	R2_mean	FCGR3A+Mono	52	0.854974
	1274	scGen	R2_mean	FCGR3A+Mono	53	0.856192
	1275	scGen	R2_mean	FCGR3A+Mono	54	0.85484
	1276	scGen	R2_mean	FCGR3A+Mono	55	0.85301
	1277	scGen	R2_mean	FCGR3A+Mono	56	0.853087
	1278	scGen	R2_mean	FCGR3A+Mono	57	0.85398
	1279	scGen	R2_mean	FCGR3A+Mono	58	0.850962
	1280	scGen	R2_mean	FCGR3A+Mono	59	0.852144
	1281	scGen	R2_mean	FCGR3A+Mono	60	0.85531
	1282	scGen	R2_mean	FCGR3A+Mono	61	0.854369
	1283	scGen	R2_mean	FCGR3A+Mono	62	0.854734
	1284	scGen	R2_mean	FCGR3A+Mono	63	0.855459
	1285	scGen	R2_mean	FCGR3A+Mono	64	0.854667
	1286	scGen	R2_mean	FCGR3A+Mono	65	0.85298
	1287	scGen	R2_mean	FCGR3A+Mono	66	0.854097
	1288	scGen	R2_mean	FCGR3A+Mono	67	0.85349
	1289	scGen	R2_mean	FCGR3A+Mono	68	0.852994
	1290	scGen	R2_mean	FCGR3A+Mono	69	0.854697
	1291	scGen	R2_mean	FCGR3A+Mono	70	0.853695
	1292	scGen	R2_mean	FCGR3A+Mono	71	0.853409
	1293	scGen	R2_mean	FCGR3A+Mono	72	0.85333
	1294	scGen	R2_mean	FCGR3A+Mono	73	0.854075
	1295	scGen	R2_mean	FCGR3A+Mono	74	0.853016
	1296	scGen	R2_mean	FCGR3A+Mono	75	0.853217
	1297	scGen	R2_mean	FCGR3A+Mono	76	0.85324
	1298	scGen	R2_mean	FCGR3A+Mono	77	0.853998
	1299	scGen	R2_mean	FCGR3A+Mono	78	0.853783
	1300	scGen	R2_mean	FCGR3A+Mono	79	0.852897
	1301	scGen	R2_mean	FCGR3A+Mono	80	0.856466
	1302	scGen	R2_mean	FCGR3A+Mono	81	0.85451
	1303	scGen	R2_mean	FCGR3A+Mono	82	0.855139
	1304	scGen	R2_mean	FCGR3A+Mono	83	0.853098
	1305	scGen	R2_mean	FCGR3A+Mono	84	0.854389
	1306	scGen	R2_mean	FCGR3A+Mono	85	0.854942
	1307	scGen	R2_mean	FCGR3A+Mono	86	0.850881
	1308	scGen	R2_mean	FCGR3A+Mono	87	0.853949
	1309	scGen	R2_mean	FCGR3A+Mono	88	0.851277
	1310	scGen	R2_mean	FCGR3A+Mono	89	0.853757
	1311	scGen	R2_mean	FCGR3A+Mono	90	0.855926
	1312	scGen	R2_mean	FCGR3A+Mono	91	0.850866
	1313	scGen	R2_mean	FCGR3A+Mono	92	0.854776
	1314	scGen	R2_mean	FCGR3A+Mono	93	0.854162
	1315	scGen	R2_mean	FCGR3A+Mono	94	0.856935
	1316	scGen	R2_mean	FCGR3A+Mono	95	0.852041
	1317	scGen	R2_mean	FCGR3A+Mono	96	0.856372
	1318	scGen	R2_mean	FCGR3A+Mono	97	0.850108
	1319	scGen	R2_mean	FCGR3A+Mono	98	0.854574
	1320	scGen	R2_mean	FCGR3A+Mono	99	0.854012
	1321	scGen	R2_mean	CD4T	0	0.821102
	1322	scGen	R2_mean	CD4T	1	0.819441
	1323	scGen	R2_mean	CD4T	2	0.820911
	1324	scGen	R2_mean	CD4T	3	0.820627
	1325	scGen	R2_mean	CD4T	4	0.81958
	1326	scGen	R2_mean	CD4T	5	0.820773
	1327	scGen	R2_mean	CD4T	6	0.821782
	1328	scGen	R2_mean	CD4T	7	0.820104
	1329	scGen	R2_mean	CD4T	8	0.81994
	1330	scGen	R2_mean	CD4T	9	0.817365
	1331	scGen	R2_mean	CD4T	10	0.820278
	1332	scGen	R2_mean	CD4T	11	0.820291
	1333	scGen	R2_mean	CD4T	12	0.819353
	1334	scGen	R2_mean	CD4T	13	0.820884
	1335	scGen	R2_mean	CD4T	14	0.820228
	1336	scGen	R2_mean	CD4T	15	0.818308
	1337	scGen	R2_mean	CD4T	16	0.820117
	1338	scGen	R2_mean	CD4T	17	0.819479
	1339	scGen	R2_mean	CD4T	18	0.819246
	1340	scGen	R2_mean	CD4T	19	0.819472
	1341	scGen	R2_mean	CD4T	20	0.819588
	1342	scGen	R2_mean	CD4T	21	0.820396
	1343	scGen	R2_mean	CD4T	22	0.821028
	1344	scGen	R2_mean	CD4T	23	0.820405
	1345	scGen	R2_mean	CD4T	24	0.820129
	1346	scGen	R2_mean	CD4T	25	0.82085
	1347	scGen	R2_mean	CD4T	26	0.819972
	1348	scGen	R2_mean	CD4T	27	0.819296
	1349	scGen	R2_mean	CD4T	28	0.819755
	1350	scGen	R2_mean	CD4T	29	0.82075
	1351	scGen	R2_mean	CD4T	30	0.819343
	1352	scGen	R2_mean	CD4T	31	0.820414
	1353	scGen	R2_mean	CD4T	32	0.818452
	1354	scGen	R2_mean	CD4T	33	0.819778
	1355	scGen	R2_mean	CD4T	34	0.821318
	1356	scGen	R2_mean	CD4T	35	0.819699
	1357	scGen	R2_mean	CD4T	36	0.819803
	1358	scGen	R2_mean	CD4T	37	0.819988
	1359	scGen	R2_mean	CD4T	38	0.818496
	1360	scGen	R2_mean	CD4T	39	0.82058
	1361	scGen	R2_mean	CD4T	40	0.82002
	1362	scGen	R2_mean	CD4T	41	0.820384
	1363	scGen	R2_mean	CD4T	42	0.816916
	1364	scGen	R2_mean	CD4T	43	0.819739
	1365	scGen	R2_mean	CD4T	44	0.819532
	1366	scGen	R2_mean	CD4T	45	0.823324
	1367	scGen	R2_mean	CD4T	46	0.819935
	1368	scGen	R2_mean	CD4T	47	0.818489
	1369	scGen	R2_mean	CD4T	48	0.819675
	1370	scGen	R2_mean	CD4T	49	0.81992
	1371	scGen	R2_mean	CD4T	50	0.822044
	1372	scGen	R2_mean	CD4T	51	0.820961
	1373	scGen	R2_mean	CD4T	52	0.818742
	1374	scGen	R2_mean	CD4T	53	0.820807
	1375	scGen	R2_mean	CD4T	54	0.819541
	1376	scGen	R2_mean	CD4T	55	0.821991
	1377	scGen	R2_mean	CD4T	56	0.82045
	1378	scGen	R2_mean	CD4T	57	0.819113
	1379	scGen	R2_mean	CD4T	58	0.818372
	1380	scGen	R2_mean	CD4T	59	0.818509
	1381	scGen	R2_mean	CD4T	60	0.819676
	1382	scGen	R2_mean	CD4T	61	0.821881
	1383	scGen	R2_mean	CD4T	62	0.820554
	1384	scGen	R2_mean	CD4T	63	0.819889
	1385	scGen	R2_mean	CD4T	64	0.818932
	1386	scGen	R2_mean	CD4T	65	0.819118
	1387	scGen	R2_mean	CD4T	66	0.821038
	1388	scGen	R2_mean	CD4T	67	0.820388
	1389	scGen	R2_mean	CD4T	68	0.820407
	1390	scGen	R2_mean	CD4T	69	0.819463
	1391	scGen	R2_mean	CD4T	70	0.821001
	1392	scGen	R2_mean	CD4T	71	0.81882
	1393	scGen	R2_mean	CD4T	72	0.821922
	1394	scGen	R2_mean	CD4T	73	0.819097
	1395	scGen	R2_mean	CD4T	74	0.81893
	1396	scGen	R2_mean	CD4T	75	0.821567
	1397	scGen	R2_mean	CD4T	76	0.81986
	1398	scGen	R2_mean	CD4T	77	0.821184
	1399	scGen	R2_mean	CD4T	78	0.820806
	1400	scGen	R2_mean	CD4T	79	0.819321
	1401	scGen	R2_mean	CD4T	80	0.820257
	1402	scGen	R2_mean	CD4T	81	0.817051
	1403	scGen	R2_mean	CD4T	82	0.820638
	1404	scGen	R2_mean	CD4T	83	0.820815
	1405	scGen	R2_mean	CD4T	84	0.82077
	1406	scGen	R2_mean	CD4T	85	0.820577
	1407	scGen	R2_mean	CD4T	86	0.818734
	1408	scGen	R2_mean	CD4T	87	0.822113
	1409	scGen	R2_mean	CD4T	88	0.822285
	1410	scGen	R2_mean	CD4T	89	0.820596
	1411	scGen	R2_mean	CD4T	90	0.819741
	1412	scGen	R2_mean	CD4T	91	0.82117
	1413	scGen	R2_mean	CD4T	92	0.820154
	1414	scGen	R2_mean	CD4T	93	0.821627
	1415	scGen	R2_mean	CD4T	94	0.821202
	1416	scGen	R2_mean	CD4T	95	0.820969
	1417	scGen	R2_mean	CD4T	96	0.822076
	1418	scGen	R2_mean	CD4T	97	0.81957
	1419	scGen	R2_mean	CD4T	98	0.819833
	1420	scGen	R2_mean	CD4T	99	0.82017
	1421	scButterfly-T	R2_mean	Dendritic	0	0.893802
	1422	scButterfly-T	R2_mean	Dendritic	1	0.896177
	1423	scButterfly-T	R2_mean	Dendritic	2	0.890133
	1424	scButterfly-T	R2_mean	Dendritic	3	0.886715
	1425	scButterfly-T	R2_mean	Dendritic	4	0.892317
	1426	scButterfly-T	R2_mean	Dendritic	5	0.895354
	1427	scButterfly-T	R2_mean	Dendritic	6	0.885906
	1428	scButterfly-T	R2_mean	Dendritic	7	0.896576
	1429	scButterfly-T	R2_mean	Dendritic	8	0.89368
	1430	scButterfly-T	R2_mean	Dendritic	9	0.885923
	1431	scButterfly-T	R2_mean	Dendritic	10	0.8909
	1432	scButterfly-T	R2_mean	Dendritic	11	0.883944
	1433	scButterfly-T	R2_mean	Dendritic	12	0.887761
	1434	scButterfly-T	R2_mean	Dendritic	13	0.894431
	1435	scButterfly-T	R2_mean	Dendritic	14	0.887281
	1436	scButterfly-T	R2_mean	Dendritic	15	0.887985
	1437	scButterfly-T	R2_mean	Dendritic	16	0.883792
	1438	scButterfly-T	R2_mean	Dendritic	17	0.884375
	1439	scButterfly-T	R2_mean	Dendritic	18	0.889515
	1440	scButterfly-T	R2_mean	Dendritic	19	0.88709
	1441	scButterfly-T	R2_mean	Dendritic	20	0.882827
	1442	scButterfly-T	R2_mean	Dendritic	21	0.884228
	1443	scButterfly-T	R2_mean	Dendritic	22	0.888974
	1444	scButterfly-T	R2_mean	Dendritic	23	0.887786
	1445	scButterfly-T	R2_mean	Dendritic	24	0.890264
	1446	scButterfly-T	R2_mean	Dendritic	25	0.883382
	1447	scButterfly-T	R2_mean	Dendritic	26	0.882521
	1448	scButterfly-T	R2_mean	Dendritic	27	0.883348
	1449	scButterfly-T	R2_mean	Dendritic	28	0.879728
	1450	scButterfly-T	R2_mean	Dendritic	29	0.887209
	1451	scButterfly-T	R2_mean	Dendritic	30	0.892455
	1452	scButterfly-T	R2_mean	Dendritic	31	0.885757
	1453	scButterfly-T	R2_mean	Dendritic	32	0.886568
	1454	scButterfly-T	R2_mean	Dendritic	33	0.888005
	1455	scButterfly-T	R2_mean	Dendritic	34	0.891447
	1456	scButterfly-T	R2_mean	Dendritic	35	0.891874
	1457	scButterfly-T	R2_mean	Dendritic	36	0.89665
	1458	scButterfly-T	R2_mean	Dendritic	37	0.897194
	1459	scButterfly-T	R2_mean	Dendritic	38	0.887331
	1460	scButterfly-T	R2_mean	Dendritic	39	0.887787
	1461	scButterfly-T	R2_mean	Dendritic	40	0.891226
	1462	scButterfly-T	R2_mean	Dendritic	41	0.884566
	1463	scButterfly-T	R2_mean	Dendritic	42	0.887356
	1464	scButterfly-T	R2_mean	Dendritic	43	0.89343
	1465	scButterfly-T	R2_mean	Dendritic	44	0.887031
	1466	scButterfly-T	R2_mean	Dendritic	45	0.888945
	1467	scButterfly-T	R2_mean	Dendritic	46	0.891482
	1468	scButterfly-T	R2_mean	Dendritic	47	0.88991
	1469	scButterfly-T	R2_mean	Dendritic	48	0.891563
	1470	scButterfly-T	R2_mean	Dendritic	49	0.890557
	1471	scButterfly-T	R2_mean	Dendritic	50	0.886406
	1472	scButterfly-T	R2_mean	Dendritic	51	0.884833
	1473	scButterfly-T	R2_mean	Dendritic	52	0.888824
	1474	scButterfly-T	R2_mean	Dendritic	53	0.885212
	1475	scButterfly-T	R2_mean	Dendritic	54	0.895409
	1476	scButterfly-T	R2_mean	Dendritic	55	0.886171
	1477	scButterfly-T	R2_mean	Dendritic	56	0.888012
	1478	scButterfly-T	R2_mean	Dendritic	57	0.892729
	1479	scButterfly-T	R2_mean	Dendritic	58	0.888678
	1480	scButterfly-T	R2_mean	Dendritic	59	0.887122
	1481	scButterfly-T	R2_mean	Dendritic	60	0.886735
	1482	scButterfly-T	R2_mean	Dendritic	61	0.885453
	1483	scButterfly-T	R2_mean	Dendritic	62	0.88017
	1484	scButterfly-T	R2_mean	Dendritic	63	0.890344
	1485	scButterfly-T	R2_mean	Dendritic	64	0.886292
	1486	scButterfly-T	R2_mean	Dendritic	65	0.891787
	1487	scButterfly-T	R2_mean	Dendritic	66	0.890167
	1488	scButterfly-T	R2_mean	Dendritic	67	0.89382
	1489	scButterfly-T	R2_mean	Dendritic	68	0.885266
	1490	scButterfly-T	R2_mean	Dendritic	69	0.888355
	1491	scButterfly-T	R2_mean	Dendritic	70	0.885286
	1492	scButterfly-T	R2_mean	Dendritic	71	0.890475
	1493	scButterfly-T	R2_mean	Dendritic	72	0.890456
	1494	scButterfly-T	R2_mean	Dendritic	73	0.892429
	1495	scButterfly-T	R2_mean	Dendritic	74	0.880245
	1496	scButterfly-T	R2_mean	Dendritic	75	0.885053
	1497	scButterfly-T	R2_mean	Dendritic	76	0.879209
	1498	scButterfly-T	R2_mean	Dendritic	77	0.886563
	1499	scButterfly-T	R2_mean	Dendritic	78	0.88668
	1500	scButterfly-T	R2_mean	Dendritic	79	0.886649
	1501	scButterfly-T	R2_mean	Dendritic	80	0.878251
	1502	scButterfly-T	R2_mean	Dendritic	81	0.891188
	1503	scButterfly-T	R2_mean	Dendritic	82	0.878704
	1504	scButterfly-T	R2_mean	Dendritic	83	0.884654
	1505	scButterfly-T	R2_mean	Dendritic	84	0.885314
	1506	scButterfly-T	R2_mean	Dendritic	85	0.897484
	1507	scButterfly-T	R2_mean	Dendritic	86	0.88341
	1508	scButterfly-T	R2_mean	Dendritic	87	0.87953
	1509	scButterfly-T	R2_mean	Dendritic	88	0.887648
	1510	scButterfly-T	R2_mean	Dendritic	89	0.891851
	1511	scButterfly-T	R2_mean	Dendritic	90	0.886656
	1512	scButterfly-T	R2_mean	Dendritic	91	0.877252
	1513	scButterfly-T	R2_mean	Dendritic	92	0.88387
	1514	scButterfly-T	R2_mean	Dendritic	93	0.895054
	1515	scButterfly-T	R2_mean	Dendritic	94	0.880987
	1516	scButterfly-T	R2_mean	Dendritic	95	0.890236
	1517	scButterfly-T	R2_mean	Dendritic	96	0.884366
	1518	scButterfly-T	R2_mean	Dendritic	97	0.886026
	1519	scButterfly-T	R2_mean	Dendritic	98	0.895171
	1520	scButterfly-T	R2_mean	Dendritic	99	0.889075
	1521	scButterfly-T	R2_mean	CD8T	0	0.933612
	1522	scButterfly-T	R2_mean	CD8T	1	0.936229
	1523	scButterfly-T	R2_mean	CD8T	2	0.935427
	1524	scButterfly-T	R2_mean	CD8T	3	0.933006
	1525	scButterfly-T	R2_mean	CD8T	4	0.935387
	1526	scButterfly-T	R2_mean	CD8T	5	0.934689
	1527	scButterfly-T	R2_mean	CD8T	6	0.9332
	1528	scButterfly-T	R2_mean	CD8T	7	0.936076
	1529	scButterfly-T	R2_mean	CD8T	8	0.933273
	1530	scButterfly-T	R2_mean	CD8T	9	0.933069
	1531	scButterfly-T	R2_mean	CD8T	10	0.933065
	1532	scButterfly-T	R2_mean	CD8T	11	0.934927
	1533	scButterfly-T	R2_mean	CD8T	12	0.933268
	1534	scButterfly-T	R2_mean	CD8T	13	0.934329
	1535	scButterfly-T	R2_mean	CD8T	14	0.935326
	1536	scButterfly-T	R2_mean	CD8T	15	0.935591
	1537	scButterfly-T	R2_mean	CD8T	16	0.933648
	1538	scButterfly-T	R2_mean	CD8T	17	0.932945
	1539	scButterfly-T	R2_mean	CD8T	18	0.93299
	1540	scButterfly-T	R2_mean	CD8T	19	0.932468
	1541	scButterfly-T	R2_mean	CD8T	20	0.934023
	1542	scButterfly-T	R2_mean	CD8T	21	0.933798
	1543	scButterfly-T	R2_mean	CD8T	22	0.933883
	1544	scButterfly-T	R2_mean	CD8T	23	0.935086
	1545	scButterfly-T	R2_mean	CD8T	24	0.934269
	1546	scButterfly-T	R2_mean	CD8T	25	0.935355
	1547	scButterfly-T	R2_mean	CD8T	26	0.93301
	1548	scButterfly-T	R2_mean	CD8T	27	0.933907
	1549	scButterfly-T	R2_mean	CD8T	28	0.932889
	1550	scButterfly-T	R2_mean	CD8T	29	0.934564
	1551	scButterfly-T	R2_mean	CD8T	30	0.934172
	1552	scButterfly-T	R2_mean	CD8T	31	0.93433
	1553	scButterfly-T	R2_mean	CD8T	32	0.933725
	1554	scButterfly-T	R2_mean	CD8T	33	0.935822
	1555	scButterfly-T	R2_mean	CD8T	34	0.933302
	1556	scButterfly-T	R2_mean	CD8T	35	0.934573
	1557	scButterfly-T	R2_mean	CD8T	36	0.934253
	1558	scButterfly-T	R2_mean	CD8T	37	0.932349
	1559	scButterfly-T	R2_mean	CD8T	38	0.933923
	1560	scButterfly-T	R2_mean	CD8T	39	0.935257
	1561	scButterfly-T	R2_mean	CD8T	40	0.935218
	1562	scButterfly-T	R2_mean	CD8T	41	0.935428
	1563	scButterfly-T	R2_mean	CD8T	42	0.933693
	1564	scButterfly-T	R2_mean	CD8T	43	0.933365
	1565	scButterfly-T	R2_mean	CD8T	44	0.934061
	1566	scButterfly-T	R2_mean	CD8T	45	0.933345
	1567	scButterfly-T	R2_mean	CD8T	46	0.934605
	1568	scButterfly-T	R2_mean	CD8T	47	0.932732
	1569	scButterfly-T	R2_mean	CD8T	48	0.932182
	1570	scButterfly-T	R2_mean	CD8T	49	0.935385
	1571	scButterfly-T	R2_mean	CD8T	50	0.935407
	1572	scButterfly-T	R2_mean	CD8T	51	0.9331
	1573	scButterfly-T	R2_mean	CD8T	52	0.931589
	1574	scButterfly-T	R2_mean	CD8T	53	0.935967
	1575	scButterfly-T	R2_mean	CD8T	54	0.93547
	1576	scButterfly-T	R2_mean	CD8T	55	0.935858
	1577	scButterfly-T	R2_mean	CD8T	56	0.935131
	1578	scButterfly-T	R2_mean	CD8T	57	0.936593
	1579	scButterfly-T	R2_mean	CD8T	58	0.934817
	1580	scButterfly-T	R2_mean	CD8T	59	0.937511
	1581	scButterfly-T	R2_mean	CD8T	60	0.93154
	1582	scButterfly-T	R2_mean	CD8T	61	0.935058
	1583	scButterfly-T	R2_mean	CD8T	62	0.933211
	1584	scButterfly-T	R2_mean	CD8T	63	0.933582
	1585	scButterfly-T	R2_mean	CD8T	64	0.932659
	1586	scButterfly-T	R2_mean	CD8T	65	0.934531
	1587	scButterfly-T	R2_mean	CD8T	66	0.933215
	1588	scButterfly-T	R2_mean	CD8T	67	0.93372
	1589	scButterfly-T	R2_mean	CD8T	68	0.935351
	1590	scButterfly-T	R2_mean	CD8T	69	0.934362
	1591	scButterfly-T	R2_mean	CD8T	70	0.934304
	1592	scButterfly-T	R2_mean	CD8T	71	0.933766
	1593	scButterfly-T	R2_mean	CD8T	72	0.934192
	1594	scButterfly-T	R2_mean	CD8T	73	0.933969
	1595	scButterfly-T	R2_mean	CD8T	74	0.935167
	1596	scButterfly-T	R2_mean	CD8T	75	0.932816
	1597	scButterfly-T	R2_mean	CD8T	76	0.934244
	1598	scButterfly-T	R2_mean	CD8T	77	0.935296
	1599	scButterfly-T	R2_mean	CD8T	78	0.933299
	1600	scButterfly-T	R2_mean	CD8T	79	0.933179
	1601	scButterfly-T	R2_mean	CD8T	80	0.93333
	1602	scButterfly-T	R2_mean	CD8T	81	0.934275
	1603	scButterfly-T	R2_mean	CD8T	82	0.936934
	1604	scButterfly-T	R2_mean	CD8T	83	0.93373
	1605	scButterfly-T	R2_mean	CD8T	84	0.934985
	1606	scButterfly-T	R2_mean	CD8T	85	0.938019
	1607	scButterfly-T	R2_mean	CD8T	86	0.934558
	1608	scButterfly-T	R2_mean	CD8T	87	0.932854
	1609	scButterfly-T	R2_mean	CD8T	88	0.932955
	1610	scButterfly-T	R2_mean	CD8T	89	0.933562
	1611	scButterfly-T	R2_mean	CD8T	90	0.932136
	1612	scButterfly-T	R2_mean	CD8T	91	0.934051
	1613	scButterfly-T	R2_mean	CD8T	92	0.934173
	1614	scButterfly-T	R2_mean	CD8T	93	0.933463
	1615	scButterfly-T	R2_mean	CD8T	94	0.934345
	1616	scButterfly-T	R2_mean	CD8T	95	0.934325
	1617	scButterfly-T	R2_mean	CD8T	96	0.935446
	1618	scButterfly-T	R2_mean	CD8T	97	0.935346
	1619	scButterfly-T	R2_mean	CD8T	98	0.935289
	1620	scButterfly-T	R2_mean	CD8T	99	0.933555
	1621	scButterfly-T	R2_mean	NK	0	0.982431
	1622	scButterfly-T	R2_mean	NK	1	0.982371
	1623	scButterfly-T	R2_mean	NK	2	0.98256
	1624	scButterfly-T	R2_mean	NK	3	0.981465
	1625	scButterfly-T	R2_mean	NK	4	0.982149
	1626	scButterfly-T	R2_mean	NK	5	0.981547
	1627	scButterfly-T	R2_mean	NK	6	0.981859
	1628	scButterfly-T	R2_mean	NK	7	0.98164
	1629	scButterfly-T	R2_mean	NK	8	0.981527
	1630	scButterfly-T	R2_mean	NK	9	0.98173
	1631	scButterfly-T	R2_mean	NK	10	0.982575
	1632	scButterfly-T	R2_mean	NK	11	0.981131
	1633	scButterfly-T	R2_mean	NK	12	0.982173
	1634	scButterfly-T	R2_mean	NK	13	0.982077
	1635	scButterfly-T	R2_mean	NK	14	0.982443
	1636	scButterfly-T	R2_mean	NK	15	0.981701
	1637	scButterfly-T	R2_mean	NK	16	0.981693
	1638	scButterfly-T	R2_mean	NK	17	0.982007
	1639	scButterfly-T	R2_mean	NK	18	0.982136
	1640	scButterfly-T	R2_mean	NK	19	0.982507
	1641	scButterfly-T	R2_mean	NK	20	0.981095
	1642	scButterfly-T	R2_mean	NK	21	0.981751
	1643	scButterfly-T	R2_mean	NK	22	0.982094
	1644	scButterfly-T	R2_mean	NK	23	0.982172
	1645	scButterfly-T	R2_mean	NK	24	0.982097
	1646	scButterfly-T	R2_mean	NK	25	0.982104
	1647	scButterfly-T	R2_mean	NK	26	0.981907
	1648	scButterfly-T	R2_mean	NK	27	0.982548
	1649	scButterfly-T	R2_mean	NK	28	0.982103
	1650	scButterfly-T	R2_mean	NK	29	0.982087
	1651	scButterfly-T	R2_mean	NK	30	0.98176
	1652	scButterfly-T	R2_mean	NK	31	0.981461
	1653	scButterfly-T	R2_mean	NK	32	0.981722
	1654	scButterfly-T	R2_mean	NK	33	0.981458
	1655	scButterfly-T	R2_mean	NK	34	0.982003
	1656	scButterfly-T	R2_mean	NK	35	0.981906
	1657	scButterfly-T	R2_mean	NK	36	0.981915
	1658	scButterfly-T	R2_mean	NK	37	0.982096
	1659	scButterfly-T	R2_mean	NK	38	0.981454
	1660	scButterfly-T	R2_mean	NK	39	0.98199
	1661	scButterfly-T	R2_mean	NK	40	0.981967
	1662	scButterfly-T	R2_mean	NK	41	0.982026
	1663	scButterfly-T	R2_mean	NK	42	0.981463
	1664	scButterfly-T	R2_mean	NK	43	0.981518
	1665	scButterfly-T	R2_mean	NK	44	0.982533
	1666	scButterfly-T	R2_mean	NK	45	0.981678
	1667	scButterfly-T	R2_mean	NK	46	0.981827
	1668	scButterfly-T	R2_mean	NK	47	0.981935
	1669	scButterfly-T	R2_mean	NK	48	0.982252
	1670	scButterfly-T	R2_mean	NK	49	0.981708
	1671	scButterfly-T	R2_mean	NK	50	0.982281
	1672	scButterfly-T	R2_mean	NK	51	0.982296
	1673	scButterfly-T	R2_mean	NK	52	0.981739
	1674	scButterfly-T	R2_mean	NK	53	0.981039
	1675	scButterfly-T	R2_mean	NK	54	0.981742
	1676	scButterfly-T	R2_mean	NK	55	0.981276
	1677	scButterfly-T	R2_mean	NK	56	0.982272
	1678	scButterfly-T	R2_mean	NK	57	0.981725
	1679	scButterfly-T	R2_mean	NK	58	0.982806
	1680	scButterfly-T	R2_mean	NK	59	0.982479
	1681	scButterfly-T	R2_mean	NK	60	0.981224
	1682	scButterfly-T	R2_mean	NK	61	0.981534
	1683	scButterfly-T	R2_mean	NK	62	0.981175
	1684	scButterfly-T	R2_mean	NK	63	0.981844
	1685	scButterfly-T	R2_mean	NK	64	0.981707
	1686	scButterfly-T	R2_mean	NK	65	0.981379
	1687	scButterfly-T	R2_mean	NK	66	0.980969
	1688	scButterfly-T	R2_mean	NK	67	0.981957
	1689	scButterfly-T	R2_mean	NK	68	0.981716
	1690	scButterfly-T	R2_mean	NK	69	0.982609
	1691	scButterfly-T	R2_mean	NK	70	0.981913
	1692	scButterfly-T	R2_mean	NK	71	0.982224
	1693	scButterfly-T	R2_mean	NK	72	0.982638
	1694	scButterfly-T	R2_mean	NK	73	0.982252
	1695	scButterfly-T	R2_mean	NK	74	0.981664
	1696	scButterfly-T	R2_mean	NK	75	0.982457
	1697	scButterfly-T	R2_mean	NK	76	0.981314
	1698	scButterfly-T	R2_mean	NK	77	0.982058
	1699	scButterfly-T	R2_mean	NK	78	0.982013
	1700	scButterfly-T	R2_mean	NK	79	0.982568
	1701	scButterfly-T	R2_mean	NK	80	0.982058
	1702	scButterfly-T	R2_mean	NK	81	0.98132
	1703	scButterfly-T	R2_mean	NK	82	0.981631
	1704	scButterfly-T	R2_mean	NK	83	0.981488
	1705	scButterfly-T	R2_mean	NK	84	0.981991
	1706	scButterfly-T	R2_mean	NK	85	0.982188
	1707	scButterfly-T	R2_mean	NK	86	0.982011
	1708	scButterfly-T	R2_mean	NK	87	0.981896
	1709	scButterfly-T	R2_mean	NK	88	0.982374
	1710	scButterfly-T	R2_mean	NK	89	0.981922
	1711	scButterfly-T	R2_mean	NK	90	0.981417
	1712	scButterfly-T	R2_mean	NK	91	0.982173
	1713	scButterfly-T	R2_mean	NK	92	0.982215
	1714	scButterfly-T	R2_mean	NK	93	0.981566
	1715	scButterfly-T	R2_mean	NK	94	0.982372
	1716	scButterfly-T	R2_mean	NK	95	0.982918
	1717	scButterfly-T	R2_mean	NK	96	0.980878
	1718	scButterfly-T	R2_mean	NK	97	0.98224
	1719	scButterfly-T	R2_mean	NK	98	0.981752
	1720	scButterfly-T	R2_mean	NK	99	0.982247
	1721	scButterfly-T	R2_mean	B	0	0.984713
	1722	scButterfly-T	R2_mean	B	1	0.98374
	1723	scButterfly-T	R2_mean	B	2	0.98283
	1724	scButterfly-T	R2_mean	B	3	0.983702
	1725	scButterfly-T	R2_mean	B	4	0.984142
	1726	scButterfly-T	R2_mean	B	5	0.983893
	1727	scButterfly-T	R2_mean	B	6	0.98437
	1728	scButterfly-T	R2_mean	B	7	0.984417
	1729	scButterfly-T	R2_mean	B	8	0.98406
	1730	scButterfly-T	R2_mean	B	9	0.98445
	1731	scButterfly-T	R2_mean	B	10	0.983938
	1732	scButterfly-T	R2_mean	B	11	0.983722
	1733	scButterfly-T	R2_mean	B	12	0.983368
	1734	scButterfly-T	R2_mean	B	13	0.984342
	1735	scButterfly-T	R2_mean	B	14	0.984455
	1736	scButterfly-T	R2_mean	B	15	0.98442
	1737	scButterfly-T	R2_mean	B	16	0.984152
	1738	scButterfly-T	R2_mean	B	17	0.984599
	1739	scButterfly-T	R2_mean	B	18	0.983598
	1740	scButterfly-T	R2_mean	B	19	0.984427
	1741	scButterfly-T	R2_mean	B	20	0.984032
	1742	scButterfly-T	R2_mean	B	21	0.986062
	1743	scButterfly-T	R2_mean	B	22	0.983789
	1744	scButterfly-T	R2_mean	B	23	0.984759
	1745	scButterfly-T	R2_mean	B	24	0.984735
	1746	scButterfly-T	R2_mean	B	25	0.984273
	1747	scButterfly-T	R2_mean	B	26	0.983937
	1748	scButterfly-T	R2_mean	B	27	0.984477
	1749	scButterfly-T	R2_mean	B	28	0.983688
	1750	scButterfly-T	R2_mean	B	29	0.984449
	1751	scButterfly-T	R2_mean	B	30	0.984632
	1752	scButterfly-T	R2_mean	B	31	0.985145
	1753	scButterfly-T	R2_mean	B	32	0.982782
	1754	scButterfly-T	R2_mean	B	33	0.983752
	1755	scButterfly-T	R2_mean	B	34	0.983222
	1756	scButterfly-T	R2_mean	B	35	0.983419
	1757	scButterfly-T	R2_mean	B	36	0.984885
	1758	scButterfly-T	R2_mean	B	37	0.985277
	1759	scButterfly-T	R2_mean	B	38	0.984783
	1760	scButterfly-T	R2_mean	B	39	0.984409
	1761	scButterfly-T	R2_mean	B	40	0.984426
	1762	scButterfly-T	R2_mean	B	41	0.983176
	1763	scButterfly-T	R2_mean	B	42	0.982627
	1764	scButterfly-T	R2_mean	B	43	0.984073
	1765	scButterfly-T	R2_mean	B	44	0.984873
	1766	scButterfly-T	R2_mean	B	45	0.984531
	1767	scButterfly-T	R2_mean	B	46	0.985859
	1768	scButterfly-T	R2_mean	B	47	0.984114
	1769	scButterfly-T	R2_mean	B	48	0.984218
	1770	scButterfly-T	R2_mean	B	49	0.98423
	1771	scButterfly-T	R2_mean	B	50	0.983223
	1772	scButterfly-T	R2_mean	B	51	0.982979
	1773	scButterfly-T	R2_mean	B	52	0.984395
	1774	scButterfly-T	R2_mean	B	53	0.984206
	1775	scButterfly-T	R2_mean	B	54	0.984354
	1776	scButterfly-T	R2_mean	B	55	0.984742
	1777	scButterfly-T	R2_mean	B	56	0.984038
	1778	scButterfly-T	R2_mean	B	57	0.984357
	1779	scButterfly-T	R2_mean	B	58	0.983661
	1780	scButterfly-T	R2_mean	B	59	0.982357
	1781	scButterfly-T	R2_mean	B	60	0.983751
	1782	scButterfly-T	R2_mean	B	61	0.983207
	1783	scButterfly-T	R2_mean	B	62	0.985675
	1784	scButterfly-T	R2_mean	B	63	0.985059
	1785	scButterfly-T	R2_mean	B	64	0.985374
	1786	scButterfly-T	R2_mean	B	65	0.983774
	1787	scButterfly-T	R2_mean	B	66	0.983532
	1788	scButterfly-T	R2_mean	B	67	0.98423
	1789	scButterfly-T	R2_mean	B	68	0.983818
	1790	scButterfly-T	R2_mean	B	69	0.983354
	1791	scButterfly-T	R2_mean	B	70	0.984936
	1792	scButterfly-T	R2_mean	B	71	0.984844
	1793	scButterfly-T	R2_mean	B	72	0.983444
	1794	scButterfly-T	R2_mean	B	73	0.983578
	1795	scButterfly-T	R2_mean	B	74	0.985232
	1796	scButterfly-T	R2_mean	B	75	0.983825
	1797	scButterfly-T	R2_mean	B	76	0.985502
	1798	scButterfly-T	R2_mean	B	77	0.984484
	1799	scButterfly-T	R2_mean	B	78	0.985018
	1800	scButterfly-T	R2_mean	B	79	0.984583
	1801	scButterfly-T	R2_mean	B	80	0.985028
	1802	scButterfly-T	R2_mean	B	81	0.983301
	1803	scButterfly-T	R2_mean	B	82	0.984245
	1804	scButterfly-T	R2_mean	B	83	0.98546
	1805	scButterfly-T	R2_mean	B	84	0.983843
	1806	scButterfly-T	R2_mean	B	85	0.98494
	1807	scButterfly-T	R2_mean	B	86	0.98451
	1808	scButterfly-T	R2_mean	B	87	0.984295
	1809	scButterfly-T	R2_mean	B	88	0.98466
	1810	scButterfly-T	R2_mean	B	89	0.984509
	1811	scButterfly-T	R2_mean	B	90	0.983661
	1812	scButterfly-T	R2_mean	B	91	0.983587
	1813	scButterfly-T	R2_mean	B	92	0.983801
	1814	scButterfly-T	R2_mean	B	93	0.983193
	1815	scButterfly-T	R2_mean	B	94	0.984524
	1816	scButterfly-T	R2_mean	B	95	0.984324
	1817	scButterfly-T	R2_mean	B	96	0.98439
	1818	scButterfly-T	R2_mean	B	97	0.983013
	1819	scButterfly-T	R2_mean	B	98	0.984256
	1820	scButterfly-T	R2_mean	B	99	0.985059
	1821	scButterfly-T	R2_mean	CD14+Mono	0	0.962063
	1822	scButterfly-T	R2_mean	CD14+Mono	1	0.961875
	1823	scButterfly-T	R2_mean	CD14+Mono	2	0.961495
	1824	scButterfly-T	R2_mean	CD14+Mono	3	0.962201
	1825	scButterfly-T	R2_mean	CD14+Mono	4	0.96183
	1826	scButterfly-T	R2_mean	CD14+Mono	5	0.962174
	1827	scButterfly-T	R2_mean	CD14+Mono	6	0.961191
	1828	scButterfly-T	R2_mean	CD14+Mono	7	0.96235
	1829	scButterfly-T	R2_mean	CD14+Mono	8	0.96161
	1830	scButterfly-T	R2_mean	CD14+Mono	9	0.961901
	1831	scButterfly-T	R2_mean	CD14+Mono	10	0.960679
	1832	scButterfly-T	R2_mean	CD14+Mono	11	0.962973
	1833	scButterfly-T	R2_mean	CD14+Mono	12	0.961295
	1834	scButterfly-T	R2_mean	CD14+Mono	13	0.962427
	1835	scButterfly-T	R2_mean	CD14+Mono	14	0.96191
	1836	scButterfly-T	R2_mean	CD14+Mono	15	0.961761
	1837	scButterfly-T	R2_mean	CD14+Mono	16	0.961007
	1838	scButterfly-T	R2_mean	CD14+Mono	17	0.961417
	1839	scButterfly-T	R2_mean	CD14+Mono	18	0.961434
	1840	scButterfly-T	R2_mean	CD14+Mono	19	0.961141
	1841	scButterfly-T	R2_mean	CD14+Mono	20	0.961347
	1842	scButterfly-T	R2_mean	CD14+Mono	21	0.962758
	1843	scButterfly-T	R2_mean	CD14+Mono	22	0.961529
	1844	scButterfly-T	R2_mean	CD14+Mono	23	0.962018
	1845	scButterfly-T	R2_mean	CD14+Mono	24	0.961938
	1846	scButterfly-T	R2_mean	CD14+Mono	25	0.962285
	1847	scButterfly-T	R2_mean	CD14+Mono	26	0.962153
	1848	scButterfly-T	R2_mean	CD14+Mono	27	0.961679
	1849	scButterfly-T	R2_mean	CD14+Mono	28	0.962419
	1850	scButterfly-T	R2_mean	CD14+Mono	29	0.962785
	1851	scButterfly-T	R2_mean	CD14+Mono	30	0.962067
	1852	scButterfly-T	R2_mean	CD14+Mono	31	0.962104
	1853	scButterfly-T	R2_mean	CD14+Mono	32	0.960832
	1854	scButterfly-T	R2_mean	CD14+Mono	33	0.962112
	1855	scButterfly-T	R2_mean	CD14+Mono	34	0.961162
	1856	scButterfly-T	R2_mean	CD14+Mono	35	0.963028
	1857	scButterfly-T	R2_mean	CD14+Mono	36	0.962425
	1858	scButterfly-T	R2_mean	CD14+Mono	37	0.963545
	1859	scButterfly-T	R2_mean	CD14+Mono	38	0.961372
	1860	scButterfly-T	R2_mean	CD14+Mono	39	0.961757
	1861	scButterfly-T	R2_mean	CD14+Mono	40	0.962908
	1862	scButterfly-T	R2_mean	CD14+Mono	41	0.96203
	1863	scButterfly-T	R2_mean	CD14+Mono	42	0.961971
	1864	scButterfly-T	R2_mean	CD14+Mono	43	0.961342
	1865	scButterfly-T	R2_mean	CD14+Mono	44	0.961947
	1866	scButterfly-T	R2_mean	CD14+Mono	45	0.962338
	1867	scButterfly-T	R2_mean	CD14+Mono	46	0.962241
	1868	scButterfly-T	R2_mean	CD14+Mono	47	0.962249
	1869	scButterfly-T	R2_mean	CD14+Mono	48	0.96178
	1870	scButterfly-T	R2_mean	CD14+Mono	49	0.963232
	1871	scButterfly-T	R2_mean	CD14+Mono	50	0.961897
	1872	scButterfly-T	R2_mean	CD14+Mono	51	0.962058
	1873	scButterfly-T	R2_mean	CD14+Mono	52	0.961618
	1874	scButterfly-T	R2_mean	CD14+Mono	53	0.962158
	1875	scButterfly-T	R2_mean	CD14+Mono	54	0.962215
	1876	scButterfly-T	R2_mean	CD14+Mono	55	0.962176
	1877	scButterfly-T	R2_mean	CD14+Mono	56	0.962271
	1878	scButterfly-T	R2_mean	CD14+Mono	57	0.961621
	1879	scButterfly-T	R2_mean	CD14+Mono	58	0.962622
	1880	scButterfly-T	R2_mean	CD14+Mono	59	0.961447
	1881	scButterfly-T	R2_mean	CD14+Mono	60	0.96132
	1882	scButterfly-T	R2_mean	CD14+Mono	61	0.962092
	1883	scButterfly-T	R2_mean	CD14+Mono	62	0.961422
	1884	scButterfly-T	R2_mean	CD14+Mono	63	0.961565
	1885	scButterfly-T	R2_mean	CD14+Mono	64	0.962266
	1886	scButterfly-T	R2_mean	CD14+Mono	65	0.962115
	1887	scButterfly-T	R2_mean	CD14+Mono	66	0.962543
	1888	scButterfly-T	R2_mean	CD14+Mono	67	0.961173
	1889	scButterfly-T	R2_mean	CD14+Mono	68	0.962376
	1890	scButterfly-T	R2_mean	CD14+Mono	69	0.962642
	1891	scButterfly-T	R2_mean	CD14+Mono	70	0.962344
	1892	scButterfly-T	R2_mean	CD14+Mono	71	0.9627
	1893	scButterfly-T	R2_mean	CD14+Mono	72	0.961897
	1894	scButterfly-T	R2_mean	CD14+Mono	73	0.962081
	1895	scButterfly-T	R2_mean	CD14+Mono	74	0.961801
	1896	scButterfly-T	R2_mean	CD14+Mono	75	0.962811
	1897	scButterfly-T	R2_mean	CD14+Mono	76	0.962584
	1898	scButterfly-T	R2_mean	CD14+Mono	77	0.961897
	1899	scButterfly-T	R2_mean	CD14+Mono	78	0.962311
	1900	scButterfly-T	R2_mean	CD14+Mono	79	0.961799
	1901	scButterfly-T	R2_mean	CD14+Mono	80	0.961584
	1902	scButterfly-T	R2_mean	CD14+Mono	81	0.961605
	1903	scButterfly-T	R2_mean	CD14+Mono	82	0.962046
	1904	scButterfly-T	R2_mean	CD14+Mono	83	0.962114
	1905	scButterfly-T	R2_mean	CD14+Mono	84	0.961985
	1906	scButterfly-T	R2_mean	CD14+Mono	85	0.961584
	1907	scButterfly-T	R2_mean	CD14+Mono	86	0.96223
	1908	scButterfly-T	R2_mean	CD14+Mono	87	0.962313
	1909	scButterfly-T	R2_mean	CD14+Mono	88	0.962935
	1910	scButterfly-T	R2_mean	CD14+Mono	89	0.961336
	1911	scButterfly-T	R2_mean	CD14+Mono	90	0.962273
	1912	scButterfly-T	R2_mean	CD14+Mono	91	0.962251
	1913	scButterfly-T	R2_mean	CD14+Mono	92	0.962905
	1914	scButterfly-T	R2_mean	CD14+Mono	93	0.96236
	1915	scButterfly-T	R2_mean	CD14+Mono	94	0.962292
	1916	scButterfly-T	R2_mean	CD14+Mono	95	0.961462
	1917	scButterfly-T	R2_mean	CD14+Mono	96	0.962516
	1918	scButterfly-T	R2_mean	CD14+Mono	97	0.961886
	1919	scButterfly-T	R2_mean	CD14+Mono	98	0.961803
	1920	scButterfly-T	R2_mean	CD14+Mono	99	0.962365
	1921	scButterfly-T	R2_mean	FCGR3A+Mono	0	0.861193
	1922	scButterfly-T	R2_mean	FCGR3A+Mono	1	0.86239
	1923	scButterfly-T	R2_mean	FCGR3A+Mono	2	0.864596
	1924	scButterfly-T	R2_mean	FCGR3A+Mono	3	0.862564
	1925	scButterfly-T	R2_mean	FCGR3A+Mono	4	0.863563
	1926	scButterfly-T	R2_mean	FCGR3A+Mono	5	0.864466
	1927	scButterfly-T	R2_mean	FCGR3A+Mono	6	0.862529
	1928	scButterfly-T	R2_mean	FCGR3A+Mono	7	0.865297
	1929	scButterfly-T	R2_mean	FCGR3A+Mono	8	0.867133
	1930	scButterfly-T	R2_mean	FCGR3A+Mono	9	0.86525
	1931	scButterfly-T	R2_mean	FCGR3A+Mono	10	0.865548
	1932	scButterfly-T	R2_mean	FCGR3A+Mono	11	0.869446
	1933	scButterfly-T	R2_mean	FCGR3A+Mono	12	0.862262
	1934	scButterfly-T	R2_mean	FCGR3A+Mono	13	0.864266
	1935	scButterfly-T	R2_mean	FCGR3A+Mono	14	0.863055
	1936	scButterfly-T	R2_mean	FCGR3A+Mono	15	0.86395
	1937	scButterfly-T	R2_mean	FCGR3A+Mono	16	0.861941
	1938	scButterfly-T	R2_mean	FCGR3A+Mono	17	0.862146
	1939	scButterfly-T	R2_mean	FCGR3A+Mono	18	0.863115
	1940	scButterfly-T	R2_mean	FCGR3A+Mono	19	0.864027
	1941	scButterfly-T	R2_mean	FCGR3A+Mono	20	0.863367
	1942	scButterfly-T	R2_mean	FCGR3A+Mono	21	0.863757
	1943	scButterfly-T	R2_mean	FCGR3A+Mono	22	0.862292
	1944	scButterfly-T	R2_mean	FCGR3A+Mono	23	0.863187
	1945	scButterfly-T	R2_mean	FCGR3A+Mono	24	0.865703
	1946	scButterfly-T	R2_mean	FCGR3A+Mono	25	0.866955
	1947	scButterfly-T	R2_mean	FCGR3A+Mono	26	0.866038
	1948	scButterfly-T	R2_mean	FCGR3A+Mono	27	0.86541
	1949	scButterfly-T	R2_mean	FCGR3A+Mono	28	0.865652
	1950	scButterfly-T	R2_mean	FCGR3A+Mono	29	0.866894
	1951	scButterfly-T	R2_mean	FCGR3A+Mono	30	0.863447
	1952	scButterfly-T	R2_mean	FCGR3A+Mono	31	0.862867
	1953	scButterfly-T	R2_mean	FCGR3A+Mono	32	0.864932
	1954	scButterfly-T	R2_mean	FCGR3A+Mono	33	0.865967
	1955	scButterfly-T	R2_mean	FCGR3A+Mono	34	0.86573
	1956	scButterfly-T	R2_mean	FCGR3A+Mono	35	0.864298
	1957	scButterfly-T	R2_mean	FCGR3A+Mono	36	0.86314
	1958	scButterfly-T	R2_mean	FCGR3A+Mono	37	0.863632
	1959	scButterfly-T	R2_mean	FCGR3A+Mono	38	0.863629
	1960	scButterfly-T	R2_mean	FCGR3A+Mono	39	0.862389
	1961	scButterfly-T	R2_mean	FCGR3A+Mono	40	0.867409
	1962	scButterfly-T	R2_mean	FCGR3A+Mono	41	0.864242
	1963	scButterfly-T	R2_mean	FCGR3A+Mono	42	0.865207
	1964	scButterfly-T	R2_mean	FCGR3A+Mono	43	0.864566
	1965	scButterfly-T	R2_mean	FCGR3A+Mono	44	0.862888
	1966	scButterfly-T	R2_mean	FCGR3A+Mono	45	0.859431
	1967	scButterfly-T	R2_mean	FCGR3A+Mono	46	0.862595
	1968	scButterfly-T	R2_mean	FCGR3A+Mono	47	0.866168
	1969	scButterfly-T	R2_mean	FCGR3A+Mono	48	0.861756
	1970	scButterfly-T	R2_mean	FCGR3A+Mono	49	0.864275
	1971	scButterfly-T	R2_mean	FCGR3A+Mono	50	0.864405
	1972	scButterfly-T	R2_mean	FCGR3A+Mono	51	0.867521
	1973	scButterfly-T	R2_mean	FCGR3A+Mono	52	0.860439
	1974	scButterfly-T	R2_mean	FCGR3A+Mono	53	0.865855
	1975	scButterfly-T	R2_mean	FCGR3A+Mono	54	0.860934
	1976	scButterfly-T	R2_mean	FCGR3A+Mono	55	0.866202
	1977	scButterfly-T	R2_mean	FCGR3A+Mono	56	0.866301
	1978	scButterfly-T	R2_mean	FCGR3A+Mono	57	0.863776
	1979	scButterfly-T	R2_mean	FCGR3A+Mono	58	0.859501
	1980	scButterfly-T	R2_mean	FCGR3A+Mono	59	0.864329
	1981	scButterfly-T	R2_mean	FCGR3A+Mono	60	0.857249
	1982	scButterfly-T	R2_mean	FCGR3A+Mono	61	0.865651
	1983	scButterfly-T	R2_mean	FCGR3A+Mono	62	0.860161
	1984	scButterfly-T	R2_mean	FCGR3A+Mono	63	0.866686
	1985	scButterfly-T	R2_mean	FCGR3A+Mono	64	0.861392
	1986	scButterfly-T	R2_mean	FCGR3A+Mono	65	0.863238
	1987	scButterfly-T	R2_mean	FCGR3A+Mono	66	0.864889
	1988	scButterfly-T	R2_mean	FCGR3A+Mono	67	0.86794
	1989	scButterfly-T	R2_mean	FCGR3A+Mono	68	0.861227
	1990	scButterfly-T	R2_mean	FCGR3A+Mono	69	0.864976
	1991	scButterfly-T	R2_mean	FCGR3A+Mono	70	0.863134
	1992	scButterfly-T	R2_mean	FCGR3A+Mono	71	0.865017
	1993	scButterfly-T	R2_mean	FCGR3A+Mono	72	0.860912
	1994	scButterfly-T	R2_mean	FCGR3A+Mono	73	0.863311
	1995	scButterfly-T	R2_mean	FCGR3A+Mono	74	0.861742
	1996	scButterfly-T	R2_mean	FCGR3A+Mono	75	0.867021
	1997	scButterfly-T	R2_mean	FCGR3A+Mono	76	0.865985
	1998	scButterfly-T	R2_mean	FCGR3A+Mono	77	0.863744
[truncated: 122 more rows]
