# Supplementary material for: scButterfly: a versatile single-cell cross-modality translation method via dual-aligned variational autoencoders
Source: Nat Commun. 2024 Apr 6;15:2973. doi: 10.1038/s41467-024-47418-x (PMC10998864; doi:10.1038/s41467-024-47418-x)
Supplement: Supplementary file 4 — Source Data files [file 41467_2024_47418_MOESM4_ESM.zip › Figure 5.xlsx]

## Sheet: Figure 5a
Script in Github		Method	Dataset	Evaluation	Direction	Fold	Value
We provide scripts to reproduce the results.	0	sciPENN	CITE_BMMC	AMI	RNA to ADT	0	0.681037
URL:https://github.com/BioX-NKU/scButterfly_source	1	sciPENN	CITE_BMMC	AMI	RNA to ADT	1	0.681467
scButterfly_source/experiment/RNA_ADT/cross_validation_by_cell	2	sciPENN	CITE_BMMC	AMI	RNA to ADT	2	0.680381
	3	sciPENN	CITE_BMMC	AMI	RNA to ADT	3	0.678969
	4	sciPENN	CITE_BMMC	AMI	RNA to ADT	4	0.681773
	5	sciPENN	CITE_BMMC	ARI	RNA to ADT	0	0.306007
	6	sciPENN	CITE_BMMC	ARI	RNA to ADT	1	0.328675
	7	sciPENN	CITE_BMMC	ARI	RNA to ADT	2	0.309832
	8	sciPENN	CITE_BMMC	ARI	RNA to ADT	3	0.320063
	9	sciPENN	CITE_BMMC	ARI	RNA to ADT	4	0.310277
	10	sciPENN	CITE_BMMC	HOM	RNA to ADT	0	0.767988
	11	sciPENN	CITE_BMMC	HOM	RNA to ADT	1	0.762663
	12	sciPENN	CITE_BMMC	HOM	RNA to ADT	2	0.762814
	13	sciPENN	CITE_BMMC	HOM	RNA to ADT	3	0.761847
	14	sciPENN	CITE_BMMC	HOM	RNA to ADT	4	0.768365
	15	sciPENN	CITE_BMMC	NMI	RNA to ADT	0	0.687192
	16	sciPENN	CITE_BMMC	NMI	RNA to ADT	1	0.688028
	17	sciPENN	CITE_BMMC	NMI	RNA to ADT	2	0.686683
	18	sciPENN	CITE_BMMC	NMI	RNA to ADT	3	0.68551
	19	sciPENN	CITE_BMMC	NMI	RNA to ADT	4	0.688367
	20	scButterfly-B	CITE_BMMC	AMI	RNA to ADT	0	0.685278
	21	scButterfly-B	CITE_BMMC	AMI	RNA to ADT	1	0.682631
	22	scButterfly-B	CITE_BMMC	AMI	RNA to ADT	2	0.680835
	23	scButterfly-B	CITE_BMMC	AMI	RNA to ADT	3	0.678743
	24	scButterfly-B	CITE_BMMC	AMI	RNA to ADT	4	0.669092
	25	scButterfly-B	CITE_BMMC	ARI	RNA to ADT	0	0.299311
	26	scButterfly-B	CITE_BMMC	ARI	RNA to ADT	1	0.29814
	27	scButterfly-B	CITE_BMMC	ARI	RNA to ADT	2	0.2877
	28	scButterfly-B	CITE_BMMC	ARI	RNA to ADT	3	0.276689
	29	scButterfly-B	CITE_BMMC	ARI	RNA to ADT	4	0.270421
	30	scButterfly-B	CITE_BMMC	HOM	RNA to ADT	0	0.762141
	31	scButterfly-B	CITE_BMMC	HOM	RNA to ADT	1	0.755756
	32	scButterfly-B	CITE_BMMC	HOM	RNA to ADT	2	0.760199
	33	scButterfly-B	CITE_BMMC	HOM	RNA to ADT	3	0.757482
	34	scButterfly-B	CITE_BMMC	HOM	RNA to ADT	4	0.751956
	35	scButterfly-B	CITE_BMMC	NMI	RNA to ADT	0	0.690381
	36	scButterfly-B	CITE_BMMC	NMI	RNA to ADT	1	0.687619
	37	scButterfly-B	CITE_BMMC	NMI	RNA to ADT	2	0.68612
	38	scButterfly-B	CITE_BMMC	NMI	RNA to ADT	3	0.684086
	39	scButterfly-B	CITE_BMMC	NMI	RNA to ADT	4	0.67472
	40	scButterfly-C	CITE_BMMC	AMI	RNA to ADT	0	0.712532
	41	scButterfly-C	CITE_BMMC	AMI	RNA to ADT	1	0.718796
	42	scButterfly-C	CITE_BMMC	AMI	RNA to ADT	2	0.723888
	43	scButterfly-C	CITE_BMMC	AMI	RNA to ADT	3	0.719238
	44	scButterfly-C	CITE_BMMC	AMI	RNA to ADT	4	0.723648
	45	scButterfly-C	CITE_BMMC	ARI	RNA to ADT	0	0.305552
	46	scButterfly-C	CITE_BMMC	ARI	RNA to ADT	1	0.32522
	47	scButterfly-C	CITE_BMMC	ARI	RNA to ADT	2	0.350754
	48	scButterfly-C	CITE_BMMC	ARI	RNA to ADT	3	0.333339
	49	scButterfly-C	CITE_BMMC	ARI	RNA to ADT	4	0.366056
	50	scButterfly-C	CITE_BMMC	HOM	RNA to ADT	0	0.785947
	51	scButterfly-C	CITE_BMMC	HOM	RNA to ADT	1	0.789745
	52	scButterfly-C	CITE_BMMC	HOM	RNA to ADT	2	0.782693
	53	scButterfly-C	CITE_BMMC	HOM	RNA to ADT	3	0.787354
	54	scButterfly-C	CITE_BMMC	HOM	RNA to ADT	4	0.789441
	55	scButterfly-C	CITE_BMMC	NMI	RNA to ADT	0	0.716917
	56	scButterfly-C	CITE_BMMC	NMI	RNA to ADT	1	0.72304
	57	scButterfly-C	CITE_BMMC	NMI	RNA to ADT	2	0.727809
	58	scButterfly-C	CITE_BMMC	NMI	RNA to ADT	3	0.723392
	59	scButterfly-C	CITE_BMMC	NMI	RNA to ADT	4	0.727765
	60	scButterfly-T	CITE_BMMC	AMI	RNA to ADT	0	0.721798
	61	scButterfly-T	CITE_BMMC	AMI	RNA to ADT	1	0.727913
	62	scButterfly-T	CITE_BMMC	AMI	RNA to ADT	2	0.729886
	63	scButterfly-T	CITE_BMMC	AMI	RNA to ADT	3	0.72749
	64	scButterfly-T	CITE_BMMC	AMI	RNA to ADT	4	0.73184
	65	scButterfly-T	CITE_BMMC	ARI	RNA to ADT	0	0.335101
	66	scButterfly-T	CITE_BMMC	ARI	RNA to ADT	1	0.357362
	67	scButterfly-T	CITE_BMMC	ARI	RNA to ADT	2	0.344322
	68	scButterfly-T	CITE_BMMC	ARI	RNA to ADT	3	0.356978
	69	scButterfly-T	CITE_BMMC	ARI	RNA to ADT	4	0.359756
	70	scButterfly-T	CITE_BMMC	HOM	RNA to ADT	0	0.791011
	71	scButterfly-T	CITE_BMMC	HOM	RNA to ADT	1	0.801031
	72	scButterfly-T	CITE_BMMC	HOM	RNA to ADT	2	0.800979
	73	scButterfly-T	CITE_BMMC	HOM	RNA to ADT	3	0.798778
	74	scButterfly-T	CITE_BMMC	HOM	RNA to ADT	4	0.80111
	75	scButterfly-T	CITE_BMMC	NMI	RNA to ADT	0	0.72587
	76	scButterfly-T	CITE_BMMC	NMI	RNA to ADT	1	0.732378
	77	scButterfly-T	CITE_BMMC	NMI	RNA to ADT	2	0.734024
	78	scButterfly-T	CITE_BMMC	NMI	RNA to ADT	3	0.731703
	79	scButterfly-T	CITE_BMMC	NMI	RNA to ADT	4	0.735918
	80	scButterfly-B	CITE_BMMC	AMI	ADT to RNA	0	0.654321
	81	scButterfly-B	CITE_BMMC	AMI	ADT to RNA	1	0.664238
	82	scButterfly-B	CITE_BMMC	AMI	ADT to RNA	2	0.657781
	83	scButterfly-B	CITE_BMMC	AMI	ADT to RNA	3	0.651982
	84	scButterfly-B	CITE_BMMC	AMI	ADT to RNA	4	0.657981
	85	scButterfly-B	CITE_BMMC	ARI	ADT to RNA	0	0.24423
	86	scButterfly-B	CITE_BMMC	ARI	ADT to RNA	1	0.276313
	87	scButterfly-B	CITE_BMMC	ARI	ADT to RNA	2	0.270264
	88	scButterfly-B	CITE_BMMC	ARI	ADT to RNA	3	0.254417
	89	scButterfly-B	CITE_BMMC	ARI	ADT to RNA	4	0.274705
	90	scButterfly-B	CITE_BMMC	HOM	ADT to RNA	0	0.725323
	91	scButterfly-B	CITE_BMMC	HOM	ADT to RNA	1	0.732983
	92	scButterfly-B	CITE_BMMC	HOM	ADT to RNA	2	0.727663
	93	scButterfly-B	CITE_BMMC	HOM	ADT to RNA	3	0.732418
	94	scButterfly-B	CITE_BMMC	HOM	ADT to RNA	4	0.72492
	95	scButterfly-B	CITE_BMMC	NMI	ADT to RNA	0	0.6598
	96	scButterfly-B	CITE_BMMC	NMI	ADT to RNA	1	0.669524
	97	scButterfly-B	CITE_BMMC	NMI	ADT to RNA	2	0.663039
	98	scButterfly-B	CITE_BMMC	NMI	ADT to RNA	3	0.657968
	99	scButterfly-B	CITE_BMMC	NMI	ADT to RNA	4	0.663349
	100	scButterfly-C	CITE_BMMC	AMI	ADT to RNA	0	0.692272
	101	scButterfly-C	CITE_BMMC	AMI	ADT to RNA	1	0.701007
	102	scButterfly-C	CITE_BMMC	AMI	ADT to RNA	2	0.698656
	103	scButterfly-C	CITE_BMMC	AMI	ADT to RNA	3	0.698069
	104	scButterfly-C	CITE_BMMC	AMI	ADT to RNA	4	0.687932
	105	scButterfly-C	CITE_BMMC	ARI	ADT to RNA	0	0.292671
	106	scButterfly-C	CITE_BMMC	ARI	ADT to RNA	1	0.31593
	107	scButterfly-C	CITE_BMMC	ARI	ADT to RNA	2	0.302944
	108	scButterfly-C	CITE_BMMC	ARI	ADT to RNA	3	0.304221
	109	scButterfly-C	CITE_BMMC	ARI	ADT to RNA	4	0.299463
	110	scButterfly-C	CITE_BMMC	HOM	ADT to RNA	0	0.752318
	111	scButterfly-C	CITE_BMMC	HOM	ADT to RNA	1	0.761832
	112	scButterfly-C	CITE_BMMC	HOM	ADT to RNA	2	0.752633
	113	scButterfly-C	CITE_BMMC	HOM	ADT to RNA	3	0.758341
	114	scButterfly-C	CITE_BMMC	HOM	ADT to RNA	4	0.753009
	115	scButterfly-C	CITE_BMMC	NMI	ADT to RNA	0	0.696485
	116	scButterfly-C	CITE_BMMC	NMI	ADT to RNA	1	0.705345
	117	scButterfly-C	CITE_BMMC	NMI	ADT to RNA	2	0.70273
	118	scButterfly-C	CITE_BMMC	NMI	ADT to RNA	3	0.702346
	119	scButterfly-C	CITE_BMMC	NMI	ADT to RNA	4	0.692571
	120	scButterfly-T	CITE_BMMC	AMI	ADT to RNA	0	0.702301
	121	scButterfly-T	CITE_BMMC	AMI	ADT to RNA	1	0.712754
	122	scButterfly-T	CITE_BMMC	AMI	ADT to RNA	2	0.69454
	123	scButterfly-T	CITE_BMMC	AMI	ADT to RNA	3	0.693635
	124	scButterfly-T	CITE_BMMC	AMI	ADT to RNA	4	0.70077
	125	scButterfly-T	CITE_BMMC	ARI	ADT to RNA	0	0.311828
	126	scButterfly-T	CITE_BMMC	ARI	ADT to RNA	1	0.330129
	127	scButterfly-T	CITE_BMMC	ARI	ADT to RNA	2	0.313151
	128	scButterfly-T	CITE_BMMC	ARI	ADT to RNA	3	0.31164
	129	scButterfly-T	CITE_BMMC	ARI	ADT to RNA	4	0.312962
	130	scButterfly-T	CITE_BMMC	HOM	ADT to RNA	0	0.769045
	131	scButterfly-T	CITE_BMMC	HOM	ADT to RNA	1	0.774568
	132	scButterfly-T	CITE_BMMC	HOM	ADT to RNA	2	0.756248
	133	scButterfly-T	CITE_BMMC	HOM	ADT to RNA	3	0.761281
	134	scButterfly-T	CITE_BMMC	HOM	ADT to RNA	4	0.772315
	135	scButterfly-T	CITE_BMMC	NMI	ADT to RNA	0	0.706664
	136	scButterfly-T	CITE_BMMC	NMI	ADT to RNA	1	0.716921
	137	scButterfly-T	CITE_BMMC	NMI	ADT to RNA	2	0.698964
	138	scButterfly-T	CITE_BMMC	NMI	ADT to RNA	3	0.698353
	139	scButterfly-T	CITE_BMMC	NMI	ADT to RNA	4	0.705482
	140	sciPENN	CITE_BMMC	Pearson	RNA to ADT	0	0.587271
	141	sciPENN	CITE_BMMC	Pearson	RNA to ADT	1	0.497495
	142	sciPENN	CITE_BMMC	Pearson	RNA to ADT	2	0.656107
	143	sciPENN	CITE_BMMC	Pearson	RNA to ADT	3	0.693215
	144	sciPENN	CITE_BMMC	Spearman	RNA to ADT	0	0.525065
	145	sciPENN	CITE_BMMC	Spearman	RNA to ADT	1	0.452531
	146	sciPENN	CITE_BMMC	Spearman	RNA to ADT	2	0.578077
	147	sciPENN	CITE_BMMC	Spearman	RNA to ADT	3	0.630613
	148	scButterfly-B	CITE_BMMC	Pearson	RNA to ADT	0	0.820438
	149	scButterfly-B	CITE_BMMC	Pearson	RNA to ADT	1	0.758459
	150	scButterfly-B	CITE_BMMC	Pearson	RNA to ADT	2	0.84988
	151	scButterfly-B	CITE_BMMC	Pearson	RNA to ADT	3	0.862214
	152	scButterfly-B	CITE_BMMC	Spearman	RNA to ADT	0	0.777479
	153	scButterfly-B	CITE_BMMC	Spearman	RNA to ADT	1	0.756344
	154	scButterfly-B	CITE_BMMC	Spearman	RNA to ADT	2	0.844415
	155	scButterfly-B	CITE_BMMC	Spearman	RNA to ADT	3	0.844847
	156	scButterfly-C	CITE_BMMC	Pearson	RNA to ADT	0	0.820438
	157	scButterfly-C	CITE_BMMC	Pearson	RNA to ADT	1	0.758459
	158	scButterfly-C	CITE_BMMC	Pearson	RNA to ADT	2	0.84988
	159	scButterfly-C	CITE_BMMC	Pearson	RNA to ADT	3	0.862214
	160	scButterfly-C	CITE_BMMC	Spearman	RNA to ADT	0	0.777479
	161	scButterfly-C	CITE_BMMC	Spearman	RNA to ADT	1	0.756344
	162	scButterfly-C	CITE_BMMC	Spearman	RNA to ADT	2	0.844415
	163	scButterfly-C	CITE_BMMC	Spearman	RNA to ADT	3	0.844847
	164	scButterfly-T	CITE_BMMC	Pearson	RNA to ADT	0	0.816118
	165	scButterfly-T	CITE_BMMC	Pearson	RNA to ADT	1	0.744435
	166	scButterfly-T	CITE_BMMC	Pearson	RNA to ADT	2	0.833496
	167	scButterfly-T	CITE_BMMC	Pearson	RNA to ADT	3	0.843312
	168	scButterfly-T	CITE_BMMC	Spearman	RNA to ADT	0	0.774812
	169	scButterfly-T	CITE_BMMC	Spearman	RNA to ADT	1	0.746672
	170	scButterfly-T	CITE_BMMC	Spearman	RNA to ADT	2	0.835946
	171	scButterfly-T	CITE_BMMC	Spearman	RNA to ADT	3	0.827411

## Sheet: Figure 5b
Script in Github		Method	Dataset	Evaluation	Direction	Fold	Value
We provide scripts to reproduce the results.	0	JAMIE	CITE_BM	AMI	RNA to ADT	0	0.55066
URL:https://github.com/BioX-NKU/scButterfly_source	1	JAMIE	CITE_BM	AMI	RNA to ADT	1	0.552271
scButterfly_source/experiment/RNA_ADT/cross_validation_by_batch	2	JAMIE	CITE_BM	ARI	RNA to ADT	0	0.161446
	3	JAMIE	CITE_BM	ARI	RNA to ADT	1	0.163326
	4	JAMIE	CITE_BM	HOM	RNA to ADT	0	0.704817
	5	JAMIE	CITE_BM	HOM	RNA to ADT	1	0.703294
	6	JAMIE	CITE_BM	NMI	RNA to ADT	0	0.557682
	7	JAMIE	CITE_BM	NMI	RNA to ADT	1	0.559765
	8	sciPENN	CITE_BM	AMI	RNA to ADT	0	0.717564
	9	sciPENN	CITE_BM	AMI	RNA to ADT	1	0.716127
	10	sciPENN	CITE_BM	ARI	RNA to ADT	0	0.404092
	11	sciPENN	CITE_BM	ARI	RNA to ADT	1	0.400934
	12	sciPENN	CITE_BM	HOM	RNA to ADT	0	0.81658
	13	sciPENN	CITE_BM	HOM	RNA to ADT	1	0.806938
	14	sciPENN	CITE_BM	NMI	RNA to ADT	0	0.720219
	15	sciPENN	CITE_BM	NMI	RNA to ADT	1	0.718865
	16	scButterfly-B	CITE_BM	AMI	RNA to ADT	0	0.706676
	17	scButterfly-B	CITE_BM	AMI	RNA to ADT	1	0.716889
	18	scButterfly-B	CITE_BM	ARI	RNA to ADT	0	0.39371
	19	scButterfly-B	CITE_BM	ARI	RNA to ADT	1	0.456166
	20	scButterfly-B	CITE_BM	HOM	RNA to ADT	0	0.816178
	21	scButterfly-B	CITE_BM	HOM	RNA to ADT	1	0.803794
	22	scButterfly-B	CITE_BM	NMI	RNA to ADT	0	0.709558
	23	scButterfly-B	CITE_BM	NMI	RNA to ADT	1	0.719826
	24	scButterfly-C	CITE_BM	AMI	RNA to ADT	0	0.714825
	25	scButterfly-C	CITE_BM	AMI	RNA to ADT	1	0.707559
	26	scButterfly-C	CITE_BM	ARI	RNA to ADT	0	0.426915
	27	scButterfly-C	CITE_BM	ARI	RNA to ADT	1	0.402724
	28	scButterfly-C	CITE_BM	HOM	RNA to ADT	0	0.814101
	29	scButterfly-C	CITE_BM	HOM	RNA to ADT	1	0.808176
	30	scButterfly-C	CITE_BM	NMI	RNA to ADT	0	0.717503
	31	scButterfly-C	CITE_BM	NMI	RNA to ADT	1	0.710641
	32	scButterfly-T	CITE_BM	AMI	RNA to ADT	0	0.721196
	33	scButterfly-T	CITE_BM	AMI	RNA to ADT	1	0.72083
	34	scButterfly-T	CITE_BM	ARI	RNA to ADT	0	0.4977
	35	scButterfly-T	CITE_BM	ARI	RNA to ADT	1	0.452966
	36	scButterfly-T	CITE_BM	HOM	RNA to ADT	0	0.81899
	37	scButterfly-T	CITE_BM	HOM	RNA to ADT	1	0.810807
	38	scButterfly-T	CITE_BM	NMI	RNA to ADT	0	0.72407
	39	scButterfly-T	CITE_BM	NMI	RNA to ADT	1	0.723726
	40	JAMIE	CITE_BM	AMI	ADT to RNA	0	0.506068
	41	JAMIE	CITE_BM	AMI	ADT to RNA	1	0.485709
	42	JAMIE	CITE_BM	ARI	ADT to RNA	0	0.151342
	43	JAMIE	CITE_BM	ARI	ADT to RNA	1	0.142714
	44	JAMIE	CITE_BM	HOM	ADT to RNA	0	0.644588
	45	JAMIE	CITE_BM	HOM	ADT to RNA	1	0.619279
	46	JAMIE	CITE_BM	NMI	ADT to RNA	0	0.513555
	47	JAMIE	CITE_BM	NMI	ADT to RNA	1	0.494196
	48	scButterfly-B	CITE_BM	AMI	ADT to RNA	0	0.754433
	49	scButterfly-B	CITE_BM	AMI	ADT to RNA	1	0.736039
	50	scButterfly-B	CITE_BM	ARI	ADT to RNA	0	0.468846
	51	scButterfly-B	CITE_BM	ARI	ADT to RNA	1	0.42967
	52	scButterfly-B	CITE_BM	HOM	ADT to RNA	0	0.855867
	53	scButterfly-B	CITE_BM	HOM	ADT to RNA	1	0.838389
	54	scButterfly-B	CITE_BM	NMI	ADT to RNA	0	0.756814
	55	scButterfly-B	CITE_BM	NMI	ADT to RNA	1	0.738802
	56	scButterfly-C	CITE_BM	AMI	ADT to RNA	0	0.761134
	57	scButterfly-C	CITE_BM	AMI	ADT to RNA	1	0.73402
	58	scButterfly-C	CITE_BM	ARI	ADT to RNA	0	0.527594
	59	scButterfly-C	CITE_BM	ARI	ADT to RNA	1	0.4564
	60	scButterfly-C	CITE_BM	HOM	ADT to RNA	0	0.856527
	61	scButterfly-C	CITE_BM	HOM	ADT to RNA	1	0.840947
	62	scButterfly-C	CITE_BM	NMI	ADT to RNA	0	0.763485
	63	scButterfly-C	CITE_BM	NMI	ADT to RNA	1	0.73713
	64	scButterfly-T	CITE_BM	AMI	ADT to RNA	0	0.778872
	65	scButterfly-T	CITE_BM	AMI	ADT to RNA	1	0.755938
	66	scButterfly-T	CITE_BM	ARI	ADT to RNA	0	0.564462
	67	scButterfly-T	CITE_BM	ARI	ADT to RNA	1	0.476494
	68	scButterfly-T	CITE_BM	HOM	ADT to RNA	0	0.861749
	69	scButterfly-T	CITE_BM	HOM	ADT to RNA	1	0.844557
	70	scButterfly-T	CITE_BM	NMI	ADT to RNA	0	0.780929
	71	scButterfly-T	CITE_BM	NMI	ADT to RNA	1	0.758232
	72	JAMIE	CITE_BM	Pearson	RNA to ADT	0	0.588119
	73	JAMIE	CITE_BM	Pearson	RNA to ADT	1	0.479088
	74	JAMIE	CITE_BM	Spearman	RNA to ADT	0	0.324105
	75	JAMIE	CITE_BM	Spearman	RNA to ADT	1	0.230542
	76	sciPENN	CITE_BM	Pearson	RNA to ADT	0	0.853393
	77	sciPENN	CITE_BM	Pearson	RNA to ADT	1	0.844675
	78	sciPENN	CITE_BM	Spearman	RNA to ADT	0	0.796574
	79	sciPENN	CITE_BM	Spearman	RNA to ADT	1	0.789956
	80	scButterfly-B	CITE_BM	Pearson	RNA to ADT	0	0.855826
	81	scButterfly-B	CITE_BM	Pearson	RNA to ADT	1	0.83147
	82	scButterfly-B	CITE_BM	Spearman	RNA to ADT	0	0.88459
	83	scButterfly-B	CITE_BM	Spearman	RNA to ADT	1	0.895265
	84	scButterfly-C	CITE_BM	Pearson	RNA to ADT	0	0.875766
	85	scButterfly-C	CITE_BM	Pearson	RNA to ADT	1	0.863851
	86	scButterfly-C	CITE_BM	Spearman	RNA to ADT	0	0.881534
	87	scButterfly-C	CITE_BM	Spearman	RNA to ADT	1	0.904919
	88	scButterfly-T	CITE_BM	Pearson	RNA to ADT	0	0.876874
	89	scButterfly-T	CITE_BM	Pearson	RNA to ADT	1	0.863563
	90	scButterfly-T	CITE_BM	Spearman	RNA to ADT	0	0.883455
	91	scButterfly-T	CITE_BM	Spearman	RNA to ADT	1	0.904644

## Sheet: Figure 5c
Script in Github		names	scores	pvals	pvals_adj	logfoldchanges	cell_type
We provide scripts to reproduce the results.	0	CD32	47.62	0	0	3.0475	B1 B
URL:https://github.com/BioX-NKU/scButterfly_source	1	CD62L	45.8514	0	0	1.47911	B1 B
scButterfly_source/experiment/RNA_ADT/consecutive_translation	2	CD39	45.3979	0	0	2.16484	B1 B
	3	CD35	41.9688	0	0	2.83788	B1 B
	4	CD1c	41.3412	0	0	2.76854	B1 B
	5	CD82	38.9924	0	0	1.72042	B1 B
	6	CD45RA	38.8845	0	0	2.06593	B1 B
	7	CD85j	38.7913	0	0	0.566911	B1 B
	8	CD19	37.5911	0	0	3.22593	B1 B
	9	CD40	37.1492	4.51775e-302	2.63208e-301	2.07642	B1 B
	10	CD79b	36.9668	3.914e-299	2.18532e-298	1.37274	B1 B
	11	CD270	36.9325	1.39052e-298	7.45317e-298	0.436947	B1 B
	12	CD196	36.8139	1.10591e-296	5.4886e-296	1.66225	B1 B
	13	CD22	36.7651	6.66368e-296	3.18905e-295	3.29431	B1 B
	14	CD21	36.7537	1.01353e-295	4.68322e-295	3.26726	B1 B
	15	CD268	36.6639	2.75235e-294	1.22938e-293	2.83438	B1 B
	16	CD73	36.6528	4.13057e-294	1.78547e-293	2.09122	B1 B
	17	CD272	36.3696	1.28829e-289	5.23125e-289	1.62028	B1 B
	18	CD352	36.314	9.73642e-289	3.8373e-288	1.25395	B1 B
	19	CD20	36.311	1.08365e-288	4.14883e-288	2.39491	B1 B
	20	CD185	36.296	1.87376e-288	6.97454e-288	1.31106	B1 B
	21	CD24	34.9462	1.48127e-267	5.22341e-267	0.75896	B1 B
	22	HLA-A-B-C	34.6136	1.57895e-262	5.42509e-262	0.770769	B1 B
	23	IgD	34.3743	6.10785e-259	2.04613e-258	2.3837	B1 B
	24	integrinB7	34.0331	7.22975e-254	2.36289e-253	0.98357	B1 B
	25	IgM	33.329	1.46714e-243	4.57201e-243	1.59779	B1 B
	26	CD54	30.0468	2.40576e-198	5.96984e-198	0.790864	B1 B
	27	CD124	29.3622	1.67095e-189	3.92821e-189	0.522055	B1 B
	28	CD25	28.3085	2.71823e-176	6.07071e-176	0.428823	B1 B
	29	CD52	28.1158	6.27788e-174	1.37908e-173	0.92102	B1 B
	30	CD134	28.0689	2.35076e-173	5.08067e-173	0.159385	B1 B
	31	LOX-1	27.766	1.11694e-169	2.30262e-169	0.186881	B1 B
	32	CD72	27.3443	1.26222e-164	2.52445e-164	2.53387	B1 B
	33	CD304	26.1695	5.91475e-151	1.07105e-150	0.233422	B1 B
	34	CD303	23.911	2.35382e-126	3.94264e-126	0.160165	B1 B
	35	HLA-DR	23.1698	9.17527e-119	1.46367e-118	1.43461	B1 B
	36	CD123	19.0162	1.25338e-80	1.93049e-80	0.597296	B1 B
	37	CD1d	18.3489	3.36915e-75	5.07265e-75	0.25741	B1 B
	38	CD44	18.2027	4.91692e-74	7.32074e-74	0.421817	B1 B
	39	CD27	17.9681	3.46209e-72	5.04261e-72	0.433342	B1 B
	40	CD83	17.9267	7.30187e-72	1.0521e-71	0.0882708	B1 B
	41	CD223	17.13	8.86517e-66	1.26376e-65	0.067816	B1 B
	42	CD86	16.2474	2.33186e-59	3.28915e-59	-0.540587	B1 B
	43	CD23	16.1182	1.90035e-58	2.65257e-58	0.259352	B1 B
	44	CD71	15.8646	1.11513e-56	1.54048e-56	-0.432904	B1 B
	45	Podoplanin	15.0842	2.05656e-51	2.78363e-51	-0.103639	B1 B
	46	CD107a	14.1244	2.68628e-45	3.42821e-45	-0.115705	B1 B
	47	CD169	12.5633	3.36191e-36	4.17126e-36	0.0171981	B1 B
	48	CD163	11.6434	2.47961e-31	2.96667e-31	-0.035444	B1 B
	49	CD62P	11.1257	9.4021e-29	1.10516e-28	-1.38726	B1 B
	50	CD141	10.5321	6.1452e-26	7.16049e-26	-0.00223194	B1 B
	51	CD142	10.4839	1.02449e-25	1.18346e-25	-0.0761822	B1 B
	52	CD115	9.76742	1.55364e-22	1.7643e-22	-0.262193	B1 B
	53	CD137	9.21499	3.11303e-20	3.50543e-20	-0.0378815	B1 B
	54	CD42b	8.41499	3.92927e-17	4.38768e-17	-0.138443	B1 B
	55	CD154	6.5587	5.42775e-11	5.96163e-11	-0.0398588	B1 B
	56	CD158b	6.42779	1.29476e-10	1.41056e-10	-0.025392	B1 B
	57	CD9	6.40047	1.54902e-10	1.67394e-10	-0.518116	B1 B
	58	CD152	6.12156	9.26645e-10	9.93363e-10	-0.0720345	B1 B
	59	CD49d	5.68261	1.32656e-08	1.41078e-08	0.0657208	B1 B
	60	CD274	3.33095	0.000865502	0.000906072	-0.0784992	B1 B
	61	HLA-E	2.9016	0.00371263	0.00385653	-0.0394961	B1 B
	62	CD146	2.84052	0.00450404	0.00464262	-0.00880774	B1 B
	63	CD105	1.21593	0.22401	0.22914	-0.298896	B1 B
	64	CD45	1.1387	0.25483	0.258691	0.376957	B1 B
	65	CD11c	0.963713	0.33519	0.33771	-2.75152	B1 B
	66	CD31	-0.494165	0.621189	0.621189	-0.205361	B1 B
	67	FceRIa	-3.70795	0.000208943	0.000220459	-0.371213	B1 B
	68	CD158	-7.03119	2.04774e-12	2.26774e-12	-0.156632	B1 B
	69	TCRVa7.2	-10.428	1.84702e-25	2.11539e-25	-0.983996	B1 B
	70	CD11b	-11.5721	5.70552e-31	6.76584e-31	-1.46265	B1 B
	71	CD48	-12.2997	9.09053e-35	1.09742e-34	-0.037432	B1 B
	72	CD112	-12.35	4.87379e-35	5.93717e-35	-0.423436	B1 B
	73	CD279	-12.4819	9.37163e-36	1.15211e-35	-0.186844	B1 B
	74	CD93	-13.3368	1.41308e-40	1.76966e-40	-0.656704	B1 B
	75	CD11a	-13.7237	7.31878e-43	9.25205e-43	-1.13777	B1 B
	76	CD18	-14.2908	2.49558e-46	3.21547e-46	-1.42934	B1 B
	77	CD335	-14.5383	6.93093e-48	9.01693e-48	-0.556285	B1 B
	78	CD38	-14.6541	1.26783e-48	1.66558e-48	-0.774996	B1 B
	79	CD88	-14.8264	9.89471e-50	1.31276e-49	-0.53044	B1 B
	80	CD28	-14.8467	7.30749e-50	9.79203e-50	-0.453445	B1 B
	81	CD63	-15.7483	7.05033e-56	9.64025e-56	-0.986016	B1 B
	82	CD26	-18.0584	6.77485e-73	9.97615e-73	-1.75877	B1 B
	83	CD14	-18.5114	1.66957e-76	2.5423e-76	-0.752258	B1 B
	84	CD119	-19.3642	1.54687e-83	2.41025e-83	-0.0678709	B1 B
	85	CD5	-20.3267	7.47212e-92	1.17796e-91	-1.5488	B1 B
	86	CD8	-23.3061	3.84726e-120	6.21124e-120	-7.61158	B1 B
	87	CD319	-23.5698	7.8595e-123	1.28436e-122	-0.385953	B1 B
	88	CD57	-23.6432	1.38626e-123	2.29331e-123	-1.12926	B1 B
	89	CD194	-24.1547	6.65746e-129	1.12924e-128	-2.82635	B1 B
	90	CD81	-24.8851	1.07839e-136	1.85262e-136	-0.672784	B1 B
	91	TCR	-25.5936	1.79755e-144	3.12821e-144	-0.935459	B1 B
	92	CD95	-25.9914	6.19989e-149	1.09314e-148	-0.733641	B1 B
	93	CD195	-26.0409	1.70673e-149	3.04936e-149	-0.617041	B1 B
	94	CD4	-26.1918	3.29772e-151	6.05336e-151	-1.823	B1 B
	95	CD278	-26.5948	7.79721e-156	1.45115e-155	-0.898428	B1 B
	96	CD94	-26.8669	5.35727e-159	1.01109e-158	-1.24586	B1 B
	97	CD226	-26.9308	9.57968e-160	1.83382e-159	-1.4316	B1 B
	98	TIGIT	-27.0916	1.23619e-161	2.40072e-161	-0.524914	B1 B
	99	CD41	-27.1789	1.15359e-162	2.27325e-162	-1.60426	B1 B
	100	CD122	-27.6547	2.45244e-168	4.97921e-168	-1.04233	B1 B
	101	CD3	-27.8313	1.81441e-170	3.79891e-170	-2.44616	B1 B
	102	CD314	-27.8838	4.19882e-171	8.93083e-171	-0.97576	B1 B
	103	CD192	-28.536	4.19108e-179	9.51873e-179	-0.393118	B1 B
	104	CD161	-29.1919	2.45429e-187	5.67025e-187	-1.07644	B1 B
	105	CD127	-29.4168	3.35197e-190	8.02079e-190	-1.07241	B1 B
	106	CD47	-29.6352	5.26927e-193	1.28379e-192	-0.424231	B1 B
	107	CX3CR1	-30.1044	4.24443e-199	1.07312e-198	-0.410007	B1 B
	108	CD49a	-30.3509	2.44688e-202	6.30541e-202	-1.03317	B1 B
	109	CD172a	-30.3519	2.36924e-202	6.22506e-202	-2.92296	B1 B
	110	CD13	-31.0426	1.43783e-211	3.85339e-211	-0.651995	B1 B
	111	CD224	-31.2245	4.95136e-214	1.35405e-213	-0.800742	B1 B
	112	CD162	-31.8731	6.29283e-223	1.75675e-222	-1.67176	B1 B
	113	CD56	-32.3728	6.63344e-230	1.89124e-229	-1.19499	B1 B
	114	CD7	-32.4665	3.16697e-231	9.22551e-231	-5.23027	B1 B
	115	CD45RO	-32.9591	3.13222e-238	9.32706e-238	-1.15177	B1 B
	116	CD33	-33.2034	9.60108e-242	2.92396e-241	-4.36806	B1 B
	117	CD29	-33.5758	3.79032e-247	1.20929e-246	-1.04086	B1 B
	118	CD58	-35.7373	1.0422e-279	3.77445e-279	-0.814169	B1 B
	119	CD158e1	-36.5276	4.04684e-292	1.69461e-291	-1.29197	B1 B
	120	CD49f	-36.9048	3.86664e-298	1.9928e-297	-1.92149	B1 B
	121	CD49b	-37.6787	0	0	-1.26982	B1 B
	122	CD16	-39.0656	0	0	-4.39105	B1 B
	123	CD69	-39.1502	0	0	-1.30764	B1 B
	124	CD244	-39.4334	0	0	-3.13711	B1 B
	125	TCRVd2	-40.6374	0	0	-0.927008	B1 B
	126	KLRG1	-41.9525	0	0	-7.56469	B1 B
	127	CD64	-44.2908	0	0	-1.77959	B1 B
	128	CD155	-44.75	0	0	-1.31119	B1 B
	129	CD101	-45.3769	0	0	-1.84158	B1 B
	130	CD36	-46.1278	0	0	-5.95771	B1 B
	131	CD103	-46.267	0	0	-0.729158	B1 B
	132	CD2	-46.9552	0	0	-7.88337	B1 B
	133	CD328	-47.1667	0	0	-6.0495	B1 B
	134	CD194	59.4361	0	0	2.6155	CD4+ T activated
	135	CD4	58.598	0	0	3.16188	CD4+ T activated
	136	CD28	57.9534	0	0	1.67778	CD4+ T activated
	137	CD5	57.6749	0	0	3.00066	CD4+ T activated
	138	CD25	57.5639	0	0	0.981152	CD4+ T activated
	139	CD278	57.2789	0	0	1.29995	CD4+ T activated
	140	CD127	56.507	0	0	2.05288	CD4+ T activated
	141	CD27	56.3932	0	0	2.68689	CD4+ T activated
	142	CD45RO	56.0372	0	0	1.95183	CD4+ T activated
	143	CD26	55.9285	0	0	2.59399	CD4+ T activated
	144	CD52	53.5334	0	0	1.29816	CD4+ T activated
	145	CD48	50.39	0	0	1.10626	CD4+ T activated
	146	TCR	48.5131	0	0	1.27141	CD4+ T activated
	147	CD3	48.1012	0	0	2.41963	CD4+ T activated
	148	CD49f	45.8017	0	0	0.947	CD4+ T activated
	149	CD2	45.6642	0	0	2.29578	CD4+ T activated
	150	CD195	45.4397	0	0	0.633252	CD4+ T activated
	151	CD95	44.8762	0	0	0.813755	CD4+ T activated
	152	CD146	42.9114	0	0	0.42032	CD4+ T activated
	153	CD224	41.2635	0	0	0.773135	CD4+ T activated
	154	CD44	41.0514	0	0	0.660639	CD4+ T activated
	155	CD279	39.0178	0	0	0.371171	CD4+ T activated
	156	CD103	37.1742	1.7844e-302	5.83195e-302	0.329602	CD4+ T activated
	157	CD69	35.6556	1.93277e-278	6.16647e-278	0.644515	CD4+ T activated
	158	CD45	34.3696	7.17293e-259	2.23529e-258	0.888006	CD4+ T activated
	159	CD161	34.1298	2.66387e-255	8.11269e-255	0.604316	CD4+ T activated
	160	CD134	33.9098	4.78015e-252	1.42342e-251	0.154446	CD4+ T activated
	161	CD49a	32.1214	2.21468e-226	6.18265e-226	0.501097	CD4+ T activated
	162	CD7	26.4016	1.31346e-153	3.20006e-153	1.84095	CD4+ T activated
	163	CD226	24.7489	3.18473e-135	7.11257e-135	0.665741	CD4+ T activated
	164	CD270	23.3277	2.31961e-120	5.09553e-120	0.0184772	CD4+ T activated
	165	TCRVa7.2	21.8631	5.83303e-106	1.26069e-105	0.260237	CD4+ T activated
	166	CD47	21.6004	1.78192e-103	3.6735e-103	0.323717	CD4+ T activated
	167	CD62L	20.8047	3.92381e-96	7.96653e-96	0.494834	CD4+ T activated
	168	CD154	20.7761	7.11556e-96	1.42311e-95	0.0533588	CD4+ T activated
	169	KLRG1	20.3015	1.24791e-91	2.42348e-91	0.449084	CD4+ T activated
	170	CD192	20.1929	1.12995e-90	2.16305e-90	-0.0217189	CD4+ T activated
	171	TCRVd2	19.5642	3.12305e-85	5.81234e-85	0.230754	CD4+ T activated
	172	CD101	19.387	9.92727e-84	1.77367e-83	0.515837	CD4+ T activated
	173	CD137	17.8281	4.27711e-71	7.44328e-71	0.0163505	CD4+ T activated
	174	CD152	16.8638	8.30555e-64	1.374e-63	-0.0191615	CD4+ T activated
	175	CD196	16.8289	1.49862e-63	2.44896e-63	0.0249952	CD4+ T activated
	176	CD73	16.6017	6.77127e-62	1.08018e-61	-0.535931	CD4+ T activated
	177	HLA-E	14.9448	1.68514e-50	2.65658e-50	0.0508071	CD4+ T activated
	178	CD223	13.6928	1.12058e-42	1.72595e-42	-0.00504026	CD4+ T activated
	179	CD105	12.5433	4.32652e-36	6.51408e-36	-0.233772	CD4+ T activated
	180	TIGIT	11.6998	1.27782e-31	1.88163e-31	0.148909	CD4+ T activated
	181	CD268	11.593	4.47187e-31	6.44335e-31	-1.51936	CD4+ T activated
	182	CD82	11.4146	3.53549e-30	5.03996e-30	0.00934381	CD4+ T activated
	183	Podoplanin	9.37727	6.77018e-21	9.16368e-21	-0.160268	CD4+ T activated
	184	CD122	9.34577	9.12218e-21	1.22237e-20	-0.382593	CD4+ T activated
	185	CD36	8.55492	1.17946e-17	1.54949e-17	-1.43859	CD4+ T activated
	186	CD49b	7.30542	2.76407e-13	3.52748e-13	-0.623749	CD4+ T activated
	187	CD162	7.06923	1.55793e-12	1.96946e-12	0.337704	CD4+ T activated
	188	integrinB7	6.93355	4.10423e-12	5.09229e-12	0.00167936	CD4+ T activated
	189	CD11a	6.1435	8.07207e-10	9.57219e-10	0.770844	CD4+ T activated
	190	CD83	4.27521	1.90954e-05	2.20585e-05	0.0223541	CD4+ T activated
	191	CD274	4.11752	3.82974e-05	4.3862e-05	-0.0970217	CD4+ T activated
	192	CD272	3.81208	0.000137805	0.00015649	-0.522677	CD4+ T activated
	193	CD81	3.56266	0.000367123	0.000413399	0.00507672	CD4+ T activated
	194	CD304	2.31402	0.0206667	0.0219789	-0.0690958	CD4+ T activated
	195	CD57	2.18766	0.0286944	0.0300394	-0.499747	CD4+ T activated
	196	CD18	1.86574	0.0620773	0.0639874	0.445878	CD4+ T activated
	197	CD185	0.985998	0.324134	0.331557	-0.420472	CD4+ T activated
	198	CD142	0.838408	0.401801	0.404822	-0.146265	CD4+ T activated
	199	CD352	-0.376239	0.706739	0.706739	0.436543	CD4+ T activated
	200	CD24	-0.889686	0.373634	0.379295	-0.565623	CD4+ T activated
	201	CD21	-1.99069	0.0465154	0.0483183	-2.93809	CD4+ T activated
	202	CD303	-2.20433	0.0275013	0.0290171	-0.0734954	CD4+ T activated
	203	CD23	-2.66245	0.00775735	0.00831588	-0.103912	CD4+ T activated
	204	CD11b	-2.77536	0.00551399	0.00595867	-0.998908	CD4+ T activated
	205	CD328	-2.81394	0.00489386	0.00533152	-1.49891	CD4+ T activated
	206	CD172a	-2.89067	0.00384423	0.00422235	-0.655083	CD4+ T activated
	207	CD20	-2.94061	0.00327569	0.00362763	-1.04852	CD4+ T activated
	208	LOX-1	-3.34273	0.000829579	0.000926364	-0.168335	CD4+ T activated
	209	CD19	-4.42351	9.71114e-06	1.13156e-05	-3.12223	CD4+ T activated
	210	CD71	-5.78624	7.19807e-09	8.46089e-09	-1.39106	CD4+ T activated
	211	CD64	-6.31711	2.66493e-10	3.1884e-10	-0.861851	CD4+ T activated
	212	CD93	-6.40804	1.47405e-10	1.77949e-10	-0.57648	CD4+ T activated
	213	CD314	-6.51286	7.37317e-11	8.98186e-11	-0.371861	CD4+ T activated
	214	CD124	-6.69184	2.20375e-11	2.70919e-11	-0.275322	CD4+ T activated
	215	CD79b	-7.02255	2.17856e-12	2.72829e-12	-0.634445	CD4+ T activated
	216	CD94	-8.25466	1.5234e-16	1.96285e-16	-0.64784	CD4+ T activated
	217	CD115	-8.48924	2.07986e-17	2.70583e-17	-0.367113	CD4+ T activated
	218	CD56	-8.96076	3.22462e-19	4.2782e-19	-0.666417	CD4+ T activated
	219	CD14	-10.083	6.56871e-24	8.98171e-24	-0.632275	CD4+ T activated
	220	CD163	-10.4532	1.41685e-25	1.9573e-25	-0.127674	CD4+ T activated
	221	CD22	-10.829	2.50755e-27	3.50012e-27	-6.18256	CD4+ T activated
	222	CD11c	-11.1624	6.22714e-29	8.78355e-29	-2.78415	CD4+ T activated
	223	CD8	-11.6352	2.7292e-31	3.97513e-31	-1.1774	CD4+ T activated
	224	CD39	-11.8434	2.32696e-32	3.46459e-32	-1.13536	CD4+ T activated
	225	CD141	-13.1971	9.12262e-40	1.38913e-39	-0.175852	CD4+ T activated
	226	CD62P	-14.6732	9.573e-49	1.49161e-48	-3.52361	CD4+ T activated
	227	FceRIa	-16.8179	1.80459e-63	2.91344e-63	-0.455128	CD4+ T activated
	228	CD244	-16.9485	1.9734e-64	3.30545e-64	-1.32727	CD4+ T activated
	229	IgM	-17.4392	4.16103e-68	7.05796e-68	-0.755087	CD4+ T activated
	230	CD42b	-17.6702	7.11126e-70	1.22168e-69	-0.315954	CD4+ T activated
	231	CX3CR1	-19.3804	1.12925e-83	1.99105e-83	-0.283081	CD4+ T activated
	232	CD16	-19.4734	1.84558e-84	3.34199e-84	-1.63373	CD4+ T activated
	233	CD123	-19.4833	1.52117e-84	2.79228e-84	-1.622	CD4+ T activated
	234	CD9	-20.1264	4.33065e-90	8.17334e-90	-1.57285	CD4+ T activated
	235	CD319	-20.4167	1.18877e-92	2.34257e-92	-0.232776	CD4+ T activated
	236	HLA-A-B-C	-21.6909	2.50248e-104	5.23957e-104	0.00888713	CD4+ T activated
	237	CD158e1	-21.8528	7.30833e-106	1.55447e-105	-0.750209	CD4+ T activated
	238	CD41	-24.8315	4.09488e-136	9.30023e-136	-1.39568	CD4+ T activated
	239	CD35	-25.6057	1.31647e-144	3.04149e-144	-2.04435	CD4+ T activated
	240	CD72	-25.7924	1.07923e-146	2.53714e-146	-5.10837	CD4+ T activated
	241	CD29	-26.2444	8.28232e-152	1.98184e-151	-0.428791	CD4+ T activated
	242	CD58	-26.6816	7.6871e-157	1.90754e-156	-0.390114	CD4+ T activated
	243	CD88	-27.1087	7.76902e-162	1.96424e-161	-0.604354	CD4+ T activated
	244	CD155	-29.6904	1.02116e-193	2.63145e-193	-0.707583	CD4+ T activated
	245	CD335	-29.8838	3.19407e-196	8.39227e-196	-0.548196	CD4+ T activated
	246	CD112	-30.4446	1.41122e-203	3.78207e-203	-0.466206	CD4+ T activated
	247	CD54	-31.9815	1.96994e-224	5.38719e-224	-0.644723	CD4+ T activated
	248	CD158b	-32.945	4.99373e-238	1.42374e-237	-0.318856	CD4+ T activated
	249	CD45RA	-33.7237	2.60037e-249	7.57499e-249	-1.93589	CD4+ T activated
	250	CD158	-39.3667	0	0	-0.445186	CD4+ T activated
	251	CD33	-39.9278	0	0	-4.38598	CD4+ T activated
	252	HLA-DR	-40.2254	0	0	-1.87925	CD4+ T activated
	253	CD169	-40.5687	0	0	-0.3192	CD4+ T activated
	254	CD13	-43.1158	0	0	-0.703373	CD4+ T activated
	255	CD31	-43.4078	0	0	-1.79904	CD4+ T activated
	256	CD86	-44.4317	0	0	-2.57886	CD4+ T activated
	257	CD49d	-45.4363	0	0	-0.863194	CD4+ T activated
	258	IgD	-47.4439	0	0		CD4+ T activated
	259	CD63	-47.5774	0	0	-1.50426	CD4+ T activated
	260	CD1d	-47.7414	0	0	-0.549841	CD4+ T activated
	261	CD38	-48.226	0	0	-2.0109	CD4+ T activated
	262	CD40	-48.3296	0	0	-1.04931	CD4+ T activated
	263	CD119	-52.4367	0	0	-0.276293	CD4+ T activated
	264	CD32	-52.8364	0	0	-4.36425	CD4+ T activated
	265	CD107a	-53.4726	0	0	-0.499063	CD4+ T activated
	266	CD85j	-55.3283	0	0	-0.934154	CD4+ T activated
	267	CD1c	-56.0273	0	0	-6.20016	CD4+ T activated
	268	CD27	44.5436	0	0	2.78911	CD4+ T naive
	269	CD5	43.3018	0	0	2.95831	CD4+ T naive
	270	CD4	43.1322	0	0	3.07547	CD4+ T naive
	271	CD28	41.1565	0	0	1.54934	CD4+ T naive
	272	CD278	40.8262	0	0	1.18123	CD4+ T naive
	273	CD26	40.6423	0	0	2.40482	CD4+ T naive
	274	CD127	40.6179	0	0	1.90822	CD4+ T naive
	275	CD25	40.5265	0	0	0.780249	CD4+ T naive
	276	CD52	38.8598	0	0	1.22728	CD4+ T naive
	277	TCR	38.6767	0	0	1.31413	CD4+ T naive
	278	CD3	38.2971	0	0	2.4206	CD4+ T naive
	279	CD194	37.835	0	0	2.02049	CD4+ T naive
	280	CD45RO	34.0662	2.33641e-254	1.42309e-253	1.38251	CD4+ T naive
	281	CD48	32.214	1.12513e-227	6.03068e-227	1.02012	CD4+ T naive
	282	CD2	29.6911	9.99358e-194	4.61772e-193	2.05469	CD4+ T naive
	283	CD62L	26.411	1.02334e-153	3.70616e-153	0.833816	CD4+ T naive
	284	CD7	25.3347	1.32677e-141	4.55864e-141	2.06501	CD4+ T naive
	285	CD224	24.4042	1.54215e-131	5.1662e-131	0.526059	CD4+ T naive
	286	CD69	24.3404	7.33374e-131	2.39688e-130	0.539476	CD4+ T naive
	287	CD195	23.7415	1.34585e-124	4.2939e-124	0.381045	CD4+ T naive
	288	CD45	22.5783	7.08831e-113	2.15871e-112	0.822958	CD4+ T naive
	289	CD49f	22.2278	1.85139e-109	5.51302e-109	0.706672	CD4+ T naive
	290	CD279	18.9891	2.09749e-80	5.40507e-80	0.24356	CD4+ T naive
	291	CD44	18.5686	5.77039e-77	1.43191e-76	0.46475	CD4+ T naive
	292	CD146	17.4329	4.63955e-68	1.11018e-67	0.192619	CD4+ T naive
	293	CD154	17.031	4.83936e-65	1.09911e-64	0.0636649	CD4+ T naive
	294	CD49a	16.9976	8.56051e-65	1.91185e-64	0.357307	CD4+ T naive
	295	CD134	16.755	5.20407e-63	1.14319e-62	0.0895607	CD4+ T naive
	296	CD137	16.462	6.87379e-61	1.48563e-60	0.0390116	CD4+ T naive
	297	CD95	16.1561	1.0291e-58	2.15467e-58	0.448146	CD4+ T naive
	298	CD161	16.1534	1.07394e-58	2.21397e-58	0.271009	CD4+ T naive
	299	CD270	15.388	1.9708e-53	3.9416e-53	0.0109799	CD4+ T naive
	300	CD152	14.9853	9.15919e-51	1.8049e-50	-7.81566e-05	CD4+ T naive
	301	CD47	13.1326	2.14103e-39	4.04081e-39	0.30276	CD4+ T naive
	302	integrinB7	12.9808	1.57275e-38	2.92707e-38	0.1615	CD4+ T naive
	303	CD105	12.7858	1.96712e-37	3.61088e-37	-0.203517	CD4+ T naive
	304	CD223	12.7623	2.66268e-37	4.8216e-37	0.012321	CD4+ T naive
	305	CD226	12.314	7.61981e-35	1.36141e-34	0.376702	CD4+ T naive
	306	CD73	11.9827	4.37936e-33	7.7215e-33	-0.532417	CD4+ T naive
	307	CD103	11.2053	3.83999e-29	6.51341e-29	0.105181	CD4+ T naive
	308	CD101	10.0781	6.9063e-24	1.15681e-23	0.355856	CD4+ T naive
	309	KLRG1	9.27982	1.69767e-20	2.74081e-20	-0.0654246	CD4+ T naive
	310	TCRVd2	9.05134	1.41225e-19	2.25288e-19	0.0935781	CD4+ T naive
	311	CD304	7.46762	8.16559e-14	1.22943e-13	0.000590135	CD4+ T naive
	312	Podoplanin	7.46504	8.32756e-14	1.23988e-13	-0.147074	CD4+ T naive
	313	HLA-E	6.65682	2.79817e-11	3.94689e-11	0.00810971	CD4+ T naive
	314	CD272	6.32067	2.60425e-10	3.59762e-10	-0.403936	CD4+ T naive
	315	CD196	5.53662	3.08363e-08	4.1738e-08	-0.205818	CD4+ T naive
	316	CD122	4.72444	2.30751e-06	3.06145e-06	-0.473769	CD4+ T naive
	317	CD303	4.09539	4.21452e-05	5.32778e-05	-0.019888	CD4+ T naive
	318	CD274	3.6043	0.000312996	0.000388347	-0.0775005	CD4+ T naive
	319	CD268	3.54617	0.000390878	0.000480528	-1.63989	CD4+ T naive
	320	CD142	3.02373	0.00249675	0.0030141	-0.12921	CD4+ T naive
	321	CD83	3.02011	0.00252684	0.00302318	0.0267589	CD4+ T naive
	322	CD192	2.83516	0.00458027	0.00543147	-0.118003	CD4+ T naive
	323	CD82	2.69764	0.00698326	0.00820839	-0.199023	CD4+ T naive
	324	CD162	2.19864	0.0279034	0.0319577	0.230554	CD4+ T naive
	325	CD24	1.33804	0.180882	0.197059	-0.513883	CD4+ T naive
	326	CD36	1.00324	0.315747	0.33315	-1.54625	CD4+ T naive
	327	CD185	-0.0520673	0.958475	0.958475	-0.430722	CD4+ T naive
	328	CD57	-0.087081	0.930607	0.937604	-0.602814	CD4+ T naive
	329	CD172a	-0.0941596	0.924982	0.937604	-0.539521	CD4+ T naive
	330	TIGIT	-0.154015	0.877598	0.897695	0.0251089	CD4+ T naive
	331	CD11a	-0.246016	0.80567	0.83046	0.556531	CD4+ T naive
	332	CD23	-0.284959	0.775675	0.80574	-0.0852285	CD4+ T naive
	333	CD79b	-0.768263	0.442331	0.463065	-0.562951	CD4+ T naive
	334	CD49b	-1.03845	0.299061	0.318049	-0.687204	CD4+ T naive
	335	LOX-1	-1.1544	0.248337	0.266218	-0.156242	CD4+ T naive
	336	CD20	-1.23678	0.216168	0.233601	-1.00127	CD4+ T naive
	337	CD328	-1.825	0.068001	0.0746897	-1.57713	CD4+ T naive
	338	CD93	-1.84307	0.0653183	0.0723359	-0.522427	CD4+ T naive
	339	CD18	-1.92764	0.0538998	0.0601881	0.250386	CD4+ T naive
	340	TCRVa7.2	-2.00141	0.0453483	0.0510644	-0.405276	CD4+ T naive
	341	CD163	-2.00171	0.045316	0.0510644	-0.101438	CD4+ T naive
	342	CD21	-2.40996	0.0159541	0.0184298	-3.08158	CD4+ T naive
	343	CD124	-2.49128	0.0127282	0.0148311	-0.243513	CD4+ T naive
	344	CD81	-3.31326	0.000922147	0.00112334	-0.159815	CD4+ T naive
	345	CD11b	-3.85162	0.00011734	0.000146949	-1.07683	CD4+ T naive
	346	CD14	-4.27301	1.9285e-05	2.46114e-05	-0.552857	CD4+ T naive
	347	CD19	-4.38695	1.14951e-05	1.4811e-05	-3.12833	CD4+ T naive
	348	CD141	-4.45459	8.40556e-06	1.09354e-05	-0.14335	CD4+ T naive
	349	CD314	-4.54362	5.52971e-06	7.26452e-06	-0.440507	CD4+ T naive
	350	CD64	-4.84691	1.25399e-06	1.68034e-06	-0.846516	CD4+ T naive
	351	CD115	-5.67573	1.38096e-08	1.88825e-08	-0.353557	CD4+ T naive
	352	CD9	-6.57312	4.92727e-11	6.87765e-11	-1.24699	CD4+ T naive
	353	CD352	-6.69346	2.17959e-11	3.10707e-11	0.247286	CD4+ T naive
	354	CD8	-6.9328	4.12595e-12	5.94491e-12	-1.23646	CD4+ T naive
	355	CD42b	-6.95377	3.5564e-12	5.17998e-12	-0.259788	CD4+ T naive
	356	CD158e1	-7.30266	2.82132e-13	4.15447e-13	-0.528862	CD4+ T naive
	357	CD56	-7.54035	4.687e-14	7.13702e-14	-0.710199	CD4+ T naive
	358	CD94	-8.02687	9.99915e-16	1.5401e-15	-0.767312	CD4+ T naive
	359	FceRIa	-8.45969	2.681e-17	4.17737e-17	-0.418959	CD4+ T naive
	360	CD22	-8.74769	2.17757e-18	3.43288e-18	-6.52524	CD4+ T naive
	361	CD71	-9.48284	2.47444e-21	4.0436e-21	-1.47281	CD4+ T naive
	362	IgM	-10.0188	1.26084e-23	2.08583e-23	-0.667224	CD4+ T naive
	363	CD123	-11.2724	1.79649e-29	3.08628e-29	-1.34159	CD4+ T naive
	364	CD11c	-11.4673	1.9258e-30	3.35139e-30	-3.14942	CD4+ T naive
	365	CD62P	-13.914	5.20583e-44	9.96545e-44	-3.11569	CD4+ T naive
	366	CD39	-14.1333	2.36798e-45	4.59868e-45	-1.21617	CD4+ T naive
	367	CX3CR1	-15.7111	1.2687e-55	2.57584e-55	-0.299163	CD4+ T naive
	368	CD72	-16.2099	4.29467e-59	9.1347e-59	-4.61551	CD4+ T naive
	369	CD244	-17.0546	3.23092e-65	7.46454e-65	-1.70485	CD4+ T naive
	370	CD112	-17.3539	1.84173e-67	4.32968e-67	-0.441153	CD4+ T naive
	371	CD45RA	-17.897	1.24341e-71	3.02939e-71	-1.23773	CD4+ T naive
	372	CD41	-18.6503	1.25617e-77	3.17596e-77	-1.33884	CD4+ T naive
	373	CD16	-19.77	5.39737e-87	1.41813e-86	-2.03356	CD4+ T naive
	374	CD319	-20.7095	2.84539e-95	7.62563e-95	-0.328341	CD4+ T naive
	375	CD335	-20.7113	2.73952e-95	7.49175e-95	-0.545614	CD4+ T naive
	376	CD35	-21.486	2.1048e-102	5.87591e-102	-2.08631	CD4+ T naive
	377	CD169	-21.9879	3.75654e-107	1.07101e-106	-0.277611	CD4+ T naive
	378	HLA-A-B-C	-22.0881	4.11684e-108	1.19925e-107	-0.108208	CD4+ T naive
	379	CD155	-23.6981	3.77387e-124	1.17604e-123	-0.713455	CD4+ T naive
	380	CD31	-25.7541	2.90073e-146	1.02289e-145	-1.28	CD4+ T naive
	381	CD29	-26.7787	5.71515e-158	2.12731e-157	-0.757355	CD4+ T naive
	382	CD54	-27.2705	9.49447e-164	3.63503e-163	-0.807527	CD4+ T naive
	383	CD58	-27.3785	4.94902e-165	1.9505e-164	-0.589607	CD4+ T naive
	384	CD158b	-28.04	5.28391e-173	2.14559e-172	-0.34382	CD4+ T naive
	385	CD40	-28.0818	1.63366e-173	6.84093e-173	-0.983348	CD4+ T naive
	386	CD88	-28.5831	1.09009e-179	4.712e-179	-0.627874	CD4+ T naive
	387	HLA-DR	-28.6646	1.05304e-180	4.70358e-180	-1.81734	CD4+ T naive
	388	CD38	-30.1897	3.23368e-200	1.54755e-199	-1.59297	CD4+ T naive
	389	CD33	-31.7743	1.46715e-221	7.28141e-221	-4.44968	CD4+ T naive
	390	CD13	-31.8824	4.68408e-223	2.4141e-222	-0.676189	CD4+ T naive
	391	CD158	-33.1019	2.79309e-240	1.55948e-239	-0.525346	CD4+ T naive
	392	CD1d	-33.1649	3.45538e-241	2.01313e-240	-0.515641	CD4+ T naive
	393	CD86	-35.274	1.47166e-272	9.3906e-272	-2.68142	CD4+ T naive
	394	IgD	-36.1884	9.27082e-287	6.21145e-286	-12.5912	CD4+ T naive
	395	CD32	-37.9579	0	0	-4.28417	CD4+ T naive
	396	CD63	-38.005	0	0	-1.56868	CD4+ T naive
	397	CD1c	-39.9653	0	0	-6.67727	CD4+ T naive
	398	CD49d	-40.7161	0	0	-1.12567	CD4+ T naive
	399	CD85j	-41.1144	0	0	-0.924042	CD4+ T naive
	400	CD107a	-41.5826	0	0	-0.503473	CD4+ T naive
	401	CD119	-42.8435	0	0	-0.323069	CD4+ T naive
	402	KLRG1	107.403	0	0	2.99615	CD8+ T
	403	CD8	105.854	0	0	3.47674	CD8+ T
	404	CD45	100.989	0	0	1.44421	CD8+ T
	405	HLA-E	97.677	0	0	0.540422	CD8+ T
	406	CD11a	93.7781	0	0	2.02437	CD8+ T
	407	CD2	93.472	0	0	2.93687	CD8+ T
	408	CD57	91.1222	0	0	1.88302	CD8+ T
	409	CD314	88.3343	0	0	1.36202	CD8+ T
	410	CD195	87.2433	0	0	0.871126	CD8+ T
	411	CD3	86.7733	0	0	2.69736	CD8+ T
	412	TIGIT	86.1765	0	0	0.595855	CD8+ T
	413	TCR	85.914	0	0	1.30664	CD8+ T
	414	CD226	85.757	0	0	1.51802	CD8+ T
	415	CD48	84.8892	0	0	1.29061	CD8+ T
	416	CD122	81.3527	0	0	0.917453	CD8+ T
	417	CD94	80.4659	0	0	1.16136	CD8+ T
	418	CD278	80.308	0	0	0.981699	CD8+ T
	419	CD56	80.1848	0	0	0.631248	CD8+ T
	420	CD319	79.5533	0	0	0.491727	CD8+ T
	421	CD127	78.539	0	0	0.826006	CD8+ T
	422	CD5	78.3581	0	0	2.03503	CD8+ T
	423	CD45RO	78.2717	0	0	1.08333	CD8+ T
	424	CD81	75.8926	0	0	0.881925	CD8+ T
	425	CD101	72.9037	0	0	1.19577	CD8+ T
	426	CD244	71.6468	0	0	1.85666	CD8+ T
	427	CD194	71.3028	0	0	0.84781	CD8+ T
	428	TCRVd2	69.8869	0	0	0.607689	CD8+ T
	429	CD161	68.9611	0	0	0.831586	CD8+ T
	430	CD7	67.4774	0	0	2.59201	CD8+ T
	431	CD95	66.3144	0	0	0.772146	CD8+ T
	432	CD18	64.7947	0	0	1.35167	CD8+ T
	433	CD28	63.9867	0	0	0.469826	CD8+ T
	434	CD162	63.3976	0	0	1.21677	CD8+ T
	435	TCRVa7.2	62.9447	0	0	1.67337	CD8+ T
	436	CD27	62.3357	0	0	1.10182	CD8+ T
	437	CD16	62.085	0	0	1.35076	CD8+ T
	438	HLA-A-B-C	61.456	0	0	0.687931	CD8+ T
	439	CD158e1	59.6303	0	0	0.632	CD8+ T
	440	CD4	59.2173	0	0	0.515436	CD8+ T
	441	CD49a	57.4959	0	0	0.588199	CD8+ T
	442	CD52	54.2707	0	0	0.871461	CD8+ T
	443	CX3CR1	52.0924	0	0	0.305024	CD8+ T
	444	CD44	51.9362	0	0	0.623245	CD8+ T
	445	CD158b	51.512	0	0	0.296942	CD8+ T
	446	CD11b	46.0505	0	0	0.338048	CD8+ T
	447	CD328	45.2489	0	0	0.654864	CD8+ T
	448	CD11c	42.3552	0	0	0.0207931	CD8+ T
	449	CD352	41.8538	0	0	0.926464	CD8+ T
	450	CD64	41.7888	0	0	-0.472035	CD8+ T
	451	CD279	41.3981	0	0	0.24035	CD8+ T
	452	CD47	40.5768	0	0	0.327766	CD8+ T
	453	CD172a	39.7511	0	0	-0.105327	CD8+ T
	454	CD93	30.0095	7.38222e-198	9.89218e-198	-0.390724	CD8+ T
	455	CD26	29.533	1.0857e-191	1.44043e-191	0.612476	CD8+ T
	456	CD14	26.9563	4.81605e-160	6.2053e-160	-0.432424	CD8+ T
	457	CD103	25.2761	5.84611e-141	7.3213e-141	-0.0285736	CD8+ T
	458	CD29	22.944	1.69333e-116	2.08171e-116	0.348514	CD8+ T
	459	CD146	21.1626	2.11249e-99	2.55021e-99	0.134182	CD8+ T
	460	CD335	20.6229	1.7097e-94	2.04554e-94	-0.0455702	CD8+ T
	461	CD270	19.2637	1.08339e-82	1.27346e-82	-0.0238361	CD8+ T
	462	CD224	18.2876	1.03887e-74	1.20007e-74	-0.0348231	CD8+ T
	463	CD45RA	14.9253	2.2553e-50	2.5611e-50	0.580173	CD8+ T
	464	CD192	14.4356	3.08966e-47	3.47911e-47	-0.106496	CD8+ T
	465	CD86	10.8199	2.77021e-27	3.0934e-27	-1.02844	CD8+ T
	466	CD63	9.9842	1.78744e-23	1.97947e-23	-0.258907	CD8+ T
	467	CD69	9.30937	1.28591e-20	1.4124e-20	0.327903	CD8+ T
	468	CD25	9.24783	2.29101e-20	2.49589e-20	-0.0340167	CD8+ T
	469	CD49d	6.27315	3.53816e-10	3.76281e-10	0.0874375	CD8+ T
	470	CD41	6.24971	4.11226e-10	4.33892e-10	-1.11634	CD8+ T
	471	CD13	5.26714	1.38563e-07	1.43933e-07	-0.426631	CD8+ T
	472	CD49f	4.57075	4.85982e-06	4.97111e-06	0.409856	CD8+ T
	473	IgM	4.43839	9.06361e-06	9.20094e-06	-0.49382	CD8+ T
	474	CD119	-2.20432	0.0275018	0.0275018	0.00135312	CD8+ T
	475	CD58	-3.40433	0.000663269	0.000668255	-0.180252	CD8+ T
	476	CD88	-5.05366	4.33428e-07	4.46764e-07	-0.564102	CD8+ T
	477	integrinB7	-5.80594	6.40046e-09	6.70048e-09	-0.239178	CD8+ T
	478	CD54	-7.37336	1.66375e-13	1.78354e-13	-0.00558067	CD8+ T
	479	CD155	-7.4577	8.8047e-14	9.51476e-14	-0.503536	CD8+ T
	480	CD112	-17.7139	3.27727e-70	3.75346e-70	-0.45265	CD8+ T
	481	CD33	-19.1533	9.08587e-82	1.0587e-81	-2.2233	CD8+ T
	482	CD36	-20.6189	1.85784e-94	2.2031e-94	-2.20099	CD8+ T
	483	CD158	-21.4632	3.43558e-102	4.18517e-102	-0.160619	CD8+ T
	484	CD49b	-22.9963	5.07818e-117	6.3007e-117	-0.960225	CD8+ T
	485	CD32	-26.1682	6.11932e-151	7.73575e-151	-1.85706	CD8+ T
	486	CD137	-26.9164	1.41143e-159	1.80126e-159	-0.192003	CD8+ T
	487	CD73	-27.6012	1.07565e-167	1.39938e-167	-0.95701	CD8+ T
	488	CD152	-28.7777	4.07839e-182	5.35789e-182	-0.23683	CD8+ T
	489	CD134	-30.4695	6.60269e-204	8.93698e-204	-0.163153	CD8+ T
	490	CD31	-31.595	4.31957e-219	5.90635e-219	-0.740459	CD8+ T
	491	CD62L	-32.4789	2.11958e-231	2.92808e-231	-0.447262	CD8+ T
	492	CD85j	-35.3067	4.64265e-273	6.48037e-273	-0.278344	CD8+ T
	493	CD105	-35.6118	9.20306e-278	1.29812e-277	-0.491014	CD8+ T
	494	CD115	-36.6288	9.95378e-294	1.41894e-293	-0.493257	CD8+ T
	495	CD154	-37.5837	0	0	-0.204344	CD8+ T
	496	CD223	-37.788	0	0	-0.19771	CD8+ T
	497	CD196	-39.9125	0	0	-0.855302	CD8+ T
	498	CD72	-45.3114	0	0	-5.08679	CD8+ T
	499	CD272	-45.3172	0	0	-1.01787	CD8+ T
	500	CD24	-47.309	0	0	-0.991612	CD8+ T
	501	CD83	-47.7965	0	0	-0.14968	CD8+ T
	502	HLA-DR	-49.4786	0	0	-2.02738	CD8+ T
	503	CD62P	-50.2726	0	0	-4.32862	CD8+ T
	504	CD21	-51.4312	0	0	-5.13961	CD8+ T
	505	IgD	-51.7792	0	0	-6.86359	CD8+ T
	506	CD20	-52.0502	0	0	-1.64212	CD8+ T
	507	CD23	-52.5091	0	0	-0.329395	CD8+ T
	508	CD9	-52.6724	0	0	-1.99023	CD8+ T
	509	CD39	-52.8418	0	0	-1.54261	CD8+ T
	510	CD268	-53.5426	0	0	-2.70259	CD8+ T
	511	CD185	-53.8843	0	0	-0.778424	CD8+ T
	512	CD1c	-53.9998	0	0	-4.78867	CD8+ T
	513	CD38	-54.2028	0	0	-1.21366	CD8+ T
	514	LOX-1	-54.2434	0	0	-0.329344	CD8+ T
	515	CD274	-55.0468	0	0	-0.736779	CD8+ T
	516	CD1d	-56.0628	0	0	-0.507267	CD8+ T
	517	CD19	-56.6066	0	0	-4.43063	CD8+ T
	518	Podoplanin	-57.5493	0	0	-0.369273	CD8+ T
	519	FceRIa	-58.2839	0	0	-0.648635	CD8+ T
	520	CD79b	-59.8017	0	0	-0.942761	CD8+ T
	521	CD163	-61.7989	0	0	-0.224248	CD8+ T
	522	CD141	-63.8848	0	0	-0.295998	CD8+ T
	523	CD35	-64.7096	0	0	-2.50569	CD8+ T
	524	CD303	-65.316	0	0	-0.413392	CD8+ T
	525	CD124	-67.4968	0	0	-0.557726	CD8+ T
	526	CD107a	-67.7996	0	0	-0.402812	CD8+ T
	527	CD142	-68.6393	0	0	-0.327501	CD8+ T
	528	CD169	-71.1558	0	0	-0.351262	CD8+ T
	529	CD82	-75.0903	0	0	-1.45092	CD8+ T
	530	CD304	-75.5905	0	0	-0.626045	CD8+ T
	531	CD22	-79.4598	0	0	-6.0295	CD8+ T
	532	CD71	-80.0547	0	0	-2.40092	CD8+ T
	533	CD42b	-80.0975	0	0	-0.561867	CD8+ T
	534	CD40	-84.2119	0	0	-1.18651	CD8+ T
	535	CD123	-100.641	0	0	-4.58126	CD8+ T
	536	CD27	23.6353	1.67039e-123	2.23832e-121	2.85636	CD8+ T naive
	537	CD5	21.6934	2.36989e-104	7.93914e-103	2.81464	CD8+ T naive
	538	CD3	21.113	6.03768e-99	1.34842e-97	2.42534	CD8+ T naive
	539	TCR	21.0187	4.42619e-98	8.47299e-97	1.35403	CD8+ T naive
	540	CD4	20.9896	8.15876e-98	1.36659e-96	2.77347	CD8+ T naive
	541	CD62L	19.5048	1.00029e-84	1.11699e-83	1.15333	CD8+ T naive
	542	CD28	19.4909	1.31229e-84	1.35267e-83	1.33337	CD8+ T naive
	543	CD26	19.4786	1.66734e-84	1.59588e-83	2.10391	CD8+ T naive
	544	CD127	19.1413	1.14406e-81	9.58149e-81	1.65526	CD8+ T naive
	545	CD278	18.9142	8.7098e-80	6.48396e-79	1.01241	CD8+ T naive
	546	CD25	18.4115	1.06205e-75	7.49024e-75	0.469215	CD8+ T naive
	547	CD52	17.7579	1.49791e-70	8.36332e-70	1.08864	CD8+ T naive
	548	CD7	16.8739	6.99657e-64	3.47237e-63	2.33009	CD8+ T naive
	549	CD194	14.278	3.00202e-46	1.2571e-45	1.08404	CD8+ T naive
	550	integrinB7	12.5555	3.70966e-36	1.2746e-35	0.376248	CD8+ T naive
	551	CD2	12.2359	1.99793e-34	6.37436e-34	1.75978	CD8+ T naive
	552	CD45RO	11.7593	6.32598e-32	1.88373e-31	0.543102	CD8+ T naive
	553	CD137	11.479	1.68211e-30	4.79579e-30	0.0762334	CD8+ T naive
	554	CD48	11.1127	1.08863e-28	3.03908e-28	0.88205	CD8+ T naive
	555	CD69	10.2145	1.7079e-24	4.57716e-24	0.379163	CD8+ T naive
	556	CD154	9.54184	1.40324e-21	3.68694e-21	0.0757319	CD8+ T naive
	557	CD152	9.38091	6.54059e-21	1.68546e-20	0.0318238	CD8+ T naive
	558	CD45	9.14602	5.90697e-20	1.4658e-19	0.746948	CD8+ T naive
	559	CD223	8.58953	8.73264e-18	2.05294e-17	0.04427	CD8+ T naive
	560	CD105	8.29455	1.08993e-16	2.47543e-16	-0.160039	CD8+ T naive
	561	CD224	7.75064	9.14279e-15	2.00842e-14	0.117592	CD8+ T naive
	562	CD270	7.23631	4.61048e-13	9.36067e-13	0.0102397	CD8+ T naive
	563	CD304	6.29312	3.11151e-10	5.95633e-10	0.0477064	CD8+ T naive
	564	CD303	5.71905	1.07124e-08	1.9937e-08	0.03145	CD8+ T naive
	565	CD195	5.4907	4.00337e-08	7.24935e-08	0.117225	CD8+ T naive
	566	CD73	5.14835	2.62788e-07	4.63337e-07	-0.524186	CD8+ T naive
	567	Podoplanin	4.99865	5.77338e-07	9.79282e-07	-0.133214	CD8+ T naive
	568	CD272	4.95267	7.32033e-07	1.22615e-06	-0.259568	CD8+ T naive
	569	CD142	4.51664	6.28278e-06	1.03937e-05	-0.102754	CD8+ T naive
	570	CD47	4.14986	3.32679e-05	5.30702e-05	0.257121	CD8+ T naive
	571	CD163	4.05717	4.96714e-05	7.65053e-05	-0.0614345	CD8+ T naive
	572	TCRVd2	3.16767	0.00153668	0.00223821	0.0399833	CD8+ T naive
	573	CD279	3.03384	0.00241466	0.00344218	0.089848	CD8+ T naive
	574	CD161	2.8007	0.00509923	0.0071926	-0.115183	CD8+ T naive
	575	CD49a	2.76936	0.00561673	0.0077592	0.116343	CD8+ T naive
	576	CD101	2.6919	0.00710473	0.00971463	0.169502	CD8+ T naive
	577	CD83	2.68606	0.00722995	0.00978599	0.0347729	CD8+ T naive
	578	KLRG1	2.44019	0.0146797	0.0190979	-0.498605	CD8+ T naive
	579	CD134	2.10331	0.0354386	0.0452264	-0.00619595	CD8+ T naive
	580	CD226	2.06316	0.0390972	0.0494248	-0.00688322	CD8+ T naive
	581	CD79b	1.96552	0.0493539	0.0612354	-0.466347	CD8+ T naive
	582	CD122	1.92096	0.0547368	0.0672912	-0.470232	CD8+ T naive
	583	HLA-E	1.88417	0.0595425	0.0725336	-0.0150809	CD8+ T naive
	584	CD158e1	1.78264	0.0746448	0.0893071	-0.266356	CD8+ T naive
	585	CD49f	1.77011	0.0767082	0.0909637	0.349099	CD8+ T naive
	586	CD274	1.63479	0.102093	0.11896	-0.0806449	CD8+ T naive
	587	CD24	1.51415	0.129988	0.150158	-0.479393	CD8+ T naive
	588	CD23	1.2654	0.205726	0.231658	-0.0551664	CD8+ T naive
	589	CD9	1.19132	0.23353	0.25862	-0.97789	CD8+ T naive
	590	CD141	1.14253	0.253234	0.278142	-0.105759	CD8+ T naive
	591	CD172a	0.960077	0.337016	0.367156	-0.466836	CD8+ T naive
	592	LOX-1	0.834551	0.403971	0.436549	-0.13264	CD8+ T naive
	593	CD124	0.745537	0.455947	0.481078	-0.192116	CD8+ T naive
	594	FceRIa	0.516443	0.605545	0.629016	-0.357779	CD8+ T naive
	595	CD44	0.376812	0.706313	0.728046	0.22066	CD8+ T naive
	596	CD57	0.134883	0.892704	0.90623	-0.592153	CD8+ T naive
	597	CD20	0.00678492	0.994586	0.994586	-0.928075	CD8+ T naive
	598	CD115	-0.0684473	0.94543	0.952538	-0.318419	CD8+ T naive
	599	CD314	-0.323364	0.74642	0.763513	-0.362739	CD8+ T naive
	600	CD162	-0.608203	0.543053	0.568508	0.112998	CD8+ T naive
	601	CD8	-0.789195	0.429998	0.4573	-0.71665	CD8+ T naive
	602	CD185	-0.81951	0.412496	0.442195	-0.431753	CD8+ T naive
	603	CD14	-1.23765	0.215846	0.241028	-0.531469	CD8+ T naive
	604	CD93	-1.39287	0.16366	0.185851	-0.545899	CD8+ T naive
	605	CD328	-1.40291	0.160644	0.183986	-1.65041	CD8+ T naive
	606	CD146	-1.64198	0.100595	0.118243	-0.110571	CD8+ T naive
	607	CD196	-1.88002	0.0601051	0.0725593	-0.519542	CD8+ T naive
	608	CD11a	-2.01192	0.0442283	0.0553887	0.331162	CD8+ T naive
	609	CD42b	-2.11416	0.034502	0.0444545	-0.242067	CD8+ T naive
	610	CD21	-2.44428	0.0145141	0.0190675	-3.17431	CD8+ T naive
	611	CD268	-2.4726	0.0134135	0.0177962	-1.77357	CD8+ T naive
	612	CD18	-2.50174	0.0123586	0.0165605	0.0179758	CD8+ T naive
	613	IgM	-2.78983	0.00527363	0.00736111	-0.530904	CD8+ T naive
	614	CD56	-3.03837	0.00237865	0.00342731	-0.668717	CD8+ T naive
	615	CD95	-3.31194	0.000926522	0.00136433	-0.0322966	CD8+ T naive
	616	CD94	-3.7231	0.000196793	0.000293003	-0.737494	CD8+ T naive
	617	CD82	-3.77415	0.000160555	0.000241734	-0.558388	CD8+ T naive
	618	CD11b	-3.83921	0.000123429	0.000187948	-1.21057	CD8+ T naive
	619	CD45RA	-4.06402	4.82354e-05	7.51576e-05	-0.237207	CD8+ T naive
	620	CD19	-4.09707	4.18407e-05	6.59606e-05	-3.19468	CD8+ T naive
	621	CD81	-4.29499	1.74697e-05	2.82042e-05	-0.30823	CD8+ T naive
	622	CD64	-4.30369	1.67976e-05	2.74498e-05	-0.942543	CD8+ T naive
	623	TIGIT	-5.03718	4.72436e-07	8.1162e-07	-0.0752929	CD8+ T naive
	624	CD36	-5.09698	3.45122e-07	6.00602e-07	-1.86982	CD8+ T naive
	625	CD112	-5.16588	2.39305e-07	4.27559e-07	-0.378774	CD8+ T naive
	626	CD352	-5.64161	1.68466e-08	3.09238e-08	0.0734048	CD8+ T naive
	627	CD123	-6.05238	1.42721e-09	2.69361e-09	-1.34103	CD8+ T naive
	628	CD22	-6.64854	2.96008e-11	5.74856e-11	-4.9782	CD8+ T naive
	629	CD169	-7.13439	9.7217e-13	1.91575e-12	-0.228842	CD8+ T naive
	630	CX3CR1	-7.15767	8.20586e-13	1.64117e-12	-0.279516	CD8+ T naive
	631	CD49b	-7.44473	9.71433e-14	2.00265e-13	-0.842194	CD8+ T naive
	632	CD31	-7.45797	8.78649e-14	1.83967e-13	-0.659767	CD8+ T naive
	633	CD335	-7.60132	2.9312e-14	6.23461e-14	-0.497346	CD8+ T naive
	634	CD192	-7.70956	1.26254e-14	2.72871e-14	-0.245393	CD8+ T naive
	635	CD72	-8.26304	1.42005e-16	3.17144e-16	-4.13493	CD8+ T naive
	636	CD40	-8.3434	7.21822e-17	1.66766e-16	-0.858643	CD8+ T naive
	637	CD71	-8.60367	7.72063e-18	1.84744e-17	-1.5435	CD8+ T naive
	638	CD11c	-8.73232	2.49502e-18	6.07877e-18	-3.21622	CD8+ T naive
	639	CD103	-9.19063	3.90566e-20	9.87468e-20	-0.330494	CD8+ T naive
	640	CD244	-10.5544	4.84972e-26	1.32625e-25	-1.84291	CD8+ T naive
	641	CD38	-11.4866	1.53968e-30	4.48515e-30	-1.09126	CD8+ T naive
	642	CD39	-11.8542	2.04579e-32	6.23036e-32	-1.34156	CD8+ T naive
	643	CD319	-11.9231	8.9756e-33	2.79705e-32	-0.370442	CD8+ T naive
	644	CD41	-12.28	1.15939e-34	3.78923e-34	-1.48678	CD8+ T naive
	645	CD155	-12.2894	1.03245e-34	3.4587e-34	-0.696309	CD8+ T naive
	646	TCRVa7.2	-12.7327	3.89227e-37	1.37254e-36	-1.64947	CD8+ T naive
	647	HLA-A-B-C	-12.8562	7.94017e-38	2.87563e-37	-0.207487	CD8+ T naive
	648	HLA-DR	-13.5691	6.11001e-42	2.27428e-41	-1.71979	CD8+ T naive
	649	CD16	-14.1091	3.34025e-45	1.27884e-44	-2.40609	CD8+ T naive
	650	CD35	-14.1116	3.22375e-45	1.27054e-44	-2.2403	CD8+ T naive
	651	CD158b	-14.1869	1.10448e-45	4.48486e-45	-0.333775	CD8+ T naive
	652	CD1d	-14.4593	2.19102e-47	9.47086e-47	-0.463393	CD8+ T naive
	653	CD54	-14.8076	1.30746e-49	5.83997e-49	-1.01727	CD8+ T naive
	654	CD62P	-15.3403	4.11581e-53	1.90179e-52	-4.67158	CD8+ T naive
	655	CD29	-16.791	2.83892e-63	1.35863e-62	-1.1446	CD8+ T naive
	656	CD13	-16.9089	3.86966e-64	1.99436e-63	-0.672233	CD8+ T naive
	657	CD58	-17.5024	1.37406e-68	7.36497e-68	-0.839291	CD8+ T naive
	658	CD1c	-17.777	1.0648e-70	6.20361e-70	-4.66624	CD8+ T naive
	659	CD32	-18.1479	1.33481e-73	8.1302e-73	-3.79231	CD8+ T naive
	660	IgD	-18.1521	1.23627e-73	7.88855e-73	-5.09955	CD8+ T naive
	661	CD158	-18.1633	1.00768e-73	6.75149e-73	-0.605375	CD8+ T naive
	662	CD33	-19.1261	1.52972e-81	1.20578e-80	-4.8195	CD8+ T naive
	663	CD85j	-19.4474	3.06723e-84	2.74006e-83	-0.848497	CD8+ T naive
	664	CD63	-19.5115	8.77429e-85	1.06887e-83	-1.55491	CD8+ T naive
	665	CD88	-19.7754	4.85288e-87	6.50286e-86	-0.651793	CD8+ T naive
	666	CD86	-20.4643	4.48158e-93	6.67257e-92	-3.56918	CD8+ T naive
	667	CD107a	-21.2565	2.86934e-100	7.68982e-99	-0.495091	CD8+ T naive
	668	CD119	-22.8235	2.68059e-115	1.19733e-113	-0.352873	CD8+ T naive
	669	CD49d	-23.2068	3.88868e-119	2.60542e-117	-1.34704	CD8+ T naive
	670	CD93	63.9566	0	0	2.90451	CD14+ Mono
	671	CD11b	63.9198	0	0	3.34904	CD14+ Mono
	672	CD62P	63.831	0	0	5.21533	CD14+ Mono
	673	CD14	63.8269	0	0	3.12678	CD14+ Mono
	674	CD41	63.8167	0	0	5.77586	CD14+ Mono
	675	CD64	63.7718	0	0	3.38464	CD14+ Mono
	676	CD192	63.7563	0	0	1.4619	CD14+ Mono
	677	CD42b	63.7397	0	0	1.36617	CD14+ Mono
	678	CD224	63.7186	0	0	1.73845	CD14+ Mono
	679	CD1d	63.5688	0	0	0.946215	CD14+ Mono
	680	CD63	63.5584	0	0	2.6855	CD14+ Mono
	681	CD33	63.5144	0	0	5.43106	CD14+ Mono
	682	CD101	63.3776	0	0	2.10915	CD14+ Mono
	683	CD18	63.3354	0	0	1.56118	CD14+ Mono
	684	CD86	63.2982	0	0	3.51809	CD14+ Mono
	685	CD35	62.1714	0	0	3.60552	CD14+ Mono
	686	CD49a	62.1253	0	0	1.15821	CD14+ Mono
	687	CD13	61.4275	0	0	2.01729	CD14+ Mono
	688	CD29	61.4023	0	0	1.10312	CD14+ Mono
	689	CD49b	60.638	0	0	2.69043	CD14+ Mono
	690	CD11c	60.5872	0	0	4.01547	CD14+ Mono
	691	CD172a	60.4662	0	0	3.05888	CD14+ Mono
	692	CD119	60.2414	0	0	0.297014	CD14+ Mono
	693	CD155	60.1955	0	0	1.51053	CD14+ Mono
	694	CD107a	59.7055	0	0	0.872477	CD14+ Mono
	695	CD36	58.8618	0	0	4.1229	CD14+ Mono
	696	CD31	58.6362	0	0	2.49049	CD14+ Mono
	697	CD54	58.1236	0	0	1.43512	CD14+ Mono
	698	CD58	56.6761	0	0	1.08229	CD14+ Mono
	699	CD95	55.6861	0	0	0.945801	CD14+ Mono
	700	CD169	53.5852	0	0	0.394799	CD14+ Mono
	701	CD49f	51.1756	0	0	0.990552	CD14+ Mono
	702	CD328	50.7819	0	0	2.80807	CD14+ Mono
	703	CD85j	49.8284	0	0	0.55277	CD14+ Mono
	704	CD9	49.2185	0	0	2.54218	CD14+ Mono
	705	CD112	47.9667	0	0	0.567793	CD14+ Mono
	706	CD62L	44.5788	0	0	0.92702	CD14+ Mono
	707	CD88	44.1439	0	0	0.586387	CD14+ Mono
	708	CD39	41.2379	0	0	1.81805	CD14+ Mono
	709	CD32	40.1461	0	0	2.01748	CD14+ Mono
	710	CD162	27.0632	2.66848e-161	3.31089e-161	1.13557	CD14+ Mono
	711	CD44	23.4124	3.19194e-121	3.81892e-121	0.419211	CD14+ Mono
	712	CD45RO	18.8895	1.39116e-79	1.6497e-79	0.000330911	CD14+ Mono
	713	CD4	16.6832	1.73595e-62	2.0405e-62	0.00739395	CD14+ Mono
	714	CD123	16.1365	1.41386e-58	1.64746e-58	0.164309	CD14+ Mono
	715	CD244	14.7417	3.48155e-49	3.98742e-49	0.518141	CD14+ Mono
	716	CD38	14.7198	4.80932e-49	5.46144e-49	0.156102	CD14+ Mono
	717	CD141	11.9555	6.07425e-33	6.72686e-33	-0.0594711	CD14+ Mono
	718	CD82	9.80959	1.02384e-22	1.09755e-22	-0.0365106	CD14+ Mono
	719	CD69	8.49234	2.02523e-17	2.13685e-17	-0.217111	CD14+ Mono
	720	CD226	7.90503	2.67869e-15	2.80425e-15	0.0440712	CD14+ Mono
	721	CD11a	7.0142	2.3127e-12	2.40234e-12	0.779871	CD14+ Mono
	722	HLA-DR	6.21278	5.20555e-10	5.36572e-10	-0.663528	CD14+ Mono
	723	IgD	1.56909	0.116627	0.117504		CD14+ Mono
	724	CD48	0.770382	0.441073	0.441073	0.529438	CD14+ Mono
	725	CD40	-2.53747	0.0111658	0.011335	-0.827804	CD14+ Mono
	726	CD142	-4.52687	5.98635e-06	6.12344e-06	-0.146914	CD14+ Mono
	727	CD1c	-9.11514	7.85718e-20	8.35604e-20	-4.14938	CD14+ Mono
	728	CD194	-10.0406	1.01084e-23	1.09236e-23	-1.03173	CD14+ Mono
	729	CD22	-11.5687	5.93942e-31	6.47059e-31	-9.33591	CD14+ Mono
	730	CD71	-11.6934	1.37797e-31	1.51351e-31	-1.49585	CD14+ Mono
	731	FceRIa	-13.1095	2.90346e-39	3.2422e-39	-0.429991	CD14+ Mono
	732	CD57	-13.35	1.18438e-40	1.33367e-40	-0.866024	CD14+ Mono
	733	CD103	-15.4332	9.78523e-54	1.13036e-53	-0.277019	CD14+ Mono
	734	KLRG1	-26.2069	2.21921e-151	2.67905e-151	-1.7621	CD14+ Mono
	735	CD105	-26.6822	7.56451e-157	9.21495e-157	-0.445945	CD14+ Mono
	736	CD163	-26.849	8.66959e-159	1.0658e-158	-0.177122	CD14+ Mono
	737	CD45	-27.2976	4.52398e-164	5.66554e-164	-0.36492	CD14+ Mono
	738	CD2	-33.0673	8.77571e-240	1.10938e-239	-2.83588	CD14+ Mono
	739	CD19	-34.6451	5.29625e-263	6.75902e-263	-5.53125	CD14+ Mono
	740	CD124	-36.9696	3.52934e-299	4.54742e-299	-0.500075	CD14+ Mono
	741	CD146	-37.3663	1.37976e-305	1.79503e-305	-0.488087	CD14+ Mono
	742	IgM	-38.1212	0	0	-1.14286	CD14+ Mono
	743	CD72	-40.5904	0	0	-6.20207	CD14+ Mono
	744	CD45RA	-40.6591	0	0	-2.49075	CD14+ Mono
	745	Podoplanin	-40.9096	0	0	-0.356571	CD14+ Mono
	746	CD304	-40.9473	0	0	-0.59793	CD14+ Mono
	747	CD268	-45.1763	0	0	-3.29699	CD14+ Mono
	748	TCRVa7.2	-45.6208	0	0	-2.33847	CD14+ Mono
	749	CD79b	-46.6299	0	0	-0.89584	CD14+ Mono
	750	HLA-A-B-C	-46.8859	0	0	-0.406181	CD14+ Mono
	751	CD52	-46.9214	0	0	-1.48293	CD14+ Mono
	752	LOX-1	-47.8927	0	0	-0.390552	CD14+ Mono
	753	CD47	-48.3673	0	0	-0.56713	CD14+ Mono
	754	CD21	-48.5518	0	0	-9.87001	CD14+ Mono
	755	CD56	-49.8482	0	0	-1.25633	CD14+ Mono
	756	CD185	-51.5382	0	0	-0.909564	CD14+ Mono
	757	HLA-E	-51.9468	0	0	-0.422368	CD14+ Mono
	758	CD115	-52.2323	0	0	-0.649767	CD14+ Mono
	759	CD20	-52.9248	0	0	-1.95581	CD14+ Mono
	760	CD26	-53.551	0	0	-3.21247	CD14+ Mono
	761	CD158e1	-55.113	0	0	-1.44835	CD14+ Mono
	762	CD152	-56.2498	0	0	-0.602811	CD14+ Mono
	763	CD303	-57.7163	0	0	-0.555188	CD14+ Mono
	764	CD49d	-58.5515	0	0	-1.21676	CD14+ Mono
	765	CX3CR1	-58.7824	0	0	-0.528465	CD14+ Mono
	766	CD223	-59.3146	0	0	-0.560653	CD14+ Mono
	767	CD154	-59.5138	0	0	-0.532982	CD14+ Mono
	768	CD24	-60.3318	0	0	-1.3582	CD14+ Mono
	769	CD272	-60.4462	0	0	-1.43849	CD14+ Mono
	770	CD81	-60.4741	0	0	-2.50546	CD14+ Mono
	771	CD134	-60.4762	0	0	-0.440473	CD14+ Mono
	772	CD23	-60.9268	0	0	-0.667212	CD14+ Mono
	773	CD16	-61.0292	0	0	-6.11032	CD14+ Mono
	774	CD137	-61.0328	0	0	-0.499127	CD14+ Mono
	775	CD3	-61.8982	0	0	-3.53185	CD14+ Mono
	776	TCRVd2	-62.1541	0	0	-1.16175	CD14+ Mono
	777	CD279	-62.1555	0	0	-0.76571	CD14+ Mono
	778	CD274	-62.1894	0	0	-1.11635	CD14+ Mono
	779	CD158b	-62.27	0	0	-0.65601	CD14+ Mono
	780	integrinB7	-62.2797	0	0	-2.04287	CD14+ Mono
	781	CD158	-62.3166	0	0	-0.921175	CD14+ Mono
	782	CD127	-62.4202	0	0	-1.64772	CD14+ Mono
	783	CD73	-62.4541	0	0	-1.72756	CD14+ Mono
	784	CD161	-62.8169	0	0	-1.54187	CD14+ Mono
	785	CD352	-63.2671	0	0	-3.06529	CD14+ Mono
	786	CD7	-63.4055	0	0	-12.018	CD14+ Mono
	787	CD335	-63.4286	0	0	-0.95895	CD14+ Mono
	788	CD25	-63.4363	0	0	-1.03836	CD14+ Mono
	789	TCR	-63.5219	0	0	-1.48843	CD14+ Mono
	790	CD195	-63.5785	0	0	-1.27826	CD14+ Mono
	791	CD278	-63.5846	0	0	-1.37592	CD14+ Mono
	792	CD83	-63.591	0	0	-0.567118	CD14+ Mono
	793	CD8	-63.6058	0	0		CD14+ Mono
	794	CD196	-63.688	0	0	-1.92302	CD14+ Mono
	795	CD122	-63.6961	0	0	-1.4562	CD14+ Mono
	796	CD314	-63.7076	0	0	-1.28847	CD14+ Mono
	797	CD319	-63.7335	0	0	-0.926217	CD14+ Mono
	798	CD27	-63.7458	0	0		CD14+ Mono
	799	CD270	-63.7951	0	0	-0.522063	CD14+ Mono
	800	CD94	-63.8472	0	0	-2.11853	CD14+ Mono
	801	TIGIT	-63.8554	0	0	-1.15362	CD14+ Mono
	802	CD28	-63.8973	0	0	-1.56236	CD14+ Mono
	803	CD5	-63.9299	0	0	-4.25599	CD14+ Mono
	804	CD172a	37.9508	0	0	3.8215	CD16+ Mono
	805	CD11c	37.7495	0	0	4.05846	CD16+ Mono
	806	CD85j	37.6625	0	0	1.02277	CD16+ Mono
	807	CD119	37.4217	1.73278e-306	5.80481e-305	0.342273	CD16+ Mono
	808	CD13	36.7807	3.7536e-296	1.00596e-294	1.94644	CD16+ Mono
	809	CD54	36.4687	3.47299e-291	7.75633e-290	1.5669	CD16+ Mono
	810	CD41	32.8046	5.06557e-236	6.17079e-235	3.29992	CD16+ Mono
	811	CD62P	32.7665	1.76531e-235	1.97126e-234	2.98442	CD16+ Mono
	812	CD101	32.7093	1.1526e-234	1.18806e-233	1.69963	CD16+ Mono
	813	CD14	32.6569	6.39994e-234	6.12566e-233	1.75777	CD16+ Mono
	814	CD86	32.5152	6.5094e-232	5.45163e-231	3.043	CD16+ Mono
	815	CD93	32.0562	1.80167e-225	1.42014e-224	1.49323	CD16+ Mono
	816	CD33	31.3224	2.31389e-215	1.47649e-214	3.08001	CD16+ Mono
	817	CD64	31.254	1.96843e-214	1.19895e-213	1.65739	CD16+ Mono
	818	CD31	30.9519	2.39588e-210	1.39586e-209	2.23245	CD16+ Mono
	819	CD42b	30.8372	8.31668e-209	4.45774e-208	0.740836	CD16+ Mono
	820	CD11b	29.2593	3.42234e-188	1.52864e-187	1.75003	CD16+ Mono
	821	CD88	28.9966	7.2583e-185	3.13746e-184	1.15813	CD16+ Mono
	822	CD169	28.4713	2.65299e-178	1.07727e-177	0.358232	CD16+ Mono
	823	CD49b	28.0313	6.75353e-173	2.51382e-172	1.22628	CD16+ Mono
	824	CD141	27.1704	1.4529e-162	4.99202e-162	0.405017	CD16+ Mono
	825	CD63	26.7383	1.69076e-157	5.52591e-157	1.34884	CD16+ Mono
	826	CD155	25.4116	1.87847e-142	5.85385e-142	0.86108	CD16+ Mono
	827	CD192	23.7105	2.80766e-124	6.84048e-124	0.504415	CD16+ Mono
	828	CD36	23.2265	2.45969e-119	5.88568e-119	2.07696	CD16+ Mono
	829	CD328	23.0176	3.10497e-117	7.17356e-117	1.96109	CD16+ Mono
	830	CD107a	22.9789	7.58444e-117	1.72257e-116	0.425492	CD16+ Mono
	831	CD58	20.9343	2.60645e-97	5.72564e-97	0.460696	CD16+ Mono
	832	CD32	20.0612	1.61162e-89	3.37433e-89	1.57856	CD16+ Mono
	833	CD162	20.0214	3.5866e-89	7.28188e-89	1.20054	CD16+ Mono
	834	CD123	19.2391	1.74228e-82	3.28825e-82	0.850519	CD16+ Mono
	835	CD9	19.0729	4.24e-81	7.78302e-81	0.880212	CD16+ Mono
	836	CD224	18.5802	4.65014e-77	8.19893e-77	0.482674	CD16+ Mono
	837	CD39	18.5481	8.45338e-77	1.47111e-76	1.09508	CD16+ Mono
	838	CD35	18.2408	2.44936e-74	4.15462e-74	0.945883	CD16+ Mono
	839	CD112	17.9602	3.99393e-72	6.68983e-72	0.1343	CD16+ Mono
	840	CD16	17.1133	1.18115e-65	1.90691e-65	1.37286	CD16+ Mono
	841	CD1d	17.1028	1.41562e-65	2.25825e-65	0.353106	CD16+ Mono
	842	CD4	16.259	1.93002e-59	2.97268e-59	0.226722	CD16+ Mono
	843	CD163	15.7532	6.5243e-56	9.71396e-56	0.0456649	CD16+ Mono
	844	CD18	15.5498	1.59575e-54	2.32425e-54	0.961342	CD16+ Mono
	845	CD105	14.981	9.77477e-51	1.39342e-50	-0.0630931	CD16+ Mono
	846	CD29	14.9217	2.3828e-50	3.361e-50	0.561017	CD16+ Mono
	847	HLA-DR	11.3227	1.01353e-29	1.35814e-29	0.180129	CD16+ Mono
	848	CD11a	10.6606	1.55616e-26	2.06461e-26	0.953106	CD16+ Mono
	849	CD40	10.472	1.16194e-25	1.52647e-25	-0.453386	CD16+ Mono
	850	CX3CR1	8.61993	6.69946e-18	7.94449e-18	0.141454	CD16+ Mono
	851	CD115	6.76793	1.30642e-11	1.52226e-11	-0.222144	CD16+ Mono
	852	CD1c	6.53315	6.44023e-11	7.37599e-11	-1.29517	CD16+ Mono
	853	CD95	6.02078	1.73581e-09	1.95461e-09	0.310434	CD16+ Mono
	854	CD244	4.31831	1.57226e-05	1.69905e-05	0.368315	CD16+ Mono
	855	CD44	1.73227	0.083225	0.0857858	0.207937	CD16+ Mono
	856	IgD	0.572879	0.566727	0.575313	-7.22976	CD16+ Mono
	857	HLA-E	0.281522	0.77831	0.77831	-0.0552476	CD16+ Mono
	858	CD22	-0.542108	0.587744	0.592163	-6.28422	CD16+ Mono
	859	CD194	-0.675198	0.49955	0.51099	-0.498068	CD16+ Mono
	860	CD49f	-2.12421	0.0336526	0.0349569	0.0901659	CD16+ Mono
	861	CD226	-3.58788	0.000333382	0.000349009	-0.585632	CD16+ Mono
	862	CD48	-3.8211	0.000132859	0.000140182	0.319276	CD16+ Mono
	863	CD142	-3.83967	0.0001232	0.000131022	-0.138207	CD16+ Mono
	864	FceRIa	-4.276	1.90281e-05	2.03981e-05	-0.362303	CD16+ Mono
	865	CD304	-4.33466	1.45983e-05	1.59039e-05	-0.14971	CD16+ Mono
	866	CD45RO	-4.38584	1.15539e-05	1.26903e-05	-0.457024	CD16+ Mono
	867	CD49a	-4.54279	5.55133e-06	6.14776e-06	-0.201175	CD16+ Mono
	868	CD79b	-5.62844	1.81851e-08	2.03067e-08	-0.621057	CD16+ Mono
	869	CD152	-6.52877	6.63101e-11	7.53013e-11	-0.187384	CD16+ Mono
	870	CD124	-6.66561	2.63573e-11	3.04472e-11	-0.299213	CD16+ Mono
	871	CD303	-6.9243	4.38123e-12	5.14987e-12	-0.144353	CD16+ Mono
	872	CD52	-8.82476	1.0969e-18	1.31237e-18	-0.432881	CD16+ Mono
	873	CD154	-9.16257	5.0678e-20	6.11789e-20	-0.179909	CD16+ Mono
	874	CD45	-9.30425	1.34944e-20	1.64386e-20	0.0653616	CD16+ Mono
	875	CD223	-9.31575	1.21088e-20	1.48861e-20	-0.161116	CD16+ Mono
	876	CD57	-9.39124	5.92968e-21	7.35719e-21	-0.827871	CD16+ Mono
	877	Podoplanin	-9.81038	1.01585e-22	1.27219e-22	-0.246306	CD16+ Mono
	878	LOX-1	-9.93256	3.00431e-23	3.79791e-23	-0.218751	CD16+ Mono
	879	CD71	-9.95741	2.34088e-23	2.98741e-23	-1.46153	CD16+ Mono
	880	CD137	-10.1059	5.20146e-24	6.70188e-24	-0.203202	CD16+ Mono
	881	CD49d	-10.2684	9.78016e-25	1.27237e-24	-0.280958	CD16+ Mono
	882	CD335	-12.1515	5.62934e-34	7.61951e-34	-0.524834	CD16+ Mono
	883	TCRVa7.2	-12.1767	4.13547e-34	5.65462e-34	-1.14497	CD16+ Mono
	884	CD45RA	-12.3205	7.02368e-35	9.70281e-35	-1.12313	CD16+ Mono
	885	CD69	-13.4651	2.5084e-41	3.50131e-41	-0.716174	CD16+ Mono
	886	CD23	-15.236	2.04011e-52	2.93951e-52	-0.287629	CD16+ Mono
	887	CD62L	-15.6864	1.87482e-55	2.76073e-55	-0.885826	CD16+ Mono
	888	CD134	-15.8311	1.89858e-56	2.85854e-56	-0.205142	CD16+ Mono
	889	CD274	-16.137	1.40104e-58	2.1334e-58	-0.599151	CD16+ Mono
	890	CD72	-16.4437	9.3088e-61	1.45044e-60	-5.28673	CD16+ Mono
	891	CD319	-16.5356	2.03192e-61	3.20327e-61	-0.31094	CD16+ Mono
	892	CD146	-17.5421	6.83231e-69	1.1165e-68	-0.4473	CD16+ Mono
	893	CD56	-17.8517	2.80401e-71	4.63873e-71	-0.992851	CD16+ Mono
	894	CD25	-18.4766	3.18662e-76	5.47444e-76	-0.423153	CD16+ Mono
	895	CD2	-18.8905	1.36478e-79	2.4384e-79	-2.72068	CD16+ Mono
	896	CD314	-18.9296	6.50771e-80	1.17842e-79	-0.844449	CD16+ Mono
	897	CD122	-19.1411	1.14756e-81	2.13573e-81	-0.984979	CD16+ Mono
	898	CD26	-19.43	4.30445e-84	8.23994e-84	-1.99512	CD16+ Mono
	899	CD38	-19.6935	2.45009e-86	4.75815e-86	-1.29823	CD16+ Mono
	900	CD185	-19.7527	7.60388e-87	1.49841e-86	-0.702618	CD16+ Mono
	901	CD20	-19.8291	1.66936e-87	3.33873e-87	-1.54239	CD16+ Mono
	902	TCRVd2	-20.0368	2.62904e-89	5.41988e-89	-0.529686	CD16+ Mono
	903	CD7	-20.082	1.06043e-89	2.25552e-89	-3.75897	CD16+ Mono
	904	CD83	-20.5527	7.27748e-94	1.57288e-93	-0.230951	CD16+ Mono
	905	CD161	-21.5722	3.27429e-103	7.31258e-103	-0.995311	CD16+ Mono
	906	CD94	-23.1204	2.88893e-118	6.79151e-118	-1.332	CD16+ Mono
	907	CD3	-23.8353	1.43695e-125	3.56577e-125	-2.55114	CD16+ Mono
	908	HLA-A-B-C	-24.1112	1.906e-128	4.81895e-128	-0.34338	CD16+ Mono
	909	CD24	-24.303	1.82333e-130	4.69857e-130	-1.03605	CD16+ Mono
	910	KLRG1	-24.3987	1.76342e-131	4.63331e-131	-4.50404	CD16+ Mono
	911	CD278	-24.7369	4.29271e-135	1.15045e-134	-0.995784	CD16+ Mono
	912	CD279	-24.7836	1.34629e-135	3.68168e-135	-0.458204	CD16+ Mono
	913	CD19	-24.8733	1.44921e-136	4.0457e-136	-5.81513	CD16+ Mono
	914	CD268	-25.0796	8.30972e-139	2.36915e-138	-3.21444	CD16+ Mono
	915	CD158e1	-25.1153	3.38148e-139	9.85039e-139	-1.19147	CD16+ Mono
	916	CD82	-25.2569	9.50341e-141	2.82991e-140	-1.29832	CD16+ Mono
	917	CD158b	-25.3531	8.30064e-142	2.52792e-141	-0.406252	CD16+ Mono
	918	TIGIT	-26.3883	1.86569e-153	5.95244e-153	-0.664775	CD16+ Mono
	919	CD272	-26.828	1.52161e-158	5.09738e-158	-1.23598	CD16+ Mono
	920	CD21	-27.5026	1.6336e-166	5.7606e-166	-6.16137	CD16+ Mono
	921	CD103	-27.7265	3.34518e-169	1.2115e-168	-0.438034	CD16+ Mono
	922	IgM	-28.1673	1.47078e-174	5.631e-174	-1.38561	CD16+ Mono
	923	CD196	-28.3172	2.11948e-176	8.35326e-176	-1.32123	CD16+ Mono
	924	CD47	-28.6753	7.75412e-181	3.24704e-180	-0.56396	CD16+ Mono
	925	CD81	-29.6279	6.53875e-193	3.02136e-192	-1.96557	CD16+ Mono
	926	CD158	-30.4222	2.79297e-203	1.33664e-202	-0.661913	CD16+ Mono
	927	CD195	-30.5574	4.51469e-205	2.24062e-204	-0.96357	CD16+ Mono
	928	CD270	-30.8153	1.63392e-208	8.42096e-208	-0.281065	CD16+ Mono
	929	CD352	-30.8972	1.30161e-209	7.26731e-209	-2.59936	CD16+ Mono
	930	CD5	-31.3392	1.36324e-215	9.13372e-215	-2.51577	CD16+ Mono
	931	CD28	-31.7248	7.07723e-221	4.99131e-220	-0.944085	CD16+ Mono
	932	CD27	-31.8597	9.64905e-223	7.18318e-222	-4.50561	CD16+ Mono
	933	TCR	-32.5165	6.23489e-232	5.45163e-231	-1.22855	CD16+ Mono
	934	integrinB7	-32.8579	8.79596e-237	1.17866e-235	-1.75887	CD16+ Mono
	935	CD8	-33.2076	8.36372e-242	1.24526e-240		CD16+ Mono
	936	CD127	-33.3153	2.31611e-243	3.87948e-242	-1.50612	CD16+ Mono
	937	CD73	-34.2137	1.51225e-256	2.89487e-255	-1.63052	CD16+ Mono
	938	CD163	47.8267	0	0	0.802938	Erythroblast
	939	CD23	47.7435	0	0	0.754843	Erythroblast
	940	CD154	47.7328	0	0	1.0502	Erythroblast
	941	CD83	47.6759	0	0	0.700963	Erythroblast
	942	CD223	47.5676	0	0	1.01189	Erythroblast
	943	CD137	47.4966	0	0	1.15331	Erythroblast
	944	Podoplanin	47.4743	0	0	1.1255	Erythroblast
	945	CD142	47.4626	0	0	1.02881	Erythroblast
	946	CD152	47.4573	0	0	1.24594	Erythroblast
	947	LOX-1	47.425	0	0	1.05412	Erythroblast
	948	CD115	47.4047	0	0	2.00856	Erythroblast
	949	CD88	47.3102	0	0	2.36865	Erythroblast
	950	CD134	47.2166	0	0	0.806366	Erythroblast
	951	CD103	47.1311	0	0	1.15787	Erythroblast
	952	CD169	46.9704	0	0	0.768346	Erythroblast
	953	CD279	46.8496	0	0	0.769782	Erythroblast
	954	CD141	46.8449	0	0	0.852144	Erythroblast
	955	CD304	46.8267	0	0	1.00723	Erythroblast
	956	CD303	46.7607	0	0	0.846433	Erythroblast
	957	CD71	46.701	0	0	6.39408	Erythroblast
	958	FceRIa	46.261	0	0	1.73722	Erythroblast
	959	CD58	45.5354	0	0	1.30063	Erythroblast
	960	CD158b	44.2896	0	0	0.625497	Erythroblast
	961	CD36	43.9356	0	0	3.97113	Erythroblast
	962	TCRVd2	42.9661	0	0	0.684124	Erythroblast
	963	CD274	42.012	0	0	1.09047	Erythroblast
	964	CD105	41.3978	0	0	1.31449	Erythroblast
	965	CD146	40.8613	0	0	0.521203	Erythroblast
	966	CD82	38.5957	0	0	1.74671	Erythroblast
	967	CD42b	38.3735	0	0	0.533813	Erythroblast
	968	CD1d	37.3188	8.11913e-305	2.09224e-304	0.54691	Erythroblast
	969	CD124	34.9442	1.5879e-267	4.01468e-267	0.770264	Erythroblast
	970	CD319	34.3904	3.51506e-259	8.72254e-259	0.402336	Erythroblast
	971	CD192	34.197	2.6813e-256	6.53262e-256	0.330867	Erythroblast
	972	CD85j	33.6424	4.03373e-248	9.3193e-248	0.491853	Erythroblast
	973	CD335	33.3799	2.68111e-244	6.0893e-244	0.365684	Erythroblast
	974	CD49d	31.2294	4.25118e-214	9.0422e-214	0.664272	Erythroblast
	975	CD26	29.573	3.32182e-192	6.84806e-192	0.362043	Erythroblast
	976	CD107a	28.1837	9.27611e-175	1.85522e-174	0.422334	Erythroblast
	977	CD112	28.0615	2.89003e-173	5.69507e-173	0.41929	Erythroblast
	978	CD185	27.0887	1.33634e-161	2.59522e-161	0.113967	Erythroblast
	979	CD25	26.3515	4.93049e-153	9.43837e-153	0.172103	Erythroblast
	980	TCRVa7.2	26.2356	1.04384e-151	1.97006e-151	0.430218	Erythroblast
	981	CD49f	26.1741	5.24352e-151	9.62509e-151	0.795856	Erythroblast
	982	CD28	25.828	4.29845e-147	7.78368e-147	0.261199	Erythroblast
	983	CD155	25.2839	4.80234e-141	8.58018e-141	0.425226	Erythroblast
	984	CX3CR1	25.089	6.55449e-139	1.14065e-138	0.350185	Erythroblast
	985	CD62P	24.3412	7.18084e-131	1.23363e-130	-0.740204	Erythroblast
	986	CD14	24.04	1.06225e-127	1.80179e-127	-0.160492	Erythroblast
	987	TIGIT	22.9896	5.92536e-117	9.92497e-117	0.378812	Erythroblast
	988	CD49b	22.7974	4.86601e-115	8.04994e-115	-0.255474	Erythroblast
	989	CD272	22.4037	3.62095e-111	5.91715e-111	0.0556927	Erythroblast
	990	CD40	21.6818	3.04854e-104	4.92174e-104	-0.275107	Erythroblast
	991	CD79b	21.2614	2.58491e-100	4.12355e-100	0.14316	Erythroblast
	992	CD270	19.9358	1.98977e-88	3.02987e-88	0.0253738	Erythroblast
	993	CD24	19.8808	5.96672e-88	8.9836e-88	0.114897	Erythroblast
	994	CD1c	17.172	4.30048e-66	6.40294e-66	-0.53042	Erythroblast
	995	CD194	15.4728	5.29605e-54	7.71382e-54	0.0941428	Erythroblast
	996	CD13	15.4635	6.12272e-54	8.82199e-54	-0.23093	Erythroblast
	997	CD57	15.2369	2.01302e-52	2.86962e-52	-0.434978	Erythroblast
	998	CD158e1	15.1553	6.98889e-52	9.85802e-52	-0.012489	Erythroblast
	999	IgD	13.7049	9.48526e-43	1.31033e-42	-2.81577	Erythroblast
	1000	CD19	13.5609	6.82696e-42	9.33482e-42	-1.5053	Erythroblast
	1001	CD21	12.801	1.61811e-37	2.1468e-37	-1.4613	Erythroblast
	1002	CD20	12.2434	1.82249e-34	2.3039e-34	-0.516432	Erythroblast
	1003	CD195	12.2355	2.00951e-34	2.51659e-34	0.117383	Erythroblast
	1004	CD94	11.5771	5.38649e-31	6.68324e-31	-0.440488	Erythroblast
	1005	CD314	11.5213	1.02998e-30	1.26621e-30	-0.175849	Erythroblast
	1006	CD278	10.9577	6.10273e-28	7.43423e-28	-0.0537954	Erythroblast
	1007	CD41	10.906	1.07844e-27	1.3019e-27	-0.814665	Erythroblast
	1008	TCR	9.33951	9.67802e-21	1.14766e-20	-0.380152	Erythroblast
	1009	CD22	8.73871	2.35797e-18	2.77165e-18	-2.06736	Erythroblast
	1010	CD72	8.59626	8.23587e-18	9.59658e-18	-2.02556	Erythroblast
	1011	CD45RO	8.10179	5.41576e-16	6.25613e-16	-0.11778	Erythroblast
	1012	CD29	7.17597	7.17946e-13	8.15294e-13	0.342862	Erythroblast
	1013	CD268	5.796	6.79133e-09	7.64738e-09	-1.57325	Erythroblast
	1014	CD95	5.43561	5.46097e-08	6.09808e-08	0.257863	Erythroblast
	1015	CD172a	5.10737	3.26681e-07	3.58813e-07	-0.381961	Erythroblast
	1016	CD56	4.8869	1.02434e-06	1.11595e-06	-0.683369	Erythroblast
	1017	CD161	4.26811	1.97135e-05	2.13033e-05	-0.234395	Erythroblast
	1018	CD93	3.68585	0.000227938	0.000244349	-0.457072	Erythroblast
	1019	CD35	3.28888	0.00100587	0.00106132	-0.987874	Erythroblast
	1020	CD224	1.46273	0.143542	0.149106	-0.244288	Erythroblast
	1021	CD158	1.34608	0.178278	0.183764	-0.0573792	Erythroblast
	1022	CD196	1.26302	0.206582	0.211313	-0.295877	Erythroblast
	1023	CD122	-0.290809	0.771197	0.771197	-0.644031	Erythroblast
	1024	CD127	-0.580171	0.561799	0.566023	-0.562193	Erythroblast
	1025	CD73	-1.07281	0.283358	0.287651	-0.716351	Erythroblast
	1026	CD123	-2.19474	0.0281823	0.0295033	-0.677013	Erythroblast
	1027	CD33	-3.51353	0.000442189	0.000470264	-2.91664	Erythroblast
	1028	CD8	-5.1527	2.56757e-07	2.84343e-07	-0.927155	Erythroblast
	1029	CD16	-7.6668	1.7634e-14	2.01962e-14	-1.8078	Erythroblast
	1030	CD226	-10.3633	3.64191e-25	4.35728e-25	-1.04523	Erythroblast
	1031	CD49a	-12.3234	6.77799e-35	8.65001e-35	-0.534777	Erythroblast
	1032	CD101	-12.5772	2.81988e-36	3.63331e-36	-1.18767	Erythroblast
	1033	CD69	-12.7296	4.04693e-37	5.26494e-37	-0.593328	Erythroblast
	1034	KLRG1	-12.7991	1.65947e-37	2.18009e-37	-1.55537	Erythroblast
	1035	CD3	-13.1113	2.8363e-39	3.80064e-39	-1.58409	Erythroblast
	1036	CD64	-13.1991	8.87333e-40	1.20104e-39	-1.0935	Erythroblast
	1037	CD86	-14.1617	1.58165e-45	2.20772e-45	-1.26429	Erythroblast
	1038	CD328	-16.8837	5.93255e-64	8.73584e-64	-4.50923	Erythroblast
	1039	CD11b	-20.4957	2.35337e-93	3.62473e-93	-1.78121	Erythroblast
	1040	HLA-DR	-20.5733	4.76219e-94	7.42015e-94	-1.62284	Erythroblast
	1041	CD4	-20.7152	2.52524e-95	3.98097e-95	-1.51808	Erythroblast
	1042	CD5	-25.2184	2.5193e-140	4.44192e-140	-1.68995	Erythroblast
	1043	CD2	-26.1911	3.35519e-151	6.24439e-151	-2.82083	Erythroblast
	1044	CD32	-29.1433	1.01677e-186	2.06436e-186	-2.86512	Erythroblast
	1045	CD244	-29.5852	2.31439e-192	4.84576e-192	-2.71051	Erythroblast
	1046	CD7	-31.4694	2.27946e-217	4.92657e-217	-4.54401	Erythroblast
	1047	CD27	-31.7058	1.29224e-220	2.83869e-220	-2.52772	Erythroblast
	1048	CD63	-31.9817	1.95862e-224	4.37425e-224	-1.3149	Erythroblast
	1049	CD119	-33.7635	6.78135e-250	1.59421e-249	-0.143425	Erythroblast
	1050	HLA-E	-33.8883	9.89488e-252	2.3677e-251	-0.361518	Erythroblast
	1051	CD9	-37.4876	1.46701e-307	3.85451e-307	-2.31308	Erythroblast
	1052	IgM	-38.1816	0	0	-1.4633	Erythroblast
	1053	integrinB7	-38.3188	0	0	-1.44083	Erythroblast
	1054	CD352	-39.0627	0	0	-2.5464	Erythroblast
	1055	CD38	-39.1242	0	0	-2.16617	Erythroblast
	1056	CD39	-40.0159	0	0	-1.7815	Erythroblast
	1057	CD11c	-40.4216	0	0	-10.8052	Erythroblast
	1058	CD81	-42.3134	0	0	-2.23236	Erythroblast
	1059	CD162	-45.3129	0	0	-4.45518	Erythroblast
	1060	CD44	-45.6053	0	0	-1.93125	Erythroblast
	1061	CD62L	-45.6754	0	0	-7.52367	Erythroblast
	1062	CD18	-46.7768	0	0	-6.07616	Erythroblast
	1063	CD31	-46.8016	0	0	-5.58622	Erythroblast
	1064	CD54	-46.9624	0	0	-5.03099	Erythroblast
	1065	CD45RA	-47.1141	0	0	-3.53886	Erythroblast
	1066	CD52	-47.1588	0	0	-2.36775	Erythroblast
	1067	CD11a	-47.1755	0	0	-6.05334	Erythroblast
	1068	CD48	-47.2337	0	0	-5.79825	Erythroblast
	1069	CD45	-47.3644	0	0	-5.66147	Erythroblast
	1070	HLA-A-B-C	-47.532	0	0	-4.70711	Erythroblast
	1071	CD47	-47.8679	0	0	-1.31261	Erythroblast
	1072	CD31	28.8234	1.09334e-182	1.46508e-180	2.46037	G/M prog
	1073	CD112	27.8563	9.04394e-171	6.05944e-169	1.53411	G/M prog
	1074	CD155	27.1135	6.81969e-162	3.04613e-160	1.43586	G/M prog
	1075	CD49b	26.1823	4.22831e-151	1.13319e-149	2.1635	G/M prog
	1076	CD33	25.9081	5.40086e-148	1.03388e-146	3.58925	G/M prog
	1077	CD224	25.1471	1.52069e-139	2.54716e-138	1.25071	G/M prog
	1078	CD63	25.1058	4.29933e-139	6.40123e-138	1.83543	G/M prog
	1079	CD107a	24.485	2.13379e-132	2.85928e-131	0.735471	G/M prog
	1080	CD62P	24.2187	1.41366e-129	1.7221e-128	1.85255	G/M prog
	1081	CD13	23.8872	4.16314e-126	4.64884e-125	1.29194	G/M prog
	1082	CD123	22.9942	5.33388e-117	5.498e-116	1.50392	G/M prog
	1083	CD42b	22.1815	5.18726e-109	4.96495e-108	0.430684	G/M prog
	1084	CD62L	20.3068	1.11976e-91	8.33601e-91	0.89672	G/M prog
	1085	CD38	19.2994	5.43037e-83	3.30759e-82	1.09713	G/M prog
	1086	CD41	18.966	3.25941e-80	1.81984e-79	1.59394	G/M prog
	1087	CD58	17.7856	9.1444e-71	4.22534e-70	0.579047	G/M prog
	1088	CD29	17.2922	5.38869e-67	2.32931e-66	0.697901	G/M prog
	1089	CD93	16.923	3.04317e-64	1.23571e-63	0.960304	G/M prog
	1090	CD11c	16.8381	1.28247e-63	4.91002e-63	1.80277	G/M prog
	1091	CD71	14.8742	4.84629e-50	1.58391e-49	0.681917	G/M prog
	1092	CD1d	14.8182	1.11735e-49	3.56489e-49	0.354546	G/M prog
	1093	CD142	14.7805	1.95747e-49	6.10001e-49	0.0894015	G/M prog
	1094	CD64	14.6579	1.19847e-48	3.56876e-48	1.87332	G/M prog
	1095	CD44	14.3744	7.49569e-47	2.09255e-46	0.526576	G/M prog
	1096	CD86	13.8871	7.58275e-44	1.99233e-43	2.08876	G/M prog
	1097	CD141	12.7276	4.15265e-37	9.9367e-37	0.119755	G/M prog
	1098	CD9	12.3623	4.17824e-35	9.82254e-35	0.258567	G/M prog
	1099	CD14	12.3046	8.55699e-35	1.97696e-34	0.815441	G/M prog
	1100	FceRIa	12.3	9.05655e-35	2.05691e-34	0.0595523	G/M prog
	1101	HLA-DR	11.9384	7.46802e-33	1.58844e-32	0.908123	G/M prog
	1102	CD119	11.8928	1.29007e-32	2.65954e-32	0.112367	G/M prog
	1103	CD192	11.6303	2.8914e-31	5.87042e-31	0.481501	G/M prog
	1104	CD11b	11.6169	3.3835e-31	6.76699e-31	0.909104	G/M prog
	1105	CD172a	11.5208	1.03632e-30	2.04217e-30	1.15095	G/M prog
	1106	CD244	11.4844	1.58108e-30	3.0705e-30	1.04837	G/M prog
	1107	CD169	10.7954	3.61788e-27	6.82811e-27	0.0978927	G/M prog
	1108	CD163	10.5908	3.28638e-26	6.03253e-26	0.0324449	G/M prog
	1109	CD105	10.4545	1.39746e-25	2.53054e-25	0.0672936	G/M prog
	1110	CD4	10.0633	8.02383e-24	1.39636e-23	0.117947	G/M prog
	1111	CD162	9.61364	7.00283e-22	1.15849e-21	0.787202	G/M prog
	1112	CD18	8.82962	1.05032e-18	1.67551e-18	0.547481	G/M prog
	1113	CD88	8.04572	8.57416e-16	1.30561e-15	-0.262401	G/M prog
	1114	CD22	7.53894	4.73805e-14	6.97691e-14	-1.73581	G/M prog
	1115	CD72	7.36558	1.76375e-13	2.54132e-13	-1.52864	G/M prog
	1116	CD101	7.3584	1.86132e-13	2.65337e-13	0.371801	G/M prog
	1117	CD328	7.17683	7.13482e-13	1.00638e-12	1.05087	G/M prog
	1118	CD36	6.43936	1.1998e-10	1.60773e-10	1.15993	G/M prog
	1119	CD39	6.16904	6.87065e-10	8.85257e-10	0.640283	G/M prog
	1120	IgD	5.97386	2.31703e-09	2.92908e-09	-4.62213	G/M prog
	1121	CD1c	5.85866	4.66612e-09	5.84355e-09	-1.06002	G/M prog
	1122	CD35	5.26887	1.37269e-07	1.64232e-07	0.114426	G/M prog
	1123	CD85j	4.65807	3.1919e-06	3.71926e-06	0.107686	G/M prog
	1124	CD103	4.10537	4.03664e-05	4.62316e-05	-0.0522942	G/M prog
	1125	CD54	3.83309	0.000126543	0.000143701	0.183072	G/M prog
	1126	CD82	3.01674	0.00255511	0.00282963	-0.13826	G/M prog
	1127	CD40	2.49505	0.012594	0.0137203	-0.669249	G/M prog
	1128	CD95	2.44465	0.0144994	0.0156687	0.204976	G/M prog
	1129	CD124	1.86162	0.0626571	0.0655941	-0.14817	G/M prog
	1130	CD69	1.69859	0.0893956	0.0928605	0.0987137	G/M prog
	1131	CD32	1.50951	0.131169	0.135205	-0.302608	G/M prog
	1132	CD19	1.21323	0.225042	0.230195	-2.69642	G/M prog
	1133	KLRG1	1.08146	0.279491	0.283726	-0.887865	G/M prog
	1134	CD11a	1.03624	0.300091	0.302347	0.278436	G/M prog
	1135	CD49a	0.0990629	0.921088	0.921088	0.00824519	G/M prog
	1136	CD274	-1.93541	0.0529405	0.0558585	-0.0659394	G/M prog
	1137	CD79b	-2.09503	0.0361687	0.0384652	-0.543551	G/M prog
	1138	HLA-A-B-C	-2.22696	0.02595	0.0278184	0.124313	G/M prog
	1139	CD2	-2.76689	0.00565936	0.00621602	-1.34536	G/M prog
	1140	CD56	-3.01984	0.00252909	0.00282415	-0.716615	G/M prog
	1141	CD21	-3.67158	0.00024106	0.000271445	-3.34137	G/M prog
	1142	CD268	-4.53211	5.83985e-06	6.74604e-06	-1.9605	G/M prog
	1143	CD20	-4.65899	3.17758e-06	3.71926e-06	-1.05627	G/M prog
	1144	CD303	-4.98252	6.27631e-07	7.4427e-07	-0.156802	G/M prog
	1145	CD146	-5.5074	3.64175e-08	4.39635e-08	-0.191877	G/M prog
	1146	CD185	-5.62895	1.81311e-08	2.20869e-08	-0.51297	G/M prog
	1147	CD158e1	-5.651	1.59513e-08	1.96098e-08	-0.664009	G/M prog
	1148	CD304	-5.75287	8.774e-09	1.08863e-08	-0.229352	G/M prog
	1149	integrinB7	-6.07147	1.26745e-09	1.61751e-09	-0.405076	G/M prog
	1150	CD137	-6.23209	4.60241e-10	5.9876e-10	-0.156695	G/M prog
	1151	CD152	-6.32547	2.52457e-10	3.31659e-10	-0.142169	G/M prog
	1152	Podoplanin	-6.3878	1.68294e-10	2.23281e-10	-0.181052	G/M prog
	1153	CD3	-6.45411	1.08854e-10	1.47337e-10	-1.62821	G/M prog
	1154	CD49d	-6.52571	6.76784e-11	9.25398e-11	-0.220148	G/M prog
	1155	CD16	-6.80524	1.00883e-11	1.39364e-11	-1.738	G/M prog
	1156	CD154	-6.97845	2.98451e-12	4.16588e-12	-0.133577	G/M prog
	1157	CD26	-7.36692	1.74616e-13	2.54132e-13	-1.29515	G/M prog
	1158	CD49f	-7.69194	1.44918e-14	2.15767e-14	-0.062781	G/M prog
	1159	CD226	-7.93296	2.13991e-15	3.22188e-15	-0.937259	G/M prog
	1160	CD23	-8.3114	9.4581e-17	1.45676e-16	-0.157751	G/M prog
	1161	CD115	-8.35225	6.69772e-17	1.0436e-16	-0.373042	G/M prog
	1162	CD223	-8.67847	4.01112e-18	6.32342e-18	-0.168166	G/M prog
	1163	LOX-1	-9.2365	2.54682e-20	4.11174e-20	-0.22936	G/M prog
	1164	CD48	-9.49665	2.16742e-21	3.54187e-21	-0.342634	G/M prog
	1165	CD7	-9.65056	4.88897e-22	8.18903e-22	-2.34974	G/M prog
	1166	CD196	-9.65506	4.67865e-22	7.93594e-22	-0.662529	G/M prog
	1167	CD194	-9.74894	1.86408e-22	3.2024e-22	-1.93419	G/M prog
	1168	CD45RO	-10.2721	9.41199e-25	1.65948e-24	-0.760462	G/M prog
	1169	CD335	-10.4434	1.5708e-25	2.8065e-25	-0.492595	G/M prog
	1170	CD83	-10.6997	1.02067e-26	1.89957e-26	-0.191891	G/M prog
	1171	CD45RA	-11.3467	7.70452e-30	1.47486e-29	-1.38563	G/M prog
	1172	CD24	-11.9144	9.95476e-33	2.08428e-32	-0.790117	G/M prog
	1173	CX3CR1	-12.0938	1.13845e-33	2.46052e-33	-0.266073	G/M prog
	1174	TCRVd2	-12.1607	5.03417e-34	1.10587e-33	-0.447733	G/M prog
	1175	CD272	-12.1932	3.37943e-34	7.54739e-34	-0.882105	G/M prog
	1176	CD47	-12.7817	2.07501e-37	5.05549e-37	-0.253081	G/M prog
	1177	TCR	-13.3947	6.48981e-41	1.61044e-40	-0.838155	G/M prog
	1178	CD57	-13.4779	2.11155e-41	5.33864e-41	-1.07937	G/M prog
	1179	CD27	-13.735	6.26856e-43	1.61536e-42	-2.26922	G/M prog
	1180	CD278	-14.2478	4.62935e-46	1.24067e-45	-0.77188	G/M prog
	1181	CD81	-14.3314	1.39352e-46	3.81086e-46	-0.942192	G/M prog
	1182	CD8	-14.402	5.02767e-47	1.43342e-46	-2.47587	G/M prog
	1183	CD94	-14.5751	4.04241e-48	1.17757e-47	-1.12355	G/M prog
	1184	CD127	-14.7446	3.33497e-49	1.01565e-48	-0.956397	G/M prog
	1185	CD122	-15.0183	5.57201e-51	1.86662e-50	-0.93031	G/M prog
	1186	CD25	-15.745	7.43586e-56	2.55489e-55	-0.461794	G/M prog
	1187	TCRVa7.2	-16.1634	9.1332e-59	3.22065e-58	-1.64664	G/M prog
	1188	CD319	-16.1935	5.60887e-59	2.03132e-58	-0.39226	G/M prog
	1189	CD161	-16.5745	1.06536e-61	3.9655e-61	-0.932028	G/M prog
	1190	CD73	-16.8679	7.74423e-64	3.05214e-63	-1.11459	G/M prog
	1191	CD279	-16.9945	9.01446e-65	3.7748e-64	-0.411765	G/M prog
	1192	IgM	-17.5487	6.08647e-69	2.71862e-68	-1.10572	G/M prog
	1193	CD158	-17.8421	3.32743e-71	1.59242e-70	-0.461649	G/M prog
	1194	CD5	-18.2603	1.71358e-74	8.50441e-74	-1.90791	G/M prog
	1195	CD314	-18.6529	1.19686e-77	6.16843e-77	-0.918337	G/M prog
	1196	CD52	-18.8729	1.90428e-79	1.02069e-78	-1.23581	G/M prog
	1197	TIGIT	-19.1416	1.13747e-81	6.62702e-81	-0.555592	G/M prog
	1198	CD45	-19.4968	1.16837e-84	7.45528e-84	-0.835439	G/M prog
	1199	CD28	-19.6371	7.44765e-86	4.98992e-85	-0.747822	G/M prog
	1200	HLA-E	-19.6819	3.07982e-86	2.17208e-85	-0.336921	G/M prog
	1201	CD195	-20.7449	1.36384e-95	1.07503e-94	-0.795765	G/M prog
	1202	CD352	-20.7547	1.1117e-95	9.3105e-95	-2.15946	G/M prog
	1203	CD270	-21.2178	6.53888e-100	5.8414e-99	-0.283577	G/M prog
	1204	CD158b	-25.9126	4.803e-148	1.03388e-146	-0.549393	G/M prog
	1205	CD134	-26.9374	8.01115e-160	2.68373e-158	-0.407785	G/M prog
	1206	CD112	30.343	3.11113e-202	4.16891e-200	2.93257	HSC
	1207	CD155	30.1588	8.21521e-200	5.50419e-198	1.73244	HSC
	1208	CD49b	30.1389	1.4975e-199	6.68881e-198	3.11055	HSC
	1209	CD31	29.9407	5.80857e-197	1.94587e-195	2.72076	HSC
	1210	CD107a	29.4876	4.14863e-191	1.11183e-189	0.893016	HSC
	1211	CD44	27.9598	5.01618e-172	9.6024e-171	0.98921	HSC
	1212	CD69	27.0285	6.83112e-161	1.14421e-159	1.21268	HSC
	1213	CD224	25.6695	2.55997e-145	3.43036e-144	1.30791	HSC
	1214	CD13	24.7706	1.85826e-135	1.77862e-134	1.4963	HSC
	1215	CD244	24.1263	1.32285e-128	1.18175e-127	2.12465	HSC
	1216	CD123	23.8675	6.66808e-126	4.96402e-125	1.53314	HSC
	1217	CD33	23.1668	9.85507e-119	6.28847e-118	1.74285	HSC
	1218	CD105	22.851	1.42746e-115	7.96999e-115	0.729261	HSC
	1219	CD71	22.553	1.25434e-112	6.22522e-112	2.7576	HSC
	1220	HLA-A-B-C	22.2771	6.16694e-110	2.95132e-109	0.733421	HSC
	1221	CD274	22.0863	4.2824e-108	1.97876e-107	0.919736	HSC
	1222	CD63	21.9517	8.35096e-107	3.7301e-106	0.978336	HSC
	1223	CD29	21.3623	2.99971e-101	1.21806e-100	0.832863	HSC
	1224	CD62P	21.1046	7.21973e-99	2.84542e-98	-0.107092	HSC
	1225	CD42b	20.6733	6.02582e-95	2.30703e-94	0.305005	HSC
	1226	CD82	19.7677	5.64851e-87	1.99184e-86	0.691026	HSC
	1227	CD38	19.1263	1.52606e-81	5.11229e-81	1.09655	HSC
	1228	CD163	18.9768	2.65237e-80	8.66872e-80	0.24869	HSC
	1229	CD154	18.1827	7.07838e-74	2.15569e-73	0.211534	HSC
	1230	CD152	17.5838	3.28068e-69	9.35344e-69	0.233382	HSC
	1231	CD142	17.2043	2.46506e-66	6.88162e-66	0.249757	HSC
	1232	CD58	16.9325	2.59006e-64	7.08301e-64	0.496229	HSC
	1233	CD137	16.5819	9.42257e-62	2.47573e-61	0.108738	HSC
	1234	FceRIa	15.2659	1.28998e-52	3.14286e-52	0.104512	HSC
	1235	Podoplanin	15.2531	1.56972e-52	3.75611e-52	0.112094	HSC
	1236	CD83	14.8157	1.15948e-49	2.67879e-49	0.143351	HSC
	1237	CD223	14.6097	2.43737e-48	5.53573e-48	0.116382	HSC
	1238	CD115	14.4709	1.85072e-47	4.13328e-47	-0.0825736	HSC
	1239	CD141	13.5632	6.61671e-42	1.40736e-41	0.161352	HSC
	1240	CD303	12.9195	3.49353e-38	7.09292e-38	0.117709	HSC
	1241	HLA-DR	12.7952	1.74424e-37	3.48849e-37	1.09818	HSC
	1242	CD196	11.2372	2.67844e-29	5.05508e-29	0.12647	HSC
	1243	CD304	11.061	1.93962e-28	3.56039e-28	0.10921	HSC
	1244	CD25	10.4605	1.31197e-25	2.34406e-25	0.030992	HSC
	1245	CD62L	10.1369	3.78987e-24	6.68214e-24	0.533998	HSC
	1246	CD22	9.40774	5.06913e-21	8.7085e-21	-1.4471	HSC
	1247	CD23	9.35494	8.36452e-21	1.41879e-20	0.232052	HSC
	1248	CD9	7.26322	3.77981e-13	5.69096e-13	-0.431777	HSC
	1249	CD27	7.0488	1.80469e-12	2.65745e-12	-0.900407	HSC
	1250	CD20	6.6394	3.14962e-11	4.53816e-11	-0.555037	HSC
	1251	CD72	6.30748	2.83616e-10	4.00048e-10	-1.8051	HSC
	1252	CD40	5.87861	4.13714e-09	5.59976e-09	-0.529152	HSC
	1253	CD169	5.11838	3.08174e-07	4.12953e-07	-0.0477457	HSC
	1254	CD79b	5.11632	3.11559e-07	4.13355e-07	-0.279377	HSC
	1255	CD124	5.03828	4.6973e-07	6.17097e-07	-0.0215502	HSC
	1256	CD24	4.9726	6.60592e-07	8.59411e-07	-0.197668	HSC
	1257	CD21	4.65957	3.16878e-06	4.08285e-06	-2.1316	HSC
	1258	IgD	4.22501	2.38931e-05	2.99222e-05	-8.89974	HSC
	1259	CD185	4.08047	4.49446e-05	5.5253e-05	-0.323224	HSC
	1260	CD4	3.54113	0.000398424	0.000485353	-0.174817	HSC
	1261	CD88	3.38082	0.000722695	0.000872443	-0.344453	HSC
	1262	CD49d	2.59007	0.00959565	0.011181	0.051477	HSC
	1263	CD56	2.53713	0.0111764	0.0129107	-0.613417	HSC
	1264	CD94	2.40396	0.0162185	0.0184176	-0.562061	HSC
	1265	CD8	2.2146	0.0267874	0.030164	-0.594329	HSC
	1266	LOX-1	2.12492	0.033593	0.0375122	-0.117226	HSC
	1267	CD3	2.01207	0.0442122	0.0489623	-1.2563	HSC
	1268	CD1c	1.64206	0.100577	0.109571	-2.59583	HSC
	1269	CX3CR1	1.39141	0.1641	0.175915	0.0317678	HSC
	1270	CD81	0.616023	0.537879	0.55443	-0.0298363	HSC
	1271	CD319	0.568621	0.569613	0.582658	0.0688715	HSC
	1272	CD11c	0.208615	0.834749	0.834749	-3.20182	HSC
	1273	CD335	-0.251112	0.801728	0.807756	-0.308057	HSC
	1274	CD7	-0.369688	0.711615	0.722397	-1.23549	HSC
	1275	CD268	-0.654094	0.513051	0.532937	-1.77732	HSC
	1276	KLRG1	-0.764737	0.444428	0.465261	-0.981532	HSC
	1277	CD2	-1.05637	0.2908	0.306829	-1.21359	HSC
	1278	CD54	-1.13248	0.257433	0.273778	-0.0390653	HSC
	1279	CD1d	-1.49385	0.135216	0.14612	-0.127868	HSC
	1280	CD279	-1.85932	0.0629811	0.069176	-0.02334	HSC
	1281	CD19	-2.44164	0.0146208	0.0167452	-3.26571	HSC
	1282	TCRVd2	-2.85394	0.00431806	0.00507561	-0.0991427	HSC
	1283	CD146	-2.92603	0.00343318	0.00407121	-0.139805	HSC
	1284	CD41	-3.03278	0.00242313	0.0028991	-1.01414	HSC
	1285	TIGIT	-4.15762	3.21576e-05	3.98993e-05	-0.0500108	HSC
	1286	CD26	-4.35169	1.35089e-05	1.70773e-05	-1.15651	HSC
	1287	CD162	-4.56213	5.06363e-06	6.46216e-06	-0.329356	HSC
	1288	CD18	-5.88714	3.92943e-09	5.37289e-09	-0.976128	HSC
	1289	CD45RO	-5.93046	3.02095e-09	4.17328e-09	-0.585874	HSC
	1290	CD158e1	-5.94873	2.70237e-09	3.77206e-09	-0.695826	HSC
	1291	CD122	-6.33805	2.32688e-10	3.31704e-10	-0.73194	HSC
	1292	CD11a	-6.78375	1.17092e-11	1.70547e-11	-0.952148	HSC
	1293	CD103	-7.23869	4.53036e-13	6.7452e-13	-0.250505	HSC
	1294	CD28	-7.69089	1.46121e-14	2.22502e-14	-0.413507	HSC
	1295	CD158	-7.73574	1.02802e-14	1.58338e-14	-0.218493	HSC
	1296	CD161	-8.12217	4.57916e-16	7.13497e-16	-0.614241	HSC
	1297	CD47	-8.3663	5.94537e-17	9.3727e-17	-0.114858	HSC
	1298	TCR	-8.37639	5.45775e-17	8.70641e-17	-0.65948	HSC
	1299	CD95	-8.60125	7.88521e-18	1.27303e-17	-0.216612	HSC
	1300	CD314	-8.7303	2.54006e-18	4.15083e-18	-0.640398	HSC
	1301	CD270	-8.88157	6.59217e-19	1.09056e-18	-0.0924495	HSC
	1302	CD195	-9.28202	1.66298e-20	2.78549e-20	-0.321886	HSC
	1303	CD49f	-9.90087	4.12662e-23	7.1814e-23	-0.136182	HSC
	1304	CD278	-10.895	1.2179e-27	2.20539e-27	-0.650063	HSC
	1305	CD93	-11.2268	3.01198e-29	5.60563e-29	-0.666625	HSC
	1306	CD73	-12.1158	8.7079e-34	1.66694e-33	-0.915594	HSC
	1307	CD119	-12.5406	4.47856e-36	8.69749e-36	-0.0676542	HSC
	1308	CD127	-12.6093	1.87668e-36	3.69816e-36	-0.895821	HSC
	1309	CD52	-13.1069	3.00471e-39	6.19432e-39	-0.914103	HSC
	1310	CD16	-13.3713	8.90129e-41	1.86371e-40	-2.14255	HSC
	1311	CD194	-13.825	1.8004e-43	3.89118e-43	-3.7209	HSC
	1312	TCRVa7.2	-14.2021	8.89004e-46	1.95289e-45	-1.41529	HSC
	1313	integrinB7	-15.2041	3.32293e-52	7.81179e-52	-0.914278	HSC
	1314	CD5	-15.6506	3.29198e-55	8.16899e-55	-1.69824	HSC
	1315	CD101	-15.937	3.50921e-57	8.87234e-57	-1.34148	HSC
	1316	CD35	-16.12	1.84622e-58	4.75758e-58	-2.22574	HSC
	1317	CD39	-16.9034	4.24896e-64	1.13872e-63	-1.44499	HSC
	1318	CD272	-17.6182	1.78632e-69	5.20362e-69	-1.04793	HSC
	1319	CD45RA	-18.0059	1.75193e-72	5.21685e-72	-2.3193	HSC
	1320	CD57	-18.2041	4.79196e-74	1.49331e-73	-1.21004	HSC
	1321	CD85j	-18.8325	4.09087e-79	1.30518e-78	-0.615918	HSC
	1322	CD172a	-19.7064	1.90147e-86	6.53325e-86	-2.82804	HSC
	1323	CD192	-19.7928	3.43248e-87	1.24311e-86	-0.475474	HSC
	1324	CD352	-20.2459	3.86181e-91	1.43745e-90	-2.09797	HSC
	1325	CD11b	-21.4461	4.96096e-102	2.0774e-101	-1.85317	HSC
	1326	CD45	-21.4601	3.67823e-102	1.58995e-101	-1.24048	HSC
	1327	CD32	-22.5604	1.06091e-112	5.46778e-112	-4.09194	HSC
	1328	CD48	-22.6012	4.21527e-113	2.25938e-112	-2.19582	HSC
	1329	CD226	-22.8575	1.23091e-115	7.17141e-115	-1.60586	HSC
	1330	HLA-E	-23.1365	1.98912e-118	1.21155e-117	-0.396338	HSC
	1331	CD158b	-23.2477	1.50249e-119	1.00667e-118	-0.457	HSC
	1332	CD14	-23.6075	3.23148e-123	2.27904e-122	-1.06255	HSC
	1333	CD328	-23.8861	4.26815e-126	3.36431e-125	-4.13696	HSC
	1334	CD64	-24.0205	1.69863e-127	1.4226e-126	-1.70204	HSC
	1335	CD86	-24.7821	1.39773e-135	1.44074e-134	-3.30506	HSC
	1336	CD49a	-24.9321	3.34358e-137	3.73367e-136	-1.14689	HSC
	1337	IgM	-25.0321	2.73416e-138	3.3307e-137	-1.53407	HSC
	1338	CD36	-26.0278	2.40088e-149	3.57464e-148	-4.16985	HSC
	1339	CD134	-29.2909	1.35543e-188	3.02713e-187	-0.491883	HSC
	1340	CD38	43.7878	0	0	2.69695	Lymph prog
	1341	HLA-DR	41.7988	0	0	2.37561	Lymph prog
	1342	CD9	41.3008	0	0	3.43878	Lymph prog
	1343	CD24	40.999	0	0	2.26805	Lymph prog
	1344	CD81	40.453	0	0	2.09582	Lymph prog
	1345	CD47	39.4725	0	0	0.454358	Lymph prog
	1346	CD69	36.3615	1.73122e-289	1.78449e-288	0.892546	Lymph prog
	1347	CD274	35.7029	3.56239e-279	3.40972e-278	0.889625	Lymph prog
	1348	CD163	35.226	7.9935e-272	6.69455e-271	0.314261	Lymph prog
	1349	CD142	34.9105	5.15761e-267	4.06541e-266	0.323238	Lymph prog
	1350	CD83	34.3459	1.62286e-258	1.20813e-257	0.258261	Lymph prog
	1351	CD71	34.1192	3.835e-255	2.70468e-254	0.912209	Lymph prog
	1352	CD152	34.1076	5.68362e-255	3.80803e-254	0.326117	Lymph prog
	1353	CD105	34.0133	1.41464e-253	8.61644e-253	0.373734	Lymph prog
	1354	CD154	33.8063	1.59351e-250	9.28393e-250	0.268052	Lymph prog
	1355	CD115	33.3791	2.75915e-244	1.54053e-243	0.220888	Lymph prog
	1356	CD223	32.7163	9.16021e-235	4.54618e-234	0.225108	Lymph prog
	1357	CD158	32.0828	7.66672e-226	3.66907e-225	0.398879	Lymph prog
	1358	CD141	32.0279	4.45377e-225	2.05795e-224	0.286621	Lymph prog
	1359	Podoplanin	31.7686	1.75679e-221	7.84698e-221	0.452893	Lymph prog
	1360	FceRIa	31.7498	3.19088e-221	1.37928e-220	0.174651	Lymph prog
	1361	CD72	31.4386	6.00062e-217	2.51276e-216	2.67423	Lymph prog
	1362	CD112	30.9585	1.95116e-210	7.68988e-210	0.815613	Lymph prog
	1363	CD123	30.7485	1.28096e-207	4.90423e-207	1.21166	Lymph prog
	1364	CD137	30.2661	3.2082e-201	1.16189e-200	0.14068	Lymph prog
	1365	CD22	29.892	2.50283e-196	8.82577e-196	1.31159	Lymph prog
	1366	HLA-A-B-C	29.6726	1.73168e-193	5.94987e-193	0.551021	Lymph prog
	1367	CD19	29.5544	5.7576e-192	1.92879e-191	2.29768	Lymph prog
	1368	CD303	28.0213	8.93838e-173	2.66165e-172	0.210248	Lymph prog
	1369	CD23	27.5767	2.11595e-167	6.16386e-167	0.345342	Lymph prog
	1370	CD42b	27.4254	1.36503e-165	3.89179e-165	0.13797	Lymph prog
	1371	CD103	27.1397	3.3538e-162	9.17161e-162	0.289825	Lymph prog
	1372	LOX-1	26.7735	6.57973e-158	1.76337e-157	0.160788	Lymph prog
	1373	CD146	26.4636	2.54509e-154	6.55849e-154	0.260194	Lymph prog
	1374	CD20	26.2688	4.35853e-152	1.10197e-151	0.809607	Lymph prog
	1375	CD196	26.0082	3.99992e-149	9.74527e-149	0.318934	Lymph prog
	1376	CD21	25.9573	1.50375e-148	3.59827e-148	0.135494	Lymph prog
	1377	CD268	25.4959	2.18823e-143	4.96988e-143	-0.015125	Lymph prog
	1378	IgD	24.0599	6.57887e-128	1.46928e-127	-0.277518	Lymph prog
	1379	CD79b	23.6387	1.54176e-123	3.27929e-123	0.37521	Lymph prog
	1380	CD31	23.4085	3.49786e-121	7.32365e-121	0.939251	Lymph prog
	1381	CD73	23.3492	1.40565e-120	2.8978e-120	0.177446	Lymph prog
	1382	CD155	23.2654	9.92857e-120	2.0158e-119	0.395196	Lymph prog
	1383	CD1c	23.2031	4.23482e-119	8.46964e-119	-0.111191	Lymph prog
	1384	CD304	22.2213	2.13602e-109	4.14822e-109	0.196073	Lymph prog
	1385	CD169	21.7186	1.36762e-104	2.61801e-104	0.153878	Lymph prog
	1386	CD107a	21.6796	3.19863e-104	5.95301e-104	0.20935	Lymph prog
	1387	CD185	20.4085	1.40605e-92	2.58097e-92	0.0129225	Lymph prog
	1388	CD88	20.3047	1.16742e-91	2.11397e-91	-0.152148	Lymph prog
	1389	CD33	19.9439	1.69265e-88	3.0242e-88	-0.418607	Lymph prog
	1390	CD58	19.8232	1.87716e-87	3.30972e-87	0.249753	Lymph prog
	1391	CD49d	19.0562	5.83452e-81	1.00234e-80	0.330295	Lymph prog
	1392	CD13	18.2388	2.54069e-74	4.25566e-74	0.0852492	Lymph prog
	1393	CD124	16.6318	4.09832e-62	6.61656e-62	0.137411	Lymph prog
	1394	CD40	16.5988	7.11248e-62	1.13461e-61	-0.298569	Lymph prog
	1395	CD8	15.0377	4.15997e-51	6.33449e-51	-0.176276	Lymph prog
	1396	CD49b	14.3074	1.96742e-46	2.92927e-46	0.632241	Lymph prog
	1397	CD36	13.4459	3.25525e-41	4.74134e-41	-0.960294	Lymph prog
	1398	CD127	12.2546	1.58639e-34	2.21433e-34	-0.194266	Lymph prog
	1399	integrinB7	10.1742	2.5854e-24	3.3965e-24	0.0576702	Lymph prog
	1400	CD279	5.91598	3.29909e-09	3.91219e-09	0.0887879	Lymph prog
	1401	CD195	5.64183	1.68255e-08	1.97774e-08	0.0094891	Lymph prog
	1402	CD27	5.28601	1.2501e-07	1.44408e-07	-1.09562	Lymph prog
	1403	CD272	5.23643	1.63712e-07	1.875e-07	-0.274877	Lymph prog
	1404	CX3CR1	4.92661	8.36704e-07	9.50156e-07	0.0433719	Lymph prog
	1405	TCRVa7.2	4.3527	1.34471e-05	1.47698e-05	-0.219662	Lymph prog
	1406	CD335	4.33267	1.47313e-05	1.60487e-05	-0.216009	Lymph prog
	1407	CD1d	3.89325	9.89091e-05	0.000105189	0.0237105	Lymph prog
	1408	CD35	3.88305	0.000103153	0.000108838	-0.743044	Lymph prog
	1409	CD56	3.71527	0.000202984	0.000212499	-0.697568	Lymph prog
	1410	CD82	3.35049	0.000806678	0.000837944	-0.169867	Lymph prog
	1411	CD16	2.7993	0.00512136	0.00523864	-1.38744	Lymph prog
	1412	CD26	1.77803	0.0753985	0.0765409	-0.734364	Lymph prog
	1413	CD63	1.22535	0.220443	0.2221	-0.236113	Lymph prog
	1414	CD28	-0.0774706	0.938249	0.938249	-0.25072	Lymph prog
	1415	CD158b	-2.89869	0.00374725	0.00386255	-0.144941	Lymph prog
	1416	TCRVd2	-3.99726	6.40801e-05	6.86939e-05	-0.138209	Lymph prog
	1417	CD244	-4.22821	2.35561e-05	2.54557e-05	-0.780635	Lymph prog
	1418	CD86	-4.3778	1.19886e-05	1.32766e-05	-1.03657	Lymph prog
	1419	CD319	-4.57662	4.72539e-06	5.27668e-06	0.00341825	Lymph prog
	1420	CD158e1	-4.88201	1.0501e-06	1.18247e-06	-0.557951	Lymph prog
	1421	CD94	-5.4074	6.39466e-08	7.45117e-08	-0.849014	Lymph prog
	1422	CD29	-6.12618	9.00113e-10	1.07692e-09	-0.032296	Lymph prog
	1423	CD2	-7.2279	4.90518e-13	5.92157e-13	-1.55579	Lymph prog
	1424	CD3	-8.15853	3.39125e-16	4.13115e-16	-1.50967	Lymph prog
	1425	CD224	-8.69989	3.32199e-18	4.08392e-18	-0.262306	Lymph prog
	1426	CD7	-8.94016	3.88609e-19	4.82163e-19	-1.77305	Lymph prog
	1427	CD45RA	-9.05795	1.32927e-19	1.6647e-19	-0.456821	Lymph prog
	1428	IgM	-9.1553	5.42088e-20	6.85281e-20	-0.353463	Lymph prog
	1429	CD161	-9.3285	1.07376e-20	1.37033e-20	-0.572108	Lymph prog
	1430	CD192	-9.48533	2.41627e-21	3.11327e-21	-0.214931	Lymph prog
	1431	TCR	-9.89724	4.27904e-23	5.56691e-23	-0.604898	Lymph prog
	1432	CD52	-10.7321	7.19766e-27	9.54937e-27	-0.368023	Lymph prog
	1433	CD119	-10.8369	2.3025e-27	3.08535e-27	-0.0297195	Lymph prog
	1434	CD314	-10.9136	9.92473e-28	1.34335e-27	-0.632359	Lymph prog
	1435	CD85j	-11.7545	6.6919e-32	9.15014e-32	-0.188942	Lymph prog
	1436	TIGIT	-11.9556	6.06992e-33	8.38525e-33	-0.0989523	Lymph prog
	1437	HLA-E	-12.5584	3.57527e-36	5.04302e-36	-0.178728	Lymph prog
	1438	CD122	-12.7228	4.41743e-37	6.29718e-37	-0.819634	Lymph prog
	1439	CD134	-13.2403	5.13185e-40	7.39427e-40	-0.12952	Lymph prog
	1440	CD39	-14.0203	1.17061e-44	1.72375e-44	-1.0803	Lymph prog
	1441	CD4	-14.9672	1.2029e-50	1.81112e-50	-1.18302	Lymph prog
	1442	CD5	-15.2432	1.82698e-52	2.81397e-52	-1.3462	Lymph prog
	1443	CD62L	-15.4313	1.00891e-53	1.57202e-53	-0.507925	Lymph prog
	1444	CD32	-16.4478	8.69253e-61	1.37035e-60	-1.41907	Lymph prog
	1445	KLRG1	-17.0375	4.32658e-65	7.07027e-65	-1.66163	Lymph prog
	1446	CD45RO	-18.2239	3.33687e-74	5.52026e-74	-0.760408	Lymph prog
	1447	CD101	-18.6433	1.43093e-77	2.42714e-77	-1.24476	Lymph prog
	1448	CD278	-19.0681	4.64933e-81	8.09104e-81	-0.681847	Lymph prog
	1449	CD352	-21.6917	2.45628e-104	4.6358e-104	-0.847278	Lymph prog
	1450	CD41	-23.1586	1.18975e-118	2.34451e-118	-1.41365	Lymph prog
	1451	CD64	-23.8389	1.32123e-125	2.85555e-125	-1.24316	Lymph prog
	1452	CD25	-23.9125	2.27138e-126	4.98959e-126	-0.314674	Lymph prog
	1453	CD62P	-25.7123	8.52198e-146	1.96887e-145	-3.08686	Lymph prog
	1454	CD328	-25.9243	3.54545e-148	8.33492e-148	-4.05614	Lymph prog
	1455	CD49f	-26.251	6.9683e-152	1.72917e-151	-1.2054	Lymph prog
	1456	CD54	-26.7582	9.91285e-158	2.60455e-157	-1.0195	Lymph prog
	1457	CD11a	-27.1876	9.10818e-163	2.5427e-162	-1.42358	Lymph prog
	1458	CD95	-28.1748	1.1916e-174	3.62897e-174	-0.815531	Lymph prog
	1459	CD44	-28.8802	2.11749e-183	6.59868e-183	-0.836312	Lymph prog
	1460	CD18	-29.395	6.35483e-190	2.02749e-189	-1.85729	Lymph prog
	1461	CD194	-29.5168	1.751e-191	5.72279e-191	-4.91363	Lymph prog
	1462	CD49a	-30.7155	3.5336e-207	1.31528e-206	-0.91752	Lymph prog
	1463	CD270	-31.4165	1.20264e-216	4.88346e-216	-0.154636	Lymph prog
	1464	CD48	-32.893	2.76883e-237	1.42701e-236	-1.18009	Lymph prog
	1465	CD57	-33.1112	2.0538e-240	1.10083e-239	-1.28924	Lymph prog
	1466	CD45	-34.0686	2.15409e-254	1.37452e-253	-1.04522	Lymph prog
	1467	CD11c	-35.3745	4.21146e-274	3.76224e-273	-5.33215	Lymph prog
	1468	CD162	-38.6152	0	0	-1.93058	Lymph prog
	1469	CD226	-38.8501	0	0	-1.70209	Lymph prog
	1470	CD93	-39.2334	0	0	-0.983523	Lymph prog
	1471	CD14	-39.7767	0	0	-1.09486	Lymph prog
	1472	CD11b	-40.098	0	0	-2.59308	Lymph prog
	1473	CD172a	-40.4952	0	0	-3.74603	Lymph prog
	1474	CD105	31.1679	2.90446e-213	1.94599e-211	1.65994	MK/E prog
	1475	CD82	31.0076	4.25807e-211	1.90194e-209	2.49309	MK/E prog
	1476	CD112	30.8987	1.24475e-209	3.78697e-208	1.2074	MK/E prog
	1477	CD274	30.8946	1.41305e-209	3.78697e-208	1.08906	MK/E prog
	1478	CD107a	29.1397	1.12878e-186	2.52095e-185	0.800027	MK/E prog
	1479	CD71	28.2447	1.65433e-175	2.771e-174	5.33313	MK/E prog
	1480	CD49d	28.1035	8.87569e-174	1.32149e-172	0.970228	MK/E prog
	1481	CD155	26.8894	2.9253e-159	3.01531e-158	1.14481	MK/E prog
	1482	CD163	26.7254	2.38505e-157	2.28283e-156	0.416884	MK/E prog
	1483	CD142	26.6771	8.6862e-157	7.75967e-156	0.507417	MK/E prog
	1484	CD154	26.5474	2.74877e-155	2.30209e-154	0.494197	MK/E prog
	1485	FceRIa	26.5106	7.30606e-155	5.7589e-154	1.18856	MK/E prog
	1486	CD152	26.4605	2.76137e-154	2.05569e-153	0.581316	MK/E prog
	1487	CD137	26.4536	3.31808e-154	2.34012e-153	0.471749	MK/E prog
	1488	CD115	26.219	1.61573e-151	1.08254e-150	1.10038	MK/E prog
	1489	CD88	25.8517	2.32638e-147	1.48445e-146	1.26298	MK/E prog
	1490	CD58	25.3147	2.19839e-141	1.2808e-140	0.908599	MK/E prog
	1491	CD83	25.1677	9.04408e-140	5.04961e-139	0.300909	MK/E prog
	1492	CD223	25.1068	4.19072e-139	2.24623e-138	0.319953	MK/E prog
	1493	CD304	25.0092	4.85761e-138	2.41081e-137	0.500616	MK/E prog
	1494	CD303	24.9116	5.57237e-137	2.66678e-136	0.370379	MK/E prog
	1495	CD63	24.8818	1.17219e-136	5.41634e-136	0.999895	MK/E prog
	1496	CD29	24.5084	1.20251e-132	5.19793e-132	0.850226	MK/E prog
	1497	CD141	24.4901	1.88208e-132	7.88123e-132	0.415174	MK/E prog
	1498	CD49b	24.483	2.23886e-132	9.09112e-132	1.04574	MK/E prog
	1499	LOX-1	24.2397	8.49061e-130	3.16039e-129	0.391644	MK/E prog
	1500	Podoplanin	23.0967	4.99979e-118	1.81073e-117	0.511198	MK/E prog
	1501	CD33	22.5991	4.42694e-113	1.48303e-112	0.652347	MK/E prog
	1502	CD41	21.2879	1.47074e-100	4.58322e-100	-0.316249	MK/E prog
	1503	CD23	21.2025	9.05878e-100	2.75881e-99	0.375562	MK/E prog
	1504	CD36	19.9767	8.78422e-89	2.40222e-88	2.69237	MK/E prog
	1505	CD13	18.1625	1.02322e-73	2.63676e-73	0.273797	MK/E prog
	1506	CD158	17.3032	4.44879e-67	1.12479e-66	0.303467	MK/E prog
	1507	CD103	16.8572	9.28936e-64	2.26322e-63	0.257303	MK/E prog
	1508	CD42b	15.8813	8.53427e-57	2.04213e-56	0.103362	MK/E prog
	1509	TCRVd2	15.8797	8.75401e-57	2.05796e-56	0.230241	MK/E prog
	1510	CD62P	15.2037	3.34134e-52	7.58881e-52	-0.615734	MK/E prog
	1511	CD224	15.0826	2.10945e-51	4.71111e-51	0.302165	MK/E prog
	1512	CD124	14.6929	7.15947e-49	1.57274e-48	0.258278	MK/E prog
	1513	CD26	14.5311	7.69367e-48	1.66282e-47	0.0839213	MK/E prog
	1514	CD8	13.909	5.58684e-44	1.18831e-43	0.110245	MK/E prog
	1515	TCRVa7.2	13.6641	1.66297e-42	3.37634e-42	0.270513	MK/E prog
	1516	CD169	13.4882	1.83497e-41	3.61598e-41	0.137372	MK/E prog
	1517	CD20	12.6584	1.00481e-36	1.95136e-36	-0.308182	MK/E prog
	1518	IgD	12.6541	1.06248e-36	2.0339e-36	-1.28627	MK/E prog
	1519	CD21	12.6247	1.54352e-36	2.91312e-36	-0.755706	MK/E prog
	1520	CD279	11.8798	1.50684e-32	2.7286e-32	0.214335	MK/E prog
	1521	CD72	11.3471	7.66864e-30	1.37013e-29	-1.16741	MK/E prog
	1522	CD38	10.6934	1.0933e-26	1.92766e-26	0.30478	MK/E prog
	1523	CD22	10.3924	2.68583e-25	4.55571e-25	-1.50405	MK/E prog
	1524	HLA-DR	9.99077	1.67279e-23	2.76732e-23	0.206947	MK/E prog
	1525	CX3CR1	9.85964	6.22725e-23	1.01762e-22	0.163559	MK/E prog
	1526	CD123	9.52357	1.67327e-21	2.66926e-21	0.338284	MK/E prog
	1527	CD319	9.43213	4.01833e-21	6.26111e-21	0.224165	MK/E prog
	1528	CD19	9.3938	5.78752e-21	8.91412e-21	-1.51725	MK/E prog
	1529	CD192	9.38414	6.34345e-21	9.65935e-21	-0.0410524	MK/E prog
	1530	CD24	9.21471	3.12133e-20	4.69954e-20	0.00018062	MK/E prog
	1531	CD196	9.18882	3.9716e-20	5.91327e-20	0.0473886	MK/E prog
	1532	CD1d	9.03404	1.65455e-19	2.43638e-19	0.174355	MK/E prog
	1533	CD146	8.76254	1.90895e-18	2.78043e-18	0.091468	MK/E prog
	1534	CD185	8.63096	6.08384e-18	8.67271e-18	-0.138575	MK/E prog
	1535	CD335	8.39901	4.50257e-17	6.28484e-17	-0.0736969	MK/E prog
	1536	CD69	8.26534	1.39302e-16	1.92438e-16	0.107723	MK/E prog
	1537	CD268	8.09402	5.77288e-16	7.89354e-16	-1.44733	MK/E prog
	1538	CD40	8.07728	6.62264e-16	8.96398e-16	-0.500144	MK/E prog
	1539	CD79b	7.92503	2.28084e-15	3.02606e-15	-0.133766	MK/E prog
	1540	CD1c	6.72614	1.74221e-11	2.28878e-11	-1.12819	MK/E prog
	1541	CD35	6.66076	2.72412e-11	3.50993e-11	-0.465643	MK/E prog
	1542	CD272	5.37237	7.771e-08	9.55333e-08	-0.30193	MK/E prog
	1543	CD158b	5.15192	2.57835e-07	3.14089e-07	0.035825	MK/E prog
	1544	CD3	4.49719	6.88575e-06	8.23831e-06	-1.19778	MK/E prog
	1545	CD49f	3.72506	0.000195267	0.000227529	0.432242	MK/E prog
	1546	TCR	2.9231	0.00346565	0.00393556	-0.445665	MK/E prog
	1547	CD158e1	1.93753	0.0526804	0.0573917	-0.310746	MK/E prog
	1548	CD9	1.80494	0.071084	0.0768165	-0.941298	MK/E prog
	1549	CD244	1.74655	0.0807152	0.0865267	-0.26461	MK/E prog
	1550	KLRG1	1.13976	0.254388	0.268409	-0.912687	MK/E prog
	1551	CD28	1.07899	0.280592	0.293744	-0.23073	MK/E prog
	1552	CD94	0.811619	0.41701	0.429842	-0.657833	MK/E prog
	1553	CD314	0.592216	0.553706	0.562096	-0.397357	MK/E prog
	1554	CD4	-0.471023	0.637625	0.637625	-0.575714	MK/E prog
	1555	CD31	-0.531368	0.595164	0.599639	0.034789	MK/E prog
	1556	CD45RO	-0.792048	0.428333	0.438142	-0.430974	MK/E prog
	1557	CD73	-0.86645	0.386244	0.401214	-0.726001	MK/E prog
	1558	CD2	-1.61013	0.107369	0.114186	-1.3147	MK/E prog
	1559	CD134	-1.94754	0.0514697	0.0565323	-0.0563264	MK/E prog
	1560	CD16	-1.99438	0.0461108	0.0510649	-1.53196	MK/E prog
	1561	CD278	-2.40002	0.0163942	0.0183068	-0.346039	MK/E prog
	1562	CD57	-2.79744	0.00515097	0.00580025	-0.702979	MK/E prog
	1563	CD85j	-3.06792	0.00215553	0.00246873	-0.0502283	MK/E prog
	1564	CD7	-3.2384	0.00120204	0.00138856	-1.5067	MK/E prog
	1565	CD64	-3.98478	6.75427e-05	7.93923e-05	-0.859452	MK/E prog
	1566	CD14	-4.36348	1.28007e-05	1.51796e-05	-0.561624	MK/E prog
	1567	TIGIT	-4.52398	6.06877e-06	7.32627e-06	-0.0466492	MK/E prog
	1568	CD56	-5.73364	9.82975e-09	1.21962e-08	-0.777267	MK/E prog
	1569	CD11b	-6.14244	8.1263e-10	1.01769e-09	-1.36992	MK/E prog
	1570	CD162	-6.14521	7.98561e-10	1.0095e-09	-0.407832	MK/E prog
	1571	CD44	-6.2684	3.64773e-10	4.65519e-10	-0.0212955	MK/E prog
	1572	CD81	-6.67517	2.46943e-11	3.21266e-11	-0.323797	MK/E prog
	1573	CD328	-8.0644	7.35966e-16	9.86195e-16	-3.06358	MK/E prog
	1574	CD127	-8.62604	6.35148e-18	8.95893e-18	-0.839697	MK/E prog
	1575	CD172a	-8.65831	4.78801e-18	6.89885e-18	-1.10881	MK/E prog
	1576	CD5	-9.47871	2.57449e-21	4.05861e-21	-1.32239	MK/E prog
	1577	CD226	-9.67357	3.90517e-22	6.30473e-22	-1.08461	MK/E prog
	1578	CD27	-10.3426	4.52001e-25	7.57102e-25	-1.73174	MK/E prog
	1579	CD32	-10.4354	1.70957e-25	2.93696e-25	-1.62543	MK/E prog
	1580	CD270	-10.5687	4.16133e-26	7.2418e-26	-0.0942047	MK/E prog
	1581	CD122	-12.0746	1.43776e-33	2.63918e-33	-0.863639	MK/E prog
	1582	CD161	-12.2536	1.60788e-34	2.99244e-34	-0.707678	MK/E prog
	1583	CD95	-13.6139	3.31263e-42	6.62526e-42	-0.320364	MK/E prog
	1584	CD101	-13.6832	1.28023e-42	2.63924e-42	-1.23241	MK/E prog
	1585	CD195	-13.7066	9.27243e-43	1.94142e-42	-0.368983	MK/E prog
	1586	CD47	-15.8381	1.69819e-56	3.92342e-56	-0.249134	MK/E prog
	1587	CD119	-17.0629	2.80141e-65	6.95164e-65	-0.0913437	MK/E prog
	1588	CD352	-18.603	3.0395e-77	7.98613e-77	-1.80591	MK/E prog
	1589	CD194	-19.6832	3.00434e-86	8.05164e-86	-4.54392	MK/E prog
	1590	HLA-A-B-C	-20.0043	5.05488e-89	1.41116e-88	-0.562136	MK/E prog
	1591	CD11c	-20.6403	1.19201e-94	3.3985e-94	-4.68375	MK/E prog
	1592	CD49a	-20.728	1.93765e-95	5.64445e-95	-1.01164	MK/E prog
	1593	CD39	-20.9476	1.97491e-97	5.88085e-97	-1.51392	MK/E prog
	1594	CD25	-21.8291	1.22773e-105	3.91705e-105	-0.452987	MK/E prog
	1595	CD52	-22.2943	4.1948e-110	1.37099e-109	-1.33737	MK/E prog
	1596	integrinB7	-22.782	6.91968e-115	2.37753e-114	-1.14638	MK/E prog
	1597	CD86	-22.9309	2.28526e-116	8.05856e-116	-2.24559	MK/E prog
	1598	CD18	-24.2478	6.97273e-130	2.66956e-129	-2.63705	MK/E prog
	1599	CD54	-24.2954	2.1903e-130	8.63235e-130	-1.76855	MK/E prog
	1600	CD93	-24.6638	2.61436e-134	1.16775e-133	-0.889529	MK/E prog
	1601	CD62L	-25.0761	9.06054e-139	4.66966e-138	-2.83418	MK/E prog
	1602	CD11a	-25.3151	2.17834e-141	1.2808e-140	-2.33075	MK/E prog
	1603	CD45	-27.017	9.33234e-161	1.04211e-159	-2.03633	MK/E prog
	1604	CD48	-27.3021	4.00761e-164	4.882e-163	-2.69659	MK/E prog
	1605	CD45RA	-27.4276	1.28491e-165	1.72178e-164	-2.78209	MK/E prog
	1606	HLA-E	-28.6877	5.42824e-181	1.03912e-179	-0.434108	MK/E prog
	1607	IgM	-32.2874	1.04994e-228	1.40691e-226	-1.69204	MK/E prog
	1608	CD122	72.9489	0	0	2.46902	NK
	1609	CD56	72.9102	0	0	3.23784	NK
	1610	CD335	72.9052	0	0	2.05601	NK
	1611	CD45RA	72.8289	0	0	2.84375	NK
	1612	CD244	72.8172	0	0	2.82539	NK
	1613	CD94	72.7877	0	0	3.11226	NK
	1614	CD328	72.5577	0	0	3.58912	NK
	1615	CD7	72.3424	0	0	3.52536	NK
	1616	CD16	72.3181	0	0	4.05389	NK
	1617	CD158e1	71.6366	0	0	2.01999	NK
	1618	CD158	70.1593	0	0	0.91242	NK
	1619	CD161	68.8859	0	0	1.643	NK
	1620	CX3CR1	62.7789	0	0	0.550885	NK
	1621	CD314	62.182	0	0	1.35065	NK
	1622	CD11b	57.5104	0	0	1.30599	NK
	1623	CD162	55.2349	0	0	1.55851	NK
	1624	CD11a	54.7271	0	0	1.7179	NK
	1625	CD11c	54.1119	0	0	1.8419	NK
	1626	CD226	53.671	0	0	1.43473	NK
	1627	CD119	53.3861	0	0	0.173194	NK
	1628	CD54	51.1797	0	0	0.918417	NK
	1629	CD38	50.5299	0	0	1.21499	NK
	1630	CD49f	50.2256	0	0	0.932323	NK
	1631	CD93	50.1377	0	0	0.0559995	NK
	1632	CD57	49.0315	0	0	1.26203	NK
	1633	TIGIT	48.6241	0	0	0.475905	NK
	1634	CD158b	47.8528	0	0	0.412244	NK
	1635	HLA-E	46.6397	0	0	0.268721	NK
	1636	CD18	46.4872	0	0	1.20492	NK
	1637	CD63	45.1363	0	0	0.812981	NK
	1638	CD319	39.8289	0	0	0.319187	NK
	1639	CD172a	39.4475	0	0	0.253083	NK
	1640	CD14	36.6627	2.86815e-294	4.17753e-294	-0.1736	NK
	1641	CD64	36.5447	2.16336e-292	3.1171e-292	-0.240879	NK
	1642	IgM	34.1109	5.08929e-255	7.1038e-255	0.164086	NK
	1643	CD47	33.7329	1.90654e-249	2.63377e-249	0.355644	NK
	1644	CD49a	31.0357	1.78022e-211	2.40959e-211	0.429705	NK
	1645	KLRG1	30.6531	2.40082e-206	3.2171e-206	0.846053	NK
	1646	CD352	27.8443	1.26183e-170	1.67412e-170	0.79432	NK
	1647	CD25	27.4018	2.60912e-165	3.39439e-165	0.0365081	NK
	1648	HLA-A-B-C	26.6604	1.35495e-156	1.7458e-156	0.363368	NK
	1649	CD48	22.2751	6.44086e-110	8.06613e-110	0.840286	NK
	1650	integrinB7	21.5954	1.98245e-103	2.45971e-103	0.131193	NK
	1651	CD45	20.4436	6.85541e-93	8.42775e-93	0.734882	NK
	1652	CD29	19.57	2.78899e-85	3.3975e-85	0.452924	NK
	1653	CD194	15.5745	1.08515e-54	1.31001e-54	-0.0812519	NK
	1654	CD2	14.9338	1.98521e-50	2.37516e-50	0.976574	NK
	1655	CD13	14.1919	1.02851e-45	1.20895e-45	-0.275347	NK
	1656	CD81	10.6336	2.07818e-26	2.35997e-26	0.103903	NK
	1657	CD39	7.15504	8.36514e-13	9.18794e-13	-0.932592	NK
	1658	CD33	6.9952	2.64878e-12	2.88567e-12	-1.63864	NK
	1659	CD49d	6.92452	4.37465e-12	4.72744e-12	0.0610609	NK
	1660	CD31	6.49943	8.06229e-11	8.64277e-11	-0.0871079	NK
	1661	TCRVd2	0.155369	0.876531	0.876531	-0.0596766	NK
	1662	CD69	-1.2167	0.223717	0.225399	-0.334526	NK
	1663	CD8	-1.23575	0.216551	0.219832	-0.756028	NK
	1664	CD278	-1.84012	0.0657513	0.067257	-0.332843	NK
	1665	CD3	-2.2539	0.0242028	0.0249475	-1.35026	NK
	1666	CD62L	-3.64372	0.000268728	0.000279143	-0.0787997	NK
	1667	CD101	-3.9867	6.69996e-05	7.01402e-05	-0.433616	NK
	1668	CD27	-5.24569	1.55697e-07	1.64278e-07	-1.30435	NK
	1669	CD95	-6.47878	9.24699e-11	9.8341e-11	0.101044	NK
	1670	CD107a	-7.3355	2.20901e-13	2.44635e-13	-0.242883	NK
	1671	CD155	-7.74621	9.46754e-15	1.05721e-14	-0.443084	NK
	1672	CD49b	-10.1439	3.5261e-24	3.97056e-24	-0.802424	NK
	1673	CD195	-11.9656	5.3837e-33	6.16594e-33	-0.240885	NK
	1674	CD32	-12.0583	1.75384e-33	2.02599e-33	-1.40185	NK
	1675	CD86	-14.049	7.81337e-45	9.10428e-45	-1.26364	NK
	1676	CD58	-14.5118	1.01974e-47	1.20925e-47	-0.23951	NK
	1677	TCR	-22.8627	1.09346e-115	1.3823e-115	-0.717506	NK
	1678	CD41	-23.0864	6.33514e-118	8.08484e-118	-1.32284	NK
	1679	CD40	-27.7797	7.62418e-170	1.00161e-169	-0.948295	NK
	1680	CD127	-31.358	7.56788e-216	1.03479e-215	-0.946843	NK
	1681	CD224	-35.6154	8.09806e-278	1.14225e-277	-0.637642	NK
	1682	CD52	-36.3701	1.26615e-289	1.80494e-289	-1.03905	NK
	1683	CD44	-37.3915	5.3719e-306	7.91026e-306	-0.293152	NK
	1684	CD123	-39.4838	0	0	-3.52012	NK
	1685	CD85j	-42.4293	0	0	-0.611611	NK
	1686	CD270	-42.7157	0	0	-0.124732	NK
	1687	CD1c	-45.1137	0	0	-5.47477	NK
	1688	CD36	-45.8165	0	0	-4.45244	NK
	1689	CD192	-45.8684	0	0	-0.425445	NK
	1690	CD103	-45.9667	0	0	-0.411562	NK
	1691	CD5	-47.0073	0	0	-1.95015	NK
	1692	CD88	-48.5929	0	0	-0.684182	NK
	1693	CD134	-50.4128	0	0	-0.263218	NK
	1694	CD28	-52.5827	0	0	-0.702807	NK
	1695	CD303	-53.4169	0	0	-0.472998	NK
	1696	CD304	-54.0798	0	0	-0.648613	NK
	1697	CD112	-54.5948	0	0	-0.533522	NK
	1698	CD45RO	-54.7558	0	0	-1.23334	NK
	1699	CD73	-57.1848	0	0	-1.41734	NK
	1700	CD196	-58.0904	0	0	-1.28835	NK
	1701	CD169	-58.6677	0	0	-0.344002	NK
	1702	CD146	-59.6784	0	0	-0.563031	NK
	1703	CD62P	-60.4398	0	0	-5.91137	NK
	1704	CD279	-60.6829	0	0	-0.63724	NK
	1705	CD83	-60.6946	0	0	-0.416303	NK
	1706	CD35	-61.6166	0	0	-2.8745	NK
	1707	CD274	-61.7494	0	0	-0.965814	NK
	1708	CD137	-62.6063	0	0	-0.421502	NK
	1709	CD24	-63.0821	0	0	-1.30633	NK
	1710	CD272	-63.5	0	0	-1.38824	NK
	1711	CD23	-63.6629	0	0	-0.596649	NK
	1712	CD154	-65.1826	0	0	-0.497921	NK
	1713	CD223	-65.2803	0	0	-0.519304	NK
	1714	CD42b	-65.8535	0	0	-0.608049	NK
	1715	IgD	-66.4018	0	0	-7.06196	NK
	1716	CD26	-66.4909	0	0	-3.79367	NK
	1717	HLA-DR	-66.7739	0	0	-2.15332	NK
	1718	CD1d	-66.9802	0	0	-0.607924	NK
	1719	CD9	-67.2825	0	0	-2.65927	NK
	1720	CD152	-68.1623	0	0	-0.636481	NK
	1721	FceRIa	-68.9305	0	0	-0.798983	NK
	1722	CD71	-69.2268	0	0	-2.41913	NK
	1723	CD82	-69.2825	0	0	-1.73121	NK
	1724	CD79b	-69.6481	0	0	-1.05858	NK
	1725	CD115	-69.8309	0	0	-0.752688	NK
	1726	CD20	-70.0336	0	0	-2.06417	NK
	1727	CD72	-70.586	0	0	-6.22881	NK
	1728	CD4	-71.0899	0	0	-4.07825	NK
	1729	CD22	-71.4325	0	0	-6.0233	NK
	1730	CD21	-71.4962	0	0	-5.59945	NK
	1731	CD185	-71.5485	0	0	-1.00561	NK
	1732	CD19	-71.9984	0	0	-6.08467	NK
	1733	LOX-1	-72.1296	0	0	-0.526428	NK
	1734	CD268	-72.1664	0	0	-5.3692	NK
	1735	TCRVa7.2	-72.1873	0	0	-6.03939	NK
	1736	CD124	-72.4219	0	0	-0.815803	NK
	1737	Podoplanin	-72.852	0	0	-0.529183	NK
	1738	CD105	-72.8588	0	0	-0.742922	NK
	1739	CD141	-72.9012	0	0	-0.536507	NK
	1740	CD142	-73.0599	0	0	-0.610848	NK
	1741	CD163	-73.17	0	0	-0.535644	NK
	1742	CD40	79.3664	0	0	2.54093	Naive CD20+ B
	1743	CD22	79.2628	0	0	4.57804	Naive CD20+ B
	1744	CD268	79.1718	0	0	3.84716	Naive CD20+ B
	1745	CD73	79.1608	0	0	2.80284	Naive CD20+ B
	1746	CD185	79.1183	0	0	1.92406	Naive CD20+ B
	1747	integrinB7	79.0777	0	0	1.95766	Naive CD20+ B
	1748	CD21	79.0691	0	0	4.41018	Naive CD20+ B
	1749	CD272	79.0017	0	0	2.31903	Naive CD20+ B
	1750	IgD	78.977	0	0	5.65788	Naive CD20+ B
	1751	CD196	78.9329	0	0	2.03233	Naive CD20+ B
	1752	CD124	78.7721	0	0	1.00187	Naive CD20+ B
	1753	CD270	78.6915	0	0	0.528594	Naive CD20+ B
	1754	CD20	78.1598	0	0	3.04334	Naive CD20+ B
	1755	CD352	77.864	0	0	1.5267	Naive CD20+ B
	1756	CD79b	77.6759	0	0	1.63853	Naive CD20+ B
	1757	IgM	77.1221	0	0	2.57011	Naive CD20+ B
	1758	CD1c	75.9315	0	0	3.44285	Naive CD20+ B
	1759	CD39	73.2943	0	0	2.22	Naive CD20+ B
	1760	CD32	73.1366	0	0	3.33997	Naive CD20+ B
	1761	CD72	64.168	0	0	4.36485	Naive CD20+ B
	1762	CD35	60.7091	0	0	2.9713	Naive CD20+ B
	1763	HLA-DR	60.2974	0	0	2.50412	Naive CD20+ B
	1764	CD19	58.8612	0	0	3.65565	Naive CD20+ B
	1765	CD23	57.2412	0	0	0.437368	Naive CD20+ B
	1766	CD1d	53.3488	0	0	0.422131	Naive CD20+ B
	1767	CD45RA	52.4722	0	0	1.81085	Naive CD20+ B
	1768	CD24	52.3496	0	0	0.781042	Naive CD20+ B
	1769	CD62L	50.0691	0	0	0.899047	Naive CD20+ B
	1770	CD123	49.4196	0	0	1.13165	Naive CD20+ B
	1771	CD31	45.9323	0	0	0.49463	Naive CD20+ B
	1772	CD82	45.6489	0	0	0.578702	Naive CD20+ B
	1773	CD85j	44.5546	0	0	0.448406	Naive CD20+ B
	1774	CD62P	41.6507	0	0	-0.776953	Naive CD20+ B
	1775	CD9	40.3595	0	0	0.431884	Naive CD20+ B
	1776	LOX-1	32.5098	7.7445e-232	1.09238e-231	0.115668	Naive CD20+ B
	1777	CD274	31.4655	2.57736e-217	3.56048e-217	0.170938	Naive CD20+ B
	1778	CD52	31.4067	1.64067e-216	2.24336e-216	0.825644	Naive CD20+ B
	1779	CD134	29.0862	5.37186e-186	7.19829e-186	0.125948	Naive CD20+ B
	1780	CD71	23.0796	7.42583e-118	9.38738e-118	-0.577733	Naive CD20+ B
	1781	CD83	23.0354	2.05997e-117	2.57978e-117	0.0666531	Naive CD20+ B
	1782	CD158	20.0705	1.3373e-89	1.6144e-89	0.0439061	Naive CD20+ B
	1783	CD303	15.7366	8.49151e-56	1.00696e-55	0.0418204	Naive CD20+ B
	1784	CD304	13.6802	1.33327e-42	1.56718e-42	0.0415217	Naive CD20+ B
	1785	CD38	13.5757	5.58396e-42	6.50653e-42	0.0903985	Naive CD20+ B
	1786	Podoplanin	13.4569	2.80517e-41	3.24046e-41	-0.152734	Naive CD20+ B
	1787	FceRIa	12.5521	3.86941e-36	4.39408e-36	-0.362625	Naive CD20+ B
	1788	CD86	12.4316	1.75991e-35	1.98175e-35	-0.889433	Naive CD20+ B
	1789	CD119	12.3548	4.58953e-35	5.12497e-35	0.0146944	Naive CD20+ B
	1790	CD5	12.0816	1.32183e-33	1.46385e-33	-0.875508	Naive CD20+ B
	1791	CD107a	11.8465	2.24236e-32	2.46292e-32	-0.20568	Naive CD20+ B
	1792	CD115	9.93457	2.94431e-23	3.18175e-23	-0.344279	Naive CD20+ B
	1793	CD163	5.09727	3.44582e-07	3.60734e-07	-0.100804	Naive CD20+ B
	1794	CD169	1.20634	0.227687	0.227687	-0.104803	Naive CD20+ B
	1795	CD142	-3.22219	0.00127215	0.00128171	-0.150632	Naive CD20+ B
	1796	CD44	-3.70549	0.000210979	0.000214175	0.184811	Naive CD20+ B
	1797	CD25	-4.02387	5.72502e-05	5.85612e-05	-0.147356	Naive CD20+ B
	1798	CD223	-4.55334	5.28004e-06	5.4425e-06	-0.0720393	Naive CD20+ B
	1799	CD54	-4.85519	1.20269e-06	1.24931e-06	-0.0451583	Naive CD20+ B
	1800	CD42b	-5.62818	1.82121e-08	1.92159e-08	-0.258877	Naive CD20+ B
	1801	HLA-A-B-C	-5.65427	1.56509e-08	1.66446e-08	0.173813	Naive CD20+ B
	1802	CD41	-8.34745	6.97505e-17	7.47725e-17	-1.13209	Naive CD20+ B
	1803	CD45	-10.4114	2.19868e-25	2.39531e-25	0.309608	Naive CD20+ B
	1804	CD154	-12.9951	1.30427e-38	1.49378e-38	-0.166936	Naive CD20+ B
	1805	CD137	-18.1315	1.79879e-73	2.15212e-73	-0.225092	Naive CD20+ B
	1806	CD152	-20.9199	3.52615e-97	4.29549e-97	-0.217755	Naive CD20+ B
	1807	CD112	-21.2164	6.73831e-100	8.28379e-100	-0.46568	Naive CD20+ B
	1808	CD141	-21.356	3.42747e-101	4.2526e-101	-0.172302	Naive CD20+ B
	1809	CD158b	-23.2417	1.72412e-119	2.20031e-119	-0.259371	Naive CD20+ B
	1810	TCRVa7.2	-23.7517	1.0547e-124	1.35894e-124	-1.08645	Naive CD20+ B
	1811	CD47	-24.8694	1.59421e-136	2.07402e-136	-0.131105	Naive CD20+ B
	1812	CD11c	-25.8594	1.90751e-147	2.50595e-147	-6.95542	Naive CD20+ B
	1813	CD49d	-27.1822	1.05366e-162	1.39792e-162	-0.288683	Naive CD20+ B
	1814	CD48	-29.4167	3.35435e-190	4.54023e-190	-0.103427	Naive CD20+ B
	1815	CD33	-31.5146	5.48212e-218	7.65212e-218	-5.9464	Naive CD20+ B
	1816	CD81	-34.7552	1.15751e-264	1.65007e-264	-0.549279	Naive CD20+ B
	1817	HLA-E	-35.9484	5.36604e-283	7.73172e-283	-0.265148	Naive CD20+ B
	1818	CD27	-37.7569	0	0	-2.1856	Naive CD20+ B
	1819	CD11a	-39.0004	0	0	-1.41622	Naive CD20+ B
	1820	CD279	-39.103	0	0	-0.336516	Naive CD20+ B
	1821	CD18	-39.2455	0	0	-1.77746	Naive CD20+ B
	1822	CD28	-40.4963	0	0	-0.570376	Naive CD20+ B
	1823	CD63	-41.7728	0	0	-1.17222	Naive CD20+ B
	1824	CD16	-42.615	0	0	-2.53517	Naive CD20+ B
	1825	CD127	-42.7117	0	0	-1.06688	Naive CD20+ B
	1826	CD158e1	-43.2744	0	0	-1.10355	Naive CD20+ B
	1827	CD105	-44.7033	0	0	-0.48481	Naive CD20+ B
	1828	CD162	-46.3777	0	0	-1.54741	Naive CD20+ B
	1829	CD93	-46.4875	0	0	-0.860998	Naive CD20+ B
	1830	CD335	-46.8321	0	0	-0.685195	Naive CD20+ B
	1831	CD13	-46.9078	0	0	-0.648274	Naive CD20+ B
	1832	CD26	-48.3908	0	0	-2.0463	Naive CD20+ B
	1833	CD49b	-49.4606	0	0	-1.1566	Naive CD20+ B
	1834	CD103	-52.5077	0	0	-0.438055	Naive CD20+ B
	1835	TCRVd2	-53.7874	0	0	-0.752097	Naive CD20+ B
	1836	CD8	-55.0433	0	0	-11.0942	Naive CD20+ B
	1837	CD7	-55.206	0	0	-5.91121	Naive CD20+ B
	1838	TIGIT	-58.3451	0	0	-0.65055	Naive CD20+ B
	1839	CD94	-60.3337	0	0	-1.4377	Naive CD20+ B
	1840	CD161	-60.4138	0	0	-1.25828	Naive CD20+ B
	1841	CD195	-61.1295	0	0	-0.938142	Naive CD20+ B
	1842	CD64	-61.2948	0	0	-1.52849	Naive CD20+ B
	1843	TCR	-62.3959	0	0	-1.20825	Naive CD20+ B
	1844	CD4	-62.8067	0	0	-2.26852	Naive CD20+ B
	1845	CD122	-63.0527	0	0	-1.20478	Naive CD20+ B
	1846	CD328	-63.5978	0	0	-7.80794	Naive CD20+ B
	1847	CD314	-64.1058	0	0	-1.13211	Naive CD20+ B
	1848	CD319	-64.4887	0	0	-0.627527	Naive CD20+ B
	1849	CD278	-65.0055	0	0	-1.11146	Naive CD20+ B
	1850	CX3CR1	-65.0844	0	0	-0.505604	Naive CD20+ B
	1851	CD3	-65.3765	0	0	-2.87636	Naive CD20+ B
	1852	CD36	-65.3849	0	0	-7.07542	Naive CD20+ B
	1853	CD146	-65.4752	0	0	-0.575292	Naive CD20+ B
	1854	CD11b	-65.6165	0	0	-2.14625	Naive CD20+ B
	1855	CD172a	-67.0703	0	0	-4.19147	Naive CD20+ B
	1856	CD14	-68.8253	0	0	-1.13179	Naive CD20+ B
	1857	CD88	-70.0779	0	0	-0.737503	Naive CD20+ B
	1858	CD101	-70.9355	0	0	-1.92397	Naive CD20+ B
	1859	CD49a	-71.107	0	0	-1.26396	Naive CD20+ B
	1860	CD155	-72.0396	0	0	-1.29207	Naive CD20+ B
	1861	CD2	-72.0912	0	0	-9.21383	Naive CD20+ B
	1862	CD244	-73.4748	0	0	-3.42239	Naive CD20+ B
	1863	CD45RO	-73.8139	0	0	-1.34634	Naive CD20+ B
	1864	KLRG1	-73.837	0	0	-9.15781	Naive CD20+ B
	1865	CD69	-74.6143	0	0	-1.45164	Naive CD20+ B
	1866	CD226	-74.7068	0	0	-1.91907	Naive CD20+ B
	1867	CD56	-76.0927	0	0	-1.33878	Naive CD20+ B
	1868	CD194	-76.1235	0	0	-9.79084	Naive CD20+ B
	1869	CD58	-77.4107	0	0	-1.23171	Naive CD20+ B
	1870	CD192	-77.7878	0	0	-0.649679	Naive CD20+ B
	1871	CD95	-77.9359	0	0	-1.7191	Naive CD20+ B
	1872	CD57	-78.1786	0	0	-1.78205	Naive CD20+ B
	1873	CD224	-78.3498	0	0	-1.23682	Naive CD20+ B
	1874	CD49f	-78.9129	0	0	-2.26722	Naive CD20+ B
	1875	CD29	-78.9807	0	0	-1.94912	Naive CD20+ B
	1876	CD158b	24.3403	7.34731e-131	9.8454e-129	0.756239	Normoblast
	1877	CD134	23.9819	4.30101e-127	1.15267e-125	0.953906	Normoblast
	1878	CD115	23.9536	8.48402e-127	1.89476e-125	2.13653	Normoblast
	1879	CD137	23.8824	4.67221e-126	6.26076e-125	1.18803	Normoblast
	1880	CD152	23.7844	4.84549e-125	4.0581e-124	1.27324	Normoblast
	1881	LOX-1	23.7795	5.44848e-125	4.29468e-124	1.09885	Normoblast
	1882	CD279	23.7692	6.95764e-125	4.90697e-124	0.794642	Normoblast
	1883	CD103	23.6685	7.62169e-124	4.44046e-123	1.25957	Normoblast
	1884	CD36	23.6608	9.14768e-124	5.10746e-123	4.15311	Normoblast
	1885	CD169	23.602	3.67918e-123	1.97204e-122	0.857819	Normoblast
	1886	CD58	23.5885	5.05376e-123	2.55138e-122	1.64153	Normoblast
	1887	CD223	23.5687	8.07422e-123	3.86409e-122	1.0176	Normoblast
	1888	CD71	23.5531	1.16637e-122	5.38943e-122	6.21455	Normoblast
	1889	CD88	23.5437	1.45629e-122	6.29492e-122	2.52955	Normoblast
	1890	CD142	23.5249	2.26792e-122	9.49693e-122	1.05755	Normoblast
	1891	Podoplanin	23.4935	4.75704e-122	1.93164e-121	1.15841	Normoblast
	1892	CD154	23.223	2.66435e-119	1.05007e-118	1.02616	Normoblast
	1893	CD83	22.9587	1.20613e-116	4.4895e-116	0.687139	Normoblast
	1894	CD303	22.7535	1.32569e-114	4.80115e-114	0.836638	Normoblast
	1895	FceRIa	22.7006	4.4184e-114	1.55807e-113	1.68507	Normoblast
	1896	CD23	22.5571	1.14451e-112	3.86465e-112	0.698331	Normoblast
	1897	CD304	22.5567	1.15363e-112	3.86465e-112	0.97931	Normoblast
	1898	CD141	22.5355	1.86153e-112	6.08403e-112	0.832643	Normoblast
	1899	CD163	22.4879	5.45667e-112	1.74094e-111	0.752657	Normoblast
	1900	CD146	21.2973	1.20239e-100	3.66184e-100	0.556962	Normoblast
	1901	TCRVd2	20.7713	7.86327e-96	2.34151e-95	0.639719	Normoblast
	1902	CD49f	19.9022	3.89103e-88	1.06408e-87	0.936387	Normoblast
	1903	CD85j	19.5456	4.4962e-85	1.20498e-84	0.53062	Normoblast
	1904	CD49d	19.2046	3.38462e-82	8.7219e-82	0.833925	Normoblast
	1905	CD335	18.6603	1.04061e-77	2.58226e-77	0.537693	Normoblast
	1906	CD42b	18.3548	3.02133e-75	7.22961e-75	0.521915	Normoblast
	1907	CD124	17.99	2.33488e-72	5.39438e-72	0.790096	Normoblast
	1908	CD1d	17.7203	2.92166e-70	6.63563e-70	0.484151	Normoblast
	1909	CD25	17.183	3.56128e-66	7.82314e-66	0.283524	Normoblast
	1910	CD105	16.9442	2.12502e-64	4.59278e-64	0.52511	Normoblast
	1911	CD192	16.1053	2.34132e-58	4.90214e-58	0.309036	Normoblast
	1912	CD62P	15.4808	4.67858e-54	9.49893e-54	-0.353028	Normoblast
	1913	TCRVa7.2	14.9433	1.72225e-50	3.44451e-50	0.463438	Normoblast
	1914	CD319	14.3986	5.28017e-47	1.02542e-46	0.321556	Normoblast
	1915	CD26	14.3695	8.03749e-47	1.53861e-46	0.333658	Normoblast
	1916	TIGIT	14.314	1.78854e-46	3.37556e-46	0.421228	Normoblast
	1917	CD274	14.0942	4.12561e-45	7.57304e-45	0.748913	Normoblast
	1918	CD107a	13.8969	6.61842e-44	1.19847e-43	0.407253	Normoblast
	1919	CD28	13.8721	9.3536e-44	1.67118e-43	0.309879	Normoblast
	1920	CD272	13.5227	1.14847e-41	2.02494e-41	0.173205	Normoblast
	1921	CD95	13.4619	2.62089e-41	4.56103e-41	0.669383	Normoblast
	1922	CX3CR1	12.1182	8.45892e-34	1.4348e-33	0.332553	Normoblast
	1923	CD185	11.9875	4.13214e-33	6.92134e-33	0.0857102	Normoblast
	1924	CD29	11.9688	5.17676e-33	8.56402e-33	0.604704	Normoblast
	1925	CD112	11.0023	3.72303e-28	6.08397e-28	0.206312	Normoblast
	1926	CD40	10.7136	8.79044e-27	1.40228e-26	-0.234727	Normoblast
	1927	CD158e1	10.5503	5.06238e-26	7.9807e-26	0.208919	Normoblast
	1928	CD155	10.203	1.92227e-24	2.99516e-24	0.0589183	Normoblast
	1929	CD57	10.0572	8.54055e-24	1.31544e-23	-0.148578	Normoblast
	1930	CD195	9.34547	9.14824e-21	1.39303e-20	0.210217	Normoblast
	1931	CD49b	9.22666	2.79214e-20	4.20389e-20	-0.374893	Normoblast
	1932	CD14	9.15715	5.32848e-20	7.93351e-20	-0.221239	Normoblast
	1933	CD194	8.84988	8.76113e-19	1.2901e-18	0.163466	Normoblast
	1934	CD82	8.20311	2.34238e-16	3.33914e-16	0.285513	Normoblast
	1935	CD93	7.75106	9.11291e-15	1.25159e-14	-0.282979	Normoblast
	1936	CD79b	7.29605	2.96343e-13	4.0111e-13	-0.0288854	Normoblast
	1937	CD172a	6.76874	1.29906e-11	1.74074e-11	-0.0529936	Normoblast
	1938	CD314	6.60131	4.07529e-11	5.35381e-11	-0.0972983	Normoblast
	1939	CD278	6.53978	6.16092e-11	8.01518e-11	0.01534	Normoblast
	1940	TCR	6.44832	1.13097e-10	1.45721e-10	-0.270131	Normoblast
	1941	CD270	6.42895	1.28491e-10	1.6398e-10	0.00741414	Normoblast
	1942	CD122	6.35416	2.09571e-10	2.64929e-10	-0.380194	Normoblast
	1943	CD94	5.75075	8.88474e-09	1.10237e-08	-0.353059	Normoblast
	1944	CD56	5.63854	1.71497e-08	2.10831e-08	-0.513827	Normoblast
	1945	CD24	5.42965	5.64634e-08	6.87827e-08	-0.0682782	Normoblast
	1946	CD161	5.07108	3.95554e-07	4.77516e-07	-0.0277649	Normoblast
	1947	CD19	4.70888	2.49082e-06	2.95372e-06	-1.90436	Normoblast
	1948	IgD	4.54739	5.43141e-06	6.32877e-06	-4.06406	Normoblast
	1949	CD41	4.47727	7.56038e-06	8.73354e-06	-0.840779	Normoblast
	1950	CD35	4.11166	3.92822e-05	4.38651e-05	-0.48626	Normoblast
	1951	CD45RO	3.82109	0.000132863	0.000146019	-0.096526	Normoblast
	1952	CD20	3.40723	0.000656258	0.000714948	-0.789372	Normoblast
	1953	CD13	3.39652	0.00068248	0.000737519	-0.31864	Normoblast
	1954	CD1c	2.71408	0.00664601	0.00706798	-1.76362	Normoblast
	1955	CD22	2.17983	0.02927	0.030642	-2.52441	Normoblast
	1956	CD72	1.76736	0.0771675	0.0789347	-2.67811	Normoblast
	1957	CD21	1.21406	0.224725	0.22813	-2.38496	Normoblast
	1958	CD127	0.0418784	0.966596	0.966596	-0.505325	Normoblast
	1959	CD86	-0.697711	0.485358	0.489007	-0.96862	Normoblast
	1960	CD64	-2.09852	0.0358592	0.0369626	-0.90361	Normoblast
	1961	CD16	-2.14973	0.0315767	0.0328006	-1.3934	Normoblast
	1962	CD196	-2.36115	0.0182185	0.0192227	-0.574836	Normoblast
	1963	CD73	-3.31097	0.000929737	0.000996678	-0.709469	Normoblast
	1964	CD226	-3.82094	0.000132943	0.000146019	-0.898021	Normoblast
	1965	CD268	-4.32232	1.54398e-05	1.7386e-05	-1.88025	Normoblast
	1966	CD49a	-4.34007	1.4244e-05	1.61754e-05	-0.453934	Normoblast
	1967	CD123	-4.3721	1.23058e-05	1.40939e-05	-1.11545	Normoblast
	1968	CD328	-4.70646	2.52062e-06	2.96283e-06	-2.77853	Normoblast
	1969	CD11b	-4.79111	1.65861e-06	1.98441e-06	-1.39766	Normoblast
	1970	CD8	-6.04712	1.4746e-09	1.8467e-09	-1.3125	Normoblast
	1971	CD69	-6.69729	2.12322e-11	2.81695e-11	-0.583036	Normoblast
	1972	CD224	-7.7505	9.15344e-15	1.25159e-14	-0.438396	Normoblast
	1973	CD101	-8.11249	4.95912e-16	6.92211e-16	-1.14212	Normoblast
	1974	IgM	-8.18059	2.82449e-16	3.98402e-16	-0.785285	Normoblast
	1975	CD3	-8.25273	1.54819e-16	2.23072e-16	-1.49566	Normoblast
	1976	KLRG1	-8.60157	7.86341e-18	1.14532e-17	-1.47432	Normoblast
	1977	CD158	-10.7554	5.5874e-27	9.02062e-27	-0.276645	Normoblast
	1978	HLA-E	-12.9179	3.56669e-38	6.12739e-38	-0.253343	Normoblast
	1979	CD2	-14.1491	1.89175e-45	3.52076e-45	-2.64915	Normoblast
	1980	CD4	-14.4627	2.08563e-47	4.10992e-47	-1.8394	Normoblast
	1981	CD5	-15.8139	2.495e-56	5.14355e-56	-1.77361	Normoblast
	1982	CD244	-16.411	1.59463e-60	3.39176e-60	-2.59655	Normoblast
	1983	CD33	-17.3573	1.73734e-67	3.88005e-67	-8.67473	Normoblast
	1984	CD32	-17.9925	2.23236e-72	5.248e-72	-3.86882	Normoblast
	1985	CD27	-18.5958	3.47352e-77	8.46276e-77	-2.93283	Normoblast
	1986	CD119	-18.9754	2.72534e-80	6.89048e-80	-0.190307	Normoblast
	1987	CD7	-19.4089	6.49129e-84	1.70556e-83	-4.63914	Normoblast
	1988	CD352	-20.2877	1.65232e-91	4.61272e-91	-2.44945	Normoblast
	1989	CD39	-20.5491	7.84831e-94	2.2376e-93	-1.73338	Normoblast
	1990	integrinB7	-20.7284	1.92053e-95	5.59459e-95	-1.64981	Normoblast
	1991	CD47	-22.147	1.11589e-108	3.47741e-108	-0.901078	Normoblast
	1992	CD45RA	-23.1833	6.70878e-119	2.56851e-118	-3.32793	Normoblast
	1993	CD45	-23.5438	1.45264e-122	6.29492e-122	-6.26316	Normoblast
	1994	CD11a	-23.5878	5.14085e-123	2.55138e-122	-5.92049	Normoblast
	1995	CD162	-23.6832	5.36796e-124	3.26957e-123	-5.48418	Normoblast
	1996	CD18	-23.7077	3.00317e-124	1.91631e-123	-4.71697	Normoblast
	1997	CD38	-23.7579	9.11158e-125	6.10476e-124	-2.83697	Normoblast
	1998	CD52	-23.7716	6.56819e-125	4.88965e-124	-2.60641	Normoblast
[truncated: 681 more rows]

## Sheet: Figure 5de
Script in Github
We provide scripts to reproduce the results.
URL:https://github.com/BioX-NKU/scButterfly_source
scButterfly_source/experiment/RNA_ADT/consecutive_translation

## Sheet: Figure f
Script in Github		Method	Dataset	Evaluation	Direction	Value
We provide scripts to reproduce the results.	0	BABEL + sciPENN	CITE_BMMC	AMI	ATAC to RNA to ADT	0.633083
URL:https://github.com/BioX-NKU/scButterfly_source	1	BABEL + sciPENN	CITE_BMMC	ARI	ATAC to RNA to ADT	0.318464
scButterfly_source/experiment/RNA_ADT/consecutive_translation	2	BABEL + sciPENN	CITE_BMMC	HOM	ATAC to RNA to ADT	0.750609
	3	BABEL + sciPENN	CITE_BMMC	NMI	ATAC to RNA to ADT	0.635065
	4	Polarbear + sciPENN	CITE_BMMC	AMI	ATAC to RNA to ADT	0.544536
	5	Polarbear + sciPENN	CITE_BMMC	ARI	ATAC to RNA to ADT	0.243871
	6	Polarbear + sciPENN	CITE_BMMC	HOM	ATAC to RNA to ADT	0.635353
	7	Polarbear + sciPENN	CITE_BMMC	NMI	ATAC to RNA to ADT	0.546509
	8	scButterfly-B	CITE_BMMC	AMI	ATAC to RNA to ADT	0.669768
	9	scButterfly-B	CITE_BMMC	ARI	ATAC to RNA to ADT	0.314519
	10	scButterfly-B	CITE_BMMC	HOM	ATAC to RNA to ADT	0.80462
	11	scButterfly-B	CITE_BMMC	NMI	ATAC to RNA to ADT	0.671622
	12	scButterfly-C	CITE_BMMC	AMI	ATAC to RNA to ADT	0.653391
	13	scButterfly-C	CITE_BMMC	ARI	ATAC to RNA to ADT	0.264524
	14	scButterfly-C	CITE_BMMC	HOM	ATAC to RNA to ADT	0.803736
	15	scButterfly-C	CITE_BMMC	NMI	ATAC to RNA to ADT	0.655542
	16	scButterfly-T	CITE_BMMC	AMI	ATAC to RNA to ADT	0.665097
	17	scButterfly-T	CITE_BMMC	ARI	ATAC to RNA to ADT	0.292477
	18	scButterfly-T	CITE_BMMC	HOM	ATAC to RNA to ADT	0.813248
	19	scButterfly-T	CITE_BMMC	NMI	ATAC to RNA to ADT	0.667245
