# Supplementary material for: scButterfly: a versatile single-cell cross-modality translation method via dual-aligned variational autoencoders
Source: Nat Commun. 2024 Apr 6;15:2973. doi: 10.1038/s41467-024-47418-x (PMC10998864; doi:10.1038/s41467-024-47418-x)
Supplement: Supplementary file 4 — Source Data files [file 41467_2024_47418_MOESM4_ESM.zip › Supplementary Figures.xlsx]

## Sheet: S1, 2
Script in Github		Method	Dataset	Evaluation	Direction	Fold	Value
We provide scripts to reproduce the results.	0	BABEL	BMMC	AMI	ATAC to RNA	0	0.58055
URL:https://github.com/BioX-NKU/scButterfly_source	1	BABEL	BMMC	AMI	ATAC to RNA	1	0.575101
scButterfly_source/experiment/RNA_ATAC/cross_validation_by_cell	2	BABEL	BMMC	AMI	ATAC to RNA	2	0.581476
	3	BABEL	BMMC	AMI	ATAC to RNA	3	0.558422
	4	BABEL	BMMC	AMI	ATAC to RNA	4	0.586916
	5	BABEL	BMMC	AMI	RNA to ATAC	0	0.575679
	6	BABEL	BMMC	AMI	RNA to ATAC	1	0.59616
	7	BABEL	BMMC	AMI	RNA to ATAC	2	0.589136
	8	BABEL	BMMC	AMI	RNA to ATAC	3	0.566424
	9	BABEL	BMMC	AMI	RNA to ATAC	4	0.590023
	10	BABEL	BMMC	ARI	ATAC to RNA	0	0.379749
	11	BABEL	BMMC	ARI	ATAC to RNA	1	0.369634
	12	BABEL	BMMC	ARI	ATAC to RNA	2	0.353641
	13	BABEL	BMMC	ARI	ATAC to RNA	3	0.320376
	14	BABEL	BMMC	ARI	ATAC to RNA	4	0.398615
	15	BABEL	BMMC	ARI	RNA to ATAC	0	0.28851
	16	BABEL	BMMC	ARI	RNA to ATAC	1	0.327626
	17	BABEL	BMMC	ARI	RNA to ATAC	2	0.31939
	18	BABEL	BMMC	ARI	RNA to ATAC	3	0.281597
	19	BABEL	BMMC	ARI	RNA to ATAC	4	0.300634
	20	BABEL	BMMC	HOM	ATAC to RNA	0	0.606684
	21	BABEL	BMMC	HOM	ATAC to RNA	1	0.608952
	22	BABEL	BMMC	HOM	ATAC to RNA	2	0.615301
	23	BABEL	BMMC	HOM	ATAC to RNA	3	0.593093
	24	BABEL	BMMC	HOM	ATAC to RNA	4	0.623217
	25	BABEL	BMMC	HOM	RNA to ATAC	0	0.637041
	26	BABEL	BMMC	HOM	RNA to ATAC	1	0.652103
	27	BABEL	BMMC	HOM	RNA to ATAC	2	0.641089
	28	BABEL	BMMC	HOM	RNA to ATAC	3	0.629239
	29	BABEL	BMMC	HOM	RNA to ATAC	4	0.657684
	30	BABEL	BMMC	NMI	ATAC to RNA	0	0.58302
	31	BABEL	BMMC	NMI	ATAC to RNA	1	0.577575
	32	BABEL	BMMC	NMI	ATAC to RNA	2	0.583898
	33	BABEL	BMMC	NMI	ATAC to RNA	3	0.561101
	34	BABEL	BMMC	NMI	ATAC to RNA	4	0.589419
	35	BABEL	BMMC	NMI	RNA to ATAC	0	0.578605
	36	BABEL	BMMC	NMI	RNA to ATAC	1	0.598764
	37	BABEL	BMMC	NMI	RNA to ATAC	2	0.591782
	38	BABEL	BMMC	NMI	RNA to ATAC	3	0.569524
	39	BABEL	BMMC	NMI	RNA to ATAC	4	0.592937
	40	BABEL	MB	AMI	ATAC to RNA	0	0.210945
	41	BABEL	MB	AMI	ATAC to RNA	1	0.193553
	42	BABEL	MB	AMI	ATAC to RNA	2	0.177101
	43	BABEL	MB	AMI	ATAC to RNA	3	0.18107
	44	BABEL	MB	AMI	ATAC to RNA	4	0.163348
	45	BABEL	MB	AMI	RNA to ATAC	0	0.293364
	46	BABEL	MB	AMI	RNA to ATAC	1	0.280763
	47	BABEL	MB	AMI	RNA to ATAC	2	0.280153
	48	BABEL	MB	AMI	RNA to ATAC	3	0.272639
	49	BABEL	MB	AMI	RNA to ATAC	4	0.303092
	50	BABEL	MB	ARI	ATAC to RNA	0	0.111652
	51	BABEL	MB	ARI	ATAC to RNA	1	0.0910056
	52	BABEL	MB	ARI	ATAC to RNA	2	0.073661
	53	BABEL	MB	ARI	ATAC to RNA	3	0.0829225
	54	BABEL	MB	ARI	ATAC to RNA	4	0.0744448
	55	BABEL	MB	ARI	RNA to ATAC	0	0.115209
	56	BABEL	MB	ARI	RNA to ATAC	1	0.116125
	57	BABEL	MB	ARI	RNA to ATAC	2	0.11672
	58	BABEL	MB	ARI	RNA to ATAC	3	0.113314
	59	BABEL	MB	ARI	RNA to ATAC	4	0.128896
	60	BABEL	MB	HOM	ATAC to RNA	0	0.241022
	61	BABEL	MB	HOM	ATAC to RNA	1	0.223782
	62	BABEL	MB	HOM	ATAC to RNA	2	0.21689
	63	BABEL	MB	HOM	ATAC to RNA	3	0.21404
	64	BABEL	MB	HOM	ATAC to RNA	4	0.198788
	65	BABEL	MB	HOM	RNA to ATAC	0	0.348209
	66	BABEL	MB	HOM	RNA to ATAC	1	0.326836
	67	BABEL	MB	HOM	RNA to ATAC	2	0.332381
	68	BABEL	MB	HOM	RNA to ATAC	3	0.310149
	69	BABEL	MB	HOM	RNA to ATAC	4	0.351473
	70	BABEL	MB	NMI	ATAC to RNA	0	0.258801
	71	BABEL	MB	NMI	ATAC to RNA	1	0.24193
	72	BABEL	MB	NMI	ATAC to RNA	2	0.230772
	73	BABEL	MB	NMI	ATAC to RNA	3	0.230503
	74	BABEL	MB	NMI	ATAC to RNA	4	0.213399
	75	BABEL	MB	NMI	RNA to ATAC	0	0.350442
	76	BABEL	MB	NMI	RNA to ATAC	1	0.334551
	77	BABEL	MB	NMI	RNA to ATAC	2	0.33799
	78	BABEL	MB	NMI	RNA to ATAC	3	0.323456
	79	BABEL	MB	NMI	RNA to ATAC	4	0.358607
	80	BABEL	CL	AMI	ATAC to RNA	0	0.817369
	81	BABEL	CL	AMI	ATAC to RNA	1	0.818592
	82	BABEL	CL	AMI	ATAC to RNA	2	0.698345
	83	BABEL	CL	AMI	ATAC to RNA	3	0.822863
	84	BABEL	CL	AMI	ATAC to RNA	4	0.829465
	85	BABEL	CL	AMI	RNA to ATAC	0	0.886876
	86	BABEL	CL	AMI	RNA to ATAC	1	0.839258
	87	BABEL	CL	AMI	RNA to ATAC	2	0.853366
	88	BABEL	CL	AMI	RNA to ATAC	3	0.759886
	89	BABEL	CL	AMI	RNA to ATAC	4	0.826413
	90	BABEL	CL	ARI	ATAC to RNA	0	0.669118
	91	BABEL	CL	ARI	ATAC to RNA	1	0.702948
	92	BABEL	CL	ARI	ATAC to RNA	2	0.534926
	93	BABEL	CL	ARI	ATAC to RNA	3	0.662553
	94	BABEL	CL	ARI	ATAC to RNA	4	0.659819
	95	BABEL	CL	ARI	RNA to ATAC	0	0.766881
	96	BABEL	CL	ARI	RNA to ATAC	1	0.655302
	97	BABEL	CL	ARI	RNA to ATAC	2	0.669642
	98	BABEL	CL	ARI	RNA to ATAC	3	0.53789
	99	BABEL	CL	ARI	RNA to ATAC	4	0.67979
	100	BABEL	CL	HOM	ATAC to RNA	0	0.937735
	101	BABEL	CL	HOM	ATAC to RNA	1	0.935839
	102	BABEL	CL	HOM	ATAC to RNA	2	0.83339
	103	BABEL	CL	HOM	ATAC to RNA	3	0.976404
	104	BABEL	CL	HOM	ATAC to RNA	4	1
	105	BABEL	CL	HOM	RNA to ATAC	0	1
	106	BABEL	CL	HOM	RNA to ATAC	1	1
	107	BABEL	CL	HOM	RNA to ATAC	2	1
	108	BABEL	CL	HOM	RNA to ATAC	3	0.964577
	109	BABEL	CL	HOM	RNA to ATAC	4	0.960483
	110	BABEL	CL	NMI	ATAC to RNA	0	0.830631
	111	BABEL	CL	NMI	ATAC to RNA	1	0.832187
	112	BABEL	CL	NMI	ATAC to RNA	2	0.721102
	113	BABEL	CL	NMI	ATAC to RNA	3	0.836691
	114	BABEL	CL	NMI	ATAC to RNA	4	0.843915
	115	BABEL	CL	NMI	RNA to ATAC	0	0.895211
	116	BABEL	CL	NMI	RNA to ATAC	1	0.852854
	117	BABEL	CL	NMI	RNA to ATAC	2	0.864473
	118	BABEL	CL	NMI	RNA to ATAC	3	0.780706
	119	BABEL	CL	NMI	RNA to ATAC	4	0.839423
	120	BABEL	MCC	AMI	ATAC to RNA	0	0.223843
	121	BABEL	MCC	AMI	ATAC to RNA	1	0.235757
	122	BABEL	MCC	AMI	ATAC to RNA	2	0.239233
	123	BABEL	MCC	AMI	ATAC to RNA	3	0.224319
	124	BABEL	MCC	AMI	ATAC to RNA	4	0.226003
	125	BABEL	MCC	AMI	RNA to ATAC	0	0.211537
	126	BABEL	MCC	AMI	RNA to ATAC	1	0.194049
	127	BABEL	MCC	AMI	RNA to ATAC	2	0.138261
	128	BABEL	MCC	AMI	RNA to ATAC	3	0.30511
	129	BABEL	MCC	AMI	RNA to ATAC	4	0.133298
	130	BABEL	MCC	ARI	ATAC to RNA	0	0.107467
	131	BABEL	MCC	ARI	ATAC to RNA	1	0.101037
	132	BABEL	MCC	ARI	ATAC to RNA	2	0.114866
	133	BABEL	MCC	ARI	ATAC to RNA	3	0.100349
	134	BABEL	MCC	ARI	ATAC to RNA	4	0.112457
	135	BABEL	MCC	ARI	RNA to ATAC	0	0.0781519
	136	BABEL	MCC	ARI	RNA to ATAC	1	0.0776941
	137	BABEL	MCC	ARI	RNA to ATAC	2	0.0451689
	138	BABEL	MCC	ARI	RNA to ATAC	3	0.128333
	139	BABEL	MCC	ARI	RNA to ATAC	4	0.0387475
	140	BABEL	MCC	HOM	ATAC to RNA	0	0.251445
	141	BABEL	MCC	HOM	ATAC to RNA	1	0.2638
	142	BABEL	MCC	HOM	ATAC to RNA	2	0.271365
	143	BABEL	MCC	HOM	ATAC to RNA	3	0.258584
	144	BABEL	MCC	HOM	ATAC to RNA	4	0.24555
	145	BABEL	MCC	HOM	RNA to ATAC	0	0.267294
	146	BABEL	MCC	HOM	RNA to ATAC	1	0.231942
	147	BABEL	MCC	HOM	RNA to ATAC	2	0.186203
	148	BABEL	MCC	HOM	RNA to ATAC	3	0.360122
	149	BABEL	MCC	HOM	RNA to ATAC	4	0.181169
	150	BABEL	MCC	NMI	ATAC to RNA	0	0.247733
	151	BABEL	MCC	NMI	ATAC to RNA	1	0.259187
	152	BABEL	MCC	NMI	ATAC to RNA	2	0.264273
	153	BABEL	MCC	NMI	ATAC to RNA	3	0.24975
	154	BABEL	MCC	NMI	ATAC to RNA	4	0.246537
	155	BABEL	MCC	NMI	RNA to ATAC	0	0.244359
	156	BABEL	MCC	NMI	RNA to ATAC	1	0.221763
	157	BABEL	MCC	NMI	RNA to ATAC	2	0.17294
	158	BABEL	MCC	NMI	RNA to ATAC	3	0.33293
	159	BABEL	MCC	NMI	RNA to ATAC	4	0.16756
	160	BABEL	MK	AMI	ATAC to RNA	0	0.0694833
	161	BABEL	MK	AMI	ATAC to RNA	1	0.115318
	162	BABEL	MK	AMI	ATAC to RNA	2	0.102944
	163	BABEL	MK	AMI	ATAC to RNA	3	0.089879
	164	BABEL	MK	AMI	ATAC to RNA	4	0.0992947
	165	BABEL	MK	AMI	RNA to ATAC	0	0.199517
	166	BABEL	MK	AMI	RNA to ATAC	1	0.217685
	167	BABEL	MK	AMI	RNA to ATAC	2	0.21468
	168	BABEL	MK	AMI	RNA to ATAC	3	0.196742
	169	BABEL	MK	AMI	RNA to ATAC	4	0.229938
	170	BABEL	MK	ARI	ATAC to RNA	0	0.0256433
	171	BABEL	MK	ARI	ATAC to RNA	1	0.0449608
	172	BABEL	MK	ARI	ATAC to RNA	2	0.0393339
	173	BABEL	MK	ARI	ATAC to RNA	3	0.0337999
	174	BABEL	MK	ARI	ATAC to RNA	4	0.0403442
	175	BABEL	MK	ARI	RNA to ATAC	0	0.0773844
	176	BABEL	MK	ARI	RNA to ATAC	1	0.0865417
	177	BABEL	MK	ARI	RNA to ATAC	2	0.0803554
	178	BABEL	MK	ARI	RNA to ATAC	3	0.0748747
	179	BABEL	MK	ARI	RNA to ATAC	4	0.0896123
	180	BABEL	MK	HOM	ATAC to RNA	0	0.103317
	181	BABEL	MK	HOM	ATAC to RNA	1	0.153151
	182	BABEL	MK	HOM	ATAC to RNA	2	0.138157
	183	BABEL	MK	HOM	ATAC to RNA	3	0.126671
	184	BABEL	MK	HOM	ATAC to RNA	4	0.133552
	185	BABEL	MK	HOM	RNA to ATAC	0	0.255042
	186	BABEL	MK	HOM	RNA to ATAC	1	0.273348
	187	BABEL	MK	HOM	RNA to ATAC	2	0.274003
	188	BABEL	MK	HOM	RNA to ATAC	3	0.255855
	189	BABEL	MK	HOM	RNA to ATAC	4	0.300732
	190	BABEL	MK	NMI	ATAC to RNA	0	0.0912736
	191	BABEL	MK	NMI	ATAC to RNA	1	0.135907
	192	BABEL	MK	NMI	ATAC to RNA	2	0.122803
	193	BABEL	MK	NMI	ATAC to RNA	3	0.11093
	194	BABEL	MK	NMI	ATAC to RNA	4	0.118403
	195	BABEL	MK	NMI	RNA to ATAC	0	0.219902
	196	BABEL	MK	NMI	RNA to ATAC	1	0.236636
	197	BABEL	MK	NMI	RNA to ATAC	2	0.235317
	198	BABEL	MK	NMI	RNA to ATAC	3	0.2178
	199	BABEL	MK	NMI	RNA to ATAC	4	0.250876
	200	BABEL	MDS	AMI	ATAC to RNA	0	0.310639
	201	BABEL	MDS	AMI	ATAC to RNA	1	0.251514
	202	BABEL	MDS	AMI	ATAC to RNA	2	0.289731
	203	BABEL	MDS	AMI	ATAC to RNA	3	0.278408
	204	BABEL	MDS	AMI	ATAC to RNA	4	0.307273
	205	BABEL	MDS	AMI	RNA to ATAC	0	0.438066
	206	BABEL	MDS	AMI	RNA to ATAC	1	0.439763
	207	BABEL	MDS	AMI	RNA to ATAC	2	0.443608
	208	BABEL	MDS	AMI	RNA to ATAC	3	0.443989
	209	BABEL	MDS	AMI	RNA to ATAC	4	0.452629
	210	BABEL	MDS	ARI	ATAC to RNA	0	0.13914
	211	BABEL	MDS	ARI	ATAC to RNA	1	0.111475
	212	BABEL	MDS	ARI	ATAC to RNA	2	0.126327
	213	BABEL	MDS	ARI	ATAC to RNA	3	0.112301
	214	BABEL	MDS	ARI	ATAC to RNA	4	0.134007
	215	BABEL	MDS	ARI	RNA to ATAC	0	0.196956
	216	BABEL	MDS	ARI	RNA to ATAC	1	0.196616
	217	BABEL	MDS	ARI	RNA to ATAC	2	0.205533
	218	BABEL	MDS	ARI	RNA to ATAC	3	0.207459
	219	BABEL	MDS	ARI	RNA to ATAC	4	0.193968
	220	BABEL	MDS	HOM	ATAC to RNA	0	0.331015
	221	BABEL	MDS	HOM	ATAC to RNA	1	0.267447
	222	BABEL	MDS	HOM	ATAC to RNA	2	0.318054
	223	BABEL	MDS	HOM	ATAC to RNA	3	0.302438
	224	BABEL	MDS	HOM	ATAC to RNA	4	0.331879
	225	BABEL	MDS	HOM	RNA to ATAC	0	0.487295
	226	BABEL	MDS	HOM	RNA to ATAC	1	0.486743
	227	BABEL	MDS	HOM	RNA to ATAC	2	0.498272
	228	BABEL	MDS	HOM	RNA to ATAC	3	0.488529
	229	BABEL	MDS	HOM	RNA to ATAC	4	0.510681
	230	BABEL	MDS	NMI	ATAC to RNA	0	0.318013
	231	BABEL	MDS	NMI	ATAC to RNA	1	0.259181
	232	BABEL	MDS	NMI	ATAC to RNA	2	0.298093
	233	BABEL	MDS	NMI	ATAC to RNA	3	0.28653
	234	BABEL	MDS	NMI	ATAC to RNA	4	0.315188
	235	BABEL	MDS	NMI	RNA to ATAC	0	0.445546
	236	BABEL	MDS	NMI	RNA to ATAC	1	0.44696
	237	BABEL	MDS	NMI	RNA to ATAC	2	0.451321
	238	BABEL	MDS	NMI	RNA to ATAC	3	0.451139
	239	BABEL	MDS	NMI	RNA to ATAC	4	0.46031
	240	BABEL	PBMC	AMI	ATAC to RNA	0	0.537283
	241	BABEL	PBMC	AMI	ATAC to RNA	1	0.54311
	242	BABEL	PBMC	AMI	ATAC to RNA	2	0.533456
	243	BABEL	PBMC	AMI	ATAC to RNA	3	0.563862
	244	BABEL	PBMC	AMI	ATAC to RNA	4	0.547032
	245	BABEL	PBMC	AMI	RNA to ATAC	0	0.62631
	246	BABEL	PBMC	AMI	RNA to ATAC	1	0.660348
	247	BABEL	PBMC	AMI	RNA to ATAC	2	0.657602
	248	BABEL	PBMC	AMI	RNA to ATAC	3	0.641155
	249	BABEL	PBMC	AMI	RNA to ATAC	4	0.674875
	250	BABEL	PBMC	ARI	ATAC to RNA	0	0.295194
	251	BABEL	PBMC	ARI	ATAC to RNA	1	0.366766
	252	BABEL	PBMC	ARI	ATAC to RNA	2	0.282954
	253	BABEL	PBMC	ARI	ATAC to RNA	3	0.350841
	254	BABEL	PBMC	ARI	ATAC to RNA	4	0.303376
	255	BABEL	PBMC	ARI	RNA to ATAC	0	0.329091
	256	BABEL	PBMC	ARI	RNA to ATAC	1	0.352563
	257	BABEL	PBMC	ARI	RNA to ATAC	2	0.438396
	258	BABEL	PBMC	ARI	RNA to ATAC	3	0.387017
	259	BABEL	PBMC	ARI	RNA to ATAC	4	0.386967
	260	BABEL	PBMC	HOM	ATAC to RNA	0	0.581629
	261	BABEL	PBMC	HOM	ATAC to RNA	1	0.596602
	262	BABEL	PBMC	HOM	ATAC to RNA	2	0.578953
	263	BABEL	PBMC	HOM	ATAC to RNA	3	0.61195
	264	BABEL	PBMC	HOM	ATAC to RNA	4	0.601122
	265	BABEL	PBMC	HOM	RNA to ATAC	0	0.713713
	266	BABEL	PBMC	HOM	RNA to ATAC	1	0.742977
	267	BABEL	PBMC	HOM	RNA to ATAC	2	0.711862
	268	BABEL	PBMC	HOM	RNA to ATAC	3	0.705351
	269	BABEL	PBMC	HOM	RNA to ATAC	4	0.761012
	270	BABEL	PBMC	NMI	ATAC to RNA	0	0.550003
	271	BABEL	PBMC	NMI	ATAC to RNA	1	0.557348
	272	BABEL	PBMC	NMI	ATAC to RNA	2	0.546731
	273	BABEL	PBMC	NMI	ATAC to RNA	3	0.576475
	274	BABEL	PBMC	NMI	ATAC to RNA	4	0.559825
	275	BABEL	PBMC	NMI	RNA to ATAC	0	0.639386
	276	BABEL	PBMC	NMI	RNA to ATAC	1	0.671861
	277	BABEL	PBMC	NMI	RNA to ATAC	2	0.667361
	278	BABEL	PBMC	NMI	RNA to ATAC	3	0.652051
	279	BABEL	PBMC	NMI	RNA to ATAC	4	0.685533
	280	Polarbear	BMMC	AMI	ATAC to RNA	0	0.478212
	281	Polarbear	BMMC	AMI	ATAC to RNA	1	0.47083
	282	Polarbear	BMMC	AMI	ATAC to RNA	2	0.476431
	283	Polarbear	BMMC	AMI	ATAC to RNA	3	0.466628
	284	Polarbear	BMMC	AMI	ATAC to RNA	4	0.47872
	285	Polarbear	BMMC	AMI	RNA to ATAC	0	0.642204
	286	Polarbear	BMMC	AMI	RNA to ATAC	1	0.660183
	287	Polarbear	BMMC	AMI	RNA to ATAC	2	0.648957
	288	Polarbear	BMMC	AMI	RNA to ATAC	3	0.669486
	289	Polarbear	BMMC	AMI	RNA to ATAC	4	0.658356
	290	Polarbear	BMMC	ARI	ATAC to RNA	0	0.159792
	291	Polarbear	BMMC	ARI	ATAC to RNA	1	0.158667
	292	Polarbear	BMMC	ARI	ATAC to RNA	2	0.169364
	293	Polarbear	BMMC	ARI	ATAC to RNA	3	0.163257
	294	Polarbear	BMMC	ARI	ATAC to RNA	4	0.17435
	295	Polarbear	BMMC	ARI	RNA to ATAC	0	0.449006
	296	Polarbear	BMMC	ARI	RNA to ATAC	1	0.539126
	297	Polarbear	BMMC	ARI	RNA to ATAC	2	0.5061
	298	Polarbear	BMMC	ARI	RNA to ATAC	3	0.524122
	299	Polarbear	BMMC	ARI	RNA to ATAC	4	0.502507
	300	Polarbear	BMMC	HOM	ATAC to RNA	0	0.58609
	301	Polarbear	BMMC	HOM	ATAC to RNA	1	0.576459
	302	Polarbear	BMMC	HOM	ATAC to RNA	2	0.574015
	303	Polarbear	BMMC	HOM	ATAC to RNA	3	0.564576
	304	Polarbear	BMMC	HOM	ATAC to RNA	4	0.579265
	305	Polarbear	BMMC	HOM	RNA to ATAC	0	0.629752
	306	Polarbear	BMMC	HOM	RNA to ATAC	1	0.647856
	307	Polarbear	BMMC	HOM	RNA to ATAC	2	0.632274
	308	Polarbear	BMMC	HOM	RNA to ATAC	3	0.645672
	309	Polarbear	BMMC	HOM	RNA to ATAC	4	0.622168
	310	Polarbear	BMMC	NMI	ATAC to RNA	0	0.484463
	311	Polarbear	BMMC	NMI	ATAC to RNA	1	0.476931
	312	Polarbear	BMMC	NMI	ATAC to RNA	2	0.482121
	313	Polarbear	BMMC	NMI	ATAC to RNA	3	0.472569
	314	Polarbear	BMMC	NMI	ATAC to RNA	4	0.484517
	315	Polarbear	BMMC	NMI	RNA to ATAC	0	0.643693
	316	Polarbear	BMMC	NMI	RNA to ATAC	1	0.661597
	317	Polarbear	BMMC	NMI	RNA to ATAC	2	0.65031
	318	Polarbear	BMMC	NMI	RNA to ATAC	3	0.670782
	319	Polarbear	BMMC	NMI	RNA to ATAC	4	0.659505
	320	Polarbear	MB	AMI	ATAC to RNA	0	-0.00220862
	321	Polarbear	MB	AMI	ATAC to RNA	1	0.0181295
	322	Polarbear	MB	AMI	ATAC to RNA	2	0.00991575
	323	Polarbear	MB	AMI	ATAC to RNA	3	0.00292044
	324	Polarbear	MB	AMI	ATAC to RNA	4	0.00878355
	325	Polarbear	MB	AMI	RNA to ATAC	0	0.0367824
	326	Polarbear	MB	AMI	RNA to ATAC	1	0.00407366
	327	Polarbear	MB	AMI	RNA to ATAC	2	0.00744864
	328	Polarbear	MB	AMI	RNA to ATAC	3	0.0173974
	329	Polarbear	MB	AMI	RNA to ATAC	4	0.0552382
	330	Polarbear	MB	ARI	ATAC to RNA	0	0.00299937
	331	Polarbear	MB	ARI	ATAC to RNA	1	0.00296098
	332	Polarbear	MB	ARI	ATAC to RNA	2	0.00254126
	333	Polarbear	MB	ARI	ATAC to RNA	3	-0.000995657
	334	Polarbear	MB	ARI	ATAC to RNA	4	0.00371359
	335	Polarbear	MB	ARI	RNA to ATAC	0	0.0131594
	336	Polarbear	MB	ARI	RNA to ATAC	1	0.00151387
	337	Polarbear	MB	ARI	RNA to ATAC	2	0.000463901
	338	Polarbear	MB	ARI	RNA to ATAC	3	0.00942838
	339	Polarbear	MB	ARI	RNA to ATAC	4	0.0201731
	340	Polarbear	MB	HOM	ATAC to RNA	0	0.0546032
	341	Polarbear	MB	HOM	ATAC to RNA	1	0.065544
	342	Polarbear	MB	HOM	ATAC to RNA	2	0.0701575
	343	Polarbear	MB	HOM	ATAC to RNA	3	0.0587448
	344	Polarbear	MB	HOM	ATAC to RNA	4	0.0634325
	345	Polarbear	MB	HOM	RNA to ATAC	0	0.08894
	346	Polarbear	MB	HOM	RNA to ATAC	1	0.0591755
	347	Polarbear	MB	HOM	RNA to ATAC	2	0.0619753
	348	Polarbear	MB	HOM	RNA to ATAC	3	0.0775001
	349	Polarbear	MB	HOM	RNA to ATAC	4	0.103649
	350	Polarbear	MB	NMI	ATAC to RNA	0	0.0585867
	351	Polarbear	MB	NMI	ATAC to RNA	1	0.0717037
	352	Polarbear	MB	NMI	ATAC to RNA	2	0.0747969
	353	Polarbear	MB	NMI	ATAC to RNA	3	0.0629199
	354	Polarbear	MB	NMI	ATAC to RNA	4	0.0680991
	355	Polarbear	MB	NMI	RNA to ATAC	0	0.0949873
	356	Polarbear	MB	NMI	RNA to ATAC	1	0.0636607
	357	Polarbear	MB	NMI	RNA to ATAC	2	0.0668861
	358	Polarbear	MB	NMI	RNA to ATAC	3	0.0813496
	359	Polarbear	MB	NMI	RNA to ATAC	4	0.111853
	360	Polarbear	CL	AMI	ATAC to RNA	0	0.633408
	361	Polarbear	CL	AMI	ATAC to RNA	1	0.601529
	362	Polarbear	CL	AMI	ATAC to RNA	2	0.665413
	363	Polarbear	CL	AMI	ATAC to RNA	3	0.362428
	364	Polarbear	CL	AMI	ATAC to RNA	4	0.637915
	365	Polarbear	CL	AMI	RNA to ATAC	0	0.845039
	366	Polarbear	CL	AMI	RNA to ATAC	1	0.695622
	367	Polarbear	CL	AMI	RNA to ATAC	2	0.821516
	368	Polarbear	CL	AMI	RNA to ATAC	3	0.820815
	369	Polarbear	CL	AMI	RNA to ATAC	4	0.925356
	370	Polarbear	CL	ARI	ATAC to RNA	0	0.534466
	371	Polarbear	CL	ARI	ATAC to RNA	1	0.460942
	372	Polarbear	CL	ARI	ATAC to RNA	2	0.501109
	373	Polarbear	CL	ARI	ATAC to RNA	3	0.206319
	374	Polarbear	CL	ARI	ATAC to RNA	4	0.537038
	375	Polarbear	CL	ARI	RNA to ATAC	0	0.799648
	376	Polarbear	CL	ARI	RNA to ATAC	1	0.727805
	377	Polarbear	CL	ARI	RNA to ATAC	2	0.733033
	378	Polarbear	CL	ARI	RNA to ATAC	3	0.742604
	379	Polarbear	CL	ARI	RNA to ATAC	4	0.917712
	380	Polarbear	CL	HOM	ATAC to RNA	0	0.709998
	381	Polarbear	CL	HOM	ATAC to RNA	1	0.715518
	382	Polarbear	CL	HOM	ATAC to RNA	2	0.80366
	383	Polarbear	CL	HOM	ATAC to RNA	3	0.491259
	384	Polarbear	CL	HOM	ATAC to RNA	4	0.76601
	385	Polarbear	CL	HOM	RNA to ATAC	0	0.798399
	386	Polarbear	CL	HOM	RNA to ATAC	1	0.701353
	387	Polarbear	CL	HOM	RNA to ATAC	2	0.705545
	388	Polarbear	CL	HOM	RNA to ATAC	3	0.705134
	389	Polarbear	CL	HOM	RNA to ATAC	4	0.881555
	390	Polarbear	CL	NMI	ATAC to RNA	0	0.656217
	391	Polarbear	CL	NMI	ATAC to RNA	1	0.631071
	392	Polarbear	CL	NMI	ATAC to RNA	2	0.690671
	393	Polarbear	CL	NMI	ATAC to RNA	3	0.411658
	394	Polarbear	CL	NMI	ATAC to RNA	4	0.664948
	395	Polarbear	CL	NMI	RNA to ATAC	0	0.85153
	396	Polarbear	CL	NMI	RNA to ATAC	1	0.71268
	397	Polarbear	CL	NMI	RNA to ATAC	2	0.827354
	398	Polarbear	CL	NMI	RNA to ATAC	3	0.827072
	399	Polarbear	CL	NMI	RNA to ATAC	4	0.928652
	400	Polarbear	MCC	AMI	ATAC to RNA	0	0.428449
	401	Polarbear	MCC	AMI	ATAC to RNA	1	0.400729
	402	Polarbear	MCC	AMI	ATAC to RNA	2	0.443807
	403	Polarbear	MCC	AMI	ATAC to RNA	3	0.440904
	404	Polarbear	MCC	AMI	ATAC to RNA	4	0.438563
	405	Polarbear	MCC	AMI	RNA to ATAC	0	0.583743
	406	Polarbear	MCC	AMI	RNA to ATAC	1	0.572937
	407	Polarbear	MCC	AMI	RNA to ATAC	2	0.575921
	408	Polarbear	MCC	AMI	RNA to ATAC	3	0.603514
	409	Polarbear	MCC	AMI	RNA to ATAC	4	0.565677
	410	Polarbear	MCC	ARI	ATAC to RNA	0	0.274796
	411	Polarbear	MCC	ARI	ATAC to RNA	1	0.222043
	412	Polarbear	MCC	ARI	ATAC to RNA	2	0.285494
	413	Polarbear	MCC	ARI	ATAC to RNA	3	0.267113
	414	Polarbear	MCC	ARI	ATAC to RNA	4	0.287695
	415	Polarbear	MCC	ARI	RNA to ATAC	0	0.492983
	416	Polarbear	MCC	ARI	RNA to ATAC	1	0.480059
	417	Polarbear	MCC	ARI	RNA to ATAC	2	0.484659
	418	Polarbear	MCC	ARI	RNA to ATAC	3	0.497086
	419	Polarbear	MCC	ARI	RNA to ATAC	4	0.4662
	420	Polarbear	MCC	HOM	ATAC to RNA	0	0.470656
	421	Polarbear	MCC	HOM	ATAC to RNA	1	0.445716
	422	Polarbear	MCC	HOM	ATAC to RNA	2	0.472048
	423	Polarbear	MCC	HOM	ATAC to RNA	3	0.478117
	424	Polarbear	MCC	HOM	ATAC to RNA	4	0.473325
	425	Polarbear	MCC	HOM	RNA to ATAC	0	0.553168
	426	Polarbear	MCC	HOM	RNA to ATAC	1	0.553104
	427	Polarbear	MCC	HOM	RNA to ATAC	2	0.560115
	428	Polarbear	MCC	HOM	RNA to ATAC	3	0.585472
	429	Polarbear	MCC	HOM	RNA to ATAC	4	0.534448
	430	Polarbear	MCC	NMI	ATAC to RNA	0	0.448189
	431	Polarbear	MCC	NMI	ATAC to RNA	1	0.422457
	432	Polarbear	MCC	NMI	ATAC to RNA	2	0.461066
	433	Polarbear	MCC	NMI	ATAC to RNA	3	0.459253
	434	Polarbear	MCC	NMI	ATAC to RNA	4	0.45669
	435	Polarbear	MCC	NMI	RNA to ATAC	0	0.592422
	436	Polarbear	MCC	NMI	RNA to ATAC	1	0.582664
	437	Polarbear	MCC	NMI	RNA to ATAC	2	0.585679
	438	Polarbear	MCC	NMI	RNA to ATAC	3	0.612687
	439	Polarbear	MCC	NMI	RNA to ATAC	4	0.574669
	440	Polarbear	MK	AMI	ATAC to RNA	0	0.0872019
	441	Polarbear	MK	AMI	ATAC to RNA	1	0.0997804
	442	Polarbear	MK	AMI	ATAC to RNA	2	0.105888
	443	Polarbear	MK	AMI	ATAC to RNA	3	0.112729
	444	Polarbear	MK	AMI	ATAC to RNA	4	0.116302
	445	Polarbear	MK	AMI	RNA to ATAC	0	0.314653
	446	Polarbear	MK	AMI	RNA to ATAC	1	0.358184
	447	Polarbear	MK	AMI	RNA to ATAC	2	0.408295
	448	Polarbear	MK	AMI	RNA to ATAC	3	0.362617
	449	Polarbear	MK	AMI	RNA to ATAC	4	0.35955
	450	Polarbear	MK	ARI	ATAC to RNA	0	0.0387576
	451	Polarbear	MK	ARI	ATAC to RNA	1	0.0427928
	452	Polarbear	MK	ARI	ATAC to RNA	2	0.0446742
	453	Polarbear	MK	ARI	ATAC to RNA	3	0.0542992
	454	Polarbear	MK	ARI	ATAC to RNA	4	0.0497181
	455	Polarbear	MK	ARI	RNA to ATAC	0	0.23753
	456	Polarbear	MK	ARI	RNA to ATAC	1	0.248703
	457	Polarbear	MK	ARI	RNA to ATAC	2	0.322144
	458	Polarbear	MK	ARI	RNA to ATAC	3	0.256443
	459	Polarbear	MK	ARI	RNA to ATAC	4	0.263828
	460	Polarbear	MK	HOM	ATAC to RNA	0	0.12134
	461	Polarbear	MK	HOM	ATAC to RNA	1	0.133058
	462	Polarbear	MK	HOM	ATAC to RNA	2	0.146767
	463	Polarbear	MK	HOM	ATAC to RNA	3	0.142173
	464	Polarbear	MK	HOM	ATAC to RNA	4	0.153323
	465	Polarbear	MK	HOM	RNA to ATAC	0	0.284495
	466	Polarbear	MK	HOM	RNA to ATAC	1	0.347615
	467	Polarbear	MK	HOM	RNA to ATAC	2	0.385026
	468	Polarbear	MK	HOM	RNA to ATAC	3	0.356798
	469	Polarbear	MK	HOM	RNA to ATAC	4	0.356406
	470	Polarbear	MK	NMI	ATAC to RNA	0	0.107484
	471	Polarbear	MK	NMI	ATAC to RNA	1	0.11876
	472	Polarbear	MK	NMI	ATAC to RNA	2	0.12753
	473	Polarbear	MK	NMI	ATAC to RNA	3	0.129469
	474	Polarbear	MK	NMI	ATAC to RNA	4	0.135
	475	Polarbear	MK	NMI	RNA to ATAC	0	0.320125
	476	Polarbear	MK	NMI	RNA to ATAC	1	0.365045
	477	Polarbear	MK	NMI	RNA to ATAC	2	0.414724
	478	Polarbear	MK	NMI	RNA to ATAC	3	0.370362
	479	Polarbear	MK	NMI	RNA to ATAC	4	0.367425
	480	Polarbear	MDS	AMI	ATAC to RNA	0	0.364706
	481	Polarbear	MDS	AMI	ATAC to RNA	1	0.389254
	482	Polarbear	MDS	AMI	ATAC to RNA	2	0.399549
	483	Polarbear	MDS	AMI	ATAC to RNA	3	0.358105
	484	Polarbear	MDS	AMI	ATAC to RNA	4	0.411269
	485	Polarbear	MDS	AMI	RNA to ATAC	0	0.620866
	486	Polarbear	MDS	AMI	RNA to ATAC	1	0.620609
	487	Polarbear	MDS	AMI	RNA to ATAC	2	0.483898
	488	Polarbear	MDS	AMI	RNA to ATAC	3	0.615413
	489	Polarbear	MDS	AMI	RNA to ATAC	4	0.631536
	490	Polarbear	MDS	ARI	ATAC to RNA	0	0.157985
	491	Polarbear	MDS	ARI	ATAC to RNA	1	0.18714
	492	Polarbear	MDS	ARI	ATAC to RNA	2	0.178761
	493	Polarbear	MDS	ARI	ATAC to RNA	3	0.154654
	494	Polarbear	MDS	ARI	ATAC to RNA	4	0.237176
	495	Polarbear	MDS	ARI	RNA to ATAC	0	0.432498
	496	Polarbear	MDS	ARI	RNA to ATAC	1	0.446095
	497	Polarbear	MDS	ARI	RNA to ATAC	2	0.284418
	498	Polarbear	MDS	ARI	RNA to ATAC	3	0.443151
	499	Polarbear	MDS	ARI	RNA to ATAC	4	0.471802
	500	Polarbear	MDS	HOM	ATAC to RNA	0	0.412021
	501	Polarbear	MDS	HOM	ATAC to RNA	1	0.443112
	502	Polarbear	MDS	HOM	ATAC to RNA	2	0.44897
	503	Polarbear	MDS	HOM	ATAC to RNA	3	0.400387
	504	Polarbear	MDS	HOM	ATAC to RNA	4	0.452377
	505	Polarbear	MDS	HOM	RNA to ATAC	0	0.617788
	506	Polarbear	MDS	HOM	RNA to ATAC	1	0.624742
	507	Polarbear	MDS	HOM	RNA to ATAC	2	0.495338
	508	Polarbear	MDS	HOM	RNA to ATAC	3	0.62004
	509	Polarbear	MDS	HOM	RNA to ATAC	4	0.631516
	510	Polarbear	MDS	NMI	ATAC to RNA	0	0.374251
	511	Polarbear	MDS	NMI	ATAC to RNA	1	0.398441
	512	Polarbear	MDS	NMI	ATAC to RNA	2	0.404734
	513	Polarbear	MDS	NMI	ATAC to RNA	3	0.367112
	514	Polarbear	MDS	NMI	ATAC to RNA	4	0.418996
	515	Polarbear	MDS	NMI	RNA to ATAC	0	0.624108
	516	Polarbear	MDS	NMI	RNA to ATAC	1	0.624106
	517	Polarbear	MDS	NMI	RNA to ATAC	2	0.486956
	518	Polarbear	MDS	NMI	RNA to ATAC	3	0.61894
	519	Polarbear	MDS	NMI	RNA to ATAC	4	0.635006
	520	Polarbear	PBMC	AMI	ATAC to RNA	0	0.226499
	521	Polarbear	PBMC	AMI	ATAC to RNA	1	0.00453403
	522	Polarbear	PBMC	AMI	ATAC to RNA	2	0.0448946
	523	Polarbear	PBMC	AMI	ATAC to RNA	3	0.0168568
	524	Polarbear	PBMC	AMI	ATAC to RNA	4	0.0188883
	525	Polarbear	PBMC	AMI	RNA to ATAC	0	0.670795
	526	Polarbear	PBMC	AMI	RNA to ATAC	1	0.640197
	527	Polarbear	PBMC	AMI	RNA to ATAC	2	0.685969
	528	Polarbear	PBMC	AMI	RNA to ATAC	3	0.646599
	529	Polarbear	PBMC	AMI	RNA to ATAC	4	0.655969
	530	Polarbear	PBMC	ARI	ATAC to RNA	0	0.088895
	531	Polarbear	PBMC	ARI	ATAC to RNA	1	-0.000242169
	532	Polarbear	PBMC	ARI	ATAC to RNA	2	0.0221431
	533	Polarbear	PBMC	ARI	ATAC to RNA	3	0.0145345
	534	Polarbear	PBMC	ARI	ATAC to RNA	4	0.0134744
	535	Polarbear	PBMC	ARI	RNA to ATAC	0	0.438792
	536	Polarbear	PBMC	ARI	RNA to ATAC	1	0.387181
	537	Polarbear	PBMC	ARI	RNA to ATAC	2	0.470878
	538	Polarbear	PBMC	ARI	RNA to ATAC	3	0.388393
	539	Polarbear	PBMC	ARI	RNA to ATAC	4	0.420878
	540	Polarbear	PBMC	HOM	ATAC to RNA	0	0.27985
	541	Polarbear	PBMC	HOM	ATAC to RNA	1	0.0319108
	542	Polarbear	PBMC	HOM	ATAC to RNA	2	0.087139
	543	Polarbear	PBMC	HOM	ATAC to RNA	3	0.036901
	544	Polarbear	PBMC	HOM	ATAC to RNA	4	0.0408125
	545	Polarbear	PBMC	HOM	RNA to ATAC	0	0.714678
	546	Polarbear	PBMC	HOM	RNA to ATAC	1	0.682956
	547	Polarbear	PBMC	HOM	RNA to ATAC	2	0.700126
	548	Polarbear	PBMC	HOM	RNA to ATAC	3	0.648969
	549	Polarbear	PBMC	HOM	RNA to ATAC	4	0.680126
	550	Polarbear	PBMC	NMI	ATAC to RNA	0	0.252497
	551	Polarbear	PBMC	NMI	ATAC to RNA	1	0.0302661
	552	Polarbear	PBMC	NMI	ATAC to RNA	2	0.0777846
	553	Polarbear	PBMC	NMI	ATAC to RNA	3	0.0373063
	554	Polarbear	PBMC	NMI	ATAC to RNA	4	0.0403128
	555	Polarbear	PBMC	NMI	RNA to ATAC	0	0.679793
	556	Polarbear	PBMC	NMI	RNA to ATAC	1	0.650122
	557	Polarbear	PBMC	NMI	RNA to ATAC	2	0.693477
	558	Polarbear	PBMC	NMI	RNA to ATAC	3	0.655952
	559	Polarbear	PBMC	NMI	RNA to ATAC	4	0.683477
	600	JAMIE	MB	AMI	ATAC to RNA	0	0.227212
	601	JAMIE	MB	AMI	ATAC to RNA	1	0.231729
	602	JAMIE	MB	AMI	ATAC to RNA	2	0.230421
	603	JAMIE	MB	AMI	ATAC to RNA	3	0.21978
	604	JAMIE	MB	AMI	ATAC to RNA	4	0.195387
	605	JAMIE	MB	AMI	RNA to ATAC	0	0.250953
	606	JAMIE	MB	AMI	RNA to ATAC	1	0.191694
	607	JAMIE	MB	AMI	RNA to ATAC	2	0.271345
	608	JAMIE	MB	AMI	RNA to ATAC	3	0.19012
	609	JAMIE	MB	AMI	RNA to ATAC	4	0.257906
	610	JAMIE	MB	ARI	ATAC to RNA	0	0.0965594
	611	JAMIE	MB	ARI	ATAC to RNA	1	0.0960237
	612	JAMIE	MB	ARI	ATAC to RNA	2	0.0980122
	613	JAMIE	MB	ARI	ATAC to RNA	3	0.0939832
	614	JAMIE	MB	ARI	ATAC to RNA	4	0.0789866
	615	JAMIE	MB	ARI	RNA to ATAC	0	0.0952389
	616	JAMIE	MB	ARI	RNA to ATAC	1	0.0747305
	617	JAMIE	MB	ARI	RNA to ATAC	2	0.1257
	618	JAMIE	MB	ARI	RNA to ATAC	3	0.0729909
	619	JAMIE	MB	ARI	RNA to ATAC	4	0.102729
	620	JAMIE	MB	HOM	ATAC to RNA	0	0.294852
	621	JAMIE	MB	HOM	ATAC to RNA	1	0.295602
	622	JAMIE	MB	HOM	ATAC to RNA	2	0.301915
	623	JAMIE	MB	HOM	ATAC to RNA	3	0.292153
	624	JAMIE	MB	HOM	ATAC to RNA	4	0.255626
	625	JAMIE	MB	HOM	RNA to ATAC	0	0.314586
	626	JAMIE	MB	HOM	RNA to ATAC	1	0.251733
	627	JAMIE	MB	HOM	RNA to ATAC	2	0.337999
	628	JAMIE	MB	HOM	RNA to ATAC	3	0.258424
	629	JAMIE	MB	HOM	RNA to ATAC	4	0.31265
	630	JAMIE	MB	NMI	ATAC to RNA	0	0.293416
	631	JAMIE	MB	NMI	ATAC to RNA	1	0.296621
	632	JAMIE	MB	NMI	ATAC to RNA	2	0.299653
	633	JAMIE	MB	NMI	ATAC to RNA	3	0.289434
	634	JAMIE	MB	NMI	ATAC to RNA	4	0.259672
	635	JAMIE	MB	NMI	RNA to ATAC	0	0.31503
	636	JAMIE	MB	NMI	RNA to ATAC	1	0.256087
	637	JAMIE	MB	NMI	RNA to ATAC	2	0.336631
	638	JAMIE	MB	NMI	RNA to ATAC	3	0.258697
	639	JAMIE	MB	NMI	RNA to ATAC	4	0.317277
	640	JAMIE	CL	AMI	ATAC to RNA	0	0.759882
	641	JAMIE	CL	AMI	ATAC to RNA	1	0.800989
	642	JAMIE	CL	AMI	ATAC to RNA	2	0.764732
	643	JAMIE	CL	AMI	ATAC to RNA	3	0.612963
	644	JAMIE	CL	AMI	ATAC to RNA	4	0.869255
	645	JAMIE	CL	AMI	RNA to ATAC	0	0.79537
	646	JAMIE	CL	AMI	RNA to ATAC	1	0.856626
	647	JAMIE	CL	AMI	RNA to ATAC	2	0.814509
	648	JAMIE	CL	AMI	RNA to ATAC	3	0.686583
	649	JAMIE	CL	AMI	RNA to ATAC	4	0.718365
	650	JAMIE	CL	ARI	ATAC to RNA	0	0.67595
	651	JAMIE	CL	ARI	ATAC to RNA	1	0.716984
	652	JAMIE	CL	ARI	ATAC to RNA	2	0.634656
	653	JAMIE	CL	ARI	ATAC to RNA	3	0.413231
	654	JAMIE	CL	ARI	ATAC to RNA	4	0.736599
	655	JAMIE	CL	ARI	RNA to ATAC	0	0.704356
	656	JAMIE	CL	ARI	RNA to ATAC	1	0.744322
	657	JAMIE	CL	ARI	RNA to ATAC	2	0.649417
	658	JAMIE	CL	ARI	RNA to ATAC	3	0.498825
	659	JAMIE	CL	ARI	RNA to ATAC	4	0.585605
	660	JAMIE	CL	HOM	ATAC to RNA	0	0.830783
	661	JAMIE	CL	HOM	ATAC to RNA	1	0.913017
	662	JAMIE	CL	HOM	ATAC to RNA	2	0.901763
	663	JAMIE	CL	HOM	ATAC to RNA	3	0.765219
	664	JAMIE	CL	HOM	ATAC to RNA	4	1
	665	JAMIE	CL	HOM	RNA to ATAC	0	0.868997
	666	JAMIE	CL	HOM	RNA to ATAC	1	0.939204
	667	JAMIE	CL	HOM	RNA to ATAC	2	0.917597
	668	JAMIE	CL	HOM	RNA to ATAC	3	0.85012
	669	JAMIE	CL	HOM	RNA to ATAC	4	0.850981
	670	JAMIE	CL	NMI	ATAC to RNA	0	0.775019
	671	JAMIE	CL	NMI	ATAC to RNA	1	0.815984
	672	JAMIE	CL	NMI	ATAC to RNA	2	0.782662
	673	JAMIE	CL	NMI	ATAC to RNA	3	0.642873
	674	JAMIE	CL	NMI	ATAC to RNA	4	0.879111
	675	JAMIE	CL	NMI	RNA to ATAC	0	0.808219
	676	JAMIE	CL	NMI	RNA to ATAC	1	0.865742
	677	JAMIE	CL	NMI	RNA to ATAC	2	0.826635
	678	JAMIE	CL	NMI	RNA to ATAC	3	0.710719
	679	JAMIE	CL	NMI	RNA to ATAC	4	0.739405
	680	JAMIE	MCC	AMI	ATAC to RNA	0	0.450175
	681	JAMIE	MCC	AMI	ATAC to RNA	1	0.462026
	682	JAMIE	MCC	AMI	ATAC to RNA	2	0.458386
	683	JAMIE	MCC	AMI	ATAC to RNA	3	0.48268
	684	JAMIE	MCC	AMI	ATAC to RNA	4	0.48284
	685	JAMIE	MCC	AMI	RNA to ATAC	0	0.357723
	686	JAMIE	MCC	AMI	RNA to ATAC	1	0.363283
	687	JAMIE	MCC	AMI	RNA to ATAC	2	0.359554
	688	JAMIE	MCC	AMI	RNA to ATAC	3	0.364635
	689	JAMIE	MCC	AMI	RNA to ATAC	4	0.342726
	690	JAMIE	MCC	ARI	ATAC to RNA	0	0.225637
	691	JAMIE	MCC	ARI	ATAC to RNA	1	0.245188
	692	JAMIE	MCC	ARI	ATAC to RNA	2	0.226394
	693	JAMIE	MCC	ARI	ATAC to RNA	3	0.229705
	694	JAMIE	MCC	ARI	ATAC to RNA	4	0.257566
	695	JAMIE	MCC	ARI	RNA to ATAC	0	0.171328
	696	JAMIE	MCC	ARI	RNA to ATAC	1	0.148867
	697	JAMIE	MCC	ARI	RNA to ATAC	2	0.161512
	698	JAMIE	MCC	ARI	RNA to ATAC	3	0.147994
	699	JAMIE	MCC	ARI	RNA to ATAC	4	0.134739
	700	JAMIE	MCC	HOM	ATAC to RNA	0	0.53751
	701	JAMIE	MCC	HOM	ATAC to RNA	1	0.536501
	702	JAMIE	MCC	HOM	ATAC to RNA	2	0.523978
	703	JAMIE	MCC	HOM	ATAC to RNA	3	0.57375
	704	JAMIE	MCC	HOM	ATAC to RNA	4	0.555082
	705	JAMIE	MCC	HOM	RNA to ATAC	0	0.430358
	706	JAMIE	MCC	HOM	RNA to ATAC	1	0.440558
	707	JAMIE	MCC	HOM	RNA to ATAC	2	0.415665
	708	JAMIE	MCC	HOM	RNA to ATAC	3	0.434694
	709	JAMIE	MCC	HOM	RNA to ATAC	4	0.411095
	710	JAMIE	MCC	NMI	ATAC to RNA	0	0.476745
	711	JAMIE	MCC	NMI	ATAC to RNA	1	0.486305
	712	JAMIE	MCC	NMI	ATAC to RNA	2	0.481127
	713	JAMIE	MCC	NMI	ATAC to RNA	3	0.507734
	714	JAMIE	MCC	NMI	ATAC to RNA	4	0.505088
	715	JAMIE	MCC	NMI	RNA to ATAC	0	0.38665
	716	JAMIE	MCC	NMI	RNA to ATAC	1	0.394128
	717	JAMIE	MCC	NMI	RNA to ATAC	2	0.385334
	718	JAMIE	MCC	NMI	RNA to ATAC	3	0.393319
	719	JAMIE	MCC	NMI	RNA to ATAC	4	0.371959
	720	JAMIE	MK	AMI	ATAC to RNA	0	0.222815
	721	JAMIE	MK	AMI	ATAC to RNA	1	0.214099
	722	JAMIE	MK	AMI	ATAC to RNA	2	0.212753
	723	JAMIE	MK	AMI	ATAC to RNA	3	0.229099
	724	JAMIE	MK	AMI	ATAC to RNA	4	0.183677
	725	JAMIE	MK	AMI	RNA to ATAC	0	0.346684
	726	JAMIE	MK	AMI	RNA to ATAC	1	0.334295
	727	JAMIE	MK	AMI	RNA to ATAC	2	0.322013
	728	JAMIE	MK	AMI	RNA to ATAC	3	0.314551
	729	JAMIE	MK	AMI	RNA to ATAC	4	0.323368
	730	JAMIE	MK	ARI	ATAC to RNA	0	0.0921841
	731	JAMIE	MK	ARI	ATAC to RNA	1	0.0831517
	732	JAMIE	MK	ARI	ATAC to RNA	2	0.0928632
	733	JAMIE	MK	ARI	ATAC to RNA	3	0.106537
	734	JAMIE	MK	ARI	ATAC to RNA	4	0.0708678
	735	JAMIE	MK	ARI	RNA to ATAC	0	0.163794
	736	JAMIE	MK	ARI	RNA to ATAC	1	0.154267
	737	JAMIE	MK	ARI	RNA to ATAC	2	0.144921
	738	JAMIE	MK	ARI	RNA to ATAC	3	0.132206
	739	JAMIE	MK	ARI	RNA to ATAC	4	0.14261
	740	JAMIE	MK	HOM	ATAC to RNA	0	0.267677
	741	JAMIE	MK	HOM	ATAC to RNA	1	0.270832
	742	JAMIE	MK	HOM	ATAC to RNA	2	0.251985
	743	JAMIE	MK	HOM	ATAC to RNA	3	0.27413
	744	JAMIE	MK	HOM	ATAC to RNA	4	0.239921
	745	JAMIE	MK	HOM	RNA to ATAC	0	0.431253
	746	JAMIE	MK	HOM	RNA to ATAC	1	0.416508
	747	JAMIE	MK	HOM	RNA to ATAC	2	0.393211
	748	JAMIE	MK	HOM	RNA to ATAC	3	0.396666
	749	JAMIE	MK	HOM	RNA to ATAC	4	0.40583
	750	JAMIE	MK	NMI	ATAC to RNA	0	0.23922
	751	JAMIE	MK	NMI	ATAC to RNA	1	0.233958
	752	JAMIE	MK	NMI	ATAC to RNA	2	0.22845
	753	JAMIE	MK	NMI	ATAC to RNA	3	0.245355
	754	JAMIE	MK	NMI	ATAC to RNA	4	0.204335
	755	JAMIE	MK	NMI	RNA to ATAC	0	0.364634
	756	JAMIE	MK	NMI	RNA to ATAC	1	0.352414
	757	JAMIE	MK	NMI	RNA to ATAC	2	0.339125
	758	JAMIE	MK	NMI	RNA to ATAC	3	0.333177
	759	JAMIE	MK	NMI	RNA to ATAC	4	0.341106
	760	JAMIE	MDS	AMI	ATAC to RNA	0	0.509654
	761	JAMIE	MDS	AMI	ATAC to RNA	1	0.488685
	762	JAMIE	MDS	AMI	ATAC to RNA	2	0.477868
	763	JAMIE	MDS	AMI	ATAC to RNA	3	0.487044
	764	JAMIE	MDS	AMI	ATAC to RNA	4	0.498398
	765	JAMIE	MDS	AMI	RNA to ATAC	0	0.520332
	766	JAMIE	MDS	AMI	RNA to ATAC	1	0.507194
	767	JAMIE	MDS	AMI	RNA to ATAC	2	0.505694
	768	JAMIE	MDS	AMI	RNA to ATAC	3	0.492668
	769	JAMIE	MDS	AMI	RNA to ATAC	4	0.527562
	770	JAMIE	MDS	ARI	ATAC to RNA	0	0.214662
	771	JAMIE	MDS	ARI	ATAC to RNA	1	0.20002
	772	JAMIE	MDS	ARI	ATAC to RNA	2	0.181772
	773	JAMIE	MDS	ARI	ATAC to RNA	3	0.200784
	774	JAMIE	MDS	ARI	ATAC to RNA	4	0.208514
	775	JAMIE	MDS	ARI	RNA to ATAC	0	0.2321
	776	JAMIE	MDS	ARI	RNA to ATAC	1	0.205155
	777	JAMIE	MDS	ARI	RNA to ATAC	2	0.224848
	778	JAMIE	MDS	ARI	RNA to ATAC	3	0.210149
	779	JAMIE	MDS	ARI	RNA to ATAC	4	0.230567
	780	JAMIE	MDS	HOM	ATAC to RNA	0	0.591858
	781	JAMIE	MDS	HOM	ATAC to RNA	1	0.575867
	782	JAMIE	MDS	HOM	ATAC to RNA	2	0.567041
	783	JAMIE	MDS	HOM	ATAC to RNA	3	0.571991
	784	JAMIE	MDS	HOM	ATAC to RNA	4	0.580897
	785	JAMIE	MDS	HOM	RNA to ATAC	0	0.594467
	786	JAMIE	MDS	HOM	RNA to ATAC	1	0.590023
	787	JAMIE	MDS	HOM	RNA to ATAC	2	0.587671
	788	JAMIE	MDS	HOM	RNA to ATAC	3	0.557127
	789	JAMIE	MDS	HOM	RNA to ATAC	4	0.604679
	790	JAMIE	MDS	NMI	ATAC to RNA	0	0.51824
	791	JAMIE	MDS	NMI	ATAC to RNA	1	0.498151
	792	JAMIE	MDS	NMI	ATAC to RNA	2	0.488091
	793	JAMIE	MDS	NMI	ATAC to RNA	3	0.496251
	794	JAMIE	MDS	NMI	ATAC to RNA	4	0.506706
	795	JAMIE	MDS	NMI	RNA to ATAC	0	0.52798
	796	JAMIE	MDS	NMI	RNA to ATAC	1	0.515857
	797	JAMIE	MDS	NMI	RNA to ATAC	2	0.514376
	798	JAMIE	MDS	NMI	RNA to ATAC	3	0.500554
	799	JAMIE	MDS	NMI	RNA to ATAC	4	0.534924
	800	JAMIE	PBMC	AMI	ATAC to RNA	0	0.702479
	801	JAMIE	PBMC	AMI	ATAC to RNA	1	0.700754
	802	JAMIE	PBMC	AMI	ATAC to RNA	2	0.704641
	803	JAMIE	PBMC	AMI	ATAC to RNA	3	0.702595
	804	JAMIE	PBMC	AMI	ATAC to RNA	4	0.705349
	805	JAMIE	PBMC	AMI	RNA to ATAC	0	0.692837
	806	JAMIE	PBMC	AMI	RNA to ATAC	1	0.710334
	807	JAMIE	PBMC	AMI	RNA to ATAC	2	0.718159
	808	JAMIE	PBMC	AMI	RNA to ATAC	3	0.714629
	809	JAMIE	PBMC	AMI	RNA to ATAC	4	0.692616
	810	JAMIE	PBMC	ARI	ATAC to RNA	0	0.434537
	811	JAMIE	PBMC	ARI	ATAC to RNA	1	0.364531
	812	JAMIE	PBMC	ARI	ATAC to RNA	2	0.391996
	813	JAMIE	PBMC	ARI	ATAC to RNA	3	0.401857
	814	JAMIE	PBMC	ARI	ATAC to RNA	4	0.37953
	815	JAMIE	PBMC	ARI	RNA to ATAC	0	0.384783
	816	JAMIE	PBMC	ARI	RNA to ATAC	1	0.375426
	817	JAMIE	PBMC	ARI	RNA to ATAC	2	0.426747
	818	JAMIE	PBMC	ARI	RNA to ATAC	3	0.404544
	819	JAMIE	PBMC	ARI	RNA to ATAC	4	0.346593
	820	JAMIE	PBMC	HOM	ATAC to RNA	0	0.811309
	821	JAMIE	PBMC	HOM	ATAC to RNA	1	0.831944
	822	JAMIE	PBMC	HOM	ATAC to RNA	2	0.817864
	823	JAMIE	PBMC	HOM	ATAC to RNA	3	0.817011
	824	JAMIE	PBMC	HOM	ATAC to RNA	4	0.823235
	825	JAMIE	PBMC	HOM	RNA to ATAC	0	0.794635
	826	JAMIE	PBMC	HOM	RNA to ATAC	1	0.824103
	827	JAMIE	PBMC	HOM	RNA to ATAC	2	0.811832
	828	JAMIE	PBMC	HOM	RNA to ATAC	3	0.828911
	829	JAMIE	PBMC	HOM	RNA to ATAC	4	0.821567
	830	JAMIE	PBMC	NMI	ATAC to RNA	0	0.714208
	831	JAMIE	PBMC	NMI	ATAC to RNA	1	0.713574
	832	JAMIE	PBMC	NMI	ATAC to RNA	2	0.716114
	833	JAMIE	PBMC	NMI	ATAC to RNA	3	0.714284
	834	JAMIE	PBMC	NMI	ATAC to RNA	4	0.716792
	835	JAMIE	PBMC	NMI	RNA to ATAC	0	0.704006
	836	JAMIE	PBMC	NMI	RNA to ATAC	1	0.721896
	837	JAMIE	PBMC	NMI	RNA to ATAC	2	0.728279
	838	JAMIE	PBMC	NMI	RNA to ATAC	3	0.725845
	839	JAMIE	PBMC	NMI	RNA to ATAC	4	0.705344
	840	scButterfly-B	BMMC	AMI	ATAC to RNA	0	0.671966
	841	scButterfly-B	BMMC	AMI	ATAC to RNA	1	0.655042
	842	scButterfly-B	BMMC	AMI	ATAC to RNA	2	0.670101
	843	scButterfly-B	BMMC	AMI	ATAC to RNA	3	0.652558
	844	scButterfly-B	BMMC	AMI	ATAC to RNA	4	0.670167
	845	scButterfly-B	BMMC	AMI	RNA to ATAC	0	0.692437
	846	scButterfly-B	BMMC	AMI	RNA to ATAC	1	0.687845
	847	scButterfly-B	BMMC	AMI	RNA to ATAC	2	0.692198
	848	scButterfly-B	BMMC	AMI	RNA to ATAC	3	0.687209
	849	scButterfly-B	BMMC	AMI	RNA to ATAC	4	0.68973
	850	scButterfly-B	BMMC	ARI	ATAC to RNA	0	0.355937
	851	scButterfly-B	BMMC	ARI	ATAC to RNA	1	0.323203
	852	scButterfly-B	BMMC	ARI	ATAC to RNA	2	0.349424
	853	scButterfly-B	BMMC	ARI	ATAC to RNA	3	0.331386
	854	scButterfly-B	BMMC	ARI	ATAC to RNA	4	0.36524
	855	scButterfly-B	BMMC	ARI	RNA to ATAC	0	0.35476
	856	scButterfly-B	BMMC	ARI	RNA to ATAC	1	0.355757
	857	scButterfly-B	BMMC	ARI	RNA to ATAC	2	0.366036
	858	scButterfly-B	BMMC	ARI	RNA to ATAC	3	0.378087
	859	scButterfly-B	BMMC	ARI	RNA to ATAC	4	0.372399
	860	scButterfly-B	BMMC	HOM	ATAC to RNA	0	0.769285
	861	scButterfly-B	BMMC	HOM	ATAC to RNA	1	0.759146
	862	scButterfly-B	BMMC	HOM	ATAC to RNA	2	0.768012
	863	scButterfly-B	BMMC	HOM	ATAC to RNA	3	0.75731
	864	scButterfly-B	BMMC	HOM	ATAC to RNA	4	0.767968
	865	scButterfly-B	BMMC	HOM	RNA to ATAC	0	0.798158
	866	scButterfly-B	BMMC	HOM	RNA to ATAC	1	0.793514
	867	scButterfly-B	BMMC	HOM	RNA to ATAC	2	0.793473
	868	scButterfly-B	BMMC	HOM	RNA to ATAC	3	0.785158
	869	scButterfly-B	BMMC	HOM	RNA to ATAC	4	0.787158
	870	scButterfly-B	BMMC	NMI	ATAC to RNA	0	0.674751
	871	scButterfly-B	BMMC	NMI	ATAC to RNA	1	0.658129
	872	scButterfly-B	BMMC	NMI	ATAC to RNA	2	0.67289
	873	scButterfly-B	BMMC	NMI	ATAC to RNA	3	0.655745
	874	scButterfly-B	BMMC	NMI	ATAC to RNA	4	0.673057
	875	scButterfly-B	BMMC	NMI	RNA to ATAC	0	0.695109
	876	scButterfly-B	BMMC	NMI	RNA to ATAC	1	0.690567
	877	scButterfly-B	BMMC	NMI	RNA to ATAC	2	0.694881
	878	scButterfly-B	BMMC	NMI	RNA to ATAC	3	0.689873
	879	scButterfly-B	BMMC	NMI	RNA to ATAC	4	0.692375
	880	scButterfly-B	MB	AMI	ATAC to RNA	0	0.278238
	881	scButterfly-B	MB	AMI	ATAC to RNA	1	0.253708
	882	scButterfly-B	MB	AMI	ATAC to RNA	2	0.252944
	883	scButterfly-B	MB	AMI	ATAC to RNA	3	0.284446
	884	scButterfly-B	MB	AMI	ATAC to RNA	4	0.254211
	885	scButterfly-B	MB	AMI	RNA to ATAC	0	0.649992
	886	scButterfly-B	MB	AMI	RNA to ATAC	1	0.649283
	887	scButterfly-B	MB	AMI	RNA to ATAC	2	0.658981
	888	scButterfly-B	MB	AMI	RNA to ATAC	3	0.641397
	889	scButterfly-B	MB	AMI	RNA to ATAC	4	0.628323
	890	scButterfly-B	MB	ARI	ATAC to RNA	0	0.157193
	891	scButterfly-B	MB	ARI	ATAC to RNA	1	0.152675
	892	scButterfly-B	MB	ARI	ATAC to RNA	2	0.125325
	893	scButterfly-B	MB	ARI	ATAC to RNA	3	0.159771
	894	scButterfly-B	MB	ARI	ATAC to RNA	4	0.137333
	895	scButterfly-B	MB	ARI	RNA to ATAC	0	0.471632
	896	scButterfly-B	MB	ARI	RNA to ATAC	1	0.44512
	897	scButterfly-B	MB	ARI	RNA to ATAC	2	0.484871
	898	scButterfly-B	MB	ARI	RNA to ATAC	3	0.489906
	899	scButterfly-B	MB	ARI	RNA to ATAC	4	0.416071
	900	scButterfly-B	MB	HOM	ATAC to RNA	0	0.299476
	901	scButterfly-B	MB	HOM	ATAC to RNA	1	0.275462
	902	scButterfly-B	MB	HOM	ATAC to RNA	2	0.283665
	903	scButterfly-B	MB	HOM	ATAC to RNA	3	0.312589
	904	scButterfly-B	MB	HOM	ATAC to RNA	4	0.275718
	905	scButterfly-B	MB	HOM	RNA to ATAC	0	0.670433
	906	scButterfly-B	MB	HOM	RNA to ATAC	1	0.695581
	907	scButterfly-B	MB	HOM	RNA to ATAC	2	0.691929
	908	scButterfly-B	MB	HOM	RNA to ATAC	3	0.680393
	909	scButterfly-B	MB	HOM	RNA to ATAC	4	0.677802
	910	scButterfly-B	MB	NMI	ATAC to RNA	0	0.32194
	911	scButterfly-B	MB	NMI	ATAC to RNA	1	0.298665
	912	scButterfly-B	MB	NMI	ATAC to RNA	2	0.301757
	913	scButterfly-B	MB	NMI	ATAC to RNA	3	0.331307
	914	scButterfly-B	MB	NMI	ATAC to RNA	4	0.299027
	915	scButterfly-B	MB	NMI	RNA to ATAC	0	0.681104
	916	scButterfly-B	MB	NMI	RNA to ATAC	1	0.683368
	917	scButterfly-B	MB	NMI	RNA to ATAC	2	0.691049
	918	scButterfly-B	MB	NMI	RNA to ATAC	3	0.674886
	919	scButterfly-B	MB	NMI	RNA to ATAC	4	0.664777
	920	scButterfly-B	CL	AMI	ATAC to RNA	0	0.91046
	921	scButterfly-B	CL	AMI	ATAC to RNA	1	0.920115
	922	scButterfly-B	CL	AMI	ATAC to RNA	2	0.852943
	923	scButterfly-B	CL	AMI	ATAC to RNA	3	0.833747
	924	scButterfly-B	CL	AMI	ATAC to RNA	4	0.82804
	925	scButterfly-B	CL	AMI	RNA to ATAC	0	0.88023
	926	scButterfly-B	CL	AMI	RNA to ATAC	1	0.873391
	927	scButterfly-B	CL	AMI	RNA to ATAC	2	0.853131
	928	scButterfly-B	CL	AMI	RNA to ATAC	3	0.836413
	929	scButterfly-B	CL	AMI	RNA to ATAC	4	0.841682
	930	scButterfly-B	CL	ARI	ATAC to RNA	0	0.846176
	931	scButterfly-B	CL	ARI	ATAC to RNA	1	0.806442
	932	scButterfly-B	CL	ARI	ATAC to RNA	2	0.66785
	933	scButterfly-B	CL	ARI	ATAC to RNA	3	0.626725
	934	scButterfly-B	CL	ARI	ATAC to RNA	4	0.650325
	935	scButterfly-B	CL	ARI	RNA to ATAC	0	0.742906
	936	scButterfly-B	CL	ARI	RNA to ATAC	1	0.716317
	937	scButterfly-B	CL	ARI	RNA to ATAC	2	0.668448
	938	scButterfly-B	CL	ARI	RNA to ATAC	3	0.639507
	939	scButterfly-B	CL	ARI	RNA to ATAC	4	0.700537
	940	scButterfly-B	CL	HOM	ATAC to RNA	0	0.97556
	941	scButterfly-B	CL	HOM	ATAC to RNA	1	1
	942	scButterfly-B	CL	HOM	ATAC to RNA	2	1
	943	scButterfly-B	CL	HOM	ATAC to RNA	3	1
	944	scButterfly-B	CL	HOM	ATAC to RNA	4	1
	945	scButterfly-B	CL	HOM	RNA to ATAC	0	1
	946	scButterfly-B	CL	HOM	RNA to ATAC	1	1
	947	scButterfly-B	CL	HOM	RNA to ATAC	2	1
	948	scButterfly-B	CL	HOM	RNA to ATAC	3	1
	949	scButterfly-B	CL	HOM	RNA to ATAC	4	0.975344
	950	scButterfly-B	CL	NMI	ATAC to RNA	0	0.91616
	951	scButterfly-B	CL	NMI	ATAC to RNA	1	0.925222
	952	scButterfly-B	CL	NMI	ATAC to RNA	2	0.864076
	953	scButterfly-B	CL	NMI	ATAC to RNA	3	0.846582
	954	scButterfly-B	CL	NMI	ATAC to RNA	4	0.842585
	955	scButterfly-B	CL	NMI	RNA to ATAC	0	0.888971
	956	scButterfly-B	CL	NMI	RNA to ATAC	1	0.882789
	957	scButterfly-B	CL	NMI	RNA to ATAC	2	0.864252
	958	scButterfly-B	CL	NMI	RNA to ATAC	3	0.84908
	959	scButterfly-B	CL	NMI	RNA to ATAC	4	0.853564
	960	scButterfly-B	MCC	AMI	ATAC to RNA	0	0.434975
	961	scButterfly-B	MCC	AMI	ATAC to RNA	1	0.413484
	962	scButterfly-B	MCC	AMI	ATAC to RNA	2	0.42049
	963	scButterfly-B	MCC	AMI	ATAC to RNA	3	0.390152
	964	scButterfly-B	MCC	AMI	ATAC to RNA	4	0.439823
	965	scButterfly-B	MCC	AMI	RNA to ATAC	0	0.489846
	966	scButterfly-B	MCC	AMI	RNA to ATAC	1	0.476829
	967	scButterfly-B	MCC	AMI	RNA to ATAC	2	0.499106
	968	scButterfly-B	MCC	AMI	RNA to ATAC	3	0.488047
	969	scButterfly-B	MCC	AMI	RNA to ATAC	4	0.499827
	970	scButterfly-B	MCC	ARI	ATAC to RNA	0	0.230494
	971	scButterfly-B	MCC	ARI	ATAC to RNA	1	0.204846
	972	scButterfly-B	MCC	ARI	ATAC to RNA	2	0.22755
	973	scButterfly-B	MCC	ARI	ATAC to RNA	3	0.19674
	974	scButterfly-B	MCC	ARI	ATAC to RNA	4	0.238605
	975	scButterfly-B	MCC	ARI	RNA to ATAC	0	0.256242
	976	scButterfly-B	MCC	ARI	RNA to ATAC	1	0.227076
	977	scButterfly-B	MCC	ARI	RNA to ATAC	2	0.266169
	978	scButterfly-B	MCC	ARI	RNA to ATAC	3	0.234253
	979	scButterfly-B	MCC	ARI	RNA to ATAC	4	0.260667
	980	scButterfly-B	MCC	HOM	ATAC to RNA	0	0.49809
	981	scButterfly-B	MCC	HOM	ATAC to RNA	1	0.479728
	982	scButterfly-B	MCC	HOM	ATAC to RNA	2	0.493846
	983	scButterfly-B	MCC	HOM	ATAC to RNA	3	0.463238
	984	scButterfly-B	MCC	HOM	ATAC to RNA	4	0.501804
	985	scButterfly-B	MCC	HOM	RNA to ATAC	0	0.565979
	986	scButterfly-B	MCC	HOM	RNA to ATAC	1	0.554993
	987	scButterfly-B	MCC	HOM	RNA to ATAC	2	0.58519
	988	scButterfly-B	MCC	HOM	RNA to ATAC	3	0.578145
	989	scButterfly-B	MCC	HOM	RNA to ATAC	4	0.575158
	990	scButterfly-B	MCC	NMI	ATAC to RNA	0	0.458363
	991	scButterfly-B	MCC	NMI	ATAC to RNA	1	0.438824
	992	scButterfly-B	MCC	NMI	ATAC to RNA	2	0.446671
	993	scButterfly-B	MCC	NMI	ATAC to RNA	3	0.417511
	994	scButterfly-B	MCC	NMI	ATAC to RNA	4	0.462817
	995	scButterfly-B	MCC	NMI	RNA to ATAC	0	0.511932
	996	scButterfly-B	MCC	NMI	RNA to ATAC	1	0.500404
	997	scButterfly-B	MCC	NMI	RNA to ATAC	2	0.522702
	998	scButterfly-B	MCC	NMI	RNA to ATAC	3	0.512753
	999	scButterfly-B	MCC	NMI	RNA to ATAC	4	0.522095
	1000	scButterfly-B	MK	AMI	ATAC to RNA	0	0.112474
	1001	scButterfly-B	MK	AMI	ATAC to RNA	1	0.10692
	1002	scButterfly-B	MK	AMI	ATAC to RNA	2	0.108597
	1003	scButterfly-B	MK	AMI	ATAC to RNA	3	0.121087
	1004	scButterfly-B	MK	AMI	ATAC to RNA	4	0.10374
	1005	scButterfly-B	MK	AMI	RNA to ATAC	0	0.392859
	1006	scButterfly-B	MK	AMI	RNA to ATAC	1	0.399648
	1007	scButterfly-B	MK	AMI	RNA to ATAC	2	0.402634
	1008	scButterfly-B	MK	AMI	RNA to ATAC	3	0.389831
	1009	scButterfly-B	MK	AMI	RNA to ATAC	4	0.39346
	1010	scButterfly-B	MK	ARI	ATAC to RNA	0	0.0369258
	1011	scButterfly-B	MK	ARI	ATAC to RNA	1	0.0404116
	1012	scButterfly-B	MK	ARI	ATAC to RNA	2	0.0365422
	1013	scButterfly-B	MK	ARI	ATAC to RNA	3	0.0453328
	1014	scButterfly-B	MK	ARI	ATAC to RNA	4	0.0402232
	1015	scButterfly-B	MK	ARI	RNA to ATAC	0	0.161434
	1016	scButterfly-B	MK	ARI	RNA to ATAC	1	0.168551
	1017	scButterfly-B	MK	ARI	RNA to ATAC	2	0.166173
	1018	scButterfly-B	MK	ARI	RNA to ATAC	3	0.165839
	1019	scButterfly-B	MK	ARI	RNA to ATAC	4	0.167719
	1020	scButterfly-B	MK	HOM	ATAC to RNA	0	0.157674
	1021	scButterfly-B	MK	HOM	ATAC to RNA	1	0.147875
	1022	scButterfly-B	MK	HOM	ATAC to RNA	2	0.154232
	1023	scButterfly-B	MK	HOM	ATAC to RNA	3	0.160488
	1024	scButterfly-B	MK	HOM	ATAC to RNA	4	0.143012
	1025	scButterfly-B	MK	HOM	RNA to ATAC	0	0.486311
	1026	scButterfly-B	MK	HOM	RNA to ATAC	1	0.497709
	1027	scButterfly-B	MK	HOM	RNA to ATAC	2	0.504632
	1028	scButterfly-B	MK	HOM	RNA to ATAC	3	0.485632
	1029	scButterfly-B	MK	HOM	RNA to ATAC	4	0.493487
	1030	scButterfly-B	MK	NMI	ATAC to RNA	0	0.135996
	1031	scButterfly-B	MK	NMI	ATAC to RNA	1	0.128587
	1032	scButterfly-B	MK	NMI	ATAC to RNA	2	0.131987
	1033	scButterfly-B	MK	NMI	ATAC to RNA	3	0.141474
	1034	scButterfly-B	MK	NMI	ATAC to RNA	4	0.124591
	1035	scButterfly-B	MK	NMI	RNA to ATAC	0	0.410204
	1036	scButterfly-B	MK	NMI	RNA to ATAC	1	0.416595
	1037	scButterfly-B	MK	NMI	RNA to ATAC	2	0.420079
	1038	scButterfly-B	MK	NMI	RNA to ATAC	3	0.407034
	1039	scButterfly-B	MK	NMI	RNA to ATAC	4	0.409935
	1040	scButterfly-B	MDS	AMI	ATAC to RNA	0	0.529394
	1041	scButterfly-B	MDS	AMI	ATAC to RNA	1	0.526873
	1042	scButterfly-B	MDS	AMI	ATAC to RNA	2	0.51386
	1043	scButterfly-B	MDS	AMI	ATAC to RNA	3	0.520611
	1044	scButterfly-B	MDS	AMI	ATAC to RNA	4	0.522907
	1045	scButterfly-B	MDS	AMI	RNA to ATAC	0	0.558409
	1046	scButterfly-B	MDS	AMI	RNA to ATAC	1	0.562129
	1047	scButterfly-B	MDS	AMI	RNA to ATAC	2	0.549718
	1048	scButterfly-B	MDS	AMI	RNA to ATAC	3	0.565577
	1049	scButterfly-B	MDS	AMI	RNA to ATAC	4	0.550086
	1050	scButterfly-B	MDS	ARI	ATAC to RNA	0	0.259051
	1051	scButterfly-B	MDS	ARI	ATAC to RNA	1	0.266468
	1052	scButterfly-B	MDS	ARI	ATAC to RNA	2	0.246056
	1053	scButterfly-B	MDS	ARI	ATAC to RNA	3	0.258629
	1054	scButterfly-B	MDS	ARI	ATAC to RNA	4	0.228512
	1055	scButterfly-B	MDS	ARI	RNA to ATAC	0	0.274338
	1056	scButterfly-B	MDS	ARI	RNA to ATAC	1	0.267104
	1057	scButterfly-B	MDS	ARI	RNA to ATAC	2	0.253286
	1058	scButterfly-B	MDS	ARI	RNA to ATAC	3	0.264311
	1059	scButterfly-B	MDS	ARI	RNA to ATAC	4	0.272256
	1060	scButterfly-B	MDS	HOM	ATAC to RNA	0	0.607689
	1061	scButterfly-B	MDS	HOM	ATAC to RNA	1	0.603484
	1062	scButterfly-B	MDS	HOM	ATAC to RNA	2	0.581528
	1063	scButterfly-B	MDS	HOM	ATAC to RNA	3	0.597678
	1064	scButterfly-B	MDS	HOM	ATAC to RNA	4	0.593547
	1065	scButterfly-B	MDS	HOM	RNA to ATAC	0	0.641706
	1066	scButterfly-B	MDS	HOM	RNA to ATAC	1	0.63232
	1067	scButterfly-B	MDS	HOM	RNA to ATAC	2	0.631733
	1068	scButterfly-B	MDS	HOM	RNA to ATAC	3	0.647942
	1069	scButterfly-B	MDS	HOM	RNA to ATAC	4	0.633196
	1070	scButterfly-B	MDS	NMI	ATAC to RNA	0	0.537168
	1071	scButterfly-B	MDS	NMI	ATAC to RNA	1	0.534458
	1072	scButterfly-B	MDS	NMI	ATAC to RNA	2	0.521133
	1073	scButterfly-B	MDS	NMI	ATAC to RNA	3	0.528496
	1074	scButterfly-B	MDS	NMI	ATAC to RNA	4	0.529831
	1075	scButterfly-B	MDS	NMI	RNA to ATAC	0	0.565682
	1076	scButterfly-B	MDS	NMI	RNA to ATAC	1	0.568451
	1077	scButterfly-B	MDS	NMI	RNA to ATAC	2	0.556891
	1078	scButterfly-B	MDS	NMI	RNA to ATAC	3	0.572508
	1079	scButterfly-B	MDS	NMI	RNA to ATAC	4	0.557077
	1080	scButterfly-B	PBMC	AMI	ATAC to RNA	0	0.720873
	1081	scButterfly-B	PBMC	AMI	ATAC to RNA	1	0.741766
	1082	scButterfly-B	PBMC	AMI	ATAC to RNA	2	0.753431
	1083	scButterfly-B	PBMC	AMI	ATAC to RNA	3	0.729809
	1084	scButterfly-B	PBMC	AMI	ATAC to RNA	4	0.739498
	1085	scButterfly-B	PBMC	AMI	RNA to ATAC	0	0.743442
	1086	scButterfly-B	PBMC	AMI	RNA to ATAC	1	0.724236
	1087	scButterfly-B	PBMC	AMI	RNA to ATAC	2	0.7436
	1088	scButterfly-B	PBMC	AMI	RNA to ATAC	3	0.712089
	1089	scButterfly-B	PBMC	AMI	RNA to ATAC	4	0.736492
	1090	scButterfly-B	PBMC	ARI	ATAC to RNA	0	0.392985
	1091	scButterfly-B	PBMC	ARI	ATAC to RNA	1	0.44148
	1092	scButterfly-B	PBMC	ARI	ATAC to RNA	2	0.478541
	1093	scButterfly-B	PBMC	ARI	ATAC to RNA	3	0.429561
	1094	scButterfly-B	PBMC	ARI	ATAC to RNA	4	0.449905
	1095	scButterfly-B	PBMC	ARI	RNA to ATAC	0	0.411747
	1096	scButterfly-B	PBMC	ARI	RNA to ATAC	1	0.401503
	1097	scButterfly-B	PBMC	ARI	RNA to ATAC	2	0.433198
	1098	scButterfly-B	PBMC	ARI	RNA to ATAC	3	0.358839
	1099	scButterfly-B	PBMC	ARI	RNA to ATAC	4	0.405287
	1100	scButterfly-B	PBMC	HOM	ATAC to RNA	0	0.843138
	1101	scButterfly-B	PBMC	HOM	ATAC to RNA	1	0.855074
	1102	scButterfly-B	PBMC	HOM	ATAC to RNA	2	0.84902
	1103	scButterfly-B	PBMC	HOM	ATAC to RNA	3	0.833081
	1104	scButterfly-B	PBMC	HOM	ATAC to RNA	4	0.854607
	1105	scButterfly-B	PBMC	HOM	RNA to ATAC	0	0.858896
	1106	scButterfly-B	PBMC	HOM	RNA to ATAC	1	0.848769
	1107	scButterfly-B	PBMC	HOM	RNA to ATAC	2	0.854939
	1108	scButterfly-B	PBMC	HOM	RNA to ATAC	3	0.857703
	1109	scButterfly-B	PBMC	HOM	RNA to ATAC	4	0.868351
	1110	scButterfly-B	PBMC	NMI	ATAC to RNA	0	0.732193
	1111	scButterfly-B	PBMC	NMI	ATAC to RNA	1	0.752132
	1112	scButterfly-B	PBMC	NMI	ATAC to RNA	2	0.762263
	1113	scButterfly-B	PBMC	NMI	ATAC to RNA	3	0.739654
	1114	scButterfly-B	PBMC	NMI	ATAC to RNA	4	0.7496
	1115	scButterfly-B	PBMC	NMI	RNA to ATAC	0	0.753112
	1116	scButterfly-B	PBMC	NMI	RNA to ATAC	1	0.735637
	1117	scButterfly-B	PBMC	NMI	RNA to ATAC	2	0.753534
	1118	scButterfly-B	PBMC	NMI	RNA to ATAC	3	0.725044
	1119	scButterfly-B	PBMC	NMI	RNA to ATAC	4	0.747422
	1120	scButterfly-C	BMMC	AMI	ATAC to RNA	0	0.693795
	1121	scButterfly-C	BMMC	AMI	ATAC to RNA	1	0.689974
	1122	scButterfly-C	BMMC	AMI	ATAC to RNA	2	0.687456
	1123	scButterfly-C	BMMC	AMI	ATAC to RNA	3	0.684556
	1124	scButterfly-C	BMMC	AMI	ATAC to RNA	4	0.684364
	1125	scButterfly-C	BMMC	AMI	RNA to ATAC	0	0.709543
	1126	scButterfly-C	BMMC	AMI	RNA to ATAC	1	0.702889
	1127	scButterfly-C	BMMC	AMI	RNA to ATAC	2	0.705696
	1128	scButterfly-C	BMMC	AMI	RNA to ATAC	3	0.706698
	1129	scButterfly-C	BMMC	AMI	RNA to ATAC	4	0.706758
	1130	scButterfly-C	BMMC	ARI	ATAC to RNA	0	0.403018
	1131	scButterfly-C	BMMC	ARI	ATAC to RNA	1	0.381641
	1132	scButterfly-C	BMMC	ARI	ATAC to RNA	2	0.382189
	1133	scButterfly-C	BMMC	ARI	ATAC to RNA	3	0.384785
	1134	scButterfly-C	BMMC	ARI	ATAC to RNA	4	0.373862
	1135	scButterfly-C	BMMC	ARI	RNA to ATAC	0	0.386191
	1136	scButterfly-C	BMMC	ARI	RNA to ATAC	1	0.362299
	1137	scButterfly-C	BMMC	ARI	RNA to ATAC	2	0.383546
	1138	scButterfly-C	BMMC	ARI	RNA to ATAC	3	0.386442
	1139	scButterfly-C	BMMC	ARI	RNA to ATAC	4	0.371241
	1140	scButterfly-C	BMMC	HOM	ATAC to RNA	0	0.787096
	1141	scButterfly-C	BMMC	HOM	ATAC to RNA	1	0.786554
	1142	scButterfly-C	BMMC	HOM	ATAC to RNA	2	0.783514
	1143	scButterfly-C	BMMC	HOM	ATAC to RNA	3	0.782034
	1144	scButterfly-C	BMMC	HOM	ATAC to RNA	4	0.788756
	1145	scButterfly-C	BMMC	HOM	RNA to ATAC	0	0.818564
	1146	scButterfly-C	BMMC	HOM	RNA to ATAC	1	0.818948
	1147	scButterfly-C	BMMC	HOM	RNA to ATAC	2	0.801144
	1148	scButterfly-C	BMMC	HOM	RNA to ATAC	3	0.797463
	1149	scButterfly-C	BMMC	HOM	RNA to ATAC	4	0.812689
	1150	scButterfly-C	BMMC	NMI	ATAC to RNA	0	0.696339
	1151	scButterfly-C	BMMC	NMI	ATAC to RNA	1	0.692545
	1152	scButterfly-C	BMMC	NMI	ATAC to RNA	2	0.690115
	1153	scButterfly-C	BMMC	NMI	ATAC to RNA	3	0.68733
	1154	scButterfly-C	BMMC	NMI	ATAC to RNA	4	0.687281
	1155	scButterfly-C	BMMC	NMI	RNA to ATAC	0	0.712141
	1156	scButterfly-C	BMMC	NMI	RNA to ATAC	1	0.705689
	1157	scButterfly-C	BMMC	NMI	RNA to ATAC	2	0.70813
	1158	scButterfly-C	BMMC	NMI	RNA to ATAC	3	0.708989
	1159	scButterfly-C	BMMC	NMI	RNA to ATAC	4	0.709234
	1160	scButterfly-C	MB	AMI	ATAC to RNA	0	0.296867
	1161	scButterfly-C	MB	AMI	ATAC to RNA	1	0.283053
	1162	scButterfly-C	MB	AMI	ATAC to RNA	2	0.261654
	1163	scButterfly-C	MB	AMI	ATAC to RNA	3	0.263106
	1164	scButterfly-C	MB	AMI	ATAC to RNA	4	0.270135
	1165	scButterfly-C	MB	AMI	RNA to ATAC	0	0.645353
	1166	scButterfly-C	MB	AMI	RNA to ATAC	1	0.621822
	1167	scButterfly-C	MB	AMI	RNA to ATAC	2	0.57986
	1168	scButterfly-C	MB	AMI	RNA to ATAC	3	0.627147
	1169	scButterfly-C	MB	AMI	RNA to ATAC	4	0.616572
	1170	scButterfly-C	MB	ARI	ATAC to RNA	0	0.145095
	1171	scButterfly-C	MB	ARI	ATAC to RNA	1	0.163607
	1172	scButterfly-C	MB	ARI	ATAC to RNA	2	0.138748
	1173	scButterfly-C	MB	ARI	ATAC to RNA	3	0.156566
	1174	scButterfly-C	MB	ARI	ATAC to RNA	4	0.132704
	1175	scButterfly-C	MB	ARI	RNA to ATAC	0	0.429252
	1176	scButterfly-C	MB	ARI	RNA to ATAC	1	0.418172
	1177	scButterfly-C	MB	ARI	RNA to ATAC	2	0.388055
	1178	scButterfly-C	MB	ARI	RNA to ATAC	3	0.426059
	1179	scButterfly-C	MB	ARI	RNA to ATAC	4	0.401443
	1180	scButterfly-C	MB	HOM	ATAC to RNA	0	0.332325
	1181	scButterfly-C	MB	HOM	ATAC to RNA	1	0.310292
	1182	scButterfly-C	MB	HOM	ATAC to RNA	2	0.291454
	1183	scButterfly-C	MB	HOM	ATAC to RNA	3	0.294383
	1184	scButterfly-C	MB	HOM	ATAC to RNA	4	0.290372
	1185	scButterfly-C	MB	HOM	RNA to ATAC	0	0.678015
	1186	scButterfly-C	MB	HOM	RNA to ATAC	1	0.650234
	1187	scButterfly-C	MB	HOM	RNA to ATAC	2	0.612192
	1188	scButterfly-C	MB	HOM	RNA to ATAC	3	0.647825
	1189	scButterfly-C	MB	HOM	RNA to ATAC	4	0.659429
	1190	scButterfly-C	MB	NMI	ATAC to RNA	0	0.346409
	1191	scButterfly-C	MB	NMI	ATAC to RNA	1	0.329631
	1192	scButterfly-C	MB	NMI	ATAC to RNA	2	0.309833
	1193	scButterfly-C	MB	NMI	ATAC to RNA	3	0.311369
	1194	scButterfly-C	MB	NMI	ATAC to RNA	4	0.314025
	1195	scButterfly-C	MB	NMI	RNA to ATAC	0	0.677372
	1196	scButterfly-C	MB	NMI	RNA to ATAC	1	0.655273
	1197	scButterfly-C	MB	NMI	RNA to ATAC	2	0.61754
	1198	scButterfly-C	MB	NMI	RNA to ATAC	3	0.658442
	1199	scButterfly-C	MB	NMI	RNA to ATAC	4	0.652507
	1200	scButterfly-C	CL	AMI	ATAC to RNA	0	0.914018
	1201	scButterfly-C	CL	AMI	ATAC to RNA	1	0.91718
	1202	scButterfly-C	CL	AMI	ATAC to RNA	2	0.852943
	1203	scButterfly-C	CL	AMI	ATAC to RNA	3	0.814559
	1204	scButterfly-C	CL	AMI	ATAC to RNA	4	0.86679
	1205	scButterfly-C	CL	AMI	RNA to ATAC	0	0.931402
	1206	scButterfly-C	CL	AMI	RNA to ATAC	1	0.918848
	1207	scButterfly-C	CL	AMI	RNA to ATAC	2	0.855486
	1208	scButterfly-C	CL	AMI	RNA to ATAC	3	0.905429
	1209	scButterfly-C	CL	AMI	RNA to ATAC	4	0.857159
	1210	scButterfly-C	CL	ARI	ATAC to RNA	0	0.857503
	1211	scButterfly-C	CL	ARI	ATAC to RNA	1	0.794434
	1212	scButterfly-C	CL	ARI	ATAC to RNA	2	0.66785
	1213	scButterfly-C	CL	ARI	ATAC to RNA	3	0.625932
	1214	scButterfly-C	CL	ARI	ATAC to RNA	4	0.727134
	1215	scButterfly-C	CL	ARI	RNA to ATAC	0	0.856325
	1216	scButterfly-C	CL	ARI	RNA to ATAC	1	0.801313
	1217	scButterfly-C	CL	ARI	RNA to ATAC	2	0.677968
	1218	scButterfly-C	CL	ARI	RNA to ATAC	3	0.800751
	1219	scButterfly-C	CL	ARI	RNA to ATAC	4	0.767999
	1220	scButterfly-C	CL	HOM	ATAC to RNA	0	0.97556
	1221	scButterfly-C	CL	HOM	ATAC to RNA	1	1
	1222	scButterfly-C	CL	HOM	ATAC to RNA	2	1
	1223	scButterfly-C	CL	HOM	ATAC to RNA	3	0.975888
	1224	scButterfly-C	CL	HOM	ATAC to RNA	4	1
	1225	scButterfly-C	CL	HOM	RNA to ATAC	0	1
	1226	scButterfly-C	CL	HOM	RNA to ATAC	1	1
	1227	scButterfly-C	CL	HOM	RNA to ATAC	2	1
	1228	scButterfly-C	CL	HOM	RNA to ATAC	3	1
	1229	scButterfly-C	CL	HOM	RNA to ATAC	4	0.973576
	1230	scButterfly-C	CL	NMI	ATAC to RNA	0	0.91952
	1231	scButterfly-C	CL	NMI	ATAC to RNA	1	0.922451
	1232	scButterfly-C	CL	NMI	ATAC to RNA	2	0.864076
	1233	scButterfly-C	CL	NMI	ATAC to RNA	3	0.828914
	1234	scButterfly-C	CL	NMI	ATAC to RNA	4	0.876806
	1235	scButterfly-C	CL	NMI	RNA to ATAC	0	0.935745
	1236	scButterfly-C	CL	NMI	RNA to ATAC	1	0.924026
	1237	scButterfly-C	CL	NMI	RNA to ATAC	2	0.866456
	1238	scButterfly-C	CL	NMI	RNA to ATAC	3	0.911935
	1239	scButterfly-C	CL	NMI	RNA to ATAC	4	0.868078
	1240	scButterfly-C	MCC	AMI	ATAC to RNA	0	0.475811
	1241	scButterfly-C	MCC	AMI	ATAC to RNA	1	0.450491
	1242	scButterfly-C	MCC	AMI	ATAC to RNA	2	0.47215
	1243	scButterfly-C	MCC	AMI	ATAC to RNA	3	0.488548
	1244	scButterfly-C	MCC	AMI	ATAC to RNA	4	0.455819
	1245	scButterfly-C	MCC	AMI	RNA to ATAC	0	0.516601
	1246	scButterfly-C	MCC	AMI	RNA to ATAC	1	0.511505
	1247	scButterfly-C	MCC	AMI	RNA to ATAC	2	0.535513
	1248	scButterfly-C	MCC	AMI	RNA to ATAC	3	0.531123
	1249	scButterfly-C	MCC	AMI	RNA to ATAC	4	0.536549
	1250	scButterfly-C	MCC	ARI	ATAC to RNA	0	0.259221
	1251	scButterfly-C	MCC	ARI	ATAC to RNA	1	0.223297
	1252	scButterfly-C	MCC	ARI	ATAC to RNA	2	0.279003
	1253	scButterfly-C	MCC	ARI	ATAC to RNA	3	0.270579
	1254	scButterfly-C	MCC	ARI	ATAC to RNA	4	0.270744
	1255	scButterfly-C	MCC	ARI	RNA to ATAC	0	0.282422
	1256	scButterfly-C	MCC	ARI	RNA to ATAC	1	0.251081
	1257	scButterfly-C	MCC	ARI	RNA to ATAC	2	0.319359
	1258	scButterfly-C	MCC	ARI	RNA to ATAC	3	0.283678
	1259	scButterfly-C	MCC	ARI	RNA to ATAC	4	0.299457
	1260	scButterfly-C	MCC	HOM	ATAC to RNA	0	0.540426
	1261	scButterfly-C	MCC	HOM	ATAC to RNA	1	0.514619
	1262	scButterfly-C	MCC	HOM	ATAC to RNA	2	0.536933
	1263	scButterfly-C	MCC	HOM	ATAC to RNA	3	0.554613
	1264	scButterfly-C	MCC	HOM	ATAC to RNA	4	0.505875
	1265	scButterfly-C	MCC	HOM	RNA to ATAC	0	0.583588
	1266	scButterfly-C	MCC	HOM	RNA to ATAC	1	0.587062
	1267	scButterfly-C	MCC	HOM	RNA to ATAC	2	0.606476
	1268	scButterfly-C	MCC	HOM	RNA to ATAC	3	0.604122
	1269	scButterfly-C	MCC	HOM	RNA to ATAC	4	0.59923
	1270	scButterfly-C	MCC	NMI	ATAC to RNA	0	0.497513
	1271	scButterfly-C	MCC	NMI	ATAC to RNA	1	0.47338
	1272	scButterfly-C	MCC	NMI	ATAC to RNA	2	0.494337
	1273	scButterfly-C	MCC	NMI	ATAC to RNA	3	0.509902
	1274	scButterfly-C	MCC	NMI	ATAC to RNA	4	0.476156
	1275	scButterfly-C	MCC	NMI	RNA to ATAC	0	0.536724
	1276	scButterfly-C	MCC	NMI	RNA to ATAC	1	0.533581
	1277	scButterfly-C	MCC	NMI	RNA to ATAC	2	0.555613
	1278	scButterfly-C	MCC	NMI	RNA to ATAC	3	0.550689
	1279	scButterfly-C	MCC	NMI	RNA to ATAC	4	0.554872
	1280	scButterfly-C	MK	AMI	ATAC to RNA	0	0.131882
	1281	scButterfly-C	MK	AMI	ATAC to RNA	1	0.130873
	1282	scButterfly-C	MK	AMI	ATAC to RNA	2	0.135051
	1283	scButterfly-C	MK	AMI	ATAC to RNA	3	0.136904
	1284	scButterfly-C	MK	AMI	ATAC to RNA	4	0.130808
	1285	scButterfly-C	MK	AMI	RNA to ATAC	0	0.403166
	1286	scButterfly-C	MK	AMI	RNA to ATAC	1	0.393954
	1287	scButterfly-C	MK	AMI	RNA to ATAC	2	0.389139
	1288	scButterfly-C	MK	AMI	RNA to ATAC	3	0.401137
	1289	scButterfly-C	MK	AMI	RNA to ATAC	4	0.385129
	1290	scButterfly-C	MK	ARI	ATAC to RNA	0	0.042277
	1291	scButterfly-C	MK	ARI	ATAC to RNA	1	0.0481297
	1292	scButterfly-C	MK	ARI	ATAC to RNA	2	0.0477143
	1293	scButterfly-C	MK	ARI	ATAC to RNA	3	0.0438309
	1294	scButterfly-C	MK	ARI	ATAC to RNA	4	0.0470039
	1295	scButterfly-C	MK	ARI	RNA to ATAC	0	0.188085
	1296	scButterfly-C	MK	ARI	RNA to ATAC	1	0.169596
	1297	scButterfly-C	MK	ARI	RNA to ATAC	2	0.168023
	1298	scButterfly-C	MK	ARI	RNA to ATAC	3	0.186148
	1299	scButterfly-C	MK	ARI	RNA to ATAC	4	0.182758
	1300	scButterfly-C	MK	HOM	ATAC to RNA	0	0.181004
	1301	scButterfly-C	MK	HOM	ATAC to RNA	1	0.178712
	1302	scButterfly-C	MK	HOM	ATAC to RNA	2	0.178113
	1303	scButterfly-C	MK	HOM	ATAC to RNA	3	0.189952
	1304	scButterfly-C	MK	HOM	ATAC to RNA	4	0.176023
	1305	scButterfly-C	MK	HOM	RNA to ATAC	0	0.486609
	1306	scButterfly-C	MK	HOM	RNA to ATAC	1	0.489426
	1307	scButterfly-C	MK	HOM	RNA to ATAC	2	0.477794
	1308	scButterfly-C	MK	HOM	RNA to ATAC	3	0.488302
	1309	scButterfly-C	MK	HOM	RNA to ATAC	4	0.482162
	1310	scButterfly-C	MK	NMI	ATAC to RNA	0	0.154909
	1311	scButterfly-C	MK	NMI	ATAC to RNA	1	0.153748
	1312	scButterfly-C	MK	NMI	ATAC to RNA	2	0.15606
	1313	scButterfly-C	MK	NMI	ATAC to RNA	3	0.160353
	1314	scButterfly-C	MK	NMI	ATAC to RNA	4	0.151924
	1315	scButterfly-C	MK	NMI	RNA to ATAC	0	0.419017
	1316	scButterfly-C	MK	NMI	RNA to ATAC	1	0.411084
	1317	scButterfly-C	MK	NMI	RNA to ATAC	2	0.405818
	1318	scButterfly-C	MK	NMI	RNA to ATAC	3	0.416865
	1319	scButterfly-C	MK	NMI	RNA to ATAC	4	0.402472
	1320	scButterfly-C	MDS	AMI	ATAC to RNA	0	0.571218
	1321	scButterfly-C	MDS	AMI	ATAC to RNA	1	0.543483
	1322	scButterfly-C	MDS	AMI	ATAC to RNA	2	0.557573
	1323	scButterfly-C	MDS	AMI	ATAC to RNA	3	0.551996
	1324	scButterfly-C	MDS	AMI	ATAC to RNA	4	0.547209
	1325	scButterfly-C	MDS	AMI	RNA to ATAC	0	0.645037
	1326	scButterfly-C	MDS	AMI	RNA to ATAC	1	0.61154
	1327	scButterfly-C	MDS	AMI	RNA to ATAC	2	0.633866
	1328	scButterfly-C	MDS	AMI	RNA to ATAC	3	0.630052
	1329	scButterfly-C	MDS	AMI	RNA to ATAC	4	0.647187
	1330	scButterfly-C	MDS	ARI	ATAC to RNA	0	0.299552
	1331	scButterfly-C	MDS	ARI	ATAC to RNA	1	0.280502
	1332	scButterfly-C	MDS	ARI	ATAC to RNA	2	0.299214
	1333	scButterfly-C	MDS	ARI	ATAC to RNA	3	0.252665
	1334	scButterfly-C	MDS	ARI	ATAC to RNA	4	0.270294
	1335	scButterfly-C	MDS	ARI	RNA to ATAC	0	0.361448
	1336	scButterfly-C	MDS	ARI	RNA to ATAC	1	0.308985
	1337	scButterfly-C	MDS	ARI	RNA to ATAC	2	0.34124
	1338	scButterfly-C	MDS	ARI	RNA to ATAC	3	0.328136
	1339	scButterfly-C	MDS	ARI	RNA to ATAC	4	0.373893
	1340	scButterfly-C	MDS	HOM	ATAC to RNA	0	0.647615
	1341	scButterfly-C	MDS	HOM	ATAC to RNA	1	0.620457
	1342	scButterfly-C	MDS	HOM	ATAC to RNA	2	0.632588
	1343	scButterfly-C	MDS	HOM	ATAC to RNA	3	0.640345
	1344	scButterfly-C	MDS	HOM	ATAC to RNA	4	0.629618
	1345	scButterfly-C	MDS	HOM	RNA to ATAC	0	0.728792
	1346	scButterfly-C	MDS	HOM	RNA to ATAC	1	0.694357
	1347	scButterfly-C	MDS	HOM	RNA to ATAC	2	0.715647
	1348	scButterfly-C	MDS	HOM	RNA to ATAC	3	0.72268
	1349	scButterfly-C	MDS	HOM	RNA to ATAC	4	0.723071
	1350	scButterfly-C	MDS	NMI	ATAC to RNA	0	0.57807
	1351	scButterfly-C	MDS	NMI	ATAC to RNA	1	0.550815
	1352	scButterfly-C	MDS	NMI	ATAC to RNA	2	0.564399
	1353	scButterfly-C	MDS	NMI	ATAC to RNA	3	0.559831
	1354	scButterfly-C	MDS	NMI	ATAC to RNA	4	0.554436
	1355	scButterfly-C	MDS	NMI	RNA to ATAC	0	0.650727
	1356	scButterfly-C	MDS	NMI	RNA to ATAC	1	0.617556
	1357	scButterfly-C	MDS	NMI	RNA to ATAC	2	0.639555
	1358	scButterfly-C	MDS	NMI	RNA to ATAC	3	0.636373
	1359	scButterfly-C	MDS	NMI	RNA to ATAC	4	0.652136
	1360	scButterfly-C	PBMC	AMI	ATAC to RNA	0	0.726252
	1361	scButterfly-C	PBMC	AMI	ATAC to RNA	1	0.732453
	1362	scButterfly-C	PBMC	AMI	ATAC to RNA	2	0.719401
	1363	scButterfly-C	PBMC	AMI	ATAC to RNA	3	0.723175
	1364	scButterfly-C	PBMC	AMI	ATAC to RNA	4	0.72298
	1365	scButterfly-C	PBMC	AMI	RNA to ATAC	0	0.738662
	1366	scButterfly-C	PBMC	AMI	RNA to ATAC	1	0.738086
	1367	scButterfly-C	PBMC	AMI	RNA to ATAC	2	0.732301
	1368	scButterfly-C	PBMC	AMI	RNA to ATAC	3	0.724563
	1369	scButterfly-C	PBMC	AMI	RNA to ATAC	4	0.756348
	1370	scButterfly-C	PBMC	ARI	ATAC to RNA	0	0.431056
	1371	scButterfly-C	PBMC	ARI	ATAC to RNA	1	0.422027
	1372	scButterfly-C	PBMC	ARI	ATAC to RNA	2	0.38346
	1373	scButterfly-C	PBMC	ARI	ATAC to RNA	3	0.391259
	1374	scButterfly-C	PBMC	ARI	ATAC to RNA	4	0.397824
	1375	scButterfly-C	PBMC	ARI	RNA to ATAC	0	0.407198
	1376	scButterfly-C	PBMC	ARI	RNA to ATAC	1	0.422653
	1377	scButterfly-C	PBMC	ARI	RNA to ATAC	2	0.393457
	1378	scButterfly-C	PBMC	ARI	RNA to ATAC	3	0.387824
	1379	scButterfly-C	PBMC	ARI	RNA to ATAC	4	0.455976
	1380	scButterfly-C	PBMC	HOM	ATAC to RNA	0	0.823545
	1381	scButterfly-C	PBMC	HOM	ATAC to RNA	1	0.837877
	1382	scButterfly-C	PBMC	HOM	ATAC to RNA	2	0.837021
	1383	scButterfly-C	PBMC	HOM	ATAC to RNA	3	0.841718
	1384	scButterfly-C	PBMC	HOM	ATAC to RNA	4	0.843535
	1385	scButterfly-C	PBMC	HOM	RNA to ATAC	0	0.860965
	1386	scButterfly-C	PBMC	HOM	RNA to ATAC	1	0.842644
	1387	scButterfly-C	PBMC	HOM	RNA to ATAC	2	0.860637
	1388	scButterfly-C	PBMC	HOM	RNA to ATAC	3	0.851766
	1389	scButterfly-C	PBMC	HOM	RNA to ATAC	4	0.864697
	1390	scButterfly-C	PBMC	NMI	ATAC to RNA	0	0.735827
	1391	scButterfly-C	PBMC	NMI	ATAC to RNA	1	0.742741
	1392	scButterfly-C	PBMC	NMI	ATAC to RNA	2	0.730268
	1393	scButterfly-C	PBMC	NMI	ATAC to RNA	3	0.734387
	1394	scButterfly-C	PBMC	NMI	ATAC to RNA	4	0.73371
	1395	scButterfly-C	PBMC	NMI	RNA to ATAC	0	0.748954
	1396	scButterfly-C	PBMC	NMI	RNA to ATAC	1	0.747781
	1397	scButterfly-C	PBMC	NMI	RNA to ATAC	2	0.743454
	1398	scButterfly-C	PBMC	NMI	RNA to ATAC	3	0.736129
	1399	scButterfly-C	PBMC	NMI	RNA to ATAC	4	0.76546
	1400	scButterfly-T	BMMC	AMI	ATAC to RNA	0	0.693795
	1401	scButterfly-T	BMMC	AMI	ATAC to RNA	1	0.688421
	1402	scButterfly-T	BMMC	AMI	ATAC to RNA	2	0.603871
	1403	scButterfly-T	BMMC	AMI	ATAC to RNA	3	0.684556
	1404	scButterfly-T	BMMC	AMI	ATAC to RNA	4	0.685384
	1405	scButterfly-T	BMMC	AMI	RNA to ATAC	0	0.709543
	1406	scButterfly-T	BMMC	AMI	RNA to ATAC	1	0.702478
	1407	scButterfly-T	BMMC	AMI	RNA to ATAC	2	0.711863
	1408	scButterfly-T	BMMC	AMI	RNA to ATAC	3	0.706698
	1409	scButterfly-T	BMMC	AMI	RNA to ATAC	4	0.707011
	1410	scButterfly-T	BMMC	ARI	ATAC to RNA	0	0.403018
	1411	scButterfly-T	BMMC	ARI	ATAC to RNA	1	0.405019
	1412	scButterfly-T	BMMC	ARI	ATAC to RNA	2	0.304708
	1413	scButterfly-T	BMMC	ARI	ATAC to RNA	3	0.384785
	1414	scButterfly-T	BMMC	ARI	ATAC to RNA	4	0.379839
	1415	scButterfly-T	BMMC	ARI	RNA to ATAC	0	0.386191
	1416	scButterfly-T	BMMC	ARI	RNA to ATAC	1	0.367852
	1417	scButterfly-T	BMMC	ARI	RNA to ATAC	2	0.384712
	1418	scButterfly-T	BMMC	ARI	RNA to ATAC	3	0.386442
	1419	scButterfly-T	BMMC	ARI	RNA to ATAC	4	0.389567
	1420	scButterfly-T	BMMC	HOM	ATAC to RNA	0	0.787096
	1421	scButterfly-T	BMMC	HOM	ATAC to RNA	1	0.784039
	1422	scButterfly-T	BMMC	HOM	ATAC to RNA	2	0.689161
	1423	scButterfly-T	BMMC	HOM	ATAC to RNA	3	0.782034
	1424	scButterfly-T	BMMC	HOM	ATAC to RNA	4	0.79012
	1425	scButterfly-T	BMMC	HOM	RNA to ATAC	0	0.818564
	1426	scButterfly-T	BMMC	HOM	RNA to ATAC	1	0.810491
	1427	scButterfly-T	BMMC	HOM	RNA to ATAC	2	0.822147
	1428	scButterfly-T	BMMC	HOM	RNA to ATAC	3	0.797463
	1429	scButterfly-T	BMMC	HOM	RNA to ATAC	4	0.812125
	1430	scButterfly-T	BMMC	NMI	ATAC to RNA	0	0.696339
	1431	scButterfly-T	BMMC	NMI	ATAC to RNA	1	0.691009
	1432	scButterfly-T	BMMC	NMI	ATAC to RNA	2	0.607244
	1433	scButterfly-T	BMMC	NMI	ATAC to RNA	3	0.68733
	1434	scButterfly-T	BMMC	NMI	ATAC to RNA	4	0.68829
	1435	scButterfly-T	BMMC	NMI	RNA to ATAC	0	0.712141
	1436	scButterfly-T	BMMC	NMI	RNA to ATAC	1	0.705071
	1437	scButterfly-T	BMMC	NMI	RNA to ATAC	2	0.714429
	1438	scButterfly-T	BMMC	NMI	RNA to ATAC	3	0.708989
	1439	scButterfly-T	BMMC	NMI	RNA to ATAC	4	0.709488
	1440	scButterfly-T	MB	AMI	ATAC to RNA	0	0.308586
	1441	scButterfly-T	MB	AMI	ATAC to RNA	1	0.279504
	1442	scButterfly-T	MB	AMI	ATAC to RNA	2	0.245785
	1443	scButterfly-T	MB	AMI	ATAC to RNA	3	0.261898
	1444	scButterfly-T	MB	AMI	ATAC to RNA	4	0.277299
	1445	scButterfly-T	MB	AMI	RNA to ATAC	0	0.682641
	1446	scButterfly-T	MB	AMI	RNA to ATAC	1	0.701319
	1447	scButterfly-T	MB	AMI	RNA to ATAC	2	0.712091
	1448	scButterfly-T	MB	AMI	RNA to ATAC	3	0.724832
	1449	scButterfly-T	MB	AMI	RNA to ATAC	4	0.706677
	1450	scButterfly-T	MB	ARI	ATAC to RNA	0	0.182622
	1451	scButterfly-T	MB	ARI	ATAC to RNA	1	0.170981
	1452	scButterfly-T	MB	ARI	ATAC to RNA	2	0.126321
	1453	scButterfly-T	MB	ARI	ATAC to RNA	3	0.156113
	1454	scButterfly-T	MB	ARI	ATAC to RNA	4	0.167636
	1455	scButterfly-T	MB	ARI	RNA to ATAC	0	0.494125
	1456	scButterfly-T	MB	ARI	RNA to ATAC	1	0.524849
	1457	scButterfly-T	MB	ARI	RNA to ATAC	2	0.546047
	1458	scButterfly-T	MB	ARI	RNA to ATAC	3	0.569146
	1459	scButterfly-T	MB	ARI	RNA to ATAC	4	0.531762
	1460	scButterfly-T	MB	HOM	ATAC to RNA	0	0.323972
	1461	scButterfly-T	MB	HOM	ATAC to RNA	1	0.314816
	1462	scButterfly-T	MB	HOM	ATAC to RNA	2	0.277003
	1463	scButterfly-T	MB	HOM	ATAC to RNA	3	0.294035
	1464	scButterfly-T	MB	HOM	ATAC to RNA	4	0.287771
	1465	scButterfly-T	MB	HOM	RNA to ATAC	0	0.714832
	1466	scButterfly-T	MB	HOM	RNA to ATAC	1	0.722637
	1467	scButterfly-T	MB	HOM	RNA to ATAC	2	0.746388
	1468	scButterfly-T	MB	HOM	RNA to ATAC	3	0.753914
	1469	scButterfly-T	MB	HOM	RNA to ATAC	4	0.740198
	1470	scButterfly-T	MB	NMI	ATAC to RNA	0	0.350802
	1471	scButterfly-T	MB	NMI	ATAC to RNA	1	0.330007
	1472	scButterfly-T	MB	NMI	ATAC to RNA	2	0.29495
	1473	scButterfly-T	MB	NMI	ATAC to RNA	3	0.310111
	1474	scButterfly-T	MB	NMI	ATAC to RNA	4	0.317038
	1475	scButterfly-T	MB	NMI	RNA to ATAC	0	0.711176
	1476	scButterfly-T	MB	NMI	RNA to ATAC	1	0.727746
	1477	scButterfly-T	MB	NMI	RNA to ATAC	2	0.740453
	1478	scButterfly-T	MB	NMI	RNA to ATAC	3	0.750469
	1479	scButterfly-T	MB	NMI	RNA to ATAC	4	0.734129
	1480	scButterfly-T	CL	AMI	ATAC to RNA	0	0.885831
	1481	scButterfly-T	CL	AMI	ATAC to RNA	1	0.923561
	1482	scButterfly-T	CL	AMI	ATAC to RNA	2	0.836886
	1483	scButterfly-T	CL	AMI	ATAC to RNA	3	0.879979
	1484	scButterfly-T	CL	AMI	ATAC to RNA	4	0.892204
	1485	scButterfly-T	CL	AMI	RNA to ATAC	0	0.934839
	1486	scButterfly-T	CL	AMI	RNA to ATAC	1	0.918848
	1487	scButterfly-T	CL	AMI	RNA to ATAC	2	1
	1488	scButterfly-T	CL	AMI	RNA to ATAC	3	0.852636
	1489	scButterfly-T	CL	AMI	RNA to ATAC	4	0.878719
	1490	scButterfly-T	CL	ARI	ATAC to RNA	0	0.832408
	1491	scButterfly-T	CL	ARI	ATAC to RNA	1	0.819999
	1492	scButterfly-T	CL	ARI	ATAC to RNA	2	0.676928
	1493	scButterfly-T	CL	ARI	ATAC to RNA	3	0.783121
	1494	scButterfly-T	CL	ARI	ATAC to RNA	4	0.82649
	1495	scButterfly-T	CL	ARI	RNA to ATAC	0	0.867662
	1496	scButterfly-T	CL	ARI	RNA to ATAC	1	0.801313
	1497	scButterfly-T	CL	ARI	RNA to ATAC	2	1
	1498	scButterfly-T	CL	ARI	RNA to ATAC	3	0.69318
	1499	scButterfly-T	CL	ARI	RNA to ATAC	4	0.778222
	1500	scButterfly-T	CL	HOM	ATAC to RNA	0	0.97556
	1501	scButterfly-T	CL	HOM	ATAC to RNA	1	1
	1502	scButterfly-T	CL	HOM	ATAC to RNA	2	0.977565
	1503	scButterfly-T	CL	HOM	ATAC to RNA	3	0.975888
	1504	scButterfly-T	CL	HOM	ATAC to RNA	4	1
	1505	scButterfly-T	CL	HOM	RNA to ATAC	0	1
	1506	scButterfly-T	CL	HOM	RNA to ATAC	1	1
	1507	scButterfly-T	CL	HOM	RNA to ATAC	2	1
	1508	scButterfly-T	CL	HOM	RNA to ATAC	3	1
	1509	scButterfly-T	CL	HOM	RNA to ATAC	4	1
	1510	scButterfly-T	CL	NMI	ATAC to RNA	0	0.894512
	1511	scButterfly-T	CL	NMI	ATAC to RNA	1	0.928474
	1512	scButterfly-T	CL	NMI	ATAC to RNA	2	0.849305
	1513	scButterfly-T	CL	NMI	ATAC to RNA	3	0.888223
	1514	scButterfly-T	CL	NMI	ATAC to RNA	4	0.900516
	1515	scButterfly-T	CL	NMI	RNA to ATAC	0	0.938986
	1516	scButterfly-T	CL	NMI	RNA to ATAC	1	0.924026
	1517	scButterfly-T	CL	NMI	RNA to ATAC	2	1
	1518	scButterfly-T	CL	NMI	RNA to ATAC	3	0.864173
	1519	scButterfly-T	CL	NMI	RNA to ATAC	4	0.887954
	1520	scButterfly-T	MCC	AMI	ATAC to RNA	0	0.477101
	1521	scButterfly-T	MCC	AMI	ATAC to RNA	1	0.471942
	1522	scButterfly-T	MCC	AMI	ATAC to RNA	2	0.47414
	1523	scButterfly-T	MCC	AMI	ATAC to RNA	3	0.475957
	1524	scButterfly-T	MCC	AMI	ATAC to RNA	4	0.458945
	1525	scButterfly-T	MCC	AMI	RNA to ATAC	0	0.539377
	1526	scButterfly-T	MCC	AMI	RNA to ATAC	1	0.534783
	1527	scButterfly-T	MCC	AMI	RNA to ATAC	2	0.559498
	1528	scButterfly-T	MCC	AMI	RNA to ATAC	3	0.555035
	1529	scButterfly-T	MCC	AMI	RNA to ATAC	4	0.559207
	1530	scButterfly-T	MCC	ARI	ATAC to RNA	0	0.282902
	1531	scButterfly-T	MCC	ARI	ATAC to RNA	1	0.266965
	1532	scButterfly-T	MCC	ARI	ATAC to RNA	2	0.28587
	1533	scButterfly-T	MCC	ARI	ATAC to RNA	3	0.272296
	1534	scButterfly-T	MCC	ARI	ATAC to RNA	4	0.2559
	1535	scButterfly-T	MCC	ARI	RNA to ATAC	0	0.263773
	1536	scButterfly-T	MCC	ARI	RNA to ATAC	1	0.269881
	1537	scButterfly-T	MCC	ARI	RNA to ATAC	2	0.331054
	1538	scButterfly-T	MCC	ARI	RNA to ATAC	3	0.314648
	1539	scButterfly-T	MCC	ARI	RNA to ATAC	4	0.313267
	1540	scButterfly-T	MCC	HOM	ATAC to RNA	0	0.536443
	1541	scButterfly-T	MCC	HOM	ATAC to RNA	1	0.525532
	1542	scButterfly-T	MCC	HOM	ATAC to RNA	2	0.53322
	1543	scButterfly-T	MCC	HOM	ATAC to RNA	3	0.539509
	1544	scButterfly-T	MCC	HOM	ATAC to RNA	4	0.521437
	1545	scButterfly-T	MCC	HOM	RNA to ATAC	0	0.622019
	1546	scButterfly-T	MCC	HOM	RNA to ATAC	1	0.609065
	1547	scButterfly-T	MCC	HOM	RNA to ATAC	2	0.637611
	1548	scButterfly-T	MCC	HOM	RNA to ATAC	3	0.616868
	1549	scButterfly-T	MCC	HOM	RNA to ATAC	4	0.625531
	1550	scButterfly-T	MCC	NMI	ATAC to RNA	0	0.497896
	1551	scButterfly-T	MCC	NMI	ATAC to RNA	1	0.492066
	1552	scButterfly-T	MCC	NMI	ATAC to RNA	2	0.495332
	1553	scButterfly-T	MCC	NMI	ATAC to RNA	3	0.496926
	1554	scButterfly-T	MCC	NMI	ATAC to RNA	4	0.481268
	1555	scButterfly-T	MCC	NMI	RNA to ATAC	0	0.560691
	1556	scButterfly-T	MCC	NMI	RNA to ATAC	1	0.554954
	1557	scButterfly-T	MCC	NMI	RNA to ATAC	2	0.579475
	1558	scButterfly-T	MCC	NMI	RNA to ATAC	3	0.572895
	1559	scButterfly-T	MCC	NMI	RNA to ATAC	4	0.577357
	1560	scButterfly-T	MK	AMI	ATAC to RNA	0	0.117899
	1561	scButterfly-T	MK	AMI	ATAC to RNA	1	0.136593
	1562	scButterfly-T	MK	AMI	ATAC to RNA	2	0.134874
	1563	scButterfly-T	MK	AMI	ATAC to RNA	3	0.131474
	1564	scButterfly-T	MK	AMI	ATAC to RNA	4	0.120765
	1565	scButterfly-T	MK	AMI	RNA to ATAC	0	0.418778
	1566	scButterfly-T	MK	AMI	RNA to ATAC	1	0.433968
	1567	scButterfly-T	MK	AMI	RNA to ATAC	2	0.432372
	1568	scButterfly-T	MK	AMI	RNA to ATAC	3	0.441351
	1569	scButterfly-T	MK	AMI	RNA to ATAC	4	0.433008
	1570	scButterfly-T	MK	ARI	ATAC to RNA	0	0.0465988
	1571	scButterfly-T	MK	ARI	ATAC to RNA	1	0.0487718
	1572	scButterfly-T	MK	ARI	ATAC to RNA	2	0.0488149
	1573	scButterfly-T	MK	ARI	ATAC to RNA	3	0.051152
	1574	scButterfly-T	MK	ARI	ATAC to RNA	4	0.0428919
	1575	scButterfly-T	MK	ARI	RNA to ATAC	0	0.179853
	1576	scButterfly-T	MK	ARI	RNA to ATAC	1	0.215219
	1577	scButterfly-T	MK	ARI	RNA to ATAC	2	0.206564
	1578	scButterfly-T	MK	ARI	RNA to ATAC	3	0.220415
	1579	scButterfly-T	MK	ARI	RNA to ATAC	4	0.205437
	1580	scButterfly-T	MK	HOM	ATAC to RNA	0	0.160468
	1581	scButterfly-T	MK	HOM	ATAC to RNA	1	0.184296
	1582	scButterfly-T	MK	HOM	ATAC to RNA	2	0.179276
	1583	scButterfly-T	MK	HOM	ATAC to RNA	3	0.175148
	1584	scButterfly-T	MK	HOM	ATAC to RNA	4	0.165983
	1585	scButterfly-T	MK	HOM	RNA to ATAC	0	0.524379
	1586	scButterfly-T	MK	HOM	RNA to ATAC	1	0.529531
	1587	scButterfly-T	MK	HOM	RNA to ATAC	2	0.523722
	1588	scButterfly-T	MK	HOM	RNA to ATAC	3	0.533094
	1589	scButterfly-T	MK	HOM	RNA to ATAC	4	0.524647
	1590	scButterfly-T	MK	NMI	ATAC to RNA	0	0.140334
	1591	scButterfly-T	MK	NMI	ATAC to RNA	1	0.158393
	1592	scButterfly-T	MK	NMI	ATAC to RNA	2	0.155784
	1593	scButterfly-T	MK	NMI	ATAC to RNA	3	0.152587
	1594	scButterfly-T	MK	NMI	ATAC to RNA	4	0.142089
	1595	scButterfly-T	MK	NMI	RNA to ATAC	0	0.436556
	1596	scButterfly-T	MK	NMI	RNA to ATAC	1	0.450064
	1597	scButterfly-T	MK	NMI	RNA to ATAC	2	0.447901
	1598	scButterfly-T	MK	NMI	RNA to ATAC	3	0.456022
	1599	scButterfly-T	MK	NMI	RNA to ATAC	4	0.447876
	1600	scButterfly-T	MDS	AMI	ATAC to RNA	0	0.571218
	1601	scButterfly-T	MDS	AMI	ATAC to RNA	1	0.543483
	1602	scButterfly-T	MDS	AMI	ATAC to RNA	2	0.557573
	1603	scButterfly-T	MDS	AMI	ATAC to RNA	3	0.551996
	1604	scButterfly-T	MDS	AMI	ATAC to RNA	4	0.547209
	1605	scButterfly-T	MDS	AMI	RNA to ATAC	0	0.645037
	1606	scButterfly-T	MDS	AMI	RNA to ATAC	1	0.61154
	1607	scButterfly-T	MDS	AMI	RNA to ATAC	2	0.633866
	1608	scButterfly-T	MDS	AMI	RNA to ATAC	3	0.630052
	1609	scButterfly-T	MDS	AMI	RNA to ATAC	4	0.647187
	1610	scButterfly-T	MDS	ARI	ATAC to RNA	0	0.299552
	1611	scButterfly-T	MDS	ARI	ATAC to RNA	1	0.280502
	1612	scButterfly-T	MDS	ARI	ATAC to RNA	2	0.299214
	1613	scButterfly-T	MDS	ARI	ATAC to RNA	3	0.252665
	1614	scButterfly-T	MDS	ARI	ATAC to RNA	4	0.270294
	1615	scButterfly-T	MDS	ARI	RNA to ATAC	0	0.361448
	1616	scButterfly-T	MDS	ARI	RNA to ATAC	1	0.308985
	1617	scButterfly-T	MDS	ARI	RNA to ATAC	2	0.34124
	1618	scButterfly-T	MDS	ARI	RNA to ATAC	3	0.328136
	1619	scButterfly-T	MDS	ARI	RNA to ATAC	4	0.373893
	1620	scButterfly-T	MDS	HOM	ATAC to RNA	0	0.647615
	1621	scButterfly-T	MDS	HOM	ATAC to RNA	1	0.620457
	1622	scButterfly-T	MDS	HOM	ATAC to RNA	2	0.632588
	1623	scButterfly-T	MDS	HOM	ATAC to RNA	3	0.640345
	1624	scButterfly-T	MDS	HOM	ATAC to RNA	4	0.629618
	1625	scButterfly-T	MDS	HOM	RNA to ATAC	0	0.728792
	1626	scButterfly-T	MDS	HOM	RNA to ATAC	1	0.694357
	1627	scButterfly-T	MDS	HOM	RNA to ATAC	2	0.715647
	1628	scButterfly-T	MDS	HOM	RNA to ATAC	3	0.72268
	1629	scButterfly-T	MDS	HOM	RNA to ATAC	4	0.723071
	1630	scButterfly-T	MDS	NMI	ATAC to RNA	0	0.57807
	1631	scButterfly-T	MDS	NMI	ATAC to RNA	1	0.550815
	1632	scButterfly-T	MDS	NMI	ATAC to RNA	2	0.564399
	1633	scButterfly-T	MDS	NMI	ATAC to RNA	3	0.559831
	1634	scButterfly-T	MDS	NMI	ATAC to RNA	4	0.554436
	1635	scButterfly-T	MDS	NMI	RNA to ATAC	0	0.650727
	1636	scButterfly-T	MDS	NMI	RNA to ATAC	1	0.617556
	1637	scButterfly-T	MDS	NMI	RNA to ATAC	2	0.639555
	1638	scButterfly-T	MDS	NMI	RNA to ATAC	3	0.636373
	1639	scButterfly-T	MDS	NMI	RNA to ATAC	4	0.652136
	1640	scButterfly-T	PBMC	AMI	ATAC to RNA	0	0.714647
	1641	scButterfly-T	PBMC	AMI	ATAC to RNA	1	0.745814
	1642	scButterfly-T	PBMC	AMI	ATAC to RNA	2	0.732651
	1643	scButterfly-T	PBMC	AMI	ATAC to RNA	3	0.712169
	1644	scButterfly-T	PBMC	AMI	ATAC to RNA	4	0.735704
	1645	scButterfly-T	PBMC	AMI	RNA to ATAC	0	0.73135
	1646	scButterfly-T	PBMC	AMI	RNA to ATAC	1	0.735791
	1647	scButterfly-T	PBMC	AMI	RNA to ATAC	2	0.735944
	1648	scButterfly-T	PBMC	AMI	RNA to ATAC	3	0.729566
	1649	scButterfly-T	PBMC	AMI	RNA to ATAC	4	0.758788
	1650	scButterfly-T	PBMC	ARI	ATAC to RNA	0	0.395992
	1651	scButterfly-T	PBMC	ARI	ATAC to RNA	1	0.45724
	1652	scButterfly-T	PBMC	ARI	ATAC to RNA	2	0.412481
	1653	scButterfly-T	PBMC	ARI	ATAC to RNA	3	0.373753
	1654	scButterfly-T	PBMC	ARI	ATAC to RNA	4	0.410423
	1655	scButterfly-T	PBMC	ARI	RNA to ATAC	0	0.381146
	1656	scButterfly-T	PBMC	ARI	RNA to ATAC	1	0.396249
	1657	scButterfly-T	PBMC	ARI	RNA to ATAC	2	0.409924
	1658	scButterfly-T	PBMC	ARI	RNA to ATAC	3	0.393175
	1659	scButterfly-T	PBMC	ARI	RNA to ATAC	4	0.433025
	1660	scButterfly-T	PBMC	HOM	ATAC to RNA	0	0.838415
	1661	scButterfly-T	PBMC	HOM	ATAC to RNA	1	0.844642
	1662	scButterfly-T	PBMC	HOM	ATAC to RNA	2	0.850653
	1663	scButterfly-T	PBMC	HOM	ATAC to RNA	3	0.838357
	1664	scButterfly-T	PBMC	HOM	ATAC to RNA	4	0.862357
	1665	scButterfly-T	PBMC	HOM	RNA to ATAC	0	0.862701
	1666	scButterfly-T	PBMC	HOM	RNA to ATAC	1	0.857389
	1667	scButterfly-T	PBMC	HOM	RNA to ATAC	2	0.861895
	1668	scButterfly-T	PBMC	HOM	RNA to ATAC	3	0.856743
	1669	scButterfly-T	PBMC	HOM	RNA to ATAC	4	0.880733
	1670	scButterfly-T	PBMC	NMI	ATAC to RNA	0	0.726241
	1671	scButterfly-T	PBMC	NMI	ATAC to RNA	1	0.755224
	1672	scButterfly-T	PBMC	NMI	ATAC to RNA	2	0.743381
	1673	scButterfly-T	PBMC	NMI	ATAC to RNA	3	0.723897
	1674	scButterfly-T	PBMC	NMI	ATAC to RNA	4	0.746297
	1675	scButterfly-T	PBMC	NMI	RNA to ATAC	0	0.742289
	1676	scButterfly-T	PBMC	NMI	RNA to ATAC	1	0.746676
	1677	scButterfly-T	PBMC	NMI	RNA to ATAC	2	0.74694
	1678	scButterfly-T	PBMC	NMI	RNA to ATAC	3	0.740915
	1679	scButterfly-T	PBMC	NMI	RNA to ATAC	4	0.768473

## Sheet: S4
Script in Github
We provide scripts to reproduce the results.
URL:https://github.com/BioX-NKU/scButterfly_source
scButterfly_source/experiment/RNA_ATAC/cross_validation_by_cell

## Sheet: S5
Script in Github		Method	Evaluation	Direction	Down sampling rate	Fold	Value
We provide scripts to reproduce the results.	0	scButterfly-B	ARI	ATAC to RNA	0.2	1	0.056495
URL:https://github.com/BioX-NKU/scButterfly_source	1	scButterfly-B	ARI	ATAC to RNA	0.4	1	0.0977296
scButterfly_source/experiment/RNA_ATAC/down_sampling/cells	2	scButterfly-B	ARI	ATAC to RNA	0.6	1	0.124925
	3	scButterfly-B	ARI	ATAC to RNA	0.8	1	0.192333
	4	scButterfly-B	ARI	ATAC to RNA	1	1	0.230494
	5	scButterfly-B	HOM	ATAC to RNA	0.2	1	0.183542
	6	scButterfly-B	HOM	ATAC to RNA	0.4	1	0.315222
	7	scButterfly-B	HOM	ATAC to RNA	0.6	1	0.36369
	8	scButterfly-B	HOM	ATAC to RNA	0.8	1	0.477579
	9	scButterfly-B	HOM	ATAC to RNA	1	1	0.49809
	10	scButterfly-B	NMI	ATAC to RNA	0.2	1	0.166896
	11	scButterfly-B	NMI	ATAC to RNA	0.4	1	0.28516
	12	scButterfly-B	NMI	ATAC to RNA	0.6	1	0.327752
	13	scButterfly-B	NMI	ATAC to RNA	0.8	1	0.429992
	14	scButterfly-B	NMI	ATAC to RNA	1	1	0.458363
	15	scButterfly-B	ARI	RNA to ATAC	0.2	1	0.0967556
	16	scButterfly-B	ARI	RNA to ATAC	0.4	1	0.145807
	17	scButterfly-B	ARI	RNA to ATAC	0.6	1	0.111643
	18	scButterfly-B	ARI	RNA to ATAC	0.8	1	0.22782
	19	scButterfly-B	ARI	RNA to ATAC	1	1	0.256242
	20	scButterfly-B	HOM	RNA to ATAC	0.2	1	0.352361
	21	scButterfly-B	HOM	RNA to ATAC	0.4	1	0.431262
	22	scButterfly-B	HOM	RNA to ATAC	0.6	1	0.47038
	23	scButterfly-B	HOM	RNA to ATAC	0.8	1	0.568468
	24	scButterfly-B	HOM	RNA to ATAC	1	1	0.565979
	25	scButterfly-B	NMI	RNA to ATAC	0.2	1	0.310101
	26	scButterfly-B	NMI	RNA to ATAC	0.4	1	0.391025
	27	scButterfly-B	NMI	RNA to ATAC	0.6	1	0.394768
	28	scButterfly-B	NMI	RNA to ATAC	0.8	1	0.507025
	29	scButterfly-B	NMI	RNA to ATAC	1	1	0.511932
	30	scButterfly-B	ARI	ATAC to RNA	0.2	2	0.0209312
	31	scButterfly-B	ARI	ATAC to RNA	0.4	2	0.0939741
	32	scButterfly-B	ARI	ATAC to RNA	0.6	2	0.151511
	33	scButterfly-B	ARI	ATAC to RNA	0.8	2	0.211761
	34	scButterfly-B	ARI	ATAC to RNA	1	2	0.204846
	35	scButterfly-B	HOM	ATAC to RNA	0.2	2	0.137408
	36	scButterfly-B	HOM	ATAC to RNA	0.4	2	0.318754
	37	scButterfly-B	HOM	ATAC to RNA	0.6	2	0.390156
	38	scButterfly-B	HOM	ATAC to RNA	0.8	2	0.487414
	39	scButterfly-B	HOM	ATAC to RNA	1	2	0.479728
	40	scButterfly-B	NMI	ATAC to RNA	0.2	2	0.124264
	41	scButterfly-B	NMI	ATAC to RNA	0.4	2	0.290246
	42	scButterfly-B	NMI	ATAC to RNA	0.6	2	0.355448
	43	scButterfly-B	NMI	ATAC to RNA	0.8	2	0.446545
	44	scButterfly-B	NMI	ATAC to RNA	1	2	0.438824
	45	scButterfly-B	ARI	RNA to ATAC	0.2	2	0.0572066
	46	scButterfly-B	ARI	RNA to ATAC	0.4	2	0.130798
	47	scButterfly-B	ARI	RNA to ATAC	0.6	2	0.164861
	48	scButterfly-B	ARI	RNA to ATAC	0.8	2	0.2567
	49	scButterfly-B	ARI	RNA to ATAC	1	2	0.227076
	50	scButterfly-B	HOM	RNA to ATAC	0.2	2	0.265138
	51	scButterfly-B	HOM	RNA to ATAC	0.4	2	0.426338
	52	scButterfly-B	HOM	RNA to ATAC	0.6	2	0.466708
	53	scButterfly-B	HOM	RNA to ATAC	0.8	2	0.601199
	54	scButterfly-B	HOM	RNA to ATAC	1	2	0.554993
	55	scButterfly-B	NMI	RNA to ATAC	0.2	2	0.23222
	56	scButterfly-B	NMI	RNA to ATAC	0.4	2	0.383479
	57	scButterfly-B	NMI	RNA to ATAC	0.6	2	0.413122
	58	scButterfly-B	NMI	RNA to ATAC	0.8	2	0.539027
	59	scButterfly-B	NMI	RNA to ATAC	1	2	0.500404
	60	scButterfly-B	ARI	ATAC to RNA	0.2	3	0.0237071
	61	scButterfly-B	ARI	ATAC to RNA	0.4	3	0.104038
	62	scButterfly-B	ARI	ATAC to RNA	0.6	3	0.12584
	63	scButterfly-B	ARI	ATAC to RNA	0.8	3	0.20955
	64	scButterfly-B	ARI	ATAC to RNA	1	3	0.22755
	65	scButterfly-B	HOM	ATAC to RNA	0.2	3	0.140964
	66	scButterfly-B	HOM	ATAC to RNA	0.4	3	0.33715
	67	scButterfly-B	HOM	ATAC to RNA	0.6	3	0.397609
	68	scButterfly-B	HOM	ATAC to RNA	0.8	3	0.486422
	69	scButterfly-B	HOM	ATAC to RNA	1	3	0.493846
	70	scButterfly-B	NMI	ATAC to RNA	0.2	3	0.12483
	71	scButterfly-B	NMI	ATAC to RNA	0.4	3	0.302427
	72	scButterfly-B	NMI	ATAC to RNA	0.6	3	0.35039
	73	scButterfly-B	NMI	ATAC to RNA	0.8	3	0.445185
	74	scButterfly-B	NMI	ATAC to RNA	1	3	0.446671
	75	scButterfly-B	ARI	RNA to ATAC	0.2	3	0.0492517
	76	scButterfly-B	ARI	RNA to ATAC	0.4	3	0.143257
	77	scButterfly-B	ARI	RNA to ATAC	0.6	3	0.14583
	78	scButterfly-B	ARI	RNA to ATAC	0.8	3	0.227887
	79	scButterfly-B	ARI	RNA to ATAC	1	3	0.266169
	80	scButterfly-B	HOM	RNA to ATAC	0.2	3	0.21338
	81	scButterfly-B	HOM	RNA to ATAC	0.4	3	0.446739
	82	scButterfly-B	HOM	RNA to ATAC	0.6	3	0.438822
	83	scButterfly-B	HOM	RNA to ATAC	0.8	3	0.558692
	84	scButterfly-B	HOM	RNA to ATAC	1	3	0.58519
	85	scButterfly-B	NMI	RNA to ATAC	0.2	3	0.194677
	86	scButterfly-B	NMI	RNA to ATAC	0.4	3	0.37655
	87	scButterfly-B	NMI	RNA to ATAC	0.6	3	0.386991
	88	scButterfly-B	NMI	RNA to ATAC	0.8	3	0.49909
	89	scButterfly-B	NMI	RNA to ATAC	1	3	0.522702
	90	scButterfly-B	ARI	ATAC to RNA	0.2	4	0.0211206
	91	scButterfly-B	ARI	ATAC to RNA	0.4	4	0.116764
	92	scButterfly-B	ARI	ATAC to RNA	0.6	4	0.153462
	93	scButterfly-B	ARI	ATAC to RNA	0.8	4	0.207439
	94	scButterfly-B	ARI	ATAC to RNA	1	4	0.19674
	95	scButterfly-B	HOM	ATAC to RNA	0.2	4	0.134538
	96	scButterfly-B	HOM	ATAC to RNA	0.4	4	0.341468
	97	scButterfly-B	HOM	ATAC to RNA	0.6	4	0.399556
	98	scButterfly-B	HOM	ATAC to RNA	0.8	4	0.485913
	99	scButterfly-B	HOM	ATAC to RNA	1	4	0.463238
	100	scButterfly-B	NMI	ATAC to RNA	0.2	4	0.120115
	101	scButterfly-B	NMI	ATAC to RNA	0.4	4	0.306037
	102	scButterfly-B	NMI	ATAC to RNA	0.6	4	0.365414
	103	scButterfly-B	NMI	ATAC to RNA	0.8	4	0.438278
	104	scButterfly-B	NMI	ATAC to RNA	1	4	0.417511
	105	scButterfly-B	ARI	RNA to ATAC	0.2	4	0.0627733
	106	scButterfly-B	ARI	RNA to ATAC	0.4	4	0.153438
	107	scButterfly-B	ARI	RNA to ATAC	0.6	4	0.178402
	108	scButterfly-B	ARI	RNA to ATAC	0.8	4	0.227422
	109	scButterfly-B	ARI	RNA to ATAC	1	4	0.234253
	110	scButterfly-B	HOM	RNA to ATAC	0.2	4	0.269218
	111	scButterfly-B	HOM	RNA to ATAC	0.4	4	0.45418
	112	scButterfly-B	HOM	RNA to ATAC	0.6	4	0.51934
	113	scButterfly-B	HOM	RNA to ATAC	0.8	4	0.563716
	114	scButterfly-B	HOM	RNA to ATAC	1	4	0.578145
	115	scButterfly-B	NMI	RNA to ATAC	0.2	4	0.2387
	116	scButterfly-B	NMI	RNA to ATAC	0.4	4	0.409228
	117	scButterfly-B	NMI	RNA to ATAC	0.6	4	0.46009
	118	scButterfly-B	NMI	RNA to ATAC	0.8	4	0.500182
	119	scButterfly-B	NMI	RNA to ATAC	1	4	0.512753
	120	scButterfly-B	ARI	ATAC to RNA	0.2	5	0.0247111
	121	scButterfly-B	ARI	ATAC to RNA	0.4	5	0.0865957
	122	scButterfly-B	ARI	ATAC to RNA	0.6	5	0.164103
	123	scButterfly-B	ARI	ATAC to RNA	0.8	5	0.226273
	124	scButterfly-B	ARI	ATAC to RNA	1	5	0.238605
	125	scButterfly-B	HOM	ATAC to RNA	0.2	5	0.152496
	126	scButterfly-B	HOM	ATAC to RNA	0.4	5	0.315492
	127	scButterfly-B	HOM	ATAC to RNA	0.6	5	0.421762
	128	scButterfly-B	HOM	ATAC to RNA	0.8	5	0.483263
	129	scButterfly-B	HOM	ATAC to RNA	1	5	0.501804
	130	scButterfly-B	NMI	ATAC to RNA	0.2	5	0.133774
	131	scButterfly-B	NMI	ATAC to RNA	0.4	5	0.28158
	132	scButterfly-B	NMI	ATAC to RNA	0.6	5	0.378992
	133	scButterfly-B	NMI	ATAC to RNA	0.8	5	0.438957
	134	scButterfly-B	NMI	ATAC to RNA	1	5	0.462817
	135	scButterfly-B	ARI	RNA to ATAC	0.2	5	0.0668916
	136	scButterfly-B	ARI	RNA to ATAC	0.4	5	0.120941
	137	scButterfly-B	ARI	RNA to ATAC	0.6	5	0.204242
	138	scButterfly-B	ARI	RNA to ATAC	0.8	5	0.260832
	139	scButterfly-B	ARI	RNA to ATAC	1	5	0.260667
	140	scButterfly-B	HOM	RNA to ATAC	0.2	5	0.27773
	141	scButterfly-B	HOM	RNA to ATAC	0.4	5	0.437508
	142	scButterfly-B	HOM	RNA to ATAC	0.6	5	0.546934
	143	scButterfly-B	HOM	RNA to ATAC	0.8	5	0.582855
	144	scButterfly-B	HOM	RNA to ATAC	1	5	0.575158
	145	scButterfly-B	NMI	RNA to ATAC	0.2	5	0.248807
	146	scButterfly-B	NMI	RNA to ATAC	0.4	5	0.368199
	147	scButterfly-B	NMI	RNA to ATAC	0.6	5	0.483186
	148	scButterfly-B	NMI	RNA to ATAC	0.8	5	0.522795
	149	scButterfly-B	NMI	RNA to ATAC	1	5	0.522095
	150	scButterfly-C	ARI	ATAC to RNA	0.2	1	0.100458
	151	scButterfly-C	ARI	ATAC to RNA	0.4	1	0.185661
	152	scButterfly-C	ARI	ATAC to RNA	0.6	1	0.230216
	153	scButterfly-C	ARI	ATAC to RNA	0.8	1	0.268458
	154	scButterfly-C	ARI	ATAC to RNA	1	1	0.24761
	155	scButterfly-C	HOM	ATAC to RNA	0.2	1	0.293635
	156	scButterfly-C	HOM	ATAC to RNA	0.4	1	0.400632
	157	scButterfly-C	HOM	ATAC to RNA	0.6	1	0.499318
	158	scButterfly-C	HOM	ATAC to RNA	0.8	1	0.509183
	159	scButterfly-C	HOM	ATAC to RNA	1	1	0.532382
	160	scButterfly-C	NMI	ATAC to RNA	0.2	1	0.269568
	161	scButterfly-C	NMI	ATAC to RNA	0.4	1	0.371555
	162	scButterfly-C	NMI	ATAC to RNA	0.6	1	0.454651
	163	scButterfly-C	NMI	ATAC to RNA	0.8	1	0.468944
	164	scButterfly-C	NMI	ATAC to RNA	1	1	0.493323
	165	scButterfly-C	ARI	RNA to ATAC	0.2	1	0.183616
	166	scButterfly-C	ARI	RNA to ATAC	0.4	1	0.235601
	167	scButterfly-C	ARI	RNA to ATAC	0.6	1	0.232977
	168	scButterfly-C	ARI	RNA to ATAC	0.8	1	0.273282
	169	scButterfly-C	ARI	RNA to ATAC	1	1	0.277901
	170	scButterfly-C	HOM	RNA to ATAC	0.2	1	0.51289
	171	scButterfly-C	HOM	RNA to ATAC	0.4	1	0.561281
	172	scButterfly-C	HOM	RNA to ATAC	0.6	1	0.573103
	173	scButterfly-C	HOM	RNA to ATAC	0.8	1	0.577549
	174	scButterfly-C	HOM	RNA to ATAC	1	1	0.609547
	175	scButterfly-C	NMI	RNA to ATAC	0.2	1	0.465358
	176	scButterfly-C	NMI	RNA to ATAC	0.4	1	0.505724
	177	scButterfly-C	NMI	RNA to ATAC	0.6	1	0.513214
	178	scButterfly-C	NMI	RNA to ATAC	0.8	1	0.528818
	179	scButterfly-C	NMI	RNA to ATAC	1	1	0.557707
	180	scButterfly-C	ARI	ATAC to RNA	0.2	2	0.113574
	181	scButterfly-C	ARI	ATAC to RNA	0.4	2	0.156012
	182	scButterfly-C	ARI	ATAC to RNA	0.6	2	0.232951
	183	scButterfly-C	ARI	ATAC to RNA	0.8	2	0.286906
	184	scButterfly-C	ARI	ATAC to RNA	1	2	0.22788
	185	scButterfly-C	HOM	ATAC to RNA	0.2	2	0.285394
	186	scButterfly-C	HOM	ATAC to RNA	0.4	2	0.390421
	187	scButterfly-C	HOM	ATAC to RNA	0.6	2	0.468067
	188	scButterfly-C	HOM	ATAC to RNA	0.8	2	0.494852
	189	scButterfly-C	HOM	ATAC to RNA	1	2	0.513913
	190	scButterfly-C	NMI	ATAC to RNA	0.2	2	0.274059
	191	scButterfly-C	NMI	ATAC to RNA	0.4	2	0.363394
	192	scButterfly-C	NMI	ATAC to RNA	0.6	2	0.440598
	193	scButterfly-C	NMI	ATAC to RNA	0.8	2	0.479912
	194	scButterfly-C	NMI	ATAC to RNA	1	2	0.475026
	195	scButterfly-C	ARI	RNA to ATAC	0.2	2	0.175938
	196	scButterfly-C	ARI	RNA to ATAC	0.4	2	0.241629
	197	scButterfly-C	ARI	RNA to ATAC	0.6	2	0.268216
	198	scButterfly-C	ARI	RNA to ATAC	0.8	2	0.295595
	199	scButterfly-C	ARI	RNA to ATAC	1	2	0.268162
	200	scButterfly-C	HOM	RNA to ATAC	0.2	2	0.487761
	201	scButterfly-C	HOM	RNA to ATAC	0.4	2	0.551253
	202	scButterfly-C	HOM	RNA to ATAC	0.6	2	0.57378
	203	scButterfly-C	HOM	RNA to ATAC	0.8	2	0.606997
	204	scButterfly-C	HOM	RNA to ATAC	1	2	0.589333
	205	scButterfly-C	NMI	RNA to ATAC	0.2	2	0.441807
	206	scButterfly-C	NMI	RNA to ATAC	0.4	2	0.504609
	207	scButterfly-C	NMI	RNA to ATAC	0.6	2	0.522149
	208	scButterfly-C	NMI	RNA to ATAC	0.8	2	0.559627
	209	scButterfly-C	NMI	RNA to ATAC	1	2	0.54047
	210	scButterfly-C	ARI	ATAC to RNA	0.2	3	0.0753602
	211	scButterfly-C	ARI	ATAC to RNA	0.4	3	0.145994
	212	scButterfly-C	ARI	ATAC to RNA	0.6	3	0.208857
	213	scButterfly-C	ARI	ATAC to RNA	0.8	3	0.238207
	214	scButterfly-C	ARI	ATAC to RNA	1	3	0.238473
	215	scButterfly-C	HOM	ATAC to RNA	0.2	3	0.247916
	216	scButterfly-C	HOM	ATAC to RNA	0.4	3	0.392356
	217	scButterfly-C	HOM	ATAC to RNA	0.6	3	0.476324
	218	scButterfly-C	HOM	ATAC to RNA	0.8	3	0.54662
	219	scButterfly-C	HOM	ATAC to RNA	1	3	0.505667
	220	scButterfly-C	NMI	ATAC to RNA	0.2	3	0.229646
	221	scButterfly-C	NMI	ATAC to RNA	0.4	3	0.359583
	222	scButterfly-C	NMI	ATAC to RNA	0.6	3	0.430484
	223	scButterfly-C	NMI	ATAC to RNA	0.8	3	0.488129
	224	scButterfly-C	NMI	ATAC to RNA	1	3	0.463126
	225	scButterfly-C	ARI	RNA to ATAC	0.2	3	0.152371
	226	scButterfly-C	ARI	RNA to ATAC	0.4	3	0.227924
	227	scButterfly-C	ARI	RNA to ATAC	0.6	3	0.278931
	228	scButterfly-C	ARI	RNA to ATAC	0.8	3	0.289719
	229	scButterfly-C	ARI	RNA to ATAC	1	3	0.280946
	230	scButterfly-C	HOM	RNA to ATAC	0.2	3	0.454724
	231	scButterfly-C	HOM	RNA to ATAC	0.4	3	0.565432
	232	scButterfly-C	HOM	RNA to ATAC	0.6	3	0.573807
	233	scButterfly-C	HOM	RNA to ATAC	0.8	3	0.596084
	234	scButterfly-C	HOM	RNA to ATAC	1	3	0.593772
	235	scButterfly-C	NMI	RNA to ATAC	0.2	3	0.400451
	236	scButterfly-C	NMI	RNA to ATAC	0.4	3	0.503668
	237	scButterfly-C	NMI	RNA to ATAC	0.6	3	0.522251
	238	scButterfly-C	NMI	RNA to ATAC	0.8	3	0.545115
	239	scButterfly-C	NMI	RNA to ATAC	1	3	0.544987
	240	scButterfly-C	ARI	ATAC to RNA	0.2	4	0.0938853
	241	scButterfly-C	ARI	ATAC to RNA	0.4	4	0.168477
	242	scButterfly-C	ARI	ATAC to RNA	0.6	4	0.212934
	243	scButterfly-C	ARI	ATAC to RNA	0.8	4	0.254967
	244	scButterfly-C	ARI	ATAC to RNA	1	4	0.263046
	245	scButterfly-C	HOM	ATAC to RNA	0.2	4	0.304567
	246	scButterfly-C	HOM	ATAC to RNA	0.4	4	0.388427
	247	scButterfly-C	HOM	ATAC to RNA	0.6	4	0.478168
	248	scButterfly-C	HOM	ATAC to RNA	0.8	4	0.525493
	249	scButterfly-C	HOM	ATAC to RNA	1	4	0.519277
	250	scButterfly-C	NMI	ATAC to RNA	0.2	4	0.275278
	251	scButterfly-C	NMI	ATAC to RNA	0.4	4	0.366059
	252	scButterfly-C	NMI	ATAC to RNA	0.6	4	0.44052
	253	scButterfly-C	NMI	ATAC to RNA	0.8	4	0.483353
	254	scButterfly-C	NMI	ATAC to RNA	1	4	0.482001
	255	scButterfly-C	ARI	RNA to ATAC	0.2	4	0.152014
	256	scButterfly-C	ARI	RNA to ATAC	0.4	4	0.241092
	257	scButterfly-C	ARI	RNA to ATAC	0.6	4	0.243624
	258	scButterfly-C	ARI	RNA to ATAC	0.8	4	0.292656
	259	scButterfly-C	ARI	RNA to ATAC	1	4	0.362833
	260	scButterfly-C	HOM	RNA to ATAC	0.2	4	0.439071
	261	scButterfly-C	HOM	RNA to ATAC	0.4	4	0.571293
	262	scButterfly-C	HOM	RNA to ATAC	0.6	4	0.57319
	263	scButterfly-C	HOM	RNA to ATAC	0.8	4	0.610196
	264	scButterfly-C	HOM	RNA to ATAC	1	4	0.60766
	265	scButterfly-C	NMI	RNA to ATAC	0.2	4	0.3888
	266	scButterfly-C	NMI	RNA to ATAC	0.4	4	0.51036
	267	scButterfly-C	NMI	RNA to ATAC	0.6	4	0.514172
	268	scButterfly-C	NMI	RNA to ATAC	0.8	4	0.554194
	269	scButterfly-C	NMI	RNA to ATAC	1	4	0.571557
	270	scButterfly-C	ARI	ATAC to RNA	0.2	5	0.07989
	271	scButterfly-C	ARI	ATAC to RNA	0.4	5	0.134317
	272	scButterfly-C	ARI	ATAC to RNA	0.6	5	0.186635
	273	scButterfly-C	ARI	ATAC to RNA	0.8	5	0.319537
	274	scButterfly-C	ARI	ATAC to RNA	1	5	0.228455
	275	scButterfly-C	HOM	ATAC to RNA	0.2	5	0.281703
	276	scButterfly-C	HOM	ATAC to RNA	0.4	5	0.369429
	277	scButterfly-C	HOM	ATAC to RNA	0.6	5	0.471599
	278	scButterfly-C	HOM	ATAC to RNA	0.8	5	0.505626
	279	scButterfly-C	HOM	ATAC to RNA	1	5	0.514657
	280	scButterfly-C	NMI	ATAC to RNA	0.2	5	0.257028
	281	scButterfly-C	NMI	ATAC to RNA	0.4	5	0.34201
	282	scButterfly-C	NMI	ATAC to RNA	0.6	5	0.422124
	283	scButterfly-C	NMI	ATAC to RNA	0.8	5	0.478067
	284	scButterfly-C	NMI	ATAC to RNA	1	5	0.476081
	285	scButterfly-C	ARI	RNA to ATAC	0.2	5	0.18898
	286	scButterfly-C	ARI	RNA to ATAC	0.4	5	0.219096
	287	scButterfly-C	ARI	RNA to ATAC	0.6	5	0.261366
	288	scButterfly-C	ARI	RNA to ATAC	0.8	5	0.262597
	289	scButterfly-C	ARI	RNA to ATAC	1	5	0.285645
	290	scButterfly-C	HOM	RNA to ATAC	0.2	5	0.493769
	291	scButterfly-C	HOM	RNA to ATAC	0.4	5	0.534334
	292	scButterfly-C	HOM	RNA to ATAC	0.6	5	0.572613
	293	scButterfly-C	HOM	RNA to ATAC	0.8	5	0.575141
	294	scButterfly-C	HOM	RNA to ATAC	1	5	0.608385
	295	scButterfly-C	NMI	RNA to ATAC	0.2	5	0.449299
	296	scButterfly-C	NMI	RNA to ATAC	0.4	5	0.484602
	297	scButterfly-C	NMI	RNA to ATAC	0.6	5	0.517634
	298	scButterfly-C	NMI	RNA to ATAC	0.8	5	0.525271
	299	scButterfly-C	NMI	RNA to ATAC	1	5	0.554403
	300	scButterfly-T	ARI	ATAC to RNA	0.2	1	0.116126
	301	scButterfly-T	ARI	ATAC to RNA	0.4	1	0.17014
	302	scButterfly-T	ARI	ATAC to RNA	0.6	1	0.238195
	303	scButterfly-T	ARI	ATAC to RNA	0.8	1	0.258261
	304	scButterfly-T	ARI	ATAC to RNA	1	1	0.261944
	305	scButterfly-T	HOM	ATAC to RNA	0.2	1	0.326997
	306	scButterfly-T	HOM	ATAC to RNA	0.4	1	0.39262
	307	scButterfly-T	HOM	ATAC to RNA	0.6	1	0.482063
	308	scButterfly-T	HOM	ATAC to RNA	0.8	1	0.515426
	309	scButterfly-T	HOM	ATAC to RNA	1	1	0.523348
	310	scButterfly-T	NMI	ATAC to RNA	0.2	1	0.301676
	311	scButterfly-T	NMI	ATAC to RNA	0.4	1	0.368874
	312	scButterfly-T	NMI	ATAC to RNA	0.6	1	0.442652
	313	scButterfly-T	NMI	ATAC to RNA	0.8	1	0.480636
	314	scButterfly-T	NMI	ATAC to RNA	1	1	0.483275
	315	scButterfly-T	ARI	RNA to ATAC	0.2	1	0.223689
	316	scButterfly-T	ARI	RNA to ATAC	0.4	1	0.234432
	317	scButterfly-T	ARI	RNA to ATAC	0.6	1	0.261211
	318	scButterfly-T	ARI	RNA to ATAC	0.8	1	0.269157
	319	scButterfly-T	ARI	RNA to ATAC	1	1	0.268198
	320	scButterfly-T	HOM	RNA to ATAC	0.2	1	0.583524
	321	scButterfly-T	HOM	RNA to ATAC	0.4	1	0.60517
	322	scButterfly-T	HOM	RNA to ATAC	0.6	1	0.610758
	323	scButterfly-T	HOM	RNA to ATAC	0.8	1	0.621516
	324	scButterfly-T	HOM	RNA to ATAC	1	1	0.618653
	325	scButterfly-T	NMI	RNA to ATAC	0.2	1	0.516498
	326	scButterfly-T	NMI	RNA to ATAC	0.4	1	0.537491
	327	scButterfly-T	NMI	RNA to ATAC	0.6	1	0.550797
	328	scButterfly-T	NMI	RNA to ATAC	0.8	1	0.553066
	329	scButterfly-T	NMI	RNA to ATAC	1	1	0.562541
	330	scButterfly-T	ARI	ATAC to RNA	0.2	2	0.147823
	331	scButterfly-T	ARI	ATAC to RNA	0.4	2	0.163642
	332	scButterfly-T	ARI	ATAC to RNA	0.6	2	0.244117
	333	scButterfly-T	ARI	ATAC to RNA	0.8	2	0.237872
	334	scButterfly-T	ARI	ATAC to RNA	1	2	0.281707
	335	scButterfly-T	HOM	ATAC to RNA	0.2	2	0.319058
	336	scButterfly-T	HOM	ATAC to RNA	0.4	2	0.387417
	337	scButterfly-T	HOM	ATAC to RNA	0.6	2	0.492089
	338	scButterfly-T	HOM	ATAC to RNA	0.8	2	0.503984
	339	scButterfly-T	HOM	ATAC to RNA	1	2	0.541853
	340	scButterfly-T	NMI	ATAC to RNA	0.2	2	0.298505
	341	scButterfly-T	NMI	ATAC to RNA	0.4	2	0.363856
	342	scButterfly-T	NMI	ATAC to RNA	0.6	2	0.45597
	343	scButterfly-T	NMI	ATAC to RNA	0.8	2	0.473587
	344	scButterfly-T	NMI	ATAC to RNA	1	2	0.508003
	345	scButterfly-T	ARI	RNA to ATAC	0.2	2	0.241955
	346	scButterfly-T	ARI	RNA to ATAC	0.4	2	0.269927
	347	scButterfly-T	ARI	RNA to ATAC	0.6	2	0.26681
	348	scButterfly-T	ARI	RNA to ATAC	0.8	2	0.272774
	349	scButterfly-T	ARI	RNA to ATAC	1	2	0.309348
	350	scButterfly-T	HOM	RNA to ATAC	0.2	2	0.585562
	351	scButterfly-T	HOM	RNA to ATAC	0.4	2	0.574497
	352	scButterfly-T	HOM	RNA to ATAC	0.6	2	0.604595
	353	scButterfly-T	HOM	RNA to ATAC	0.8	2	0.615587
	354	scButterfly-T	HOM	RNA to ATAC	1	2	0.676433
	355	scButterfly-T	NMI	RNA to ATAC	0.2	2	0.530752
	356	scButterfly-T	NMI	RNA to ATAC	0.4	2	0.526448
	357	scButterfly-T	NMI	RNA to ATAC	0.6	2	0.550519
	358	scButterfly-T	NMI	RNA to ATAC	0.8	2	0.558855
	359	scButterfly-T	NMI	RNA to ATAC	1	2	0.608501
	360	scButterfly-T	ARI	ATAC to RNA	0.2	3	0.127792
	361	scButterfly-T	ARI	ATAC to RNA	0.4	3	0.201889
	362	scButterfly-T	ARI	ATAC to RNA	0.6	3	0.226951
	363	scButterfly-T	ARI	ATAC to RNA	0.8	3	0.288651
	364	scButterfly-T	ARI	ATAC to RNA	1	3	0.319819
	365	scButterfly-T	HOM	ATAC to RNA	0.2	3	0.307523
	366	scButterfly-T	HOM	ATAC to RNA	0.4	3	0.431041
	367	scButterfly-T	HOM	ATAC to RNA	0.6	3	0.47053
	368	scButterfly-T	HOM	ATAC to RNA	0.8	3	0.548143
	369	scButterfly-T	HOM	ATAC to RNA	1	3	0.580756
	370	scButterfly-T	NMI	ATAC to RNA	0.2	3	0.285814
	371	scButterfly-T	NMI	ATAC to RNA	0.4	3	0.399278
	372	scButterfly-T	NMI	ATAC to RNA	0.6	3	0.43253
	373	scButterfly-T	NMI	ATAC to RNA	0.8	3	0.510632
	374	scButterfly-T	NMI	ATAC to RNA	1	3	0.539804
	375	scButterfly-T	ARI	RNA to ATAC	0.2	3	0.253619
	376	scButterfly-T	ARI	RNA to ATAC	0.4	3	0.293646
	377	scButterfly-T	ARI	RNA to ATAC	0.6	3	0.260322
	378	scButterfly-T	ARI	RNA to ATAC	0.8	3	0.295549
	379	scButterfly-T	ARI	RNA to ATAC	1	3	0.32395
	380	scButterfly-T	HOM	RNA to ATAC	0.2	3	0.571685
	381	scButterfly-T	HOM	RNA to ATAC	0.4	3	0.607303
	382	scButterfly-T	HOM	RNA to ATAC	0.6	3	0.593534
	383	scButterfly-T	HOM	RNA to ATAC	0.8	3	0.653109
	384	scButterfly-T	HOM	RNA to ATAC	1	3	0.632296
	385	scButterfly-T	NMI	RNA to ATAC	0.2	3	0.510842
	386	scButterfly-T	NMI	RNA to ATAC	0.4	3	0.54511
	387	scButterfly-T	NMI	RNA to ATAC	0.6	3	0.5344
	388	scButterfly-T	NMI	RNA to ATAC	0.8	3	0.580406
	389	scButterfly-T	NMI	RNA to ATAC	1	3	0.5756
	390	scButterfly-T	ARI	ATAC to RNA	0.2	4	0.0985722
	391	scButterfly-T	ARI	ATAC to RNA	0.4	4	0.206838
	392	scButterfly-T	ARI	ATAC to RNA	0.6	4	0.26256
	393	scButterfly-T	ARI	ATAC to RNA	0.8	4	0.303644
	394	scButterfly-T	ARI	ATAC to RNA	1	4	0.264008
	395	scButterfly-T	HOM	ATAC to RNA	0.2	4	0.284425
	396	scButterfly-T	HOM	ATAC to RNA	0.4	4	0.436293
	397	scButterfly-T	HOM	ATAC to RNA	0.6	4	0.486237
	398	scButterfly-T	HOM	ATAC to RNA	0.8	4	0.552441
	399	scButterfly-T	HOM	ATAC to RNA	1	4	0.533488
	400	scButterfly-T	NMI	ATAC to RNA	0.2	4	0.262543
	401	scButterfly-T	NMI	ATAC to RNA	0.4	4	0.40654
	402	scButterfly-T	NMI	ATAC to RNA	0.6	4	0.456866
	403	scButterfly-T	NMI	ATAC to RNA	0.8	4	0.511233
	404	scButterfly-T	NMI	ATAC to RNA	1	4	0.492741
	405	scButterfly-T	ARI	RNA to ATAC	0.2	4	0.223221
	406	scButterfly-T	ARI	RNA to ATAC	0.4	4	0.273137
	407	scButterfly-T	ARI	RNA to ATAC	0.6	4	0.310851
	408	scButterfly-T	ARI	RNA to ATAC	0.8	4	0.258297
	409	scButterfly-T	ARI	RNA to ATAC	1	4	0.328515
	410	scButterfly-T	HOM	RNA to ATAC	0.2	4	0.561401
	411	scButterfly-T	HOM	RNA to ATAC	0.4	4	0.607682
	412	scButterfly-T	HOM	RNA to ATAC	0.6	4	0.613767
	413	scButterfly-T	HOM	RNA to ATAC	0.8	4	0.621987
	414	scButterfly-T	HOM	RNA to ATAC	1	4	0.638758
	415	scButterfly-T	NMI	RNA to ATAC	0.2	4	0.500511
	416	scButterfly-T	NMI	RNA to ATAC	0.4	4	0.547896
	417	scButterfly-T	NMI	RNA to ATAC	0.6	4	0.566555
	418	scButterfly-T	NMI	RNA to ATAC	0.8	4	0.556152
	419	scButterfly-T	NMI	RNA to ATAC	1	4	0.590894
	420	scButterfly-T	ARI	ATAC to RNA	0.2	5	0.111979
	421	scButterfly-T	ARI	ATAC to RNA	0.4	5	0.176704
	422	scButterfly-T	ARI	ATAC to RNA	0.6	5	0.228795
	423	scButterfly-T	ARI	ATAC to RNA	0.8	5	0.298515
	424	scButterfly-T	ARI	ATAC to RNA	1	5	0.250983
	425	scButterfly-T	HOM	ATAC to RNA	0.2	5	0.308614
	426	scButterfly-T	HOM	ATAC to RNA	0.4	5	0.411839
	427	scButterfly-T	HOM	ATAC to RNA	0.6	5	0.461214
	428	scButterfly-T	HOM	ATAC to RNA	0.8	5	0.531657
	429	scButterfly-T	HOM	ATAC to RNA	1	5	0.526524
	430	scButterfly-T	NMI	ATAC to RNA	0.2	5	0.284524
	431	scButterfly-T	NMI	ATAC to RNA	0.4	5	0.379342
	432	scButterfly-T	NMI	ATAC to RNA	0.6	5	0.430801
	433	scButterfly-T	NMI	ATAC to RNA	0.8	5	0.499954
	434	scButterfly-T	NMI	ATAC to RNA	1	5	0.478446
	435	scButterfly-T	ARI	RNA to ATAC	0.2	5	0.21841
	436	scButterfly-T	ARI	RNA to ATAC	0.4	5	0.280376
	437	scButterfly-T	ARI	RNA to ATAC	0.6	5	0.256057
	438	scButterfly-T	ARI	RNA to ATAC	0.8	5	0.269481
	439	scButterfly-T	ARI	RNA to ATAC	1	5	0.296662
	440	scButterfly-T	HOM	RNA to ATAC	0.2	5	0.55304
	441	scButterfly-T	HOM	RNA to ATAC	0.4	5	0.587221
	442	scButterfly-T	HOM	RNA to ATAC	0.6	5	0.606264
	443	scButterfly-T	HOM	RNA to ATAC	0.8	5	0.615482
	444	scButterfly-T	HOM	RNA to ATAC	1	5	0.642682
	445	scButterfly-T	NMI	RNA to ATAC	0.2	5	0.492326
	446	scButterfly-T	NMI	RNA to ATAC	0.4	5	0.543199
	447	scButterfly-T	NMI	RNA to ATAC	0.6	5	0.538933
	448	scButterfly-T	NMI	RNA to ATAC	0.8	5	0.556247
	449	scButterfly-T	NMI	RNA to ATAC	1	5	0.578994

## Sheet: S6
Script in Github		Method	Evaluation	Direction	Down sampling rate	Fold	Value
We provide scripts to reproduce the results.	0	BABEL	AMI	ATAC to RNA	0.2	1	0.932421
URL:https://github.com/BioX-NKU/scButterfly_source	1	BABEL	AMI	ATAC to RNA	0.4	1	0.944367
scButterfly_source/experiment/RNA_ATAC/down_sampling/features	2	BABEL	AMI	ATAC to RNA	0.6	1	0.85538
	3	BABEL	AMI	ATAC to RNA	0.8	1	0.904487
	4	BABEL	AMI	ATAC to RNA	1	1	0.817369
	5	BABEL	ARI	ATAC to RNA	0.2	1	0.85974
	6	BABEL	ARI	ATAC to RNA	0.4	1	0.896532
	7	BABEL	ARI	ATAC to RNA	0.6	1	0.713072
	8	BABEL	ARI	ATAC to RNA	0.8	1	0.883464
	9	BABEL	ARI	ATAC to RNA	1	1	0.669118
	10	BABEL	HOM	ATAC to RNA	0.2	1	1
	11	BABEL	HOM	ATAC to RNA	0.4	1	1
	12	BABEL	HOM	ATAC to RNA	0.6	1	0.976463
	13	BABEL	HOM	ATAC to RNA	0.8	1	0.959458
	14	BABEL	HOM	ATAC to RNA	1	1	0.937735
	15	BABEL	NMI	ATAC to RNA	0.2	1	0.936706
	16	BABEL	NMI	ATAC to RNA	0.4	1	0.947953
	17	BABEL	NMI	ATAC to RNA	0.6	1	0.865899
	18	BABEL	NMI	ATAC to RNA	0.8	1	0.910662
	19	BABEL	NMI	ATAC to RNA	1	1	0.830631
	20	BABEL	AMI	RNA to ATAC	0.2	1	0.93174
	21	BABEL	AMI	RNA to ATAC	0.4	1	0.836786
	22	BABEL	AMI	RNA to ATAC	0.6	1	0.886876
	23	BABEL	AMI	RNA to ATAC	0.8	1	0.882148
	24	BABEL	AMI	RNA to ATAC	1	1	0.886876
	25	BABEL	ARI	RNA to ATAC	0.2	1	0.857465
	26	BABEL	ARI	RNA to ATAC	0.4	1	0.698847
	27	BABEL	ARI	RNA to ATAC	0.6	1	0.766881
	28	BABEL	ARI	RNA to ATAC	0.8	1	0.748
	29	BABEL	ARI	RNA to ATAC	1	1	0.766881
	30	BABEL	HOM	RNA to ATAC	0.2	1	1
	31	BABEL	HOM	RNA to ATAC	0.4	1	0.956297
	32	BABEL	HOM	RNA to ATAC	0.6	1	1
	33	BABEL	HOM	RNA to ATAC	0.8	1	1
	34	BABEL	HOM	RNA to ATAC	1	1	1
	35	BABEL	NMI	RNA to ATAC	0.2	1	0.936065
	36	BABEL	NMI	RNA to ATAC	0.4	1	0.848669
	37	BABEL	NMI	RNA to ATAC	0.6	1	0.895211
	38	BABEL	NMI	RNA to ATAC	0.8	1	0.89077
	39	BABEL	NMI	RNA to ATAC	1	1	0.895211
	40	BABEL	AMI	ATAC to RNA	0.2	2	0.784382
	41	BABEL	AMI	ATAC to RNA	0.4	2	0.83329
	42	BABEL	AMI	ATAC to RNA	0.6	2	0.84682
	43	BABEL	AMI	ATAC to RNA	0.8	2	0.789561
	44	BABEL	AMI	ATAC to RNA	1	2	0.818592
	45	BABEL	ARI	ATAC to RNA	0.2	2	0.653044
	46	BABEL	ARI	ATAC to RNA	0.4	2	0.726357
	47	BABEL	ARI	ATAC to RNA	0.6	2	0.74266
	48	BABEL	ARI	ATAC to RNA	0.8	2	0.66778
	49	BABEL	ARI	ATAC to RNA	1	2	0.702948
	50	BABEL	HOM	ATAC to RNA	0.2	2	0.902531
	51	BABEL	HOM	ATAC to RNA	0.4	2	0.915097
	52	BABEL	HOM	ATAC to RNA	0.6	2	0.92307
	53	BABEL	HOM	ATAC to RNA	0.8	2	0.90946
	54	BABEL	HOM	ATAC to RNA	1	2	0.935839
	55	BABEL	NMI	ATAC to RNA	0.2	2	0.800457
	56	BABEL	NMI	ATAC to RNA	0.4	2	0.843896
	57	BABEL	NMI	ATAC to RNA	0.6	2	0.856652
	58	BABEL	NMI	ATAC to RNA	0.8	2	0.805249
	59	BABEL	NMI	ATAC to RNA	1	2	0.832187
	60	BABEL	AMI	RNA to ATAC	0.2	2	0.899984
	61	BABEL	AMI	RNA to ATAC	0.4	2	0.858379
	62	BABEL	AMI	RNA to ATAC	0.6	2	0.854314
	63	BABEL	AMI	RNA to ATAC	0.8	2	0.878993
	64	BABEL	AMI	RNA to ATAC	1	2	0.839258
	65	BABEL	ARI	RNA to ATAC	0.2	2	0.803161
	66	BABEL	ARI	RNA to ATAC	0.4	2	0.718208
	67	BABEL	ARI	RNA to ATAC	0.6	2	0.704763
	68	BABEL	ARI	RNA to ATAC	0.8	2	0.732278
	69	BABEL	ARI	RNA to ATAC	1	2	0.655302
	70	BABEL	HOM	RNA to ATAC	0.2	2	0.973429
	71	BABEL	HOM	RNA to ATAC	0.4	2	0.980823
	72	BABEL	HOM	RNA to ATAC	0.6	2	0.980143
	73	BABEL	HOM	RNA to ATAC	0.8	2	1
	74	BABEL	HOM	RNA to ATAC	1	2	1
	75	BABEL	NMI	RNA to ATAC	0.2	2	0.906439
	76	BABEL	NMI	RNA to ATAC	0.4	2	0.868935
	77	BABEL	NMI	RNA to ATAC	0.6	2	0.865122
	78	BABEL	NMI	RNA to ATAC	0.8	2	0.888024
	79	BABEL	NMI	RNA to ATAC	1	2	0.852854
	80	BABEL	AMI	ATAC to RNA	0.2	3	0.722388
	81	BABEL	AMI	ATAC to RNA	0.4	3	0.780607
	82	BABEL	AMI	ATAC to RNA	0.6	3	0.702813
	83	BABEL	AMI	ATAC to RNA	0.8	3	0.799484
	84	BABEL	AMI	ATAC to RNA	1	3	0.698345
	85	BABEL	ARI	ATAC to RNA	0.2	3	0.559358
	86	BABEL	ARI	ATAC to RNA	0.4	3	0.596747
	87	BABEL	ARI	ATAC to RNA	0.6	3	0.513448
	88	BABEL	ARI	ATAC to RNA	0.8	3	0.60875
	89	BABEL	ARI	ATAC to RNA	1	3	0.534926
	90	BABEL	HOM	ATAC to RNA	0.2	3	0.825384
	91	BABEL	HOM	ATAC to RNA	0.4	3	0.886254
	92	BABEL	HOM	ATAC to RNA	0.6	3	0.849503
	93	BABEL	HOM	ATAC to RNA	0.8	3	0.978096
	94	BABEL	HOM	ATAC to RNA	1	3	0.83339
	95	BABEL	NMI	ATAC to RNA	0.2	3	0.740459
	96	BABEL	NMI	ATAC to RNA	0.4	3	0.794881
	97	BABEL	NMI	ATAC to RNA	0.6	3	0.725108
	98	BABEL	NMI	ATAC to RNA	0.8	3	0.816707
	99	BABEL	NMI	ATAC to RNA	1	3	0.721102
	100	BABEL	AMI	RNA to ATAC	0.2	3	0.833272
	101	BABEL	AMI	RNA to ATAC	0.4	3	0.830484
	102	BABEL	AMI	RNA to ATAC	0.6	3	0.852943
	103	BABEL	AMI	RNA to ATAC	0.8	3	0.776854
	104	BABEL	AMI	RNA to ATAC	1	3	0.853366
	105	BABEL	ARI	RNA to ATAC	0.2	3	0.666621
	106	BABEL	ARI	RNA to ATAC	0.4	3	0.651023
	107	BABEL	ARI	RNA to ATAC	0.6	3	0.66785
	108	BABEL	ARI	RNA to ATAC	0.8	3	0.517974
	109	BABEL	ARI	RNA to ATAC	1	3	0.669642
	110	BABEL	HOM	RNA to ATAC	0.2	3	0.973027
	111	BABEL	HOM	RNA to ATAC	0.4	3	0.97662
	112	BABEL	HOM	RNA to ATAC	0.6	3	1
	113	BABEL	HOM	RNA to ATAC	0.8	3	1
	114	BABEL	HOM	RNA to ATAC	1	3	1
	115	BABEL	NMI	RNA to ATAC	0.2	3	0.845977
	116	BABEL	NMI	RNA to ATAC	0.4	3	0.843309
	117	BABEL	NMI	RNA to ATAC	0.6	3	0.864076
	118	BABEL	NMI	RNA to ATAC	0.8	3	0.797899
	119	BABEL	NMI	RNA to ATAC	1	3	0.864473
	120	BABEL	AMI	ATAC to RNA	0.2	4	0.753055
	121	BABEL	AMI	ATAC to RNA	0.4	4	0.720445
	122	BABEL	AMI	ATAC to RNA	0.6	4	0.807814
	123	BABEL	AMI	ATAC to RNA	0.8	4	0.841248
	124	BABEL	AMI	ATAC to RNA	1	4	0.822863
	125	BABEL	ARI	ATAC to RNA	0.2	4	0.510111
	126	BABEL	ARI	ATAC to RNA	0.4	4	0.515706
	127	BABEL	ARI	ATAC to RNA	0.6	4	0.640275
	128	BABEL	ARI	ATAC to RNA	0.8	4	0.660909
	129	BABEL	ARI	ATAC to RNA	1	4	0.662553
	130	BABEL	HOM	ATAC to RNA	0.2	4	0.931071
	131	BABEL	HOM	ATAC to RNA	0.4	4	0.891221
	132	BABEL	HOM	ATAC to RNA	0.6	4	0.961571
	133	BABEL	HOM	ATAC to RNA	0.8	4	1
	134	BABEL	HOM	ATAC to RNA	1	4	0.976404
	135	BABEL	NMI	ATAC to RNA	0.2	4	0.77197
	136	BABEL	NMI	ATAC to RNA	0.4	4	0.741929
	137	BABEL	NMI	ATAC to RNA	0.6	4	0.822771
	138	BABEL	NMI	ATAC to RNA	0.8	4	0.853602
	139	BABEL	NMI	ATAC to RNA	1	4	0.836691
	140	BABEL	AMI	RNA to ATAC	0.2	4	0.764404
	141	BABEL	AMI	RNA to ATAC	0.4	4	0.708486
	142	BABEL	AMI	RNA to ATAC	0.6	4	0.683945
	143	BABEL	AMI	RNA to ATAC	0.8	4	0.753692
	144	BABEL	AMI	RNA to ATAC	1	4	0.759886
	145	BABEL	ARI	RNA to ATAC	0.2	4	0.55847
	146	BABEL	ARI	RNA to ATAC	0.4	4	0.490988
	147	BABEL	ARI	RNA to ATAC	0.6	4	0.43905
	148	BABEL	ARI	RNA to ATAC	0.8	4	0.513995
	149	BABEL	ARI	RNA to ATAC	1	4	0.53789
	150	BABEL	HOM	RNA to ATAC	0.2	4	0.964577
	151	BABEL	HOM	RNA to ATAC	0.4	4	0.871174
	152	BABEL	HOM	RNA to ATAC	0.6	4	0.885906
	153	BABEL	HOM	RNA to ATAC	0.8	4	0.964577
	154	BABEL	HOM	RNA to ATAC	1	4	0.964577
	155	BABEL	NMI	RNA to ATAC	0.2	4	0.784923
	156	BABEL	NMI	RNA to ATAC	0.4	4	0.730973
	157	BABEL	NMI	RNA to ATAC	0.6	4	0.711211
	158	BABEL	NMI	RNA to ATAC	0.8	4	0.774955
	159	BABEL	NMI	RNA to ATAC	1	4	0.780706
	160	BABEL	AMI	ATAC to RNA	0.2	5	0.825505
	161	BABEL	AMI	ATAC to RNA	0.4	5	0.87927
	162	BABEL	AMI	ATAC to RNA	0.6	5	0.831445
	163	BABEL	AMI	ATAC to RNA	0.8	5	0.829879
	164	BABEL	AMI	ATAC to RNA	1	5	0.822863
	165	BABEL	ARI	ATAC to RNA	0.2	5	0.639471
	166	BABEL	ARI	ATAC to RNA	0.4	5	0.787824
	167	BABEL	ARI	ATAC to RNA	0.6	5	0.715795
	168	BABEL	ARI	ATAC to RNA	0.8	5	0.656663
	169	BABEL	ARI	ATAC to RNA	1	5	0.662553
	170	BABEL	HOM	ATAC to RNA	0.2	5	1
	171	BABEL	HOM	ATAC to RNA	0.4	5	1
	172	BABEL	HOM	ATAC to RNA	0.6	5	0.984253
	173	BABEL	HOM	ATAC to RNA	0.8	5	1
	174	BABEL	HOM	ATAC to RNA	1	5	0.976404
	175	BABEL	NMI	ATAC to RNA	0.2	5	0.840224
	176	BABEL	NMI	ATAC to RNA	0.4	5	0.888474
	177	BABEL	NMI	ATAC to RNA	0.6	5	0.845929
	178	BABEL	NMI	ATAC to RNA	0.8	5	0.844289
	179	BABEL	NMI	ATAC to RNA	1	5	0.836691
	180	BABEL	AMI	RNA to ATAC	0.2	5	0.795353
	181	BABEL	AMI	RNA to ATAC	0.4	5	0.798412
	182	BABEL	AMI	RNA to ATAC	0.6	5	0.82342
	183	BABEL	AMI	RNA to ATAC	0.8	5	0.800906
	184	BABEL	AMI	RNA to ATAC	1	5	0.759886
	185	BABEL	ARI	RNA to ATAC	0.2	5	0.591011
	186	BABEL	ARI	RNA to ATAC	0.4	5	0.601914
	187	BABEL	ARI	RNA to ATAC	0.6	5	0.632393
	188	BABEL	ARI	RNA to ATAC	0.8	5	0.61152
	189	BABEL	ARI	RNA to ATAC	1	5	0.53789
	190	BABEL	HOM	RNA to ATAC	0.2	5	1
	191	BABEL	HOM	RNA to ATAC	0.4	5	0.976064
	192	BABEL	HOM	RNA to ATAC	0.6	5	1
	193	BABEL	HOM	RNA to ATAC	0.8	5	0.976458
	194	BABEL	HOM	RNA to ATAC	1	5	0.964577
	195	BABEL	NMI	RNA to ATAC	0.2	5	0.81452
	196	BABEL	NMI	RNA to ATAC	0.4	5	0.815331
	197	BABEL	NMI	RNA to ATAC	0.6	5	0.838287
	198	BABEL	NMI	RNA to ATAC	0.8	5	0.817651
	199	BABEL	NMI	RNA to ATAC	1	5	0.780706
	200	Polarbear	AMI	ATAC to RNA	0.2	1	0.467073
	201	Polarbear	AMI	ATAC to RNA	0.4	1	0.621234
	202	Polarbear	AMI	ATAC to RNA	0.6	1	0.94899
	203	Polarbear	AMI	ATAC to RNA	0.8	1	0.824562
	204	Polarbear	AMI	ATAC to RNA	1	1	0.666662
	205	Polarbear	ARI	ATAC to RNA	0.2	1	0.402518
	206	Polarbear	ARI	ATAC to RNA	0.4	1	0.480865
	207	Polarbear	ARI	ATAC to RNA	0.6	1	0.955598
	208	Polarbear	ARI	ATAC to RNA	0.8	1	0.69829
	209	Polarbear	ARI	ATAC to RNA	1	1	0.607884
	210	Polarbear	HOM	ATAC to RNA	0.2	1	0.540205
	211	Polarbear	HOM	ATAC to RNA	0.4	1	0.729594
	212	Polarbear	HOM	ATAC to RNA	0.6	1	0.956029
	213	Polarbear	HOM	ATAC to RNA	0.8	1	0.934201
	214	Polarbear	HOM	ATAC to RNA	1	1	0.647277
	215	Polarbear	NMI	ATAC to RNA	0.2	1	0.500334
	216	Polarbear	NMI	ATAC to RNA	0.4	1	0.648898
	217	Polarbear	NMI	ATAC to RNA	0.6	1	0.951706
	218	Polarbear	NMI	ATAC to RNA	0.8	1	0.837495
	219	Polarbear	NMI	ATAC to RNA	1	1	0.680317
	220	Polarbear	AMI	RNA to ATAC	0.2	1	0.324168
	221	Polarbear	AMI	RNA to ATAC	0.4	1	0.670398
	222	Polarbear	AMI	RNA to ATAC	0.6	1	0.790726
	223	Polarbear	AMI	RNA to ATAC	0.8	1	0.915059
	224	Polarbear	AMI	RNA to ATAC	1	1	0.749562
	225	Polarbear	ARI	RNA to ATAC	0.2	1	0.189722
	226	Polarbear	ARI	RNA to ATAC	0.4	1	0.63159
	227	Polarbear	ARI	RNA to ATAC	0.6	1	0.774441
	228	Polarbear	ARI	RNA to ATAC	0.8	1	0.905852
	229	Polarbear	ARI	RNA to ATAC	1	1	0.58085
	230	Polarbear	HOM	RNA to ATAC	0.2	1	0.44073
	231	Polarbear	HOM	RNA to ATAC	0.4	1	0.646207
	232	Polarbear	HOM	RNA to ATAC	0.6	1	0.754162
	233	Polarbear	HOM	RNA to ATAC	0.8	1	0.924768
	234	Polarbear	HOM	RNA to ATAC	1	1	0.625486
	235	Polarbear	NMI	RNA to ATAC	0.2	1	0.380767
	236	Polarbear	NMI	RNA to ATAC	0.4	1	0.684046
	237	Polarbear	NMI	RNA to ATAC	0.6	1	0.799413
	238	Polarbear	NMI	RNA to ATAC	0.8	1	0.919572
	239	Polarbear	NMI	RNA to ATAC	1	1	0.757422
	240	Polarbear	AMI	ATAC to RNA	0.2	2	0.686865
	241	Polarbear	AMI	ATAC to RNA	0.4	2	0.806531
	242	Polarbear	AMI	ATAC to RNA	0.6	2	0.878956
	243	Polarbear	AMI	ATAC to RNA	0.8	2	0.87681
	244	Polarbear	AMI	ATAC to RNA	1	2	0.721895
	245	Polarbear	ARI	ATAC to RNA	0.2	2	0.589977
	246	Polarbear	ARI	ATAC to RNA	0.4	2	0.687081
	247	Polarbear	ARI	ATAC to RNA	0.6	2	0.73896
	248	Polarbear	ARI	ATAC to RNA	0.8	2	0.726167
	249	Polarbear	ARI	ATAC to RNA	1	2	0.6213
	250	Polarbear	HOM	ATAC to RNA	0.2	2	0.721243
	251	Polarbear	HOM	ATAC to RNA	0.4	2	0.889441
	252	Polarbear	HOM	ATAC to RNA	0.6	2	1
	253	Polarbear	HOM	ATAC to RNA	0.8	2	1
	254	Polarbear	HOM	ATAC to RNA	1	2	0.751688
	255	Polarbear	NMI	ATAC to RNA	0.2	2	0.70343
	256	Polarbear	NMI	ATAC to RNA	0.4	2	0.818812
	257	Polarbear	NMI	ATAC to RNA	0.6	2	0.888009
	258	Polarbear	NMI	ATAC to RNA	0.8	2	0.885986
	259	Polarbear	NMI	ATAC to RNA	1	2	0.73671
	260	Polarbear	AMI	RNA to ATAC	0.2	2	0.484077
	261	Polarbear	AMI	RNA to ATAC	0.4	2	0.789118
	262	Polarbear	AMI	RNA to ATAC	0.6	2	0.884675
	263	Polarbear	AMI	RNA to ATAC	0.8	2	0.932747
	264	Polarbear	AMI	RNA to ATAC	1	2	0.615922
	265	Polarbear	ARI	RNA to ATAC	0.2	2	0.442466
	266	Polarbear	ARI	RNA to ATAC	0.4	2	0.746469
	267	Polarbear	ARI	RNA to ATAC	0.6	2	0.889369
	268	Polarbear	ARI	RNA to ATAC	0.8	2	0.948276
	269	Polarbear	ARI	RNA to ATAC	1	2	0.589737
	270	Polarbear	HOM	RNA to ATAC	0.2	2	0.483561
	271	Polarbear	HOM	RNA to ATAC	0.4	2	0.730112
	272	Polarbear	HOM	RNA to ATAC	0.6	2	0.894715
	273	Polarbear	HOM	RNA to ATAC	0.8	2	0.938619
	274	Polarbear	HOM	RNA to ATAC	1	2	0.534205
	275	Polarbear	NMI	RNA to ATAC	0.2	2	0.505507
	276	Polarbear	NMI	RNA to ATAC	0.4	2	0.798538
	277	Polarbear	NMI	RNA to ATAC	0.6	2	0.890969
	278	Polarbear	NMI	RNA to ATAC	0.8	2	0.936426
	279	Polarbear	NMI	RNA to ATAC	1	2	0.627709
	280	Polarbear	AMI	ATAC to RNA	0.2	3	0.715603
	281	Polarbear	AMI	ATAC to RNA	0.4	3	0.847242
	282	Polarbear	AMI	ATAC to RNA	0.6	3	0.862082
	283	Polarbear	AMI	ATAC to RNA	0.8	3	0.852307
	284	Polarbear	AMI	ATAC to RNA	1	3	0.690847
	285	Polarbear	ARI	ATAC to RNA	0.2	3	0.570741
	286	Polarbear	ARI	ATAC to RNA	0.4	3	0.76628
	287	Polarbear	ARI	ATAC to RNA	0.6	3	0.703185
	288	Polarbear	ARI	ATAC to RNA	0.8	3	0.664858
	289	Polarbear	ARI	ATAC to RNA	1	3	0.505078
	290	Polarbear	HOM	ATAC to RNA	0.2	3	0.807802
	291	Polarbear	HOM	ATAC to RNA	0.4	3	0.936549
	292	Polarbear	HOM	ATAC to RNA	0.6	3	1
	293	Polarbear	HOM	ATAC to RNA	0.8	3	1
	294	Polarbear	HOM	ATAC to RNA	1	3	0.836535
	295	Polarbear	NMI	ATAC to RNA	0.2	3	0.734374
	296	Polarbear	NMI	ATAC to RNA	0.4	3	0.857407
	297	Polarbear	NMI	ATAC to RNA	0.6	3	0.87262
	298	Polarbear	NMI	ATAC to RNA	0.8	3	0.863479
	299	Polarbear	NMI	ATAC to RNA	1	3	0.71404
	300	Polarbear	AMI	RNA to ATAC	0.2	3	0.652803
	301	Polarbear	AMI	RNA to ATAC	0.4	3	0.746938
	302	Polarbear	AMI	RNA to ATAC	0.6	3	0.917324
	303	Polarbear	AMI	RNA to ATAC	0.8	3	0.907452
	304	Polarbear	AMI	RNA to ATAC	1	3	0.852992
	305	Polarbear	ARI	RNA to ATAC	0.2	3	0.636445
	306	Polarbear	ARI	RNA to ATAC	0.4	3	0.739427
	307	Polarbear	ARI	RNA to ATAC	0.6	3	0.917372
	308	Polarbear	ARI	RNA to ATAC	0.8	3	0.929391
	309	Polarbear	ARI	RNA to ATAC	1	3	0.851263
	310	Polarbear	HOM	RNA to ATAC	0.2	3	0.566376
	311	Polarbear	HOM	RNA to ATAC	0.4	3	0.732033
	312	Polarbear	HOM	RNA to ATAC	0.6	3	0.878552
	313	Polarbear	HOM	RNA to ATAC	0.8	3	0.920616
	314	Polarbear	HOM	RNA to ATAC	1	3	0.825436
	315	Polarbear	NMI	RNA to ATAC	0.2	3	0.664159
	316	Polarbear	NMI	RNA to ATAC	0.4	3	0.758045
	317	Polarbear	NMI	RNA to ATAC	0.6	3	0.921007
	318	Polarbear	NMI	RNA to ATAC	0.8	3	0.912723
	319	Polarbear	NMI	RNA to ATAC	1	3	0.859483
	320	Polarbear	AMI	ATAC to RNA	0.2	4	0.638642
	321	Polarbear	AMI	ATAC to RNA	0.4	4	0.81063
	322	Polarbear	AMI	ATAC to RNA	0.6	4	0.682127
	323	Polarbear	AMI	ATAC to RNA	0.8	4	0.806394
	324	Polarbear	AMI	ATAC to RNA	1	4	0.573898
	325	Polarbear	ARI	ATAC to RNA	0.2	4	0.518403
	326	Polarbear	ARI	ATAC to RNA	0.4	4	0.609547
	327	Polarbear	ARI	ATAC to RNA	0.6	4	0.460869
	328	Polarbear	ARI	ATAC to RNA	0.8	4	0.643101
	329	Polarbear	ARI	ATAC to RNA	1	4	0.362866
	330	Polarbear	HOM	ATAC to RNA	0.2	4	0.78504
	331	Polarbear	HOM	ATAC to RNA	0.4	4	0.976404
	332	Polarbear	HOM	ATAC to RNA	0.6	4	0.880713
	333	Polarbear	HOM	ATAC to RNA	0.8	4	0.926709
	334	Polarbear	HOM	ATAC to RNA	1	4	0.766132
	335	Polarbear	NMI	ATAC to RNA	0.2	4	0.666841
	336	Polarbear	NMI	ATAC to RNA	0.4	4	0.825232
	337	Polarbear	NMI	ATAC to RNA	0.6	4	0.709575
	338	Polarbear	NMI	ATAC to RNA	0.8	4	0.819486
	339	Polarbear	NMI	ATAC to RNA	1	4	0.610541
	340	Polarbear	AMI	RNA to ATAC	0.2	4	0.725763
	341	Polarbear	AMI	RNA to ATAC	0.4	4	0.911305
	342	Polarbear	AMI	RNA to ATAC	0.6	4	0.55389
	343	Polarbear	AMI	RNA to ATAC	0.8	4	0.852366
	344	Polarbear	AMI	RNA to ATAC	1	4	0.770405
	345	Polarbear	ARI	RNA to ATAC	0.2	4	0.686392
	346	Polarbear	ARI	RNA to ATAC	0.4	4	0.940565
	347	Polarbear	ARI	RNA to ATAC	0.6	4	0.474785
	348	Polarbear	ARI	RNA to ATAC	0.8	4	0.847137
	349	Polarbear	ARI	RNA to ATAC	1	4	0.799366
	350	Polarbear	HOM	RNA to ATAC	0.2	4	0.636964
	351	Polarbear	HOM	RNA to ATAC	0.4	4	0.877738
	352	Polarbear	HOM	RNA to ATAC	0.6	4	0.619844
	353	Polarbear	HOM	RNA to ATAC	0.8	4	0.874487
	354	Polarbear	HOM	RNA to ATAC	1	4	0.752772
	355	Polarbear	NMI	RNA to ATAC	0.2	4	0.735173
	356	Polarbear	NMI	RNA to ATAC	0.4	4	0.915492
	357	Polarbear	NMI	RNA to ATAC	0.6	4	0.579276
	358	Polarbear	NMI	RNA to ATAC	0.8	4	0.860985
	359	Polarbear	NMI	RNA to ATAC	1	4	0.781183
	360	Polarbear	AMI	ATAC to RNA	0.2	5	0.860742
	361	Polarbear	AMI	ATAC to RNA	0.4	5	0.975514
	362	Polarbear	AMI	ATAC to RNA	0.6	5	0.940504
	363	Polarbear	AMI	ATAC to RNA	0.8	5	0.905745
	364	Polarbear	AMI	ATAC to RNA	1	5	0.644114
	365	Polarbear	ARI	ATAC to RNA	0.2	5	0.840478
	366	Polarbear	ARI	ATAC to RNA	0.4	5	0.982018
	367	Polarbear	ARI	ATAC to RNA	0.6	5	0.904894
	368	Polarbear	ARI	ATAC to RNA	0.8	5	0.847901
	369	Polarbear	ARI	ATAC to RNA	1	5	0.571395
	370	Polarbear	HOM	ATAC to RNA	0.2	5	0.891418
	371	Polarbear	HOM	ATAC to RNA	0.4	5	0.981932
	372	Polarbear	HOM	ATAC to RNA	0.6	5	1
	373	Polarbear	HOM	ATAC to RNA	0.8	5	0.981932
	374	Polarbear	HOM	ATAC to RNA	1	5	0.719042
	375	Polarbear	NMI	ATAC to RNA	0.2	5	0.868413
	376	Polarbear	NMI	ATAC to RNA	0.4	5	0.976889
	377	Polarbear	NMI	ATAC to RNA	0.6	5	0.944494
	378	Polarbear	NMI	ATAC to RNA	0.8	5	0.911973
	379	Polarbear	NMI	ATAC to RNA	1	5	0.667613
	380	Polarbear	AMI	RNA to ATAC	0.2	5	0.747097
	381	Polarbear	AMI	RNA to ATAC	0.4	5	0.843737
	382	Polarbear	AMI	RNA to ATAC	0.6	5	0.813971
	383	Polarbear	AMI	RNA to ATAC	0.8	5	0.866448
	384	Polarbear	AMI	RNA to ATAC	1	5	0.860053
	385	Polarbear	ARI	RNA to ATAC	0.2	5	0.762881
	386	Polarbear	ARI	RNA to ATAC	0.4	5	0.818675
	387	Polarbear	ARI	RNA to ATAC	0.6	5	0.837441
	388	Polarbear	ARI	RNA to ATAC	0.8	5	0.853839
	389	Polarbear	ARI	RNA to ATAC	1	5	0.839608
	390	Polarbear	HOM	RNA to ATAC	0.2	5	0.724538
	391	Polarbear	HOM	RNA to ATAC	0.4	5	0.807856
	392	Polarbear	HOM	RNA to ATAC	0.6	5	0.833528
	393	Polarbear	HOM	RNA to ATAC	0.8	5	0.831617
	394	Polarbear	HOM	RNA to ATAC	1	5	0.81856
	395	Polarbear	NMI	RNA to ATAC	0.2	5	0.758196
	396	Polarbear	NMI	RNA to ATAC	0.4	5	0.850644
	397	Polarbear	NMI	RNA to ATAC	0.6	5	0.824358
	398	Polarbear	NMI	RNA to ATAC	0.8	5	0.872318
	399	Polarbear	NMI	RNA to ATAC	1	5	0.866268
	400	JAMIE	AMI	ATAC to RNA	0.2	1	0.751022
	401	JAMIE	AMI	ATAC to RNA	0.4	1	0.832475
	402	JAMIE	AMI	ATAC to RNA	0.6	1	0.83487
	403	JAMIE	AMI	ATAC to RNA	0.8	1	0.86762
	404	JAMIE	AMI	ATAC to RNA	1	1	0.759882
	405	JAMIE	ARI	ATAC to RNA	0.2	1	0.662186
	406	JAMIE	ARI	ATAC to RNA	0.4	1	0.78305
	407	JAMIE	ARI	ATAC to RNA	0.6	1	0.789365
	408	JAMIE	ARI	ATAC to RNA	0.8	1	0.795301
	409	JAMIE	ARI	ATAC to RNA	1	1	0.67595
	410	JAMIE	HOM	ATAC to RNA	0.2	1	0.822917
	411	JAMIE	HOM	ATAC to RNA	0.4	1	0.898622
	412	JAMIE	HOM	ATAC to RNA	0.6	1	0.859638
	413	JAMIE	HOM	ATAC to RNA	0.8	1	0.934597
	414	JAMIE	HOM	ATAC to RNA	1	1	0.830783
	415	JAMIE	NMI	ATAC to RNA	0.2	1	0.766689
	416	JAMIE	NMI	ATAC to RNA	0.4	1	0.843124
	417	JAMIE	NMI	ATAC to RNA	0.6	1	0.843469
	418	JAMIE	NMI	ATAC to RNA	0.8	1	0.876022
	419	JAMIE	NMI	ATAC to RNA	1	1	0.775019
	420	JAMIE	AMI	RNA to ATAC	0.2	1	0.86936
	421	JAMIE	AMI	RNA to ATAC	0.4	1	0.863945
	422	JAMIE	AMI	RNA to ATAC	0.6	1	0.890296
	423	JAMIE	AMI	RNA to ATAC	0.8	1	0.920754
	424	JAMIE	AMI	RNA to ATAC	1	1	0.79537
	425	JAMIE	ARI	RNA to ATAC	0.2	1	0.871562
	426	JAMIE	ARI	RNA to ATAC	0.4	1	0.796325
	427	JAMIE	ARI	RNA to ATAC	0.6	1	0.833473
	428	JAMIE	ARI	RNA to ATAC	0.8	1	0.917564
	429	JAMIE	ARI	RNA to ATAC	1	1	0.704356
	430	JAMIE	HOM	RNA to ATAC	0.2	1	0.886584
	431	JAMIE	HOM	RNA to ATAC	0.4	1	0.936255
	432	JAMIE	HOM	RNA to ATAC	0.6	1	0.957266
	433	JAMIE	HOM	RNA to ATAC	0.8	1	0.933117
	434	JAMIE	HOM	RNA to ATAC	1	1	0.868997
	435	JAMIE	NMI	RNA to ATAC	0.2	1	0.87624
	436	JAMIE	NMI	RNA to ATAC	0.4	1	0.872513
	437	JAMIE	NMI	RNA to ATAC	0.6	1	0.897261
	438	JAMIE	NMI	RNA to ATAC	0.8	1	0.924946
	439	JAMIE	NMI	RNA to ATAC	1	1	0.808219
	440	JAMIE	AMI	ATAC to RNA	0.2	2	0.800609
	441	JAMIE	AMI	ATAC to RNA	0.4	2	0.812087
	442	JAMIE	AMI	ATAC to RNA	0.6	2	0.809582
	443	JAMIE	AMI	ATAC to RNA	0.8	2	0.795451
	444	JAMIE	AMI	ATAC to RNA	1	2	0.800989
	445	JAMIE	ARI	ATAC to RNA	0.2	2	0.702734
	446	JAMIE	ARI	ATAC to RNA	0.4	2	0.714803
	447	JAMIE	ARI	ATAC to RNA	0.6	2	0.702816
	448	JAMIE	ARI	ATAC to RNA	0.8	2	0.696313
	449	JAMIE	ARI	ATAC to RNA	1	2	0.716984
	450	JAMIE	HOM	ATAC to RNA	0.2	2	0.916973
	451	JAMIE	HOM	ATAC to RNA	0.4	2	0.892424
	452	JAMIE	HOM	ATAC to RNA	0.6	2	0.892424
	453	JAMIE	HOM	ATAC to RNA	0.8	2	0.872525
	454	JAMIE	HOM	ATAC to RNA	1	2	0.913017
	455	JAMIE	NMI	ATAC to RNA	0.2	2	0.815538
	456	JAMIE	NMI	ATAC to RNA	0.4	2	0.824058
	457	JAMIE	NMI	ATAC to RNA	0.6	2	0.821659
	458	JAMIE	NMI	ATAC to RNA	0.8	2	0.808548
	459	JAMIE	NMI	ATAC to RNA	1	2	0.815984
	460	JAMIE	AMI	RNA to ATAC	0.2	2	0.82642
	461	JAMIE	AMI	RNA to ATAC	0.4	2	0.853335
	462	JAMIE	AMI	RNA to ATAC	0.6	2	0.771965
	463	JAMIE	AMI	RNA to ATAC	0.8	2	0.840811
	464	JAMIE	AMI	RNA to ATAC	1	2	0.856626
	465	JAMIE	ARI	RNA to ATAC	0.2	2	0.698864
	466	JAMIE	ARI	RNA to ATAC	0.4	2	0.733916
	467	JAMIE	ARI	RNA to ATAC	0.6	2	0.644246
	468	JAMIE	ARI	RNA to ATAC	0.8	2	0.691805
	469	JAMIE	ARI	RNA to ATAC	1	2	0.744322
	470	JAMIE	HOM	RNA to ATAC	0.2	2	0.909039
	471	JAMIE	HOM	RNA to ATAC	0.4	2	0.934987
	472	JAMIE	HOM	RNA to ATAC	0.6	2	0.851949
	473	JAMIE	HOM	RNA to ATAC	0.8	2	0.957429
	474	JAMIE	HOM	RNA to ATAC	1	2	0.939204
	475	JAMIE	NMI	RNA to ATAC	0.2	2	0.837446
	476	JAMIE	NMI	RNA to ATAC	0.4	2	0.862673
	477	JAMIE	NMI	RNA to ATAC	0.6	2	0.786495
	478	JAMIE	NMI	RNA to ATAC	0.8	2	0.852714
	479	JAMIE	NMI	RNA to ATAC	1	2	0.865742
	480	JAMIE	AMI	ATAC to RNA	0.2	3	0.750034
	481	JAMIE	AMI	ATAC to RNA	0.4	3	0.741618
	482	JAMIE	AMI	ATAC to RNA	0.6	3	0.711676
	483	JAMIE	AMI	ATAC to RNA	0.8	3	0.784182
	484	JAMIE	AMI	ATAC to RNA	1	3	0.764732
	485	JAMIE	ARI	ATAC to RNA	0.2	3	0.635436
	486	JAMIE	ARI	ATAC to RNA	0.4	3	0.583392
	487	JAMIE	ARI	ATAC to RNA	0.6	3	0.552009
	488	JAMIE	ARI	ATAC to RNA	0.8	3	0.678604
	489	JAMIE	ARI	ATAC to RNA	1	3	0.634656
	490	JAMIE	HOM	ATAC to RNA	0.2	3	0.88594
	491	JAMIE	HOM	ATAC to RNA	0.4	3	0.8833
	492	JAMIE	HOM	ATAC to RNA	0.6	3	0.85174
	493	JAMIE	HOM	ATAC to RNA	0.8	3	0.909753
	494	JAMIE	HOM	ATAC to RNA	1	3	0.901763
	495	JAMIE	NMI	ATAC to RNA	0.2	3	0.769083
	496	JAMIE	NMI	ATAC to RNA	0.4	3	0.761181
	497	JAMIE	NMI	ATAC to RNA	0.6	3	0.733491
	498	JAMIE	NMI	ATAC to RNA	0.8	3	0.800806
	499	JAMIE	NMI	ATAC to RNA	1	3	0.782662
	500	JAMIE	AMI	RNA to ATAC	0.2	3	0.791703
	501	JAMIE	AMI	RNA to ATAC	0.4	3	0.780027
	502	JAMIE	AMI	RNA to ATAC	0.6	3	0.813598
	503	JAMIE	AMI	RNA to ATAC	0.8	3	0.818013
	504	JAMIE	AMI	RNA to ATAC	1	3	0.814509
	505	JAMIE	ARI	RNA to ATAC	0.2	3	0.597522
	506	JAMIE	ARI	RNA to ATAC	0.4	3	0.577771
	507	JAMIE	ARI	RNA to ATAC	0.6	3	0.641169
	508	JAMIE	ARI	RNA to ATAC	0.8	3	0.655242
	509	JAMIE	ARI	RNA to ATAC	1	3	0.649417
	510	JAMIE	HOM	RNA to ATAC	0.2	3	0.942902
	511	JAMIE	HOM	RNA to ATAC	0.4	3	0.926707
	512	JAMIE	HOM	RNA to ATAC	0.6	3	0.920428
	513	JAMIE	HOM	RNA to ATAC	0.8	3	0.923454
	514	JAMIE	HOM	RNA to ATAC	1	3	0.917597
	515	JAMIE	NMI	RNA to ATAC	0.2	3	0.807377
	516	JAMIE	NMI	RNA to ATAC	0.4	3	0.796611
	517	JAMIE	NMI	RNA to ATAC	0.6	3	0.825729
	518	JAMIE	NMI	RNA to ATAC	0.8	3	0.829881
	519	JAMIE	NMI	RNA to ATAC	1	3	0.826635
	520	JAMIE	AMI	ATAC to RNA	0.2	4	0.676794
	521	JAMIE	AMI	ATAC to RNA	0.4	4	0.683323
	522	JAMIE	AMI	ATAC to RNA	0.6	4	0.702275
	523	JAMIE	AMI	ATAC to RNA	0.8	4	0.676426
	524	JAMIE	AMI	ATAC to RNA	1	4	0.612963
	525	JAMIE	ARI	ATAC to RNA	0.2	4	0.498752
	526	JAMIE	ARI	ATAC to RNA	0.4	4	0.495914
	527	JAMIE	ARI	ATAC to RNA	0.6	4	0.479344
	528	JAMIE	ARI	ATAC to RNA	0.8	4	0.505705
	529	JAMIE	ARI	ATAC to RNA	1	4	0.413231
	530	JAMIE	HOM	ATAC to RNA	0.2	4	0.837639
	531	JAMIE	HOM	ATAC to RNA	0.4	4	0.843746
	532	JAMIE	HOM	ATAC to RNA	0.6	4	0.903276
	533	JAMIE	HOM	ATAC to RNA	0.8	4	0.832917
	534	JAMIE	HOM	ATAC to RNA	1	4	0.765219
	535	JAMIE	NMI	ATAC to RNA	0.2	4	0.701749
	536	JAMIE	NMI	ATAC to RNA	0.4	4	0.707806
	537	JAMIE	NMI	ATAC to RNA	0.6	4	0.727936
	538	JAMIE	NMI	ATAC to RNA	0.8	4	0.701493
	539	JAMIE	NMI	ATAC to RNA	1	4	0.642873
	540	JAMIE	AMI	RNA to ATAC	0.2	4	0.775453
	541	JAMIE	AMI	RNA to ATAC	0.4	4	0.729316
	542	JAMIE	AMI	RNA to ATAC	0.6	4	0.747175
	543	JAMIE	AMI	RNA to ATAC	0.8	4	0.719539
	544	JAMIE	AMI	RNA to ATAC	1	4	0.686583
	545	JAMIE	ARI	RNA to ATAC	0.2	4	0.59932
	546	JAMIE	ARI	RNA to ATAC	0.4	4	0.496275
	547	JAMIE	ARI	RNA to ATAC	0.6	4	0.560074
	548	JAMIE	ARI	RNA to ATAC	0.8	4	0.548367
	549	JAMIE	ARI	RNA to ATAC	1	4	0.498825
	550	JAMIE	HOM	RNA to ATAC	0.2	4	0.901129
	551	JAMIE	HOM	RNA to ATAC	0.4	4	0.90191
	552	JAMIE	HOM	RNA to ATAC	0.6	4	0.913449
	553	JAMIE	HOM	RNA to ATAC	0.8	4	0.842204
	554	JAMIE	HOM	RNA to ATAC	1	4	0.85012
	555	JAMIE	NMI	RNA to ATAC	0.2	4	0.790539
	556	JAMIE	NMI	RNA to ATAC	0.4	4	0.750095
	557	JAMIE	NMI	RNA to ATAC	0.6	4	0.766684
	558	JAMIE	NMI	RNA to ATAC	0.8	4	0.73837
	559	JAMIE	NMI	RNA to ATAC	1	4	0.710719
	560	JAMIE	AMI	ATAC to RNA	0.2	5	0.932577
	561	JAMIE	AMI	ATAC to RNA	0.4	5	0.932577
	562	JAMIE	AMI	ATAC to RNA	0.6	5	0.832454
	563	JAMIE	AMI	ATAC to RNA	0.8	5	0.831103
	564	JAMIE	AMI	ATAC to RNA	1	5	0.869255
	565	JAMIE	ARI	ATAC to RNA	0.2	5	0.884554
	566	JAMIE	ARI	ATAC to RNA	0.4	5	0.884554
	567	JAMIE	ARI	ATAC to RNA	0.6	5	0.705739
	568	JAMIE	ARI	ATAC to RNA	0.8	5	0.69912
	569	JAMIE	ARI	ATAC to RNA	1	5	0.736599
	570	JAMIE	HOM	ATAC to RNA	0.2	5	1
	571	JAMIE	HOM	ATAC to RNA	0.4	5	1
	572	JAMIE	HOM	ATAC to RNA	0.6	5	0.960483
	573	JAMIE	HOM	ATAC to RNA	0.8	5	0.96206
	574	JAMIE	HOM	ATAC to RNA	1	5	1
	575	JAMIE	NMI	ATAC to RNA	0.2	5	0.937067
	576	JAMIE	NMI	ATAC to RNA	0.4	5	0.937067
	577	JAMIE	NMI	ATAC to RNA	0.6	5	0.845093
	578	JAMIE	NMI	ATAC to RNA	0.8	5	0.843807
	579	JAMIE	NMI	ATAC to RNA	1	5	0.879111
	580	JAMIE	AMI	RNA to ATAC	0.2	5	0.761499
	581	JAMIE	AMI	RNA to ATAC	0.4	5	0.750622
	582	JAMIE	AMI	RNA to ATAC	0.6	5	0.725245
	583	JAMIE	AMI	RNA to ATAC	0.8	5	0.797916
	584	JAMIE	AMI	RNA to ATAC	1	5	0.718365
	585	JAMIE	ARI	RNA to ATAC	0.2	5	0.638695
	586	JAMIE	ARI	RNA to ATAC	0.4	5	0.648797
	587	JAMIE	ARI	RNA to ATAC	0.6	5	0.599962
	588	JAMIE	ARI	RNA to ATAC	0.8	5	0.664145
	589	JAMIE	ARI	RNA to ATAC	1	5	0.585605
	590	JAMIE	HOM	RNA to ATAC	0.2	5	0.857956
	591	JAMIE	HOM	RNA to ATAC	0.4	5	0.842785
	592	JAMIE	HOM	RNA to ATAC	0.6	5	0.819637
	593	JAMIE	HOM	RNA to ATAC	0.8	5	0.929218
	594	JAMIE	HOM	RNA to ATAC	1	5	0.850981
	595	JAMIE	NMI	RNA to ATAC	0.2	5	0.776891
	596	JAMIE	NMI	RNA to ATAC	0.4	5	0.766792
	597	JAMIE	NMI	RNA to ATAC	0.6	5	0.742994
	598	JAMIE	NMI	RNA to ATAC	0.8	5	0.813079
	599	JAMIE	NMI	RNA to ATAC	1	5	0.739405
	600	scButterfly-B	AMI	ATAC to RNA	0.2	1	0.909245
	601	scButterfly-B	AMI	ATAC to RNA	0.4	1	0.914018
	602	scButterfly-B	AMI	ATAC to RNA	0.6	1	0.914726
	603	scButterfly-B	AMI	ATAC to RNA	0.8	1	0.909245
	604	scButterfly-B	AMI	ATAC to RNA	1	1	0.912045
	605	scButterfly-B	ARI	ATAC to RNA	0.2	1	0.84218
	606	scButterfly-B	ARI	ATAC to RNA	0.4	1	0.857503
	607	scButterfly-B	ARI	ATAC to RNA	0.6	1	0.857076
	608	scButterfly-B	ARI	ATAC to RNA	0.8	1	0.84218
	609	scButterfly-B	ARI	ATAC to RNA	1	1	0.851289
	610	scButterfly-B	HOM	ATAC to RNA	0.2	1	0.97556
	611	scButterfly-B	HOM	ATAC to RNA	0.4	1	0.97556
	612	scButterfly-B	HOM	ATAC to RNA	0.6	1	0.980469
	613	scButterfly-B	HOM	ATAC to RNA	0.8	1	0.97556
	614	scButterfly-B	HOM	ATAC to RNA	1	1	0.97556
	615	scButterfly-B	NMI	ATAC to RNA	0.2	1	0.915012
	616	scButterfly-B	NMI	ATAC to RNA	0.4	1	0.91952
	617	scButterfly-B	NMI	ATAC to RNA	0.6	1	0.92015
	618	scButterfly-B	NMI	ATAC to RNA	0.8	1	0.915012
	619	scButterfly-B	NMI	ATAC to RNA	1	1	0.917657
	620	scButterfly-B	AMI	RNA to ATAC	0.2	1	0.852053
	621	scButterfly-B	AMI	RNA to ATAC	0.4	1	0.936602
	622	scButterfly-B	AMI	RNA to ATAC	0.6	1	0.936602
	623	scButterfly-B	AMI	RNA to ATAC	0.8	1	0.934839
	624	scButterfly-B	AMI	RNA to ATAC	1	1	0.877709
	625	scButterfly-B	ARI	RNA to ATAC	0.2	1	0.70653
	626	scButterfly-B	ARI	RNA to ATAC	0.4	1	0.873282
	627	scButterfly-B	ARI	RNA to ATAC	0.6	1	0.873282
	628	scButterfly-B	ARI	RNA to ATAC	0.8	1	0.867662
	629	scButterfly-B	ARI	RNA to ATAC	1	1	0.732642
	630	scButterfly-B	HOM	RNA to ATAC	0.2	1	1
	631	scButterfly-B	HOM	RNA to ATAC	0.4	1	1
	632	scButterfly-B	HOM	RNA to ATAC	0.6	1	1
	633	scButterfly-B	HOM	RNA to ATAC	0.8	1	1
	634	scButterfly-B	HOM	RNA to ATAC	1	1	1
	635	scButterfly-B	NMI	RNA to ATAC	0.2	1	0.864469
	636	scButterfly-B	NMI	RNA to ATAC	0.4	1	0.940647
	637	scButterfly-B	NMI	RNA to ATAC	0.6	1	0.940647
	638	scButterfly-B	NMI	RNA to ATAC	0.8	1	0.938986
	639	scButterfly-B	NMI	RNA to ATAC	1	1	0.886602
	640	scButterfly-B	AMI	ATAC to RNA	0.2	2	0.867203
	641	scButterfly-B	AMI	ATAC to RNA	0.4	2	0.917872
	642	scButterfly-B	AMI	ATAC to RNA	0.6	2	0.892403
	643	scButterfly-B	AMI	ATAC to RNA	0.8	2	0.917872
	644	scButterfly-B	AMI	ATAC to RNA	1	2	0.917872
	645	scButterfly-B	ARI	ATAC to RNA	0.2	2	0.747402
	646	scButterfly-B	ARI	ATAC to RNA	0.4	2	0.797306
	647	scButterfly-B	ARI	ATAC to RNA	0.6	2	0.771718
	648	scButterfly-B	ARI	ATAC to RNA	0.8	2	0.797306
	649	scButterfly-B	ARI	ATAC to RNA	1	2	0.797306
	650	scButterfly-B	HOM	ATAC to RNA	0.2	2	0.948961
	651	scButterfly-B	HOM	ATAC to RNA	0.4	2	1
	652	scButterfly-B	HOM	ATAC to RNA	0.6	2	0.974608
	653	scButterfly-B	HOM	ATAC to RNA	0.8	2	1
	654	scButterfly-B	HOM	ATAC to RNA	1	2	1
	655	scButterfly-B	NMI	ATAC to RNA	0.2	2	0.875659
	656	scButterfly-B	NMI	ATAC to RNA	0.4	2	0.923105
	657	scButterfly-B	NMI	ATAC to RNA	0.6	2	0.899254
	658	scButterfly-B	NMI	ATAC to RNA	0.8	2	0.923105
	659	scButterfly-B	NMI	ATAC to RNA	1	2	0.923105
	660	scButterfly-B	AMI	RNA to ATAC	0.2	2	0.87729
	661	scButterfly-B	AMI	RNA to ATAC	0.4	2	0.918848
	662	scButterfly-B	AMI	RNA to ATAC	0.6	2	0.916767
	663	scButterfly-B	AMI	RNA to ATAC	0.8	2	0.918848
	664	scButterfly-B	AMI	RNA to ATAC	1	2	0.916767
	665	scButterfly-B	ARI	RNA to ATAC	0.2	2	0.728003
	666	scButterfly-B	ARI	RNA to ATAC	0.4	2	0.801313
	667	scButterfly-B	ARI	RNA to ATAC	0.6	2	0.792708
	668	scButterfly-B	ARI	RNA to ATAC	0.8	2	0.801313
	669	scButterfly-B	ARI	RNA to ATAC	1	2	0.792708
	670	scButterfly-B	HOM	RNA to ATAC	0.2	2	1
	671	scButterfly-B	HOM	RNA to ATAC	0.4	2	1
	672	scButterfly-B	HOM	RNA to ATAC	0.6	2	1
	673	scButterfly-B	HOM	RNA to ATAC	0.8	2	1
	674	scButterfly-B	HOM	RNA to ATAC	1	2	1
	675	scButterfly-B	NMI	RNA to ATAC	0.2	2	0.886437
	676	scButterfly-B	NMI	RNA to ATAC	0.4	2	0.924026
	677	scButterfly-B	NMI	RNA to ATAC	0.6	2	0.922061
	678	scButterfly-B	NMI	RNA to ATAC	0.8	2	0.924026
	679	scButterfly-B	NMI	RNA to ATAC	1	2	0.922061
	680	scButterfly-B	AMI	ATAC to RNA	0.2	3	0.814318
	681	scButterfly-B	AMI	ATAC to RNA	0.4	3	0.850184
	682	scButterfly-B	AMI	ATAC to RNA	0.6	3	0.850877
	683	scButterfly-B	AMI	ATAC to RNA	0.8	3	0.854077
	684	scButterfly-B	AMI	ATAC to RNA	1	3	0.850456
	685	scButterfly-B	ARI	ATAC to RNA	0.2	3	0.59645
	686	scButterfly-B	ARI	ATAC to RNA	0.4	3	0.655836
	687	scButterfly-B	ARI	ATAC to RNA	0.6	3	0.658851
	688	scButterfly-B	ARI	ATAC to RNA	0.8	3	0.672622
	689	scButterfly-B	ARI	ATAC to RNA	1	3	0.657043
	690	scButterfly-B	HOM	ATAC to RNA	0.2	3	1
	691	scButterfly-B	HOM	ATAC to RNA	0.4	3	1
	692	scButterfly-B	HOM	ATAC to RNA	0.6	3	1
	693	scButterfly-B	HOM	ATAC to RNA	0.8	3	1
	694	scButterfly-B	HOM	ATAC to RNA	1	3	1
	695	scButterfly-B	NMI	ATAC to RNA	0.2	3	0.830176
	696	scButterfly-B	NMI	ATAC to RNA	0.4	3	0.861489
	697	scButterfly-B	NMI	ATAC to RNA	0.6	3	0.86214
	698	scButterfly-B	NMI	ATAC to RNA	0.8	3	0.865138
	699	scButterfly-B	NMI	ATAC to RNA	1	3	0.861745
	700	scButterfly-B	AMI	RNA to ATAC	0.2	3	0.818604
	701	scButterfly-B	AMI	RNA to ATAC	0.4	3	0.859534
	702	scButterfly-B	AMI	RNA to ATAC	0.6	3	0.856876
	703	scButterfly-B	AMI	RNA to ATAC	0.8	3	0.862362
	704	scButterfly-B	AMI	RNA to ATAC	1	3	0.857804
	705	scButterfly-B	ARI	RNA to ATAC	0.2	3	0.61532
	706	scButterfly-B	ARI	RNA to ATAC	0.4	3	0.695034
	707	scButterfly-B	ARI	RNA to ATAC	0.6	3	0.683881
	708	scButterfly-B	ARI	RNA to ATAC	0.8	3	0.704345
	709	scButterfly-B	ARI	RNA to ATAC	1	3	0.688002
	710	scButterfly-B	HOM	RNA to ATAC	0.2	3	1
	711	scButterfly-B	HOM	RNA to ATAC	0.4	3	1
	712	scButterfly-B	HOM	RNA to ATAC	0.6	3	1
	713	scButterfly-B	HOM	RNA to ATAC	0.8	3	1
	714	scButterfly-B	HOM	RNA to ATAC	1	3	1
	715	scButterfly-B	NMI	RNA to ATAC	0.2	3	0.834167
	716	scButterfly-B	NMI	RNA to ATAC	0.4	3	0.870247
	717	scButterfly-B	NMI	RNA to ATAC	0.6	3	0.867759
	718	scButterfly-B	NMI	RNA to ATAC	0.8	3	0.872883
	719	scButterfly-B	NMI	RNA to ATAC	1	3	0.868628
	720	scButterfly-B	AMI	ATAC to RNA	0.2	4	0.793165
	721	scButterfly-B	AMI	ATAC to RNA	0.4	4	0.835961
	722	scButterfly-B	AMI	ATAC to RNA	0.6	4	0.834521
	723	scButterfly-B	AMI	ATAC to RNA	0.8	4	0.839678
	724	scButterfly-B	AMI	ATAC to RNA	1	4	0.84519
	725	scButterfly-B	ARI	ATAC to RNA	0.2	4	0.555676
	726	scButterfly-B	ARI	ATAC to RNA	0.4	4	0.636185
	727	scButterfly-B	ARI	ATAC to RNA	0.6	4	0.629514
	728	scButterfly-B	ARI	ATAC to RNA	0.8	4	0.648878
	729	scButterfly-B	ARI	ATAC to RNA	1	4	0.668509
	730	scButterfly-B	HOM	ATAC to RNA	0.2	4	1
	731	scButterfly-B	HOM	ATAC to RNA	0.4	4	1
	732	scButterfly-B	HOM	ATAC to RNA	0.6	4	1
	733	scButterfly-B	HOM	ATAC to RNA	0.8	4	1
	734	scButterfly-B	HOM	ATAC to RNA	1	4	1
	735	scButterfly-B	NMI	ATAC to RNA	0.2	4	0.811074
	736	scButterfly-B	NMI	ATAC to RNA	0.4	4	0.848654
	737	scButterfly-B	NMI	ATAC to RNA	0.6	4	0.847305
	738	scButterfly-B	NMI	ATAC to RNA	0.8	4	0.852118
	739	scButterfly-B	NMI	ATAC to RNA	1	4	0.857253
	740	scButterfly-B	AMI	RNA to ATAC	0.2	4	0.791671
	741	scButterfly-B	AMI	RNA to ATAC	0.4	4	0.788707
	742	scButterfly-B	AMI	RNA to ATAC	0.6	4	0.841999
	743	scButterfly-B	AMI	RNA to ATAC	0.8	4	0.839484
	744	scButterfly-B	AMI	RNA to ATAC	1	4	0.840894
	745	scButterfly-B	ARI	RNA to ATAC	0.2	4	0.549194
	746	scButterfly-B	ARI	RNA to ATAC	0.4	4	0.537329
	747	scButterfly-B	ARI	RNA to ATAC	0.6	4	0.657093
	748	scButterfly-B	ARI	RNA to ATAC	0.8	4	0.651074
	749	scButterfly-B	ARI	RNA to ATAC	1	4	0.65436
	750	scButterfly-B	HOM	RNA to ATAC	0.2	4	1
	751	scButterfly-B	HOM	RNA to ATAC	0.4	4	1
	752	scButterfly-B	HOM	RNA to ATAC	0.6	4	1
	753	scButterfly-B	HOM	RNA to ATAC	0.8	4	1
	754	scButterfly-B	HOM	RNA to ATAC	1	4	1
	755	scButterfly-B	NMI	RNA to ATAC	0.2	4	0.809684
	756	scButterfly-B	NMI	RNA to ATAC	0.4	4	0.806933
	757	scButterfly-B	NMI	RNA to ATAC	0.6	4	0.85428
	758	scButterfly-B	NMI	RNA to ATAC	0.8	4	0.851948
	759	scButterfly-B	NMI	RNA to ATAC	1	4	0.853256
	760	scButterfly-B	AMI	ATAC to RNA	0.2	5	0.879722
	761	scButterfly-B	AMI	ATAC to RNA	0.4	5	0.819172
	762	scButterfly-B	AMI	ATAC to RNA	0.6	5	0.821268
	763	scButterfly-B	AMI	ATAC to RNA	0.8	5	0.874401
	764	scButterfly-B	AMI	ATAC to RNA	1	5	0.82007
	765	scButterfly-B	ARI	ATAC to RNA	0.2	5	0.788949
	766	scButterfly-B	ARI	ATAC to RNA	0.4	5	0.61549
	767	scButterfly-B	ARI	ATAC to RNA	0.6	5	0.623972
	768	scButterfly-B	ARI	ATAC to RNA	0.8	5	0.762797
	769	scButterfly-B	ARI	ATAC to RNA	1	5	0.620065
	770	scButterfly-B	HOM	ATAC to RNA	0.2	5	1
	771	scButterfly-B	HOM	ATAC to RNA	0.4	5	1
	772	scButterfly-B	HOM	ATAC to RNA	0.6	5	1
	773	scButterfly-B	HOM	ATAC to RNA	0.8	5	1
	774	scButterfly-B	HOM	ATAC to RNA	1	5	1
	775	scButterfly-B	NMI	ATAC to RNA	0.2	5	0.888894
	776	scButterfly-B	NMI	ATAC to RNA	0.4	5	0.834334
	777	scButterfly-B	NMI	ATAC to RNA	0.6	5	0.836285
	778	scButterfly-B	NMI	ATAC to RNA	0.8	5	0.883924
	779	scButterfly-B	NMI	ATAC to RNA	1	5	0.83517
	780	scButterfly-B	AMI	RNA to ATAC	0.2	5	0.793985
	781	scButterfly-B	AMI	RNA to ATAC	0.4	5	0.827639
	782	scButterfly-B	AMI	RNA to ATAC	0.6	5	0.888469
	783	scButterfly-B	AMI	RNA to ATAC	0.8	5	0.900642
	784	scButterfly-B	AMI	RNA to ATAC	1	5	0.8424
	785	scButterfly-B	ARI	RNA to ATAC	0.2	5	0.63277
	786	scButterfly-B	ARI	RNA to ATAC	0.4	5	0.686273
	787	scButterfly-B	ARI	RNA to ATAC	0.6	5	0.815583
	788	scButterfly-B	ARI	RNA to ATAC	0.8	5	0.836621
	789	scButterfly-B	ARI	RNA to ATAC	1	5	0.702631
	790	scButterfly-B	HOM	RNA to ATAC	0.2	5	0.95782
	791	scButterfly-B	HOM	RNA to ATAC	0.4	5	0.958435
	792	scButterfly-B	HOM	RNA to ATAC	0.6	5	1
	793	scButterfly-B	HOM	RNA to ATAC	0.8	5	0.975344
	794	scButterfly-B	HOM	RNA to ATAC	1	5	0.976064
	795	scButterfly-B	NMI	RNA to ATAC	0.2	5	0.811507
	796	scButterfly-B	NMI	RNA to ATAC	0.4	5	0.840601
	797	scButterfly-B	NMI	RNA to ATAC	0.6	5	0.897044
	798	scButterfly-B	NMI	RNA to ATAC	0.8	5	0.907207
	799	scButterfly-B	NMI	RNA to ATAC	1	5	0.854229
	800	scButterfly-C	AMI	ATAC to RNA	0.2	1	0.914018
	801	scButterfly-C	AMI	ATAC to RNA	0.4	1	0.859262
	802	scButterfly-C	AMI	ATAC to RNA	0.6	1	0.86399
	803	scButterfly-C	AMI	ATAC to RNA	0.8	1	0.921922
	804	scButterfly-C	AMI	ATAC to RNA	1	1	0.972901
	805	scButterfly-C	ARI	ATAC to RNA	0.2	1	0.857503
	806	scButterfly-C	ARI	ATAC to RNA	0.4	1	0.724473
	807	scButterfly-C	ARI	ATAC to RNA	0.6	1	0.747457
	808	scButterfly-C	ARI	ATAC to RNA	0.8	1	0.878941
	809	scButterfly-C	ARI	ATAC to RNA	1	1	0.973987
	810	scButterfly-C	HOM	ATAC to RNA	0.2	1	0.97556
	811	scButterfly-C	HOM	ATAC to RNA	0.4	1	0.980469
	812	scButterfly-C	HOM	ATAC to RNA	0.6	1	0.97556
	813	scButterfly-C	HOM	ATAC to RNA	0.8	1	0.980469
	814	scButterfly-C	HOM	ATAC to RNA	1	1	0.97556
	815	scButterfly-C	NMI	ATAC to RNA	0.2	1	0.91952
	816	scButterfly-C	NMI	ATAC to RNA	0.4	1	0.869501
	817	scButterfly-C	NMI	ATAC to RNA	0.6	1	0.874021
	818	scButterfly-C	NMI	ATAC to RNA	0.8	1	0.926937
	819	scButterfly-C	NMI	ATAC to RNA	1	1	0.97435
	820	scButterfly-C	AMI	RNA to ATAC	0.2	1	0.932421
	821	scButterfly-C	AMI	RNA to ATAC	0.4	1	0.938758
	822	scButterfly-C	AMI	RNA to ATAC	0.6	1	0.934839
	823	scButterfly-C	AMI	RNA to ATAC	0.8	1	0.932421
	824	scButterfly-C	AMI	RNA to ATAC	1	1	1
	825	scButterfly-C	ARI	RNA to ATAC	0.2	1	0.85974
	826	scButterfly-C	ARI	RNA to ATAC	0.4	1	0.879982
	827	scButterfly-C	ARI	RNA to ATAC	0.6	1	0.867662
	828	scButterfly-C	ARI	RNA to ATAC	0.8	1	0.85974
	829	scButterfly-C	ARI	RNA to ATAC	1	1	1
	830	scButterfly-C	HOM	RNA to ATAC	0.2	1	1
	831	scButterfly-C	HOM	RNA to ATAC	0.4	1	1
	832	scButterfly-C	HOM	RNA to ATAC	0.6	1	1
	833	scButterfly-C	HOM	RNA to ATAC	0.8	1	1
	834	scButterfly-C	HOM	RNA to ATAC	1	1	1
	835	scButterfly-C	NMI	RNA to ATAC	0.2	1	0.936706
	836	scButterfly-C	NMI	RNA to ATAC	0.4	1	0.942678
	837	scButterfly-C	NMI	RNA to ATAC	0.6	1	0.938986
	838	scButterfly-C	NMI	RNA to ATAC	0.8	1	0.936706
	839	scButterfly-C	NMI	RNA to ATAC	1	1	1
	840	scButterfly-C	AMI	ATAC to RNA	0.2	2	0.896319
	841	scButterfly-C	AMI	ATAC to RNA	0.4	2	0.874931
	842	scButterfly-C	AMI	ATAC to RNA	0.6	2	0.892954
	843	scButterfly-C	AMI	ATAC to RNA	0.8	2	0.923561
	844	scButterfly-C	AMI	ATAC to RNA	1	2	0.892403
	845	scButterfly-C	ARI	ATAC to RNA	0.2	2	0.787861
	846	scButterfly-C	ARI	ATAC to RNA	0.4	2	0.779802
	847	scButterfly-C	ARI	ATAC to RNA	0.6	2	0.774039
	848	scButterfly-C	ARI	ATAC to RNA	0.8	2	0.819999
	849	scButterfly-C	ARI	ATAC to RNA	1	2	0.771718
	850	scButterfly-C	HOM	ATAC to RNA	0.2	2	0.974608
	851	scButterfly-C	HOM	ATAC to RNA	0.4	2	0.948961
	852	scButterfly-C	HOM	ATAC to RNA	0.6	2	0.974608
	853	scButterfly-C	HOM	ATAC to RNA	0.8	2	1
	854	scButterfly-C	HOM	ATAC to RNA	1	2	0.974608
	855	scButterfly-C	NMI	ATAC to RNA	0.2	2	0.902961
	856	scButterfly-C	NMI	ATAC to RNA	0.4	2	0.882994
	857	scButterfly-C	NMI	ATAC to RNA	0.6	2	0.899776
	858	scButterfly-C	NMI	ATAC to RNA	0.8	2	0.928474
	859	scButterfly-C	NMI	ATAC to RNA	1	2	0.899254
	860	scButterfly-C	AMI	RNA to ATAC	0.2	2	0.876742
	861	scButterfly-C	AMI	RNA to ATAC	0.4	2	0.886998
	862	scButterfly-C	AMI	RNA to ATAC	0.6	2	0.918848
	863	scButterfly-C	AMI	RNA to ATAC	0.8	2	0.875397
	864	scButterfly-C	AMI	RNA to ATAC	1	2	0.873459
	865	scButterfly-C	ARI	RNA to ATAC	0.2	2	0.728003
	866	scButterfly-C	ARI	RNA to ATAC	0.4	2	0.768236
	867	scButterfly-C	ARI	RNA to ATAC	0.6	2	0.801313
	868	scButterfly-C	ARI	RNA to ATAC	0.8	2	0.723098
	869	scButterfly-C	ARI	RNA to ATAC	1	2	0.715699
	870	scButterfly-C	HOM	RNA to ATAC	0.2	2	1
	871	scButterfly-C	HOM	RNA to ATAC	0.4	2	1
	872	scButterfly-C	HOM	RNA to ATAC	0.6	2	1
	873	scButterfly-C	HOM	RNA to ATAC	0.8	2	1
	874	scButterfly-C	HOM	RNA to ATAC	1	2	1
	875	scButterfly-C	NMI	RNA to ATAC	0.2	2	0.88593
	876	scButterfly-C	NMI	RNA to ATAC	0.4	2	0.895531
	877	scButterfly-C	NMI	RNA to ATAC	0.6	2	0.924026
	878	scButterfly-C	NMI	RNA to ATAC	0.8	2	0.884671
	879	scButterfly-C	NMI	RNA to ATAC	1	2	0.882852
	880	scButterfly-C	AMI	ATAC to RNA	0.2	3	0.855489
	881	scButterfly-C	AMI	ATAC to RNA	0.4	3	0.855262
	882	scButterfly-C	AMI	ATAC to RNA	0.6	3	0.815166
	883	scButterfly-C	AMI	ATAC to RNA	0.8	3	0.923756
	884	scButterfly-C	AMI	ATAC to RNA	1	3	0.832771
	885	scButterfly-C	ARI	ATAC to RNA	0.2	3	0.678561
	886	scButterfly-C	ARI	ATAC to RNA	0.4	3	0.677376
	887	scButterfly-C	ARI	ATAC to RNA	0.6	3	0.597084
	888	scButterfly-C	ARI	ATAC to RNA	0.8	3	0.853679
	889	scButterfly-C	ARI	ATAC to RNA	1	3	0.65909
	890	scButterfly-C	HOM	ATAC to RNA	0.2	3	1
	891	scButterfly-C	HOM	ATAC to RNA	0.4	3	1
	892	scButterfly-C	HOM	ATAC to RNA	0.6	3	1
	893	scButterfly-C	HOM	ATAC to RNA	0.8	3	1
	894	scButterfly-C	HOM	ATAC to RNA	1	3	0.977565
	895	scButterfly-C	NMI	ATAC to RNA	0.2	3	0.866461
	896	scButterfly-C	NMI	ATAC to RNA	0.4	3	0.866249
	897	scButterfly-C	NMI	ATAC to RNA	0.6	3	0.83095
	898	scButterfly-C	NMI	ATAC to RNA	0.8	3	0.928897
	899	scButterfly-C	NMI	ATAC to RNA	1	3	0.845444
	900	scButterfly-C	AMI	RNA to ATAC	0.2	3	0.852307
	901	scButterfly-C	AMI	RNA to ATAC	0.4	3	0.801339
	902	scButterfly-C	AMI	RNA to ATAC	0.6	3	0.825421
	903	scButterfly-C	AMI	RNA to ATAC	0.8	3	0.878871
	904	scButterfly-C	AMI	RNA to ATAC	1	3	0.937851
	905	scButterfly-C	ARI	RNA to ATAC	0.2	3	0.664858
	906	scButterfly-C	ARI	RNA to ATAC	0.4	3	0.653468
	907	scButterfly-C	ARI	RNA to ATAC	0.6	3	0.680769
	908	scButterfly-C	ARI	RNA to ATAC	0.8	3	0.76258
	909	scButterfly-C	ARI	RNA to ATAC	1	3	0.891676
	910	scButterfly-C	HOM	RNA to ATAC	0.2	3	1
	911	scButterfly-C	HOM	RNA to ATAC	0.4	3	0.934048
	912	scButterfly-C	HOM	RNA to ATAC	0.6	3	0.926707
	913	scButterfly-C	HOM	RNA to ATAC	0.8	3	1
	914	scButterfly-C	HOM	RNA to ATAC	1	3	1
	915	scButterfly-C	NMI	RNA to ATAC	0.2	3	0.863479
	916	scButterfly-C	NMI	RNA to ATAC	0.4	3	0.816549
	917	scButterfly-C	NMI	RNA to ATAC	0.6	3	0.836866
	918	scButterfly-C	NMI	RNA to ATAC	0.8	3	0.888266
	919	scButterfly-C	NMI	RNA to ATAC	1	3	0.942096
	920	scButterfly-C	AMI	ATAC to RNA	0.2	4	0.796057
	921	scButterfly-C	AMI	ATAC to RNA	0.4	4	0.778806
	922	scButterfly-C	AMI	ATAC to RNA	0.6	4	0.809655
	923	scButterfly-C	AMI	ATAC to RNA	0.8	4	0.813129
	924	scButterfly-C	AMI	ATAC to RNA	1	4	0.812613
	925	scButterfly-C	ARI	ATAC to RNA	0.2	4	0.596931
	926	scButterfly-C	ARI	ATAC to RNA	0.4	4	0.578505
	927	scButterfly-C	ARI	ATAC to RNA	0.6	4	0.606327
	928	scButterfly-C	ARI	ATAC to RNA	0.8	4	0.621475
	929	scButterfly-C	ARI	ATAC to RNA	1	4	0.618124
	930	scButterfly-C	HOM	ATAC to RNA	0.2	4	0.959652
	931	scButterfly-C	HOM	ATAC to RNA	0.4	4	0.949273
	932	scButterfly-C	HOM	ATAC to RNA	0.6	4	0.975888
	933	scButterfly-C	HOM	ATAC to RNA	0.8	4	0.975888
	934	scButterfly-C	HOM	ATAC to RNA	1	4	0.975888
	935	scButterfly-C	NMI	ATAC to RNA	0.2	4	0.811792
	936	scButterfly-C	NMI	ATAC to RNA	0.4	4	0.795887
	937	scButterfly-C	NMI	ATAC to RNA	0.6	4	0.824323
	938	scButterfly-C	NMI	ATAC to RNA	0.8	4	0.827581
	939	scButterfly-C	NMI	ATAC to RNA	1	4	0.827093
	940	scButterfly-C	AMI	RNA to ATAC	0.2	4	0.796242
	941	scButterfly-C	AMI	RNA to ATAC	0.4	4	0.808217
	942	scButterfly-C	AMI	RNA to ATAC	0.6	4	0.833747
	943	scButterfly-C	AMI	RNA to ATAC	0.8	4	0.84345
	944	scButterfly-C	AMI	RNA to ATAC	1	4	0.902931
	945	scButterfly-C	ARI	RNA to ATAC	0.2	4	0.569716
	946	scButterfly-C	ARI	RNA to ATAC	0.4	4	0.655576
	947	scButterfly-C	ARI	RNA to ATAC	0.6	4	0.626725
	948	scButterfly-C	ARI	RNA to ATAC	0.8	4	0.66905
	949	scButterfly-C	ARI	RNA to ATAC	1	4	0.791917
	950	scButterfly-C	HOM	RNA to ATAC	0.2	4	1
	951	scButterfly-C	HOM	RNA to ATAC	0.4	4	0.924725
	952	scButterfly-C	HOM	RNA to ATAC	0.6	4	1
	953	scButterfly-C	HOM	RNA to ATAC	0.8	4	1
	954	scButterfly-C	HOM	RNA to ATAC	1	4	1
	955	scButterfly-C	NMI	RNA to ATAC	0.2	4	0.813939
	956	scButterfly-C	NMI	RNA to ATAC	0.4	4	0.821237
	957	scButterfly-C	NMI	RNA to ATAC	0.6	4	0.846582
	958	scButterfly-C	NMI	RNA to ATAC	0.8	4	0.855657
	959	scButterfly-C	NMI	RNA to ATAC	1	4	0.909592
	960	scButterfly-C	AMI	ATAC to RNA	0.2	5	0.81847
	961	scButterfly-C	AMI	ATAC to RNA	0.4	5	0.870669
	962	scButterfly-C	AMI	ATAC to RNA	0.6	5	0.933343
	963	scButterfly-C	AMI	ATAC to RNA	0.8	5	0.936069
	964	scButterfly-C	AMI	ATAC to RNA	1	5	0.820566
	965	scButterfly-C	ARI	ATAC to RNA	0.2	5	0.612868
	966	scButterfly-C	ARI	ATAC to RNA	0.4	5	0.741889
	967	scButterfly-C	ARI	ATAC to RNA	0.6	5	0.886606
	968	scButterfly-C	ARI	ATAC to RNA	0.8	5	0.893756
	969	scButterfly-C	ARI	ATAC to RNA	1	5	0.622671
	970	scButterfly-C	HOM	ATAC to RNA	0.2	5	1
	971	scButterfly-C	HOM	ATAC to RNA	0.4	5	1
	972	scButterfly-C	HOM	ATAC to RNA	0.6	5	1
	973	scButterfly-C	HOM	ATAC to RNA	0.8	5	1
	974	scButterfly-C	HOM	ATAC to RNA	1	5	1
	975	scButterfly-C	NMI	ATAC to RNA	0.2	5	0.83368
	976	scButterfly-C	NMI	ATAC to RNA	0.4	5	0.880432
	977	scButterfly-C	NMI	ATAC to RNA	0.6	5	0.937785
	978	scButterfly-C	NMI	ATAC to RNA	0.8	5	0.940339
	979	scButterfly-C	NMI	ATAC to RNA	1	5	0.835634
	980	scButterfly-C	AMI	RNA to ATAC	0.2	5	0.875526
	981	scButterfly-C	AMI	RNA to ATAC	0.4	5	0.876686
	982	scButterfly-C	AMI	RNA to ATAC	0.6	5	0.888817
	983	scButterfly-C	AMI	RNA to ATAC	0.8	5	0.873621
	984	scButterfly-C	AMI	RNA to ATAC	1	5	0.940437
	985	scButterfly-C	ARI	RNA to ATAC	0.2	5	0.765096
	986	scButterfly-C	ARI	RNA to ATAC	0.4	5	0.770251
	987	scButterfly-C	ARI	RNA to ATAC	0.6	5	0.810088
	988	scButterfly-C	ARI	RNA to ATAC	0.8	5	0.759917
	989	scButterfly-C	ARI	RNA to ATAC	1	5	0.91292
	990	scButterfly-C	HOM	RNA to ATAC	0.2	5	1
	991	scButterfly-C	HOM	RNA to ATAC	0.4	5	1
	992	scButterfly-C	HOM	RNA to ATAC	0.6	5	1
	993	scButterfly-C	HOM	RNA to ATAC	0.8	5	1
	994	scButterfly-C	HOM	RNA to ATAC	1	5	1
	995	scButterfly-C	NMI	RNA to ATAC	0.2	5	0.884972
	996	scButterfly-C	NMI	RNA to ATAC	0.4	5	0.886055
	997	scButterfly-C	NMI	RNA to ATAC	0.6	5	0.897362
	998	scButterfly-C	NMI	RNA to ATAC	0.8	5	0.883196
	999	scButterfly-C	NMI	RNA to ATAC	1	5	0.944435
	1000	scButterfly-T	AMI	ATAC to RNA	0.2	1	0.946523
	1001	scButterfly-T	AMI	ATAC to RNA	0.4	1	0.911055
	1002	scButterfly-T	AMI	ATAC to RNA	0.6	1	0.973548
	1003	scButterfly-T	AMI	ATAC to RNA	0.8	1	0.889965
	1004	scButterfly-T	AMI	ATAC to RNA	1	1	0.932421
	1005	scButterfly-T	ARI	ATAC to RNA	0.2	1	0.950643
	1006	scButterfly-T	ARI	ATAC to RNA	0.4	1	0.848452
	1007	scButterfly-T	ARI	ATAC to RNA	0.6	1	0.976132
	1008	scButterfly-T	ARI	ATAC to RNA	0.8	1	0.837949
	1009	scButterfly-T	ARI	ATAC to RNA	1	1	0.85974
	1010	scButterfly-T	HOM	ATAC to RNA	0.2	1	0.948637
	1011	scButterfly-T	HOM	ATAC to RNA	0.4	1	0.97556
	1012	scButterfly-T	HOM	ATAC to RNA	0.6	1	0.972895
	1013	scButterfly-T	HOM	ATAC to RNA	0.8	1	0.950847
	1014	scButterfly-T	HOM	ATAC to RNA	1	1	1
	1015	scButterfly-T	NMI	ATAC to RNA	0.2	1	0.949392
	1016	scButterfly-T	NMI	ATAC to RNA	0.4	1	0.916722
	1017	scButterfly-T	NMI	ATAC to RNA	0.6	1	0.97497
	1018	scButterfly-T	NMI	ATAC to RNA	0.8	1	0.897014
	1019	scButterfly-T	NMI	ATAC to RNA	1	1	0.936706
	1020	scButterfly-T	AMI	RNA to ATAC	0.2	1	0.93345
	1021	scButterfly-T	AMI	RNA to ATAC	0.4	1	0.963478
	1022	scButterfly-T	AMI	RNA to ATAC	0.6	1	1
	1023	scButterfly-T	AMI	RNA to ATAC	0.8	1	1
	1024	scButterfly-T	AMI	RNA to ATAC	1	1	1
	1025	scButterfly-T	ARI	RNA to ATAC	0.2	1	0.863143
	1026	scButterfly-T	ARI	RNA to ATAC	0.4	1	0.964067
	1027	scButterfly-T	ARI	RNA to ATAC	0.6	1	1
	1028	scButterfly-T	ARI	RNA to ATAC	0.8	1	1
	1029	scButterfly-T	ARI	RNA to ATAC	1	1	1
	1030	scButterfly-T	HOM	RNA to ATAC	0.2	1	1
	1031	scButterfly-T	HOM	RNA to ATAC	0.4	1	1
	1032	scButterfly-T	HOM	RNA to ATAC	0.6	1	1
	1033	scButterfly-T	HOM	RNA to ATAC	0.8	1	1
	1034	scButterfly-T	HOM	RNA to ATAC	1	1	1
	1035	scButterfly-T	NMI	RNA to ATAC	0.2	1	0.937677
	1036	scButterfly-T	NMI	RNA to ATAC	0.4	1	0.965895
	1037	scButterfly-T	NMI	RNA to ATAC	0.6	1	1
	1038	scButterfly-T	NMI	RNA to ATAC	0.8	1	1
	1039	scButterfly-T	NMI	RNA to ATAC	1	1	1
	1040	scButterfly-T	AMI	ATAC to RNA	0.2	2	0.921682
	1041	scButterfly-T	AMI	ATAC to RNA	0.4	2	0.892403
	1042	scButterfly-T	AMI	ATAC to RNA	0.6	2	0.871274
	1043	scButterfly-T	AMI	ATAC to RNA	0.8	2	0.886435
	1044	scButterfly-T	AMI	ATAC to RNA	1	2	0.8699
	1045	scButterfly-T	ARI	ATAC to RNA	0.2	2	0.812677
	1046	scButterfly-T	ARI	ATAC to RNA	0.4	2	0.771718
	1047	scButterfly-T	ARI	ATAC to RNA	0.6	2	0.764881
	1048	scButterfly-T	ARI	ATAC to RNA	0.8	2	0.822249
	1049	scButterfly-T	ARI	ATAC to RNA	1	2	0.759086
	1050	scButterfly-T	HOM	ATAC to RNA	0.2	2	1
	1051	scButterfly-T	HOM	ATAC to RNA	0.4	2	0.974608
	1052	scButterfly-T	HOM	ATAC to RNA	0.6	2	0.948961
	1053	scButterfly-T	HOM	ATAC to RNA	0.8	2	0.948961
	1054	scButterfly-T	HOM	ATAC to RNA	1	2	0.948961
	1055	scButterfly-T	NMI	ATAC to RNA	0.2	2	0.926701
	1056	scButterfly-T	NMI	ATAC to RNA	0.4	2	0.899254
	1057	scButterfly-T	NMI	ATAC to RNA	0.6	2	0.879525
	1058	scButterfly-T	NMI	ATAC to RNA	0.8	2	0.893873
	1059	scButterfly-T	NMI	ATAC to RNA	1	2	0.878221
	1060	scButterfly-T	AMI	RNA to ATAC	0.2	2	0.873179
	1061	scButterfly-T	AMI	RNA to ATAC	0.4	2	0.894015
	1062	scButterfly-T	AMI	RNA to ATAC	0.6	2	0.898394
	1063	scButterfly-T	AMI	RNA to ATAC	0.8	2	0.917872
	1064	scButterfly-T	AMI	RNA to ATAC	1	2	0.916767
	1065	scButterfly-T	ARI	RNA to ATAC	0.2	2	0.715699
	1066	scButterfly-T	ARI	RNA to ATAC	0.4	2	0.775839
	1067	scButterfly-T	ARI	RNA to ATAC	0.6	2	0.794277
	1068	scButterfly-T	ARI	RNA to ATAC	0.8	2	0.797306
	1069	scButterfly-T	ARI	RNA to ATAC	1	2	0.792708
	1070	scButterfly-T	HOM	RNA to ATAC	0.2	2	1
	1071	scButterfly-T	HOM	RNA to ATAC	0.4	2	0.977558
	1072	scButterfly-T	HOM	RNA to ATAC	0.6	2	0.977558
	1073	scButterfly-T	HOM	RNA to ATAC	0.8	2	1
	1074	scButterfly-T	HOM	RNA to ATAC	1	2	1
	1075	scButterfly-T	NMI	RNA to ATAC	0.2	2	0.882591
	1076	scButterfly-T	NMI	RNA to ATAC	0.4	2	0.90075
	1077	scButterfly-T	NMI	RNA to ATAC	0.6	2	0.904895
	1078	scButterfly-T	NMI	RNA to ATAC	0.8	2	0.923105
	1079	scButterfly-T	NMI	RNA to ATAC	1	2	0.922061
	1080	scButterfly-T	AMI	ATAC to RNA	0.2	3	0.850605
	1081	scButterfly-T	AMI	ATAC to RNA	0.4	3	0.878983
	1082	scButterfly-T	AMI	ATAC to RNA	0.6	3	0.859256
	1083	scButterfly-T	AMI	ATAC to RNA	0.8	3	0.855489
	1084	scButterfly-T	AMI	ATAC to RNA	1	3	0.855926
	1085	scButterfly-T	ARI	ATAC to RNA	0.2	3	0.657645
	1086	scButterfly-T	ARI	ATAC to RNA	0.4	3	0.789287
	1087	scButterfly-T	ARI	ATAC to RNA	0.6	3	0.693865
	1088	scButterfly-T	ARI	ATAC to RNA	0.8	3	0.678561
	1089	scButterfly-T	ARI	ATAC to RNA	1	3	0.680337
	1090	scButterfly-T	HOM	ATAC to RNA	0.2	3	1
	1091	scButterfly-T	HOM	ATAC to RNA	0.4	3	1
	1092	scButterfly-T	HOM	ATAC to RNA	0.6	3	1
	1093	scButterfly-T	HOM	ATAC to RNA	0.8	3	1
	1094	scButterfly-T	HOM	ATAC to RNA	1	3	1
	1095	scButterfly-T	NMI	ATAC to RNA	0.2	3	0.861884
	1096	scButterfly-T	NMI	ATAC to RNA	0.4	3	0.888433
	1097	scButterfly-T	NMI	ATAC to RNA	0.6	3	0.869986
	1098	scButterfly-T	NMI	ATAC to RNA	0.8	3	0.866461
	1099	scButterfly-T	NMI	ATAC to RNA	1	3	0.866869
	1100	scButterfly-T	AMI	RNA to ATAC	0.2	3	0.825748
	1101	scButterfly-T	AMI	RNA to ATAC	0.4	3	0.862082
	1102	scButterfly-T	AMI	RNA to ATAC	0.6	3	0.942657
	1103	scButterfly-T	AMI	RNA to ATAC	0.8	3	0.931988
	1104	scButterfly-T	AMI	RNA to ATAC	1	3	0.919482
	1105	scButterfly-T	ARI	RNA to ATAC	0.2	3	0.644919
	1106	scButterfly-T	ARI	RNA to ATAC	0.4	3	0.703185
	1107	scButterfly-T	ARI	RNA to ATAC	0.6	3	0.905834
	1108	scButterfly-T	ARI	RNA to ATAC	0.8	3	0.87783
	1109	scButterfly-T	ARI	RNA to ATAC	1	3	0.837279
	1110	scButterfly-T	HOM	RNA to ATAC	0.2	3	1
	1111	scButterfly-T	HOM	RNA to ATAC	0.4	3	1
	1112	scButterfly-T	HOM	RNA to ATAC	0.6	3	1
	1113	scButterfly-T	HOM	RNA to ATAC	0.8	3	1
	1114	scButterfly-T	HOM	RNA to ATAC	1	3	1
	1115	scButterfly-T	NMI	RNA to ATAC	0.2	3	0.840801
	1116	scButterfly-T	NMI	RNA to ATAC	0.4	3	0.87262
	1117	scButterfly-T	NMI	RNA to ATAC	0.6	3	0.946588
	1118	scButterfly-T	NMI	RNA to ATAC	0.8	3	0.936611
	1119	scButterfly-T	NMI	RNA to ATAC	1	3	0.924885
	1120	scButterfly-T	AMI	ATAC to RNA	0.2	4	0.837711
	1121	scButterfly-T	AMI	ATAC to RNA	0.4	4	0.786958
	1122	scButterfly-T	AMI	ATAC to RNA	0.6	4	0.817049
	1123	scButterfly-T	AMI	ATAC to RNA	0.8	4	0.837471
	1124	scButterfly-T	AMI	ATAC to RNA	1	4	0.832223
	1125	scButterfly-T	ARI	ATAC to RNA	0.2	4	0.641718
	1126	scButterfly-T	ARI	ATAC to RNA	0.4	4	0.596791
	1127	scButterfly-T	ARI	ATAC to RNA	0.6	4	0.641303
	1128	scButterfly-T	ARI	ATAC to RNA	0.8	4	0.640613
	1129	scButterfly-T	ARI	ATAC to RNA	1	4	0.620569
	1130	scButterfly-T	HOM	ATAC to RNA	0.2	4	1
	1131	scButterfly-T	HOM	ATAC to RNA	0.4	4	0.943416
	1132	scButterfly-T	HOM	ATAC to RNA	0.6	4	0.974545
	1133	scButterfly-T	HOM	ATAC to RNA	0.8	4	1
	1134	scButterfly-T	HOM	ATAC to RNA	1	4	1
	1135	scButterfly-T	NMI	ATAC to RNA	0.2	4	0.850283
	1136	scButterfly-T	NMI	ATAC to RNA	0.4	4	0.803467
	1137	scButterfly-T	NMI	ATAC to RNA	0.6	4	0.831271
	1138	scButterfly-T	NMI	ATAC to RNA	0.8	4	0.850058
	1139	scButterfly-T	NMI	ATAC to RNA	1	4	0.845157
	1140	scButterfly-T	AMI	RNA to ATAC	0.2	4	0.792988
	1141	scButterfly-T	AMI	RNA to ATAC	0.4	4	0.800085
	1142	scButterfly-T	AMI	RNA to ATAC	0.6	4	0.850429
	1143	scButterfly-T	AMI	RNA to ATAC	0.8	4	0.847422
	1144	scButterfly-T	AMI	RNA to ATAC	1	4	0.84519
	1145	scButterfly-T	ARI	RNA to ATAC	0.2	4	0.555088
	1146	scButterfly-T	ARI	RNA to ATAC	0.4	4	0.581886
	1147	scButterfly-T	ARI	RNA to ATAC	0.6	4	0.697425
	1148	scButterfly-T	ARI	RNA to ATAC	0.8	4	0.68572
	1149	scButterfly-T	ARI	RNA to ATAC	1	4	0.668509
	1150	scButterfly-T	HOM	RNA to ATAC	0.2	4	1
	1151	scButterfly-T	HOM	RNA to ATAC	0.4	4	1
	1152	scButterfly-T	HOM	RNA to ATAC	0.6	4	1
	1153	scButterfly-T	HOM	RNA to ATAC	0.8	4	1
	1154	scButterfly-T	HOM	RNA to ATAC	1	4	1
	1155	scButterfly-T	NMI	RNA to ATAC	0.2	4	0.810911
	1156	scButterfly-T	NMI	RNA to ATAC	0.4	4	0.817486
	1157	scButterfly-T	NMI	RNA to ATAC	0.6	4	0.862165
	1158	scButterfly-T	NMI	RNA to ATAC	0.8	4	0.859363
	1159	scButterfly-T	NMI	RNA to ATAC	1	4	0.857253
	1160	scButterfly-T	AMI	ATAC to RNA	0.2	5	0.873621
	1161	scButterfly-T	AMI	ATAC to RNA	0.4	5	0.941779
	1162	scButterfly-T	AMI	ATAC to RNA	0.6	5	0.940437
	1163	scButterfly-T	AMI	ATAC to RNA	0.8	5	0.941779
	1164	scButterfly-T	AMI	ATAC to RNA	1	5	0.823544
	1165	scButterfly-T	ARI	ATAC to RNA	0.2	5	0.759917
	1166	scButterfly-T	ARI	ATAC to RNA	0.4	5	0.915913
	1167	scButterfly-T	ARI	ATAC to RNA	0.6	5	0.91292
	1168	scButterfly-T	ARI	ATAC to RNA	0.8	5	0.915913
	1169	scButterfly-T	ARI	ATAC to RNA	1	5	0.633683
	1170	scButterfly-T	HOM	ATAC to RNA	0.2	5	1
	1171	scButterfly-T	HOM	ATAC to RNA	0.4	5	1
	1172	scButterfly-T	HOM	ATAC to RNA	0.6	5	1
	1173	scButterfly-T	HOM	ATAC to RNA	0.8	5	1
	1174	scButterfly-T	HOM	ATAC to RNA	1	5	1
	1175	scButterfly-T	NMI	ATAC to RNA	0.2	5	0.883196
	1176	scButterfly-T	NMI	ATAC to RNA	0.4	5	0.945692
	1177	scButterfly-T	NMI	ATAC to RNA	0.6	5	0.944435
	1178	scButterfly-T	NMI	ATAC to RNA	0.8	5	0.945692
	1179	scButterfly-T	NMI	ATAC to RNA	1	5	0.838404
	1180	scButterfly-T	AMI	RNA to ATAC	0.2	5	0.838683
	1181	scButterfly-T	AMI	RNA to ATAC	0.4	5	0.840788
	1182	scButterfly-T	AMI	RNA to ATAC	0.6	5	0.88096
	1183	scButterfly-T	AMI	RNA to ATAC	0.8	5	0.940882
	1184	scButterfly-T	AMI	RNA to ATAC	1	5	0.940437
	1185	scButterfly-T	ARI	RNA to ATAC	0.2	5	0.735456
	1186	scButterfly-T	ARI	RNA to ATAC	0.4	5	0.742486
	1187	scButterfly-T	ARI	RNA to ATAC	0.6	5	0.783316
	1188	scButterfly-T	ARI	RNA to ATAC	0.8	5	0.913919
	1189	scButterfly-T	ARI	RNA to ATAC	1	5	0.91292
	1190	scButterfly-T	HOM	RNA to ATAC	0.2	5	0.959762
	1191	scButterfly-T	HOM	RNA to ATAC	0.4	5	0.96293
	1192	scButterfly-T	HOM	RNA to ATAC	0.6	5	1
	1193	scButterfly-T	HOM	RNA to ATAC	0.8	5	1
	1194	scButterfly-T	HOM	RNA to ATAC	1	5	1
	1195	scButterfly-T	NMI	RNA to ATAC	0.2	5	0.850943
	1196	scButterfly-T	NMI	RNA to ATAC	0.4	5	0.852881
	1197	scButterfly-T	NMI	RNA to ATAC	0.6	5	0.890041
	1198	scButterfly-T	NMI	RNA to ATAC	0.8	5	0.944852
	1199	scButterfly-T	NMI	RNA to ATAC	1	5	0.944435

## Sheet: S7
Script in Github
We provide scripts to reproduce the results.
URL:https://github.com/BioX-NKU/scButterfly_source
scButterfly_source/experiment/RNA_ATAC/cross_validation_by_celltype

## Sheet: S8
Script in Github		Method	Dataset	Evaluation	Direction	Fold	Value
We provide scripts to reproduce the results.	0	BABEL	MB	AMI	ATAC to RNA	0	0.175208
URL:https://github.com/BioX-NKU/scButterfly_source	1	BABEL	MB	AMI	ATAC to RNA	1	0.102961
scButterfly_source/experiment/RNA_ATAC/cross_validation_by_celltype	2	BABEL	MB	AMI	ATAC to RNA	2	0.0829951
	3	BABEL	MB	AMI	RNA to ATAC	0	0.373659
	4	BABEL	MB	AMI	RNA to ATAC	1	0.173946
	5	BABEL	MB	AMI	RNA to ATAC	2	0.256165
	6	BABEL	MB	ARI	ATAC to RNA	0	0.089381
	7	BABEL	MB	ARI	ATAC to RNA	1	0.0433247
	8	BABEL	MB	ARI	ATAC to RNA	2	0.0391138
	9	BABEL	MB	ARI	RNA to ATAC	0	0.174322
	10	BABEL	MB	ARI	RNA to ATAC	1	0.0490886
	11	BABEL	MB	ARI	RNA to ATAC	2	0.0964843
	12	BABEL	MB	HOM	ATAC to RNA	0	0.230327
	13	BABEL	MB	HOM	ATAC to RNA	1	0.143682
	14	BABEL	MB	HOM	ATAC to RNA	2	0.107149
	15	BABEL	MB	HOM	RNA to ATAC	0	0.5297
	16	BABEL	MB	HOM	RNA to ATAC	1	0.279984
	17	BABEL	MB	HOM	RNA to ATAC	2	0.348724
	18	BABEL	MB	NMI	ATAC to RNA	0	0.190041
	19	BABEL	MB	NMI	ATAC to RNA	1	0.112352
	20	BABEL	MB	NMI	ATAC to RNA	2	0.0922322
	21	BABEL	MB	NMI	RNA to ATAC	0	0.390436
	22	BABEL	MB	NMI	RNA to ATAC	1	0.188337
	23	BABEL	MB	NMI	RNA to ATAC	2	0.268275
	24	BABEL	MCC	AMI	ATAC to RNA	0	0.0649684
	25	BABEL	MCC	AMI	ATAC to RNA	1	0.0632235
	26	BABEL	MCC	AMI	ATAC to RNA	2	0.123426
	27	BABEL	MCC	AMI	RNA to ATAC	0	0.0416486
	28	BABEL	MCC	AMI	RNA to ATAC	1	0.0888049
	29	BABEL	MCC	AMI	RNA to ATAC	2	0.176558
	30	BABEL	MCC	ARI	ATAC to RNA	0	0.0271927
	31	BABEL	MCC	ARI	ATAC to RNA	1	0.0150292
	32	BABEL	MCC	ARI	ATAC to RNA	2	0.0595503
	33	BABEL	MCC	ARI	RNA to ATAC	0	0.00817605
	34	BABEL	MCC	ARI	RNA to ATAC	1	0.0282678
	35	BABEL	MCC	ARI	RNA to ATAC	2	0.0729519
	36	BABEL	MCC	HOM	ATAC to RNA	0	0.0993464
	37	BABEL	MCC	HOM	ATAC to RNA	1	0.108285
	38	BABEL	MCC	HOM	ATAC to RNA	2	0.16623
	39	BABEL	MCC	HOM	RNA to ATAC	0	0.086688
	40	BABEL	MCC	HOM	RNA to ATAC	1	0.173311
	41	BABEL	MCC	HOM	RNA to ATAC	2	0.252845
	42	BABEL	MCC	NMI	ATAC to RNA	0	0.0712841
	43	BABEL	MCC	NMI	ATAC to RNA	1	0.0682228
	44	BABEL	MCC	NMI	ATAC to RNA	2	0.131264
	45	BABEL	MCC	NMI	RNA to ATAC	0	0.0527754
	46	BABEL	MCC	NMI	RNA to ATAC	1	0.0961217
	47	BABEL	MCC	NMI	RNA to ATAC	2	0.186448
	48	BABEL	MK	AMI	ATAC to RNA	0	0.0125532
	49	BABEL	MK	AMI	ATAC to RNA	1	0.0107541
	50	BABEL	MK	AMI	ATAC to RNA	2	0.105478
	51	BABEL	MK	AMI	RNA to ATAC	0	0.0664145
	52	BABEL	MK	AMI	RNA to ATAC	1	0.123528
	53	BABEL	MK	AMI	RNA to ATAC	2	0.128369
	54	BABEL	MK	ARI	ATAC to RNA	0	0.00481943
	55	BABEL	MK	ARI	ATAC to RNA	1	0.0020781
	56	BABEL	MK	ARI	ATAC to RNA	2	0.0341178
	57	BABEL	MK	ARI	RNA to ATAC	0	0.013861
	58	BABEL	MK	ARI	RNA to ATAC	1	0.0236703
	59	BABEL	MK	ARI	RNA to ATAC	2	0.0385489
	60	BABEL	MK	HOM	ATAC to RNA	0	0.0296329
	61	BABEL	MK	HOM	ATAC to RNA	1	0.0393043
	62	BABEL	MK	HOM	ATAC to RNA	2	0.198858
	63	BABEL	MK	HOM	RNA to ATAC	0	0.133599
	64	BABEL	MK	HOM	RNA to ATAC	1	0.254172
	65	BABEL	MK	HOM	RNA to ATAC	2	0.241395
	66	BABEL	MK	NMI	ATAC to RNA	0	0.0169731
	67	BABEL	MK	NMI	ATAC to RNA	1	0.019068
	68	BABEL	MK	NMI	ATAC to RNA	2	0.11074
	69	BABEL	MK	NMI	RNA to ATAC	0	0.0717246
	70	BABEL	MK	NMI	RNA to ATAC	1	0.129948
	71	BABEL	MK	NMI	RNA to ATAC	2	0.13345
	72	BABEL	PBMC	AMI	ATAC to RNA	0	0.533564
	73	BABEL	PBMC	AMI	ATAC to RNA	1	0.563458
	74	BABEL	PBMC	AMI	ATAC to RNA	2	0.411322
	75	BABEL	PBMC	AMI	RNA to ATAC	0	0.58912
	76	BABEL	PBMC	AMI	RNA to ATAC	1	0.642539
	77	BABEL	PBMC	AMI	RNA to ATAC	2	0.424331
	78	BABEL	PBMC	ARI	ATAC to RNA	0	0.309144
	79	BABEL	PBMC	ARI	ATAC to RNA	1	0.349068
	80	BABEL	PBMC	ARI	ATAC to RNA	2	0.213662
	81	BABEL	PBMC	ARI	RNA to ATAC	0	0.341453
	82	BABEL	PBMC	ARI	RNA to ATAC	1	0.404948
	83	BABEL	PBMC	ARI	RNA to ATAC	2	0.153362
	84	BABEL	PBMC	HOM	ATAC to RNA	0	0.684672
	85	BABEL	PBMC	HOM	ATAC to RNA	1	0.74331
	86	BABEL	PBMC	HOM	ATAC to RNA	2	0.563998
	87	BABEL	PBMC	HOM	RNA to ATAC	0	0.764598
	88	BABEL	PBMC	HOM	RNA to ATAC	1	0.822379
	89	BABEL	PBMC	HOM	RNA to ATAC	2	0.599512
	90	BABEL	PBMC	NMI	ATAC to RNA	0	0.53827
	91	BABEL	PBMC	NMI	ATAC to RNA	1	0.572134
	92	BABEL	PBMC	NMI	ATAC to RNA	2	0.41306
	93	BABEL	PBMC	NMI	RNA to ATAC	0	0.593551
	94	BABEL	PBMC	NMI	RNA to ATAC	1	0.648712
	95	BABEL	PBMC	NMI	RNA to ATAC	2	0.425965
	96	Polarbear	MB	AMI	ATAC to RNA	0	0.0220407
	97	Polarbear	MB	AMI	ATAC to RNA	1	0.00127197
	98	Polarbear	MB	AMI	ATAC to RNA	2	0.00236062
	99	Polarbear	MB	AMI	RNA to ATAC	0	-0.00196887
	100	Polarbear	MB	AMI	RNA to ATAC	1	0.00695452
	101	Polarbear	MB	AMI	RNA to ATAC	2	-0.000360345
	102	Polarbear	MB	ARI	ATAC to RNA	0	0.0141317
	103	Polarbear	MB	ARI	ATAC to RNA	1	0.000105317
	104	Polarbear	MB	ARI	ATAC to RNA	2	0.000970941
	105	Polarbear	MB	ARI	RNA to ATAC	0	-0.00115456
	106	Polarbear	MB	ARI	RNA to ATAC	1	0.00902465
	107	Polarbear	MB	ARI	RNA to ATAC	2	0.00110892
	108	Polarbear	MB	HOM	ATAC to RNA	0	0.0454838
	109	Polarbear	MB	HOM	ATAC to RNA	1	0.0197471
	110	Polarbear	MB	HOM	ATAC to RNA	2	0.0144167
	111	Polarbear	MB	HOM	RNA to ATAC	0	0.0198097
	112	Polarbear	MB	HOM	RNA to ATAC	1	0.0167975
	113	Polarbear	MB	HOM	RNA to ATAC	2	0.00618831
	114	Polarbear	MB	NMI	ATAC to RNA	0	0.0383305
	115	Polarbear	MB	NMI	ATAC to RNA	1	0.0144606
	116	Polarbear	MB	NMI	ATAC to RNA	2	0.0124685
	117	Polarbear	MB	NMI	RNA to ATAC	0	0.016616
	118	Polarbear	MB	NMI	RNA to ATAC	1	0.0145129
	119	Polarbear	MB	NMI	RNA to ATAC	2	0.0062921
	120	Polarbear	MCC	AMI	ATAC to RNA	0	0.221822
	121	Polarbear	MCC	AMI	ATAC to RNA	1	0.0688619
	122	Polarbear	MCC	AMI	ATAC to RNA	2	0.226543
	123	Polarbear	MCC	AMI	RNA to ATAC	0	0.314224
	124	Polarbear	MCC	AMI	RNA to ATAC	1	0.0152529
	125	Polarbear	MCC	AMI	RNA to ATAC	2	0.346759
	126	Polarbear	MCC	ARI	ATAC to RNA	0	0.0811929
	127	Polarbear	MCC	ARI	ATAC to RNA	1	0.0167621
	128	Polarbear	MCC	ARI	ATAC to RNA	2	0.0994677
	129	Polarbear	MCC	ARI	RNA to ATAC	0	0.184701
	130	Polarbear	MCC	ARI	RNA to ATAC	1	0.00637695
	131	Polarbear	MCC	ARI	RNA to ATAC	2	0.268919
	132	Polarbear	MCC	HOM	ATAC to RNA	0	0.351549
	133	Polarbear	MCC	HOM	ATAC to RNA	1	0.135097
	134	Polarbear	MCC	HOM	ATAC to RNA	2	0.304856
	135	Polarbear	MCC	HOM	RNA to ATAC	0	0.390625
	136	Polarbear	MCC	HOM	RNA to ATAC	1	0.0279043
	137	Polarbear	MCC	HOM	RNA to ATAC	2	0.360175
	138	Polarbear	MCC	NMI	ATAC to RNA	0	0.229235
	139	Polarbear	MCC	NMI	ATAC to RNA	1	0.0761025
	140	Polarbear	MCC	NMI	ATAC to RNA	2	0.234248
	141	Polarbear	MCC	NMI	RNA to ATAC	0	0.317521
	142	Polarbear	MCC	NMI	RNA to ATAC	1	0.019178
	143	Polarbear	MCC	NMI	RNA to ATAC	2	0.349789
	144	Polarbear	MK	AMI	ATAC to RNA	0	0.000390329
	145	Polarbear	MK	AMI	ATAC to RNA	1	0.0411769
	146	Polarbear	MK	AMI	ATAC to RNA	2	0.0452418
	147	Polarbear	MK	AMI	RNA to ATAC	0	0.000333261
	148	Polarbear	MK	AMI	RNA to ATAC	1	0.0935509
	149	Polarbear	MK	AMI	RNA to ATAC	2	0.00984642
	150	Polarbear	MK	ARI	ATAC to RNA	0	-0.000757034
	151	Polarbear	MK	ARI	ATAC to RNA	1	0.0121304
	152	Polarbear	MK	ARI	ATAC to RNA	2	0.0114217
	153	Polarbear	MK	ARI	RNA to ATAC	0	0.00116867
	154	Polarbear	MK	ARI	RNA to ATAC	1	0.0268233
	155	Polarbear	MK	ARI	RNA to ATAC	2	0.00292066
	156	Polarbear	MK	HOM	ATAC to RNA	0	0.00680418
	157	Polarbear	MK	HOM	ATAC to RNA	1	0.0947058
	158	Polarbear	MK	HOM	ATAC to RNA	2	0.0889119
	159	Polarbear	MK	HOM	RNA to ATAC	0	0.00437978
	160	Polarbear	MK	HOM	RNA to ATAC	1	0.168162
	161	Polarbear	MK	HOM	RNA to ATAC	2	0.0236428
	162	Polarbear	MK	NMI	ATAC to RNA	0	0.00451119
	163	Polarbear	MK	NMI	ATAC to RNA	1	0.0462896
	164	Polarbear	MK	NMI	ATAC to RNA	2	0.051839
	165	Polarbear	MK	NMI	RNA to ATAC	0	0.0032069
	166	Polarbear	MK	NMI	RNA to ATAC	1	0.0966501
	167	Polarbear	MK	NMI	RNA to ATAC	2	0.0151959
	168	Polarbear	PBMC	AMI	ATAC to RNA	0	5.37726e-05
	169	Polarbear	PBMC	AMI	ATAC to RNA	1	0.00706174
	170	Polarbear	PBMC	AMI	ATAC to RNA	2	0.000193549
	171	Polarbear	PBMC	AMI	RNA to ATAC	0	0.553607
	172	Polarbear	PBMC	AMI	RNA to ATAC	1	0.66776
	173	Polarbear	PBMC	AMI	RNA to ATAC	2	0.320957
	174	Polarbear	PBMC	ARI	ATAC to RNA	0	0.000380923
	175	Polarbear	PBMC	ARI	ATAC to RNA	1	0.00670497
	176	Polarbear	PBMC	ARI	ATAC to RNA	2	0.000274397
	177	Polarbear	PBMC	ARI	RNA to ATAC	0	0.375928
	178	Polarbear	PBMC	ARI	RNA to ATAC	1	0.472822
	179	Polarbear	PBMC	ARI	RNA to ATAC	2	0.454488
	180	Polarbear	PBMC	HOM	ATAC to RNA	0	0.0161103
	181	Polarbear	PBMC	HOM	ATAC to RNA	1	0.032747
	182	Polarbear	PBMC	HOM	ATAC to RNA	2	0.00474017
	183	Polarbear	PBMC	HOM	RNA to ATAC	0	0.628764
	184	Polarbear	PBMC	HOM	RNA to ATAC	1	0.806693
	185	Polarbear	PBMC	HOM	RNA to ATAC	2	0.332911
	186	Polarbear	PBMC	NMI	ATAC to RNA	0	0.0120148
	187	Polarbear	PBMC	NMI	ATAC to RNA	1	0.0256861
	188	Polarbear	PBMC	NMI	ATAC to RNA	2	0.00331768
	189	Polarbear	PBMC	NMI	RNA to ATAC	0	0.55655
	190	Polarbear	PBMC	NMI	RNA to ATAC	1	0.672726
	191	Polarbear	PBMC	NMI	RNA to ATAC	2	0.321829
	192	JAMIE	MB	AMI	ATAC to RNA	0	0.26781
	193	JAMIE	MB	AMI	ATAC to RNA	1	0.149434
	194	JAMIE	MB	AMI	ATAC to RNA	2	0.111205
	195	JAMIE	MB	AMI	RNA to ATAC	0	0.194934
	196	JAMIE	MB	AMI	RNA to ATAC	1	0.157855
	197	JAMIE	MB	AMI	RNA to ATAC	2	0.119566
	198	JAMIE	MB	ARI	ATAC to RNA	0	0.120714
	199	JAMIE	MB	ARI	ATAC to RNA	1	0.0358412
	200	JAMIE	MB	ARI	ATAC to RNA	2	0.0354316
	201	JAMIE	MB	ARI	RNA to ATAC	0	0.0596128
	202	JAMIE	MB	ARI	RNA to ATAC	1	0.0406315
	203	JAMIE	MB	ARI	RNA to ATAC	2	0.0373121
	204	JAMIE	MB	HOM	ATAC to RNA	0	0.383549
	205	JAMIE	MB	HOM	ATAC to RNA	1	0.256272
	206	JAMIE	MB	HOM	ATAC to RNA	2	0.170568
	207	JAMIE	MB	HOM	RNA to ATAC	0	0.291021
	208	JAMIE	MB	HOM	RNA to ATAC	1	0.242597
	209	JAMIE	MB	HOM	RNA to ATAC	2	0.181927
	210	JAMIE	MB	NMI	ATAC to RNA	0	0.286552
	211	JAMIE	MB	NMI	ATAC to RNA	1	0.166425
	212	JAMIE	MB	NMI	ATAC to RNA	2	0.126942
	213	JAMIE	MB	NMI	RNA to ATAC	0	0.216933
	214	JAMIE	MB	NMI	RNA to ATAC	1	0.170347
	215	JAMIE	MB	NMI	RNA to ATAC	2	0.135111
	216	JAMIE	MCC	AMI	ATAC to RNA	0	0.201185
	217	JAMIE	MCC	AMI	ATAC to RNA	1	0.256979
	218	JAMIE	MCC	AMI	ATAC to RNA	2	0.205446
	219	JAMIE	MCC	AMI	RNA to ATAC	0	0.158334
	220	JAMIE	MCC	AMI	RNA to ATAC	1	0.237344
	221	JAMIE	MCC	AMI	RNA to ATAC	2	0.189419
	222	JAMIE	MCC	ARI	ATAC to RNA	0	0.057368
	223	JAMIE	MCC	ARI	ATAC to RNA	1	0.0585354
	224	JAMIE	MCC	ARI	ATAC to RNA	2	0.0879601
	225	JAMIE	MCC	ARI	RNA to ATAC	0	0.0400887
	226	JAMIE	MCC	ARI	RNA to ATAC	1	0.0502464
	227	JAMIE	MCC	ARI	RNA to ATAC	2	0.085488
	228	JAMIE	MCC	HOM	ATAC to RNA	0	0.329561
	229	JAMIE	MCC	HOM	ATAC to RNA	1	0.485036
	230	JAMIE	MCC	HOM	ATAC to RNA	2	0.286296
	231	JAMIE	MCC	HOM	RNA to ATAC	0	0.26961
	232	JAMIE	MCC	HOM	RNA to ATAC	1	0.454542
	233	JAMIE	MCC	HOM	RNA to ATAC	2	0.259699
	234	JAMIE	MCC	NMI	ATAC to RNA	0	0.209513
	235	JAMIE	MCC	NMI	ATAC to RNA	1	0.263358
	236	JAMIE	MCC	NMI	ATAC to RNA	2	0.214132
	237	JAMIE	MCC	NMI	RNA to ATAC	0	0.167845
	238	JAMIE	MCC	NMI	RNA to ATAC	1	0.244381
	239	JAMIE	MCC	NMI	RNA to ATAC	2	0.197937
	240	JAMIE	MK	AMI	ATAC to RNA	0	0.120799
	241	JAMIE	MK	AMI	ATAC to RNA	1	0.0346596
	242	JAMIE	MK	AMI	ATAC to RNA	2	0.0121945
	243	JAMIE	MK	AMI	RNA to ATAC	0	0.221078
	244	JAMIE	MK	AMI	RNA to ATAC	1	0.11262
	245	JAMIE	MK	AMI	RNA to ATAC	2	0.196353
	246	JAMIE	MK	ARI	ATAC to RNA	0	0.0447088
	247	JAMIE	MK	ARI	ATAC to RNA	1	0.0104059
	248	JAMIE	MK	ARI	ATAC to RNA	2	0.00170184
	249	JAMIE	MK	ARI	RNA to ATAC	0	0.0883851
	250	JAMIE	MK	ARI	RNA to ATAC	1	0.0284848
	251	JAMIE	MK	ARI	RNA to ATAC	2	0.05626
	252	JAMIE	MK	HOM	ATAC to RNA	0	0.196909
	253	JAMIE	MK	HOM	ATAC to RNA	1	0.0771223
	254	JAMIE	MK	HOM	ATAC to RNA	2	0.0320852
	255	JAMIE	MK	HOM	RNA to ATAC	0	0.357186
	256	JAMIE	MK	HOM	RNA to ATAC	1	0.244537
	257	JAMIE	MK	HOM	RNA to ATAC	2	0.358759
	258	JAMIE	MK	NMI	ATAC to RNA	0	0.126005
	259	JAMIE	MK	NMI	ATAC to RNA	1	0.0392569
	260	JAMIE	MK	NMI	ATAC to RNA	2	0.0173165
	261	JAMIE	MK	NMI	RNA to ATAC	0	0.226162
	262	JAMIE	MK	NMI	RNA to ATAC	1	0.117793
	263	JAMIE	MK	NMI	RNA to ATAC	2	0.200289
	264	JAMIE	PBMC	AMI	ATAC to RNA	0	0.541832
	265	JAMIE	PBMC	AMI	ATAC to RNA	1	0.65007
	266	JAMIE	PBMC	AMI	ATAC to RNA	2	0.486104
	267	JAMIE	PBMC	AMI	RNA to ATAC	0	0.549971
	268	JAMIE	PBMC	AMI	RNA to ATAC	1	0.665215
	269	JAMIE	PBMC	AMI	RNA to ATAC	2	0.436553
	270	JAMIE	PBMC	ARI	ATAC to RNA	0	0.276402
	271	JAMIE	PBMC	ARI	ATAC to RNA	1	0.393686
	272	JAMIE	PBMC	ARI	ATAC to RNA	2	0.183355
	273	JAMIE	PBMC	ARI	RNA to ATAC	0	0.276961
	274	JAMIE	PBMC	ARI	RNA to ATAC	1	0.445178
	275	JAMIE	PBMC	ARI	RNA to ATAC	2	0.171256
	276	JAMIE	PBMC	HOM	ATAC to RNA	0	0.74964
	277	JAMIE	PBMC	HOM	ATAC to RNA	1	0.871796
	278	JAMIE	PBMC	HOM	ATAC to RNA	2	0.713627
	279	JAMIE	PBMC	HOM	RNA to ATAC	0	0.748729
	280	JAMIE	PBMC	HOM	RNA to ATAC	1	0.845986
	281	JAMIE	PBMC	HOM	RNA to ATAC	2	0.630209
	282	JAMIE	PBMC	NMI	ATAC to RNA	0	0.547567
	283	JAMIE	PBMC	NMI	ATAC to RNA	1	0.657416
	284	JAMIE	PBMC	NMI	ATAC to RNA	2	0.487908
	285	JAMIE	PBMC	NMI	RNA to ATAC	0	0.555333
	286	JAMIE	PBMC	NMI	RNA to ATAC	1	0.671023
	287	JAMIE	PBMC	NMI	RNA to ATAC	2	0.438295
	288	scButterfly-B	MB	AMI	ATAC to RNA	0	0.189421
	289	scButterfly-B	MB	AMI	ATAC to RNA	1	0.12009
	290	scButterfly-B	MB	AMI	ATAC to RNA	2	0.161489
	291	scButterfly-B	MB	AMI	RNA to ATAC	0	0.420715
	292	scButterfly-B	MB	AMI	RNA to ATAC	1	0.397933
	293	scButterfly-B	MB	AMI	RNA to ATAC	2	0.436415
	294	scButterfly-B	MB	ARI	ATAC to RNA	0	0.100906
	295	scButterfly-B	MB	ARI	ATAC to RNA	1	0.038966
	296	scButterfly-B	MB	ARI	ATAC to RNA	2	0.0627307
	297	scButterfly-B	MB	ARI	RNA to ATAC	0	0.214974
	298	scButterfly-B	MB	ARI	RNA to ATAC	1	0.181316
	299	scButterfly-B	MB	ARI	RNA to ATAC	2	0.239331
	300	scButterfly-B	MB	HOM	ATAC to RNA	0	0.266449
	301	scButterfly-B	MB	HOM	ATAC to RNA	1	0.184665
	302	scButterfly-B	MB	HOM	ATAC to RNA	2	0.216465
	303	scButterfly-B	MB	HOM	RNA to ATAC	0	0.559098
	304	scButterfly-B	MB	HOM	RNA to ATAC	1	0.57263
	305	scButterfly-B	MB	HOM	RNA to ATAC	2	0.56447
	306	scButterfly-B	MB	NMI	ATAC to RNA	0	0.206984
	307	scButterfly-B	MB	NMI	ATAC to RNA	1	0.132459
	308	scButterfly-B	MB	NMI	ATAC to RNA	2	0.172901
	309	scButterfly-B	MB	NMI	RNA to ATAC	0	0.434343
	310	scButterfly-B	MB	NMI	RNA to ATAC	1	0.407013
	311	scButterfly-B	MB	NMI	RNA to ATAC	2	0.444581
	312	scButterfly-B	MCC	AMI	ATAC to RNA	0	0.14536
	313	scButterfly-B	MCC	AMI	ATAC to RNA	1	0.29573
	314	scButterfly-B	MCC	AMI	ATAC to RNA	2	0.183284
	315	scButterfly-B	MCC	AMI	RNA to ATAC	0	0.175854
	316	scButterfly-B	MCC	AMI	RNA to ATAC	1	0.317156
	317	scButterfly-B	MCC	AMI	RNA to ATAC	2	0.263076
	318	scButterfly-B	MCC	ARI	ATAC to RNA	0	0.0481806
	319	scButterfly-B	MCC	ARI	ATAC to RNA	1	0.071114
	320	scButterfly-B	MCC	ARI	ATAC to RNA	2	0.0646682
	321	scButterfly-B	MCC	ARI	RNA to ATAC	0	0.0439464
	322	scButterfly-B	MCC	ARI	RNA to ATAC	1	0.0660612
	323	scButterfly-B	MCC	ARI	RNA to ATAC	2	0.0941619
	324	scButterfly-B	MCC	HOM	ATAC to RNA	0	0.241239
	325	scButterfly-B	MCC	HOM	ATAC to RNA	1	0.551779
	326	scButterfly-B	MCC	HOM	ATAC to RNA	2	0.266833
	327	scButterfly-B	MCC	HOM	RNA to ATAC	0	0.306653
	328	scButterfly-B	MCC	HOM	RNA to ATAC	1	0.618595
	329	scButterfly-B	MCC	HOM	RNA to ATAC	2	0.381153
	330	scButterfly-B	MCC	NMI	ATAC to RNA	0	0.15384
	331	scButterfly-B	MCC	NMI	ATAC to RNA	1	0.301821
	332	scButterfly-B	MCC	NMI	ATAC to RNA	2	0.193406
	333	scButterfly-B	MCC	NMI	RNA to ATAC	0	0.185806
	334	scButterfly-B	MCC	NMI	RNA to ATAC	1	0.32401
	335	scButterfly-B	MCC	NMI	RNA to ATAC	2	0.272972
	336	scButterfly-B	MK	AMI	ATAC to RNA	0	0.00971123
	337	scButterfly-B	MK	AMI	ATAC to RNA	1	0.0273667
	338	scButterfly-B	MK	AMI	ATAC to RNA	2	0.144125
	339	scButterfly-B	MK	AMI	RNA to ATAC	0	0.128193
	340	scButterfly-B	MK	AMI	RNA to ATAC	1	0.262523
	341	scButterfly-B	MK	AMI	RNA to ATAC	2	0.405417
	342	scButterfly-B	MK	ARI	ATAC to RNA	0	0.00143655
	343	scButterfly-B	MK	ARI	ATAC to RNA	1	0.00348618
	344	scButterfly-B	MK	ARI	ATAC to RNA	2	0.041346
	345	scButterfly-B	MK	ARI	RNA to ATAC	0	0.0207003
	346	scButterfly-B	MK	ARI	RNA to ATAC	1	0.056057
	347	scButterfly-B	MK	ARI	RNA to ATAC	2	0.0811164
	348	scButterfly-B	MK	HOM	ATAC to RNA	0	0.0255318
	349	scButterfly-B	MK	HOM	ATAC to RNA	1	0.0686987
	350	scButterfly-B	MK	HOM	ATAC to RNA	2	0.27059
	351	scButterfly-B	MK	HOM	RNA to ATAC	0	0.248002
	352	scButterfly-B	MK	HOM	RNA to ATAC	1	0.558744
	353	scButterfly-B	MK	HOM	RNA to ATAC	2	0.821583
	354	scButterfly-B	MK	NMI	ATAC to RNA	0	0.014511
	355	scButterfly-B	MK	NMI	ATAC to RNA	1	0.0348179
	356	scButterfly-B	MK	NMI	ATAC to RNA	2	0.149348
	357	scButterfly-B	MK	NMI	RNA to ATAC	0	0.13334
	358	scButterfly-B	MK	NMI	RNA to ATAC	1	0.268947
	359	scButterfly-B	MK	NMI	RNA to ATAC	2	0.410652
	360	scButterfly-B	PBMC	AMI	ATAC to RNA	0	0.54125
	361	scButterfly-B	PBMC	AMI	ATAC to RNA	1	0.652747
	362	scButterfly-B	PBMC	AMI	ATAC to RNA	2	0.448527
	363	scButterfly-B	PBMC	AMI	RNA to ATAC	0	0.539006
	364	scButterfly-B	PBMC	AMI	RNA to ATAC	1	0.629608
	365	scButterfly-B	PBMC	AMI	RNA to ATAC	2	0.444139
	366	scButterfly-B	PBMC	ARI	ATAC to RNA	0	0.232563
	367	scButterfly-B	PBMC	ARI	ATAC to RNA	1	0.374023
	368	scButterfly-B	PBMC	ARI	ATAC to RNA	2	0.146716
	369	scButterfly-B	PBMC	ARI	RNA to ATAC	0	0.230618
	370	scButterfly-B	PBMC	ARI	RNA to ATAC	1	0.349766
	371	scButterfly-B	PBMC	ARI	RNA to ATAC	2	0.140258
	372	scButterfly-B	PBMC	HOM	ATAC to RNA	0	0.792647
	373	scButterfly-B	PBMC	HOM	ATAC to RNA	1	0.888412
	374	scButterfly-B	PBMC	HOM	ATAC to RNA	2	0.692986
	375	scButterfly-B	PBMC	HOM	RNA to ATAC	0	0.783296
	376	scButterfly-B	PBMC	HOM	RNA to ATAC	1	0.867782
	377	scButterfly-B	PBMC	HOM	RNA to ATAC	2	0.675829
	378	scButterfly-B	PBMC	NMI	ATAC to RNA	0	0.548365
	379	scButterfly-B	PBMC	NMI	ATAC to RNA	1	0.66044
	380	scButterfly-B	PBMC	NMI	ATAC to RNA	2	0.450765
	381	scButterfly-B	PBMC	NMI	RNA to ATAC	0	0.545877
	382	scButterfly-B	PBMC	NMI	RNA to ATAC	1	0.63827
	383	scButterfly-B	PBMC	NMI	RNA to ATAC	2	0.446266
	384	scButterfly-C	MB	AMI	ATAC to RNA	0	0.222815
	385	scButterfly-C	MB	AMI	ATAC to RNA	1	0.13216
	386	scButterfly-C	MB	AMI	ATAC to RNA	2	0.151308
	387	scButterfly-C	MB	AMI	RNA to ATAC	0	0.469945
	388	scButterfly-C	MB	AMI	RNA to ATAC	1	0.430205
	389	scButterfly-C	MB	AMI	RNA to ATAC	2	0.404785
	390	scButterfly-C	MB	ARI	ATAC to RNA	0	0.109212
	391	scButterfly-C	MB	ARI	ATAC to RNA	1	0.0449266
	392	scButterfly-C	MB	ARI	ATAC to RNA	2	0.0607294
	393	scButterfly-C	MB	ARI	RNA to ATAC	0	0.269115
	394	scButterfly-C	MB	ARI	RNA to ATAC	1	0.17873
	395	scButterfly-C	MB	ARI	RNA to ATAC	2	0.252811
	396	scButterfly-C	MB	HOM	ATAC to RNA	0	0.300067
	397	scButterfly-C	MB	HOM	ATAC to RNA	1	0.20103
	398	scButterfly-C	MB	HOM	ATAC to RNA	2	0.20867
	399	scButterfly-C	MB	HOM	RNA to ATAC	0	0.584761
	400	scButterfly-C	MB	HOM	RNA to ATAC	1	0.619745
	401	scButterfly-C	MB	HOM	RNA to ATAC	2	0.514012
	402	scButterfly-C	MB	NMI	ATAC to RNA	0	0.238905
	403	scButterfly-C	MB	NMI	ATAC to RNA	1	0.144373
	404	scButterfly-C	MB	NMI	ATAC to RNA	2	0.163523
	405	scButterfly-C	MB	NMI	RNA to ATAC	0	0.479383
	406	scButterfly-C	MB	NMI	RNA to ATAC	1	0.438755
	407	scButterfly-C	MB	NMI	RNA to ATAC	2	0.412967
	408	scButterfly-C	MCC	AMI	ATAC to RNA	0	0.231805
	409	scButterfly-C	MCC	AMI	ATAC to RNA	1	0.302984
	410	scButterfly-C	MCC	AMI	ATAC to RNA	2	0.209657
	411	scButterfly-C	MCC	AMI	RNA to ATAC	0	0.210405
	412	scButterfly-C	MCC	AMI	RNA to ATAC	1	0.353237
	413	scButterfly-C	MCC	AMI	RNA to ATAC	2	0.288886
	414	scButterfly-C	MCC	ARI	ATAC to RNA	0	0.0709294
	415	scButterfly-C	MCC	ARI	ATAC to RNA	1	0.075555
	416	scButterfly-C	MCC	ARI	ATAC to RNA	2	0.0813386
	417	scButterfly-C	MCC	ARI	RNA to ATAC	0	0.0522282
	418	scButterfly-C	MCC	ARI	RNA to ATAC	1	0.0949336
	419	scButterfly-C	MCC	ARI	RNA to ATAC	2	0.115128
	420	scButterfly-C	MCC	HOM	ATAC to RNA	0	0.386377
	421	scButterfly-C	MCC	HOM	ATAC to RNA	1	0.554866
	422	scButterfly-C	MCC	HOM	ATAC to RNA	2	0.294258
	423	scButterfly-C	MCC	HOM	RNA to ATAC	0	0.350688
	424	scButterfly-C	MCC	HOM	RNA to ATAC	1	0.64189
	425	scButterfly-C	MCC	HOM	RNA to ATAC	2	0.3938
	426	scButterfly-C	MCC	NMI	ATAC to RNA	0	0.240477
	427	scButterfly-C	MCC	NMI	ATAC to RNA	1	0.308594
	428	scButterfly-C	MCC	NMI	ATAC to RNA	2	0.21873
	429	scButterfly-C	MCC	NMI	RNA to ATAC	0	0.218934
	430	scButterfly-C	MCC	NMI	RNA to ATAC	1	0.358465
	431	scButterfly-C	MCC	NMI	RNA to ATAC	2	0.296716
	432	scButterfly-C	MK	AMI	ATAC to RNA	0	0.0160525
	433	scButterfly-C	MK	AMI	ATAC to RNA	1	0.0354977
	434	scButterfly-C	MK	AMI	ATAC to RNA	2	0.16473
	435	scButterfly-C	MK	AMI	RNA to ATAC	0	0.122473
	436	scButterfly-C	MK	AMI	RNA to ATAC	1	0.304509
	437	scButterfly-C	MK	AMI	RNA to ATAC	2	0.432105
	438	scButterfly-C	MK	ARI	ATAC to RNA	0	0.00411909
	439	scButterfly-C	MK	ARI	ATAC to RNA	1	0.0101111
	440	scButterfly-C	MK	ARI	ATAC to RNA	2	0.0482005
	441	scButterfly-C	MK	ARI	RNA to ATAC	0	0.0248992
	442	scButterfly-C	MK	ARI	RNA to ATAC	1	0.104277
	443	scButterfly-C	MK	ARI	RNA to ATAC	2	0.104412
	444	scButterfly-C	MK	HOM	ATAC to RNA	0	0.0348239
	445	scButterfly-C	MK	HOM	ATAC to RNA	1	0.0789285
	446	scButterfly-C	MK	HOM	ATAC to RNA	2	0.298194
	447	scButterfly-C	MK	HOM	RNA to ATAC	0	0.221703
	448	scButterfly-C	MK	HOM	RNA to ATAC	1	0.567304
	449	scButterfly-C	MK	HOM	RNA to ATAC	2	0.823608
	450	scButterfly-C	MK	NMI	ATAC to RNA	0	0.0203686
	451	scButterfly-C	MK	NMI	ATAC to RNA	1	0.0416314
	452	scButterfly-C	MK	NMI	ATAC to RNA	2	0.169269
	453	scButterfly-C	MK	NMI	RNA to ATAC	0	0.126756
	454	scButterfly-C	MK	NMI	RNA to ATAC	1	0.308512
	455	scButterfly-C	MK	NMI	RNA to ATAC	2	0.436028
	456	scButterfly-C	PBMC	AMI	ATAC to RNA	0	0.55946
	457	scButterfly-C	PBMC	AMI	ATAC to RNA	1	0.670296
	458	scButterfly-C	PBMC	AMI	ATAC to RNA	2	0.47503
	459	scButterfly-C	PBMC	AMI	RNA to ATAC	0	0.553537
	460	scButterfly-C	PBMC	AMI	RNA to ATAC	1	0.649107
	461	scButterfly-C	PBMC	AMI	RNA to ATAC	2	0.458496
	462	scButterfly-C	PBMC	ARI	ATAC to RNA	0	0.279305
	463	scButterfly-C	PBMC	ARI	ATAC to RNA	1	0.381251
	464	scButterfly-C	PBMC	ARI	ATAC to RNA	2	0.13842
	465	scButterfly-C	PBMC	ARI	RNA to ATAC	0	0.267491
	466	scButterfly-C	PBMC	ARI	RNA to ATAC	1	0.353506
	467	scButterfly-C	PBMC	ARI	RNA to ATAC	2	0.131526
	468	scButterfly-C	PBMC	HOM	ATAC to RNA	0	0.775764
	469	scButterfly-C	PBMC	HOM	ATAC to RNA	1	0.89702
	470	scButterfly-C	PBMC	HOM	ATAC to RNA	2	0.757593
	471	scButterfly-C	PBMC	HOM	RNA to ATAC	0	0.773663
	472	scButterfly-C	PBMC	HOM	RNA to ATAC	1	0.892928
	473	scButterfly-C	PBMC	HOM	RNA to ATAC	2	0.710929
	474	scButterfly-C	PBMC	NMI	ATAC to RNA	0	0.565289
	475	scButterfly-C	PBMC	NMI	ATAC to RNA	1	0.676735
	476	scButterfly-C	PBMC	NMI	ATAC to RNA	2	0.47739
	477	scButterfly-C	PBMC	NMI	RNA to ATAC	0	0.559408
	478	scButterfly-C	PBMC	NMI	RNA to ATAC	1	0.656803
	479	scButterfly-C	PBMC	NMI	RNA to ATAC	2	0.460767
	480	scButterfly-T	MB	AMI	ATAC to RNA	0	0.222079
	481	scButterfly-T	MB	AMI	ATAC to RNA	1	0.105387
	482	scButterfly-T	MB	AMI	ATAC to RNA	2	0.153828
	483	scButterfly-T	MB	AMI	RNA to ATAC	0	0.4863
	484	scButterfly-T	MB	AMI	RNA to ATAC	1	0.41584
	485	scButterfly-T	MB	AMI	RNA to ATAC	2	0.419934
	486	scButterfly-T	MB	ARI	ATAC to RNA	0	0.109081
	487	scButterfly-T	MB	ARI	ATAC to RNA	1	0.0359477
	488	scButterfly-T	MB	ARI	ATAC to RNA	2	0.0674969
	489	scButterfly-T	MB	ARI	RNA to ATAC	0	0.276886
	490	scButterfly-T	MB	ARI	RNA to ATAC	1	0.146976
	491	scButterfly-T	MB	ARI	RNA to ATAC	2	0.24902
	492	scButterfly-T	MB	HOM	ATAC to RNA	0	0.300799
	493	scButterfly-T	MB	HOM	ATAC to RNA	1	0.15725
	494	scButterfly-T	MB	HOM	ATAC to RNA	2	0.209195
	495	scButterfly-T	MB	HOM	RNA to ATAC	0	0.613114
	496	scButterfly-T	MB	HOM	RNA to ATAC	1	0.624215
	497	scButterfly-T	MB	HOM	RNA to ATAC	2	0.523731
	498	scButterfly-T	MB	NMI	ATAC to RNA	0	0.238021
	499	scButterfly-T	MB	NMI	ATAC to RNA	1	0.11622
	500	scButterfly-T	MB	NMI	ATAC to RNA	2	0.166321
	501	scButterfly-T	MB	NMI	RNA to ATAC	0	0.496221
	502	scButterfly-T	MB	NMI	RNA to ATAC	1	0.426246
	503	scButterfly-T	MB	NMI	RNA to ATAC	2	0.427371
	504	scButterfly-T	MCC	AMI	ATAC to RNA	0	0.18353
	505	scButterfly-T	MCC	AMI	ATAC to RNA	1	0.297872
	506	scButterfly-T	MCC	AMI	ATAC to RNA	2	0.245145
	507	scButterfly-T	MCC	AMI	RNA to ATAC	0	0.184653
	508	scButterfly-T	MCC	AMI	RNA to ATAC	1	0.345677
	509	scButterfly-T	MCC	AMI	RNA to ATAC	2	0.29402
	510	scButterfly-T	MCC	ARI	ATAC to RNA	0	0.0563847
	511	scButterfly-T	MCC	ARI	ATAC to RNA	1	0.0771254
	512	scButterfly-T	MCC	ARI	ATAC to RNA	2	0.111409
	513	scButterfly-T	MCC	ARI	RNA to ATAC	0	0.0415917
	514	scButterfly-T	MCC	ARI	RNA to ATAC	1	0.0972163
	515	scButterfly-T	MCC	ARI	RNA to ATAC	2	0.124829
	516	scButterfly-T	MCC	HOM	ATAC to RNA	0	0.303412
	517	scButterfly-T	MCC	HOM	ATAC to RNA	1	0.546883
	518	scButterfly-T	MCC	HOM	ATAC to RNA	2	0.3355
	519	scButterfly-T	MCC	HOM	RNA to ATAC	0	0.314968
	520	scButterfly-T	MCC	HOM	RNA to ATAC	1	0.621055
	521	scButterfly-T	MCC	HOM	RNA to ATAC	2	0.396283
	522	scButterfly-T	MCC	NMI	ATAC to RNA	0	0.192005
	523	scButterfly-T	MCC	NMI	ATAC to RNA	1	0.303511
	524	scButterfly-T	MCC	NMI	ATAC to RNA	2	0.253486
	525	scButterfly-T	MCC	NMI	RNA to ATAC	0	0.193777
	526	scButterfly-T	MCC	NMI	RNA to ATAC	1	0.351002
	527	scButterfly-T	MCC	NMI	RNA to ATAC	2	0.301424
	528	scButterfly-T	MK	AMI	ATAC to RNA	0	0.0133256
	529	scButterfly-T	MK	AMI	ATAC to RNA	1	0.0120634
	530	scButterfly-T	MK	AMI	ATAC to RNA	2	0.0953247
	531	scButterfly-T	MK	AMI	RNA to ATAC	0	0.131854
	532	scButterfly-T	MK	AMI	RNA to ATAC	1	0.311085
	533	scButterfly-T	MK	AMI	RNA to ATAC	2	0.453048
	534	scButterfly-T	MK	ARI	ATAC to RNA	0	0.00542694
	535	scButterfly-T	MK	ARI	ATAC to RNA	1	0.00258609
	536	scButterfly-T	MK	ARI	ATAC to RNA	2	0.0385882
	537	scButterfly-T	MK	ARI	RNA to ATAC	0	0.0233944
	538	scButterfly-T	MK	ARI	RNA to ATAC	1	0.110352
	539	scButterfly-T	MK	ARI	RNA to ATAC	2	0.161882
	540	scButterfly-T	MK	HOM	ATAC to RNA	0	0.0314579
	541	scButterfly-T	MK	HOM	ATAC to RNA	1	0.0364105
	542	scButterfly-T	MK	HOM	ATAC to RNA	2	0.167868
	543	scButterfly-T	MK	HOM	RNA to ATAC	0	0.234979
	544	scButterfly-T	MK	HOM	RNA to ATAC	1	0.567087
	545	scButterfly-T	MK	HOM	RNA to ATAC	2	0.773156
	546	scButterfly-T	MK	NMI	ATAC to RNA	0	0.0179136
	547	scButterfly-T	MK	NMI	ATAC to RNA	1	0.0191546
	548	scButterfly-T	MK	NMI	ATAC to RNA	2	0.0999416
	549	scButterfly-T	MK	NMI	RNA to ATAC	0	0.135786
	550	scButterfly-T	MK	NMI	RNA to ATAC	1	0.314857
	551	scButterfly-T	MK	NMI	RNA to ATAC	2	0.455658
	552	scButterfly-T	PBMC	AMI	ATAC to RNA	0	0.564229
	553	scButterfly-T	PBMC	AMI	ATAC to RNA	1	0.625208
	554	scButterfly-T	PBMC	AMI	ATAC to RNA	2	0.445472
	555	scButterfly-T	PBMC	AMI	RNA to ATAC	0	0.587918
	556	scButterfly-T	PBMC	AMI	RNA to ATAC	1	0.669267
	557	scButterfly-T	PBMC	AMI	RNA to ATAC	2	0.431286
	558	scButterfly-T	PBMC	ARI	ATAC to RNA	0	0.312139
	559	scButterfly-T	PBMC	ARI	ATAC to RNA	1	0.295724
	560	scButterfly-T	PBMC	ARI	ATAC to RNA	2	0.13274
	561	scButterfly-T	PBMC	ARI	RNA to ATAC	0	0.323603
	562	scButterfly-T	PBMC	ARI	RNA to ATAC	1	0.368716
	563	scButterfly-T	PBMC	ARI	RNA to ATAC	2	0.117529
	564	scButterfly-T	PBMC	HOM	ATAC to RNA	0	0.783694
	565	scButterfly-T	PBMC	HOM	ATAC to RNA	1	0.896594
	566	scButterfly-T	PBMC	HOM	ATAC to RNA	2	0.707162
	567	scButterfly-T	PBMC	HOM	RNA to ATAC	0	0.789532
	568	scButterfly-T	PBMC	HOM	RNA to ATAC	1	0.918679
	569	scButterfly-T	PBMC	HOM	RNA to ATAC	2	0.683689
	570	scButterfly-T	PBMC	NMI	ATAC to RNA	0	0.570314
	571	scButterfly-T	PBMC	NMI	ATAC to RNA	1	0.634684
	572	scButterfly-T	PBMC	NMI	ATAC to RNA	2	0.447899
	573	scButterfly-T	PBMC	NMI	RNA to ATAC	0	0.592881
	574	scButterfly-T	PBMC	NMI	RNA to ATAC	1	0.676528
	575	scButterfly-T	PBMC	NMI	RNA to ATAC	2	0.433867

## Sheet: S9
S9a								S9b
ATAC to RNA	BABEL	Polarbear	JAMIE	scButterfly-B	scButterfly-C	scButterfly-T		ATAC to RNA	BABEL	Polarbear	JAMIE	scButterfly-B	scButterfly-C	scButterfly-T
BABEL	0	0.000791514	0.999997	1	1	0.999998		BABEL	0	0.00197524	0.99978	1	1	1
Polarbear	0.999208	0	0.999998	0.999997	1	1		Polarbear	0.998025	0	1	1	1	1
JAMIE	3.0465e-06	2.27346e-06	0	0.0671374	0.923017	0.279401		JAMIE	0.000219545	4.37564e-07	0	0.941875	0.999993	1
scButterfly-B	1.17487e-07	2.50746e-06	0.932863	0	1	0.724038		scButterfly-B	3.59577e-08	8.15505e-10	0.0581249	0	0.976674	1
scButterfly-C	1.61695e-08	4.55442e-08	0.0769833	2.79029e-07	0	0.000879264		scButterfly-C	4.04056e-07	8.68902e-10	7.18422e-06	0.023326	0	1
scButterfly-T	1.6904e-06	3.10321e-07	0.720599	0.275962	0.999121	0		scButterfly-T	4.02814e-09	8.15505e-10	4.37564e-07	1.43796e-08	7.22895e-08	0
RNA to ATAC	BABEL	Polarbear	JAMIE	scButterfly-B	scButterfly-C	scButterfly-T		RNA to ATAC	BABEL	Polarbear	JAMIE	scButterfly-B	scButterfly-C	scButterfly-T
BABEL	0	0.00891181	0.890798	1	1	1		BABEL	0	0.0295664	0.999675	0.999992	0.999999	1
Polarbear	0.991088	0	0.998627	0.999953	0.999992	0.999994		Polarbear	0.970434	0	0.999985	0.999999	1	1
JAMIE	0.109202	0.00137262	0	0.999967	0.999998	0.999999		JAMIE	0.000325054	1.52391e-05	0	0.969251	0.986965	0.998642
scButterfly-B	1.8165e-07	4.6581e-05	3.30651e-05	0	0.999992	0.999968		scButterfly-B	7.87228e-06	5.82197e-07	0.0307493	0	0.989171	0.999898
scButterfly-C	1.81709e-08	8.24622e-06	1.96127e-06	7.87228e-06	0	0.882929		scButterfly-C	8.13511e-07	4.30353e-08	0.0130348	0.0108286	0	0.999926
scButterfly-T	5.89833e-09	5.67271e-06	1.38456e-06	3.16642e-05	0.117071	0		scButterfly-T	1.15081e-07	1.71419e-08	0.00135758	0.000101868	7.38153e-05	0

## Sheet: S10
Script in Github		Method	Dataset	Evaluation	Direction	Fold	Value
We provide scripts to reproduce the results.	0	BABEL	BMMC	AMI	ATAC to RNA	0	0.601944
URL:https://github.com/BioX-NKU/scButterfly_source	1	BABEL	BMMC	AMI	ATAC to RNA	1	0.544981
scButterfly_source/experiment/RNA_ATAC/cross_validation_by_batch	2	BABEL	BMMC	AMI	ATAC to RNA	2	0.599917
	3	BABEL	BMMC	AMI	ATAC to RNA	3	0.644317
	4	BABEL	BMMC	AMI	RNA to ATAC	0	0.600223
	5	BABEL	BMMC	AMI	RNA to ATAC	1	0.548245
	6	BABEL	BMMC	AMI	RNA to ATAC	2	0.578954
	7	BABEL	BMMC	AMI	RNA to ATAC	3	0.51692
	8	BABEL	BMMC	ARI	ATAC to RNA	0	0.338686
	9	BABEL	BMMC	ARI	ATAC to RNA	1	0.343036
	10	BABEL	BMMC	ARI	ATAC to RNA	2	0.42157
	11	BABEL	BMMC	ARI	ATAC to RNA	3	0.393575
	12	BABEL	BMMC	ARI	RNA to ATAC	0	0.282965
	13	BABEL	BMMC	ARI	RNA to ATAC	1	0.277591
	14	BABEL	BMMC	ARI	RNA to ATAC	2	0.262953
	15	BABEL	BMMC	ARI	RNA to ATAC	3	0.22194
	16	BABEL	BMMC	HOM	ATAC to RNA	0	0.650504
	17	BABEL	BMMC	HOM	ATAC to RNA	1	0.577656
	18	BABEL	BMMC	HOM	ATAC to RNA	2	0.619768
	19	BABEL	BMMC	HOM	ATAC to RNA	3	0.699609
	20	BABEL	BMMC	HOM	RNA to ATAC	0	0.703903
	21	BABEL	BMMC	HOM	RNA to ATAC	1	0.614243
	22	BABEL	BMMC	HOM	RNA to ATAC	2	0.65032
	23	BABEL	BMMC	HOM	RNA to ATAC	3	0.589228
	24	BABEL	BMMC	NMI	ATAC to RNA	0	0.603692
	25	BABEL	BMMC	NMI	ATAC to RNA	1	0.547163
	26	BABEL	BMMC	NMI	ATAC to RNA	2	0.601943
	27	BABEL	BMMC	NMI	ATAC to RNA	3	0.645549
	28	BABEL	BMMC	NMI	RNA to ATAC	0	0.602768
	29	BABEL	BMMC	NMI	RNA to ATAC	1	0.550709
	30	BABEL	BMMC	NMI	RNA to ATAC	2	0.581919
	31	BABEL	BMMC	NMI	RNA to ATAC	3	0.518801
	32	BABEL	CL	AMI	ATAC to RNA	0	0.604921
	33	BABEL	CL	AMI	ATAC to RNA	1	0.855552
	34	BABEL	CL	AMI	ATAC to RNA	2	0.617389
	35	BABEL	CL	AMI	ATAC to RNA	3	0.457633
	36	BABEL	CL	AMI	RNA to ATAC	0	0.751045
	37	BABEL	CL	AMI	RNA to ATAC	1	0.834981
	38	BABEL	CL	AMI	RNA to ATAC	2	0.547654
	39	BABEL	CL	AMI	RNA to ATAC	3	0.598561
	40	BABEL	CL	ARI	ATAC to RNA	0	0.415914
	41	BABEL	CL	ARI	ATAC to RNA	1	0.687103
	42	BABEL	CL	ARI	ATAC to RNA	2	0.446068
	43	BABEL	CL	ARI	ATAC to RNA	3	0.269656
	44	BABEL	CL	ARI	RNA to ATAC	0	0.641175
	45	BABEL	CL	ARI	RNA to ATAC	1	0.695894
	46	BABEL	CL	ARI	RNA to ATAC	2	0.326865
	47	BABEL	CL	ARI	RNA to ATAC	3	0.40588
	48	BABEL	CL	HOM	ATAC to RNA	0	0.742817
	49	BABEL	CL	HOM	ATAC to RNA	1	1
	50	BABEL	CL	HOM	ATAC to RNA	2	1
	51	BABEL	CL	HOM	ATAC to RNA	3	0.842846
	52	BABEL	CL	HOM	RNA to ATAC	0	0.879045
	53	BABEL	CL	HOM	RNA to ATAC	1	0.965085
	54	BABEL	CL	HOM	RNA to ATAC	2	1
	55	BABEL	CL	HOM	RNA to ATAC	3	1
	56	BABEL	CL	NMI	ATAC to RNA	0	0.623902
	57	BABEL	CL	NMI	ATAC to RNA	1	0.862387
	58	BABEL	CL	NMI	ATAC to RNA	2	0.625373
	59	BABEL	CL	NMI	ATAC to RNA	3	0.472055
	60	BABEL	CL	NMI	RNA to ATAC	0	0.761757
	61	BABEL	CL	NMI	RNA to ATAC	1	0.84297
	62	BABEL	CL	NMI	RNA to ATAC	2	0.557976
	63	BABEL	CL	NMI	RNA to ATAC	3	0.607761
	64	BABEL	MDS	AMI	ATAC to RNA	0	0.29019
	65	BABEL	MDS	AMI	ATAC to RNA	1	0.330708
	66	BABEL	MDS	AMI	ATAC to RNA	2	0.241001
	67	BABEL	MDS	AMI	ATAC to RNA	3	0.288014
	68	BABEL	MDS	AMI	RNA to ATAC	0	0.426659
	69	BABEL	MDS	AMI	RNA to ATAC	1	0.46031
	70	BABEL	MDS	AMI	RNA to ATAC	2	0.423199
	71	BABEL	MDS	AMI	RNA to ATAC	3	0.445433
	72	BABEL	MDS	ARI	ATAC to RNA	0	0.113176
	73	BABEL	MDS	ARI	ATAC to RNA	1	0.158104
	74	BABEL	MDS	ARI	ATAC to RNA	2	0.0957017
	75	BABEL	MDS	ARI	ATAC to RNA	3	0.111875
	76	BABEL	MDS	ARI	RNA to ATAC	0	0.184819
	77	BABEL	MDS	ARI	RNA to ATAC	1	0.221561
	78	BABEL	MDS	ARI	RNA to ATAC	2	0.184441
	79	BABEL	MDS	ARI	RNA to ATAC	3	0.192461
	80	BABEL	MDS	HOM	ATAC to RNA	0	0.319128
	81	BABEL	MDS	HOM	ATAC to RNA	1	0.342002
	82	BABEL	MDS	HOM	ATAC to RNA	2	0.262392
	83	BABEL	MDS	HOM	ATAC to RNA	3	0.321371
	84	BABEL	MDS	HOM	RNA to ATAC	0	0.481078
	85	BABEL	MDS	HOM	RNA to ATAC	1	0.491375
	86	BABEL	MDS	HOM	RNA to ATAC	2	0.481935
	87	BABEL	MDS	HOM	RNA to ATAC	3	0.500304
	88	BABEL	MDS	NMI	ATAC to RNA	0	0.295199
	89	BABEL	MDS	NMI	ATAC to RNA	1	0.338508
	90	BABEL	MDS	NMI	ATAC to RNA	2	0.246554
	91	BABEL	MDS	NMI	ATAC to RNA	3	0.297276
	92	BABEL	MDS	NMI	RNA to ATAC	0	0.43144
	93	BABEL	MDS	NMI	RNA to ATAC	1	0.468223
	94	BABEL	MDS	NMI	RNA to ATAC	2	0.428577
	95	BABEL	MDS	NMI	RNA to ATAC	3	0.453626
	96	Polarbear	BMMC	AMI	ATAC to RNA	0	0.576662
	97	Polarbear	BMMC	AMI	ATAC to RNA	1	0.472644
	98	Polarbear	BMMC	AMI	ATAC to RNA	2	0.277315
	99	Polarbear	BMMC	AMI	ATAC to RNA	3	0.59609
	100	Polarbear	BMMC	AMI	RNA to ATAC	0	0.687719
	101	Polarbear	BMMC	AMI	RNA to ATAC	1	0.540197
	102	Polarbear	BMMC	AMI	RNA to ATAC	2	0.566654
	103	Polarbear	BMMC	AMI	RNA to ATAC	3	0.663869
	104	Polarbear	BMMC	ARI	ATAC to RNA	0	0.317011
	105	Polarbear	BMMC	ARI	ATAC to RNA	1	0.207106
	106	Polarbear	BMMC	ARI	ATAC to RNA	2	0.132059
	107	Polarbear	BMMC	ARI	ATAC to RNA	3	0.272692
	108	Polarbear	BMMC	ARI	RNA to ATAC	0	0.548262
	109	Polarbear	BMMC	ARI	RNA to ATAC	1	0.356185
	110	Polarbear	BMMC	ARI	RNA to ATAC	2	0.332901
	111	Polarbear	BMMC	ARI	RNA to ATAC	3	0.486043
	112	Polarbear	BMMC	HOM	ATAC to RNA	0	0.626809
	113	Polarbear	BMMC	HOM	ATAC to RNA	1	0.532063
	114	Polarbear	BMMC	HOM	ATAC to RNA	2	0.307907
	115	Polarbear	BMMC	HOM	ATAC to RNA	3	0.681637
	116	Polarbear	BMMC	HOM	RNA to ATAC	0	0.676086
	117	Polarbear	BMMC	HOM	RNA to ATAC	1	0.513007
	118	Polarbear	BMMC	HOM	RNA to ATAC	2	0.548537
	119	Polarbear	BMMC	HOM	RNA to ATAC	3	0.657606
	120	Polarbear	BMMC	NMI	ATAC to RNA	0	0.578394
	121	Polarbear	BMMC	NMI	ATAC to RNA	1	0.475374
	122	Polarbear	BMMC	NMI	ATAC to RNA	2	0.281638
	123	Polarbear	BMMC	NMI	ATAC to RNA	3	0.597719
	124	Polarbear	BMMC	NMI	RNA to ATAC	0	0.688629
	125	Polarbear	BMMC	NMI	RNA to ATAC	1	0.541405
	126	Polarbear	BMMC	NMI	RNA to ATAC	2	0.568292
	127	Polarbear	BMMC	NMI	RNA to ATAC	3	0.664618
	128	Polarbear	CL	AMI	ATAC to RNA	0	0.0105878
	129	Polarbear	CL	AMI	ATAC to RNA	1	0.429744
	130	Polarbear	CL	AMI	ATAC to RNA	2	0.116778
	131	Polarbear	CL	AMI	ATAC to RNA	3	0.00887075
	132	Polarbear	CL	AMI	RNA to ATAC	0	-0.00129572
	133	Polarbear	CL	AMI	RNA to ATAC	1	0.391007
	134	Polarbear	CL	AMI	RNA to ATAC	2	0.0262369
	135	Polarbear	CL	AMI	RNA to ATAC	3	-0.00175625
	136	Polarbear	CL	ARI	ATAC to RNA	0	0.000193344
	137	Polarbear	CL	ARI	ATAC to RNA	1	0.261798
	138	Polarbear	CL	ARI	ATAC to RNA	2	0.120599
	139	Polarbear	CL	ARI	ATAC to RNA	3	0.00964676
	140	Polarbear	CL	ARI	RNA to ATAC	0	0.00261998
	141	Polarbear	CL	ARI	RNA to ATAC	1	0.308414
	142	Polarbear	CL	ARI	RNA to ATAC	2	0.0266944
	143	Polarbear	CL	ARI	RNA to ATAC	3	-0.00425241
	144	Polarbear	CL	HOM	ATAC to RNA	0	0.053479
	145	Polarbear	CL	HOM	ATAC to RNA	1	0.562894
	146	Polarbear	CL	HOM	ATAC to RNA	2	0.194497
	147	Polarbear	CL	HOM	ATAC to RNA	3	0.0520113
	148	Polarbear	CL	HOM	RNA to ATAC	0	0.0265993
	149	Polarbear	CL	HOM	RNA to ATAC	1	0.363582
	150	Polarbear	CL	HOM	RNA to ATAC	2	0.0751774
	151	Polarbear	CL	HOM	RNA to ATAC	3	0.0445791
	152	Polarbear	CL	NMI	ATAC to RNA	0	0.04818
	153	Polarbear	CL	NMI	ATAC to RNA	1	0.463994
	154	Polarbear	CL	NMI	ATAC to RNA	2	0.131249
	155	Polarbear	CL	NMI	ATAC to RNA	3	0.0313513
	156	Polarbear	CL	NMI	RNA to ATAC	0	0.0270633
	157	Polarbear	CL	NMI	RNA to ATAC	1	0.406997
	158	Polarbear	CL	NMI	RNA to ATAC	2	0.0453113
	159	Polarbear	CL	NMI	RNA to ATAC	3	0.0251525
	160	Polarbear	MDS	AMI	ATAC to RNA	0	0.391897
	161	Polarbear	MDS	AMI	ATAC to RNA	1	0.446673
	162	Polarbear	MDS	AMI	ATAC to RNA	2	0.399103
	163	Polarbear	MDS	AMI	ATAC to RNA	3	0.419963
	164	Polarbear	MDS	AMI	RNA to ATAC	0	0.445008
	165	Polarbear	MDS	AMI	RNA to ATAC	1	0.55024
	166	Polarbear	MDS	AMI	RNA to ATAC	2	0.503719
	167	Polarbear	MDS	AMI	RNA to ATAC	3	0.406877
	168	Polarbear	MDS	ARI	ATAC to RNA	0	0.162664
	169	Polarbear	MDS	ARI	ATAC to RNA	1	0.253571
	170	Polarbear	MDS	ARI	ATAC to RNA	2	0.177335
	171	Polarbear	MDS	ARI	ATAC to RNA	3	0.189691
	172	Polarbear	MDS	ARI	RNA to ATAC	0	0.305513
	173	Polarbear	MDS	ARI	RNA to ATAC	1	0.391834
	174	Polarbear	MDS	ARI	RNA to ATAC	2	0.345267
	175	Polarbear	MDS	ARI	RNA to ATAC	3	0.22818
	176	Polarbear	MDS	HOM	ATAC to RNA	0	0.461093
	177	Polarbear	MDS	HOM	ATAC to RNA	1	0.46434
	178	Polarbear	MDS	HOM	ATAC to RNA	2	0.446307
	179	Polarbear	MDS	HOM	ATAC to RNA	3	0.473525
	180	Polarbear	MDS	HOM	RNA to ATAC	0	0.452799
	181	Polarbear	MDS	HOM	RNA to ATAC	1	0.524362
	182	Polarbear	MDS	HOM	RNA to ATAC	2	0.507445
	183	Polarbear	MDS	HOM	RNA to ATAC	3	0.404053
	184	Polarbear	MDS	NMI	ATAC to RNA	0	0.39787
	185	Polarbear	MDS	NMI	ATAC to RNA	1	0.453418
	186	Polarbear	MDS	NMI	ATAC to RNA	2	0.404324
	187	Polarbear	MDS	NMI	ATAC to RNA	3	0.428561
	188	Polarbear	MDS	NMI	RNA to ATAC	0	0.448083
	189	Polarbear	MDS	NMI	RNA to ATAC	1	0.554487
	190	Polarbear	MDS	NMI	RNA to ATAC	2	0.506488
	191	Polarbear	MDS	NMI	RNA to ATAC	3	0.411704
	224	JAMIE	CL	AMI	ATAC to RNA	0	0.745292
	225	JAMIE	CL	AMI	ATAC to RNA	1	0.777474
	226	JAMIE	CL	AMI	ATAC to RNA	2	0.534172
	227	JAMIE	CL	AMI	ATAC to RNA	3	0.481115
	228	JAMIE	CL	AMI	RNA to ATAC	0	0.768054
	229	JAMIE	CL	AMI	RNA to ATAC	1	0.771768
	230	JAMIE	CL	AMI	RNA to ATAC	2	0.556854
	231	JAMIE	CL	AMI	RNA to ATAC	3	0.666127
	232	JAMIE	CL	ARI	ATAC to RNA	0	0.558557
	233	JAMIE	CL	ARI	ATAC to RNA	1	0.60072
	234	JAMIE	CL	ARI	ATAC to RNA	2	0.365906
	235	JAMIE	CL	ARI	ATAC to RNA	3	0.356211
	236	JAMIE	CL	ARI	RNA to ATAC	0	0.589612
	237	JAMIE	CL	ARI	RNA to ATAC	1	0.615143
	238	JAMIE	CL	ARI	RNA to ATAC	2	0.352001
	239	JAMIE	CL	ARI	RNA to ATAC	3	0.508273
	240	JAMIE	CL	HOM	ATAC to RNA	0	0.933991
	241	JAMIE	CL	HOM	ATAC to RNA	1	0.938905
	242	JAMIE	CL	HOM	ATAC to RNA	2	0.9016
	243	JAMIE	CL	HOM	ATAC to RNA	3	0.810832
	244	JAMIE	CL	HOM	RNA to ATAC	0	0.957398
	245	JAMIE	CL	HOM	RNA to ATAC	1	0.929024
	246	JAMIE	CL	HOM	RNA to ATAC	2	1
	247	JAMIE	CL	HOM	RNA to ATAC	3	1
	248	JAMIE	CL	NMI	ATAC to RNA	0	0.758672
	249	JAMIE	CL	NMI	ATAC to RNA	1	0.7894
	250	JAMIE	CL	NMI	ATAC to RNA	2	0.543295
	251	JAMIE	CL	NMI	ATAC to RNA	3	0.49302
	252	JAMIE	CL	NMI	RNA to ATAC	0	0.780288
	253	JAMIE	CL	NMI	RNA to ATAC	1	0.78408
	254	JAMIE	CL	NMI	RNA to ATAC	2	0.567203
	255	JAMIE	CL	NMI	RNA to ATAC	3	0.672425
	256	JAMIE	MDS	AMI	ATAC to RNA	0	0.465295
	257	JAMIE	MDS	AMI	ATAC to RNA	1	0.54159
	258	JAMIE	MDS	AMI	ATAC to RNA	2	0.468638
	259	JAMIE	MDS	AMI	ATAC to RNA	3	0.510252
	260	JAMIE	MDS	AMI	RNA to ATAC	0	0.479968
	261	JAMIE	MDS	AMI	RNA to ATAC	1	0.578265
	262	JAMIE	MDS	AMI	RNA to ATAC	2	0.484208
	263	JAMIE	MDS	AMI	RNA to ATAC	3	0.529508
	264	JAMIE	MDS	ARI	ATAC to RNA	0	0.178368
	265	JAMIE	MDS	ARI	ATAC to RNA	1	0.282352
	266	JAMIE	MDS	ARI	ATAC to RNA	2	0.17408
	267	JAMIE	MDS	ARI	ATAC to RNA	3	0.210697
	268	JAMIE	MDS	ARI	RNA to ATAC	0	0.192307
	269	JAMIE	MDS	ARI	RNA to ATAC	1	0.323744
	270	JAMIE	MDS	ARI	RNA to ATAC	2	0.186613
	271	JAMIE	MDS	ARI	RNA to ATAC	3	0.222457
	272	JAMIE	MDS	HOM	ATAC to RNA	0	0.554732
	273	JAMIE	MDS	HOM	ATAC to RNA	1	0.606388
	274	JAMIE	MDS	HOM	ATAC to RNA	2	0.557651
	275	JAMIE	MDS	HOM	ATAC to RNA	3	0.606818
	276	JAMIE	MDS	HOM	RNA to ATAC	0	0.57046
	277	JAMIE	MDS	HOM	RNA to ATAC	1	0.629573
	278	JAMIE	MDS	HOM	RNA to ATAC	2	0.567823
	279	JAMIE	MDS	HOM	RNA to ATAC	3	0.612023
	280	JAMIE	MDS	NMI	ATAC to RNA	0	0.471215
	281	JAMIE	MDS	NMI	ATAC to RNA	1	0.550672
	282	JAMIE	MDS	NMI	ATAC to RNA	2	0.475217
	283	JAMIE	MDS	NMI	ATAC to RNA	3	0.520243
	284	JAMIE	MDS	NMI	RNA to ATAC	0	0.485752
	285	JAMIE	MDS	NMI	RNA to ATAC	1	0.585415
	286	JAMIE	MDS	NMI	RNA to ATAC	2	0.490076
	287	JAMIE	MDS	NMI	RNA to ATAC	3	0.537864
	288	scButterfly-B	BMMC	AMI	ATAC to RNA	0	0.673559
	289	scButterfly-B	BMMC	AMI	ATAC to RNA	1	0.616041
	290	scButterfly-B	BMMC	AMI	ATAC to RNA	2	0.692283
	291	scButterfly-B	BMMC	AMI	ATAC to RNA	3	0.685832
	292	scButterfly-B	BMMC	AMI	RNA to ATAC	0	0.727175
	293	scButterfly-B	BMMC	AMI	RNA to ATAC	1	0.630779
	294	scButterfly-B	BMMC	AMI	RNA to ATAC	2	0.730572
	295	scButterfly-B	BMMC	AMI	RNA to ATAC	3	0.699828
	296	scButterfly-B	BMMC	ARI	ATAC to RNA	0	0.348486
	297	scButterfly-B	BMMC	ARI	ATAC to RNA	1	0.308128
	298	scButterfly-B	BMMC	ARI	ATAC to RNA	2	0.385912
	299	scButterfly-B	BMMC	ARI	ATAC to RNA	3	0.328783
	300	scButterfly-B	BMMC	ARI	RNA to ATAC	0	0.355442
	301	scButterfly-B	BMMC	ARI	RNA to ATAC	1	0.284296
	302	scButterfly-B	BMMC	ARI	RNA to ATAC	2	0.402996
	303	scButterfly-B	BMMC	ARI	RNA to ATAC	3	0.379526
	304	scButterfly-B	BMMC	HOM	ATAC to RNA	0	0.779016
	305	scButterfly-B	BMMC	HOM	ATAC to RNA	1	0.710083
	306	scButterfly-B	BMMC	HOM	ATAC to RNA	2	0.764303
	307	scButterfly-B	BMMC	HOM	ATAC to RNA	3	0.80603
	308	scButterfly-B	BMMC	HOM	RNA to ATAC	0	0.87235
	309	scButterfly-B	BMMC	HOM	RNA to ATAC	1	0.752825
	310	scButterfly-B	BMMC	HOM	RNA to ATAC	2	0.827361
	311	scButterfly-B	BMMC	HOM	RNA to ATAC	3	0.800073
	312	scButterfly-B	BMMC	NMI	ATAC to RNA	0	0.675508
	313	scButterfly-B	BMMC	NMI	ATAC to RNA	1	0.618415
	314	scButterfly-B	BMMC	NMI	ATAC to RNA	2	0.694337
	315	scButterfly-B	BMMC	NMI	ATAC to RNA	3	0.687349
	316	scButterfly-B	BMMC	NMI	RNA to ATAC	0	0.729182
	317	scButterfly-B	BMMC	NMI	RNA to ATAC	1	0.633481
	318	scButterfly-B	BMMC	NMI	RNA to ATAC	2	0.732645
	319	scButterfly-B	BMMC	NMI	RNA to ATAC	3	0.701136
	320	scButterfly-B	CL	AMI	ATAC to RNA	0	0.697184
	321	scButterfly-B	CL	AMI	ATAC to RNA	1	0.86386
	322	scButterfly-B	CL	AMI	ATAC to RNA	2	0.592178
	323	scButterfly-B	CL	AMI	ATAC to RNA	3	0.600157
	324	scButterfly-B	CL	AMI	RNA to ATAC	0	0.577529
	325	scButterfly-B	CL	AMI	RNA to ATAC	1	0.949335
	326	scButterfly-B	CL	AMI	RNA to ATAC	2	0.601466
	327	scButterfly-B	CL	AMI	RNA to ATAC	3	0.660692
	328	scButterfly-B	CL	ARI	ATAC to RNA	0	0.582301
	329	scButterfly-B	CL	ARI	ATAC to RNA	1	0.718526
	330	scButterfly-B	CL	ARI	ATAC to RNA	2	0.387386
	331	scButterfly-B	CL	ARI	ATAC to RNA	3	0.410364
	332	scButterfly-B	CL	ARI	RNA to ATAC	0	0.42847
	333	scButterfly-B	CL	ARI	RNA to ATAC	1	0.912718
	334	scButterfly-B	CL	ARI	RNA to ATAC	2	0.415793
	335	scButterfly-B	CL	ARI	RNA to ATAC	3	0.492288
	336	scButterfly-B	CL	HOM	ATAC to RNA	0	0.794288
	337	scButterfly-B	CL	HOM	ATAC to RNA	1	1
	338	scButterfly-B	CL	HOM	ATAC to RNA	2	1
	339	scButterfly-B	CL	HOM	ATAC to RNA	3	1
	340	scButterfly-B	CL	HOM	RNA to ATAC	0	0.714834
	341	scButterfly-B	CL	HOM	RNA to ATAC	1	1
	342	scButterfly-B	CL	HOM	RNA to ATAC	2	1
	343	scButterfly-B	CL	HOM	RNA to ATAC	3	1
	344	scButterfly-B	CL	NMI	ATAC to RNA	0	0.70853
	345	scButterfly-B	CL	NMI	ATAC to RNA	1	0.870411
	346	scButterfly-B	CL	NMI	ATAC to RNA	2	0.600126
	347	scButterfly-B	CL	NMI	ATAC to RNA	3	0.609352
	348	scButterfly-B	CL	NMI	RNA to ATAC	0	0.597684
	349	scButterfly-B	CL	NMI	RNA to ATAC	1	0.951199
	350	scButterfly-B	CL	NMI	RNA to ATAC	2	0.609379
	351	scButterfly-B	CL	NMI	RNA to ATAC	3	0.667031
	352	scButterfly-B	MDS	AMI	ATAC to RNA	0	0.456381
	353	scButterfly-B	MDS	AMI	ATAC to RNA	1	0.532161
	354	scButterfly-B	MDS	AMI	ATAC to RNA	2	0.476632
	355	scButterfly-B	MDS	AMI	ATAC to RNA	3	0.491294
	356	scButterfly-B	MDS	AMI	RNA to ATAC	0	0.536198
	357	scButterfly-B	MDS	AMI	RNA to ATAC	1	0.591155
	358	scButterfly-B	MDS	AMI	RNA to ATAC	2	0.547064
	359	scButterfly-B	MDS	AMI	RNA to ATAC	3	0.534297
	360	scButterfly-B	MDS	ARI	ATAC to RNA	0	0.180046
	361	scButterfly-B	MDS	ARI	ATAC to RNA	1	0.273374
	362	scButterfly-B	MDS	ARI	ATAC to RNA	2	0.180614
	363	scButterfly-B	MDS	ARI	ATAC to RNA	3	0.218574
	364	scButterfly-B	MDS	ARI	RNA to ATAC	0	0.195887
	365	scButterfly-B	MDS	ARI	RNA to ATAC	1	0.284705
	366	scButterfly-B	MDS	ARI	RNA to ATAC	2	0.200482
	367	scButterfly-B	MDS	ARI	RNA to ATAC	3	0.210023
	368	scButterfly-B	MDS	HOM	ATAC to RNA	0	0.543825
	369	scButterfly-B	MDS	HOM	ATAC to RNA	1	0.594978
	370	scButterfly-B	MDS	HOM	ATAC to RNA	2	0.573795
	371	scButterfly-B	MDS	HOM	ATAC to RNA	3	0.576596
	372	scButterfly-B	MDS	HOM	RNA to ATAC	0	0.639212
	373	scButterfly-B	MDS	HOM	RNA to ATAC	1	0.663123
	374	scButterfly-B	MDS	HOM	RNA to ATAC	2	0.654227
	375	scButterfly-B	MDS	HOM	RNA to ATAC	3	0.632686
	376	scButterfly-B	MDS	NMI	ATAC to RNA	0	0.462407
	377	scButterfly-B	MDS	NMI	ATAC to RNA	1	0.540856
	378	scButterfly-B	MDS	NMI	ATAC to RNA	2	0.483256
	379	scButterfly-B	MDS	NMI	ATAC to RNA	3	0.500564
	380	scButterfly-B	MDS	NMI	RNA to ATAC	0	0.541492
	381	scButterfly-B	MDS	NMI	RNA to ATAC	1	0.599235
	382	scButterfly-B	MDS	NMI	RNA to ATAC	2	0.55282
	383	scButterfly-B	MDS	NMI	RNA to ATAC	3	0.543292
	384	scButterfly-C	BMMC	AMI	ATAC to RNA	0	0.672614
	385	scButterfly-C	BMMC	AMI	ATAC to RNA	1	0.635201
	386	scButterfly-C	BMMC	AMI	ATAC to RNA	2	0.662562
	387	scButterfly-C	BMMC	AMI	ATAC to RNA	3	0.669014
	388	scButterfly-C	BMMC	AMI	RNA to ATAC	0	0.744892
	389	scButterfly-C	BMMC	AMI	RNA to ATAC	1	0.649926
	390	scButterfly-C	BMMC	AMI	RNA to ATAC	2	0.724103
	391	scButterfly-C	BMMC	AMI	RNA to ATAC	3	0.687898
	392	scButterfly-C	BMMC	ARI	ATAC to RNA	0	0.31464
	393	scButterfly-C	BMMC	ARI	ATAC to RNA	1	0.322277
	394	scButterfly-C	BMMC	ARI	ATAC to RNA	2	0.323195
	395	scButterfly-C	BMMC	ARI	ATAC to RNA	3	0.312655
	396	scButterfly-C	BMMC	ARI	RNA to ATAC	0	0.405065
	397	scButterfly-C	BMMC	ARI	RNA to ATAC	1	0.322882
	398	scButterfly-C	BMMC	ARI	RNA to ATAC	2	0.374257
	399	scButterfly-C	BMMC	ARI	RNA to ATAC	3	0.3608
	400	scButterfly-C	BMMC	HOM	ATAC to RNA	0	0.80384
	401	scButterfly-C	BMMC	HOM	ATAC to RNA	1	0.731733
	402	scButterfly-C	BMMC	HOM	ATAC to RNA	2	0.745647
	403	scButterfly-C	BMMC	HOM	ATAC to RNA	3	0.798479
	404	scButterfly-C	BMMC	HOM	RNA to ATAC	0	0.861581
	405	scButterfly-C	BMMC	HOM	RNA to ATAC	1	0.757324
	406	scButterfly-C	BMMC	HOM	RNA to ATAC	2	0.836312
	407	scButterfly-C	BMMC	HOM	RNA to ATAC	3	0.791896
	408	scButterfly-C	BMMC	NMI	ATAC to RNA	0	0.674885
	409	scButterfly-C	BMMC	NMI	ATAC to RNA	1	0.637552
	410	scButterfly-C	BMMC	NMI	ATAC to RNA	2	0.66493
	411	scButterfly-C	BMMC	NMI	ATAC to RNA	3	0.670732
	412	scButterfly-C	BMMC	NMI	RNA to ATAC	0	0.746415
	413	scButterfly-C	BMMC	NMI	RNA to ATAC	1	0.652147
	414	scButterfly-C	BMMC	NMI	RNA to ATAC	2	0.726441
	415	scButterfly-C	BMMC	NMI	RNA to ATAC	3	0.689293
	416	scButterfly-C	CL	AMI	ATAC to RNA	0	0.74839
	417	scButterfly-C	CL	AMI	ATAC to RNA	1	0.855179
	418	scButterfly-C	CL	AMI	ATAC to RNA	2	0.564141
	419	scButterfly-C	CL	AMI	ATAC to RNA	3	0.600564
	420	scButterfly-C	CL	AMI	RNA to ATAC	0	0.605313
	421	scButterfly-C	CL	AMI	RNA to ATAC	1	0.860888
	422	scButterfly-C	CL	AMI	RNA to ATAC	2	0.608157
	423	scButterfly-C	CL	AMI	RNA to ATAC	3	0.598516
	424	scButterfly-C	CL	ARI	ATAC to RNA	0	0.730573
	425	scButterfly-C	CL	ARI	ATAC to RNA	1	0.685465
	426	scButterfly-C	CL	ARI	ATAC to RNA	2	0.392953
	427	scButterfly-C	CL	ARI	ATAC to RNA	3	0.409724
	428	scButterfly-C	CL	ARI	RNA to ATAC	0	0.544171
	429	scButterfly-C	CL	ARI	RNA to ATAC	1	0.709228
	430	scButterfly-C	CL	ARI	RNA to ATAC	2	0.437683
	431	scButterfly-C	CL	ARI	RNA to ATAC	3	0.404599
	432	scButterfly-C	CL	HOM	ATAC to RNA	0	0.770201
	433	scButterfly-C	CL	HOM	ATAC to RNA	1	1
	434	scButterfly-C	CL	HOM	ATAC to RNA	2	0.946059
	435	scButterfly-C	CL	HOM	ATAC to RNA	3	1
	436	scButterfly-C	CL	HOM	RNA to ATAC	0	0.710309
	437	scButterfly-C	CL	HOM	RNA to ATAC	1	1
	438	scButterfly-C	CL	HOM	RNA to ATAC	2	1
	439	scButterfly-C	CL	HOM	RNA to ATAC	3	1
	440	scButterfly-C	CL	NMI	ATAC to RNA	0	0.755145
	441	scButterfly-C	CL	NMI	ATAC to RNA	1	0.862026
	442	scButterfly-C	CL	NMI	ATAC to RNA	2	0.572728
	443	scButterfly-C	CL	NMI	ATAC to RNA	3	0.609768
	444	scButterfly-C	CL	NMI	RNA to ATAC	0	0.62256
	445	scButterfly-C	CL	NMI	RNA to ATAC	1	0.86754
	446	scButterfly-C	CL	NMI	RNA to ATAC	2	0.616043
	447	scButterfly-C	CL	NMI	RNA to ATAC	3	0.607722
	448	scButterfly-C	MDS	AMI	ATAC to RNA	0	0.504551
	449	scButterfly-C	MDS	AMI	ATAC to RNA	1	0.570306
	450	scButterfly-C	MDS	AMI	ATAC to RNA	2	0.508047
	451	scButterfly-C	MDS	AMI	ATAC to RNA	3	0.533757
	452	scButterfly-C	MDS	AMI	RNA to ATAC	0	0.576036
	453	scButterfly-C	MDS	AMI	RNA to ATAC	1	0.658548
	454	scButterfly-C	MDS	AMI	RNA to ATAC	2	0.584975
	455	scButterfly-C	MDS	AMI	RNA to ATAC	3	0.597243
	456	scButterfly-C	MDS	ARI	ATAC to RNA	0	0.211546
	457	scButterfly-C	MDS	ARI	ATAC to RNA	1	0.331223
	458	scButterfly-C	MDS	ARI	ATAC to RNA	2	0.206218
	459	scButterfly-C	MDS	ARI	ATAC to RNA	3	0.241416
	460	scButterfly-C	MDS	ARI	RNA to ATAC	0	0.244261
	461	scButterfly-C	MDS	ARI	RNA to ATAC	1	0.364597
	462	scButterfly-C	MDS	ARI	RNA to ATAC	2	0.241923
	463	scButterfly-C	MDS	ARI	RNA to ATAC	3	0.273277
	464	scButterfly-C	MDS	HOM	ATAC to RNA	0	0.589801
	465	scButterfly-C	MDS	HOM	ATAC to RNA	1	0.623288
	466	scButterfly-C	MDS	HOM	ATAC to RNA	2	0.599909
	467	scButterfly-C	MDS	HOM	ATAC to RNA	3	0.626005
	468	scButterfly-C	MDS	HOM	RNA to ATAC	0	0.678987
	469	scButterfly-C	MDS	HOM	RNA to ATAC	1	0.742753
	470	scButterfly-C	MDS	HOM	RNA to ATAC	2	0.695004
	471	scButterfly-C	MDS	HOM	RNA to ATAC	3	0.69351
	472	scButterfly-C	MDS	NMI	ATAC to RNA	0	0.509599
	473	scButterfly-C	MDS	NMI	ATAC to RNA	1	0.577862
	474	scButterfly-C	MDS	NMI	ATAC to RNA	2	0.513797
	475	scButterfly-C	MDS	NMI	ATAC to RNA	3	0.542236
	476	scButterfly-C	MDS	NMI	RNA to ATAC	0	0.580759
	477	scButterfly-C	MDS	NMI	RNA to ATAC	1	0.665693
	478	scButterfly-C	MDS	NMI	RNA to ATAC	2	0.590266
	479	scButterfly-C	MDS	NMI	RNA to ATAC	3	0.604597
	480	scButterfly-T	BMMC	AMI	ATAC to RNA	0	0.679173
	481	scButterfly-T	BMMC	AMI	ATAC to RNA	1	0.631258
	482	scButterfly-T	BMMC	AMI	ATAC to RNA	2	0.700627
	483	scButterfly-T	BMMC	AMI	ATAC to RNA	3	0.677632
	484	scButterfly-T	BMMC	AMI	RNA to ATAC	0	0.753549
	485	scButterfly-T	BMMC	AMI	RNA to ATAC	1	0.652248
	486	scButterfly-T	BMMC	AMI	RNA to ATAC	2	0.715299
	487	scButterfly-T	BMMC	AMI	RNA to ATAC	3	0.694851
	488	scButterfly-T	BMMC	ARI	ATAC to RNA	0	0.33927
	489	scButterfly-T	BMMC	ARI	ATAC to RNA	1	0.312486
	490	scButterfly-T	BMMC	ARI	ATAC to RNA	2	0.415623
	491	scButterfly-T	BMMC	ARI	ATAC to RNA	3	0.335201
	492	scButterfly-T	BMMC	ARI	RNA to ATAC	0	0.418936
	493	scButterfly-T	BMMC	ARI	RNA to ATAC	1	0.336747
	494	scButterfly-T	BMMC	ARI	RNA to ATAC	2	0.3618
	495	scButterfly-T	BMMC	ARI	RNA to ATAC	3	0.384106
	496	scButterfly-T	BMMC	HOM	ATAC to RNA	0	0.79731
	497	scButterfly-T	BMMC	HOM	ATAC to RNA	1	0.746218
	498	scButterfly-T	BMMC	HOM	ATAC to RNA	2	0.760567
	499	scButterfly-T	BMMC	HOM	ATAC to RNA	3	0.808603
	500	scButterfly-T	BMMC	HOM	RNA to ATAC	0	0.87938
	501	scButterfly-T	BMMC	HOM	RNA to ATAC	1	0.752496
	502	scButterfly-T	BMMC	HOM	RNA to ATAC	2	0.835058
	503	scButterfly-T	BMMC	HOM	RNA to ATAC	3	0.800534
	504	scButterfly-T	BMMC	NMI	ATAC to RNA	0	0.681132
	505	scButterfly-T	BMMC	NMI	ATAC to RNA	1	0.633815
	506	scButterfly-T	BMMC	NMI	ATAC to RNA	2	0.702436
	507	scButterfly-T	BMMC	NMI	ATAC to RNA	3	0.679408
	508	scButterfly-T	BMMC	NMI	RNA to ATAC	0	0.755126
	509	scButterfly-T	BMMC	NMI	RNA to ATAC	1	0.654481
	510	scButterfly-T	BMMC	NMI	RNA to ATAC	2	0.717889
	511	scButterfly-T	BMMC	NMI	RNA to ATAC	3	0.696265
	512	scButterfly-T	CL	AMI	ATAC to RNA	0	0.814137
	513	scButterfly-T	CL	AMI	ATAC to RNA	1	0.903493
	514	scButterfly-T	CL	AMI	ATAC to RNA	2	0.66736
	515	scButterfly-T	CL	AMI	ATAC to RNA	3	0.661663
	516	scButterfly-T	CL	AMI	RNA to ATAC	0	0.661559
	517	scButterfly-T	CL	AMI	RNA to ATAC	1	0.907024
	518	scButterfly-T	CL	AMI	RNA to ATAC	2	0.593157
	519	scButterfly-T	CL	AMI	RNA to ATAC	3	0.661847
	520	scButterfly-T	CL	ARI	ATAC to RNA	0	0.720687
	521	scButterfly-T	CL	ARI	ATAC to RNA	1	0.813983
	522	scButterfly-T	CL	ARI	ATAC to RNA	2	0.514559
	523	scButterfly-T	CL	ARI	ATAC to RNA	3	0.495485
	524	scButterfly-T	CL	ARI	RNA to ATAC	0	0.483289
	525	scButterfly-T	CL	ARI	RNA to ATAC	1	0.823293
	526	scButterfly-T	CL	ARI	RNA to ATAC	2	0.391111
	527	scButterfly-T	CL	ARI	RNA to ATAC	3	0.495485
	528	scButterfly-T	CL	HOM	ATAC to RNA	0	0.915139
	529	scButterfly-T	CL	HOM	ATAC to RNA	1	1
	530	scButterfly-T	CL	HOM	ATAC to RNA	2	1
	531	scButterfly-T	CL	HOM	ATAC to RNA	3	1
	532	scButterfly-T	CL	HOM	RNA to ATAC	0	0.788344
	533	scButterfly-T	CL	HOM	RNA to ATAC	1	1
	534	scButterfly-T	CL	HOM	RNA to ATAC	2	1
	535	scButterfly-T	CL	HOM	RNA to ATAC	3	1
	536	scButterfly-T	CL	NMI	ATAC to RNA	0	0.82116
	537	scButterfly-T	CL	NMI	ATAC to RNA	1	0.907605
	538	scButterfly-T	CL	NMI	ATAC to RNA	2	0.672785
	539	scButterfly-T	CL	NMI	ATAC to RNA	3	0.667994
	540	scButterfly-T	CL	NMI	RNA to ATAC	0	0.675888
	541	scButterfly-T	CL	NMI	RNA to ATAC	1	0.911016
	542	scButterfly-T	CL	NMI	RNA to ATAC	2	0.6011
	543	scButterfly-T	CL	NMI	RNA to ATAC	3	0.668178
	544	scButterfly-T	MDS	AMI	ATAC to RNA	0	0.502395
	545	scButterfly-T	MDS	AMI	ATAC to RNA	1	0.59096
	546	scButterfly-T	MDS	AMI	ATAC to RNA	2	0.513747
	547	scButterfly-T	MDS	AMI	ATAC to RNA	3	0.554729
	548	scButterfly-T	MDS	AMI	RNA to ATAC	0	0.587179
	549	scButterfly-T	MDS	AMI	RNA to ATAC	1	0.662685
	550	scButterfly-T	MDS	AMI	RNA to ATAC	2	0.597383
	551	scButterfly-T	MDS	AMI	RNA to ATAC	3	0.621381
	552	scButterfly-T	MDS	ARI	ATAC to RNA	0	0.236154
	553	scButterfly-T	MDS	ARI	ATAC to RNA	1	0.372409
	554	scButterfly-T	MDS	ARI	ATAC to RNA	2	0.21866
	555	scButterfly-T	MDS	ARI	ATAC to RNA	3	0.268615
	556	scButterfly-T	MDS	ARI	RNA to ATAC	0	0.246561
	557	scButterfly-T	MDS	ARI	RNA to ATAC	1	0.38453
	558	scButterfly-T	MDS	ARI	RNA to ATAC	2	0.253299
	559	scButterfly-T	MDS	ARI	RNA to ATAC	3	0.292804
	560	scButterfly-T	MDS	HOM	ATAC to RNA	0	0.586018
	561	scButterfly-T	MDS	HOM	ATAC to RNA	1	0.643435
	562	scButterfly-T	MDS	HOM	ATAC to RNA	2	0.60185
	563	scButterfly-T	MDS	HOM	ATAC to RNA	3	0.642508
	564	scButterfly-T	MDS	HOM	RNA to ATAC	0	0.700759
	565	scButterfly-T	MDS	HOM	RNA to ATAC	1	0.743
	566	scButterfly-T	MDS	HOM	RNA to ATAC	2	0.705065
	567	scButterfly-T	MDS	HOM	RNA to ATAC	3	0.726533
	568	scButterfly-T	MDS	NMI	ATAC to RNA	0	0.507659
	569	scButterfly-T	MDS	NMI	ATAC to RNA	1	0.597627
	570	scButterfly-T	MDS	NMI	ATAC to RNA	2	0.519095
	571	scButterfly-T	MDS	NMI	ATAC to RNA	3	0.562606
	572	scButterfly-T	MDS	NMI	RNA to ATAC	0	0.591888
	573	scButterfly-T	MDS	NMI	RNA to ATAC	1	0.669765
	574	scButterfly-T	MDS	NMI	RNA to ATAC	2	0.602232
	575	scButterfly-T	MDS	NMI	RNA to ATAC	3	0.628706

## Sheet: S11
Script in Github
We provide scripts to reproduce the results.
URL:https://github.com/BioX-NKU/scButterfly_source
scButterfly_source/experiment/RNA_ATAC/cross_validation_by_batch

## Sheet: S12, 13, 14
Script in Github	cells	domain	protocol	dataset	cell_type	batch	leiden	Identified subgroups
We provide scripts to reproduce the results.	R1.01.R2.40.R3.80.P1.56	scRNA-seq	SHARE-seq	Ma-2020-RNA	Dermal Fibroblast	56	7	Others
URL:https://github.com/BioX-NKU/scButterfly_source	R1.01.R2.46.R3.62.P1.56	scRNA-seq	SHARE-seq	Ma-2020-RNA	Dermal Fibroblast	56	26	Others
scButterfly_source/experiment/RNA_ATAC/GO_analysis	R1.01.R2.76.R3.15.P1.56	scRNA-seq	SHARE-seq	Ma-2020-RNA	Dermal Fibroblast	56	26	Others
	R1.01.R2.80.R3.68.P1.56	scRNA-seq	SHARE-seq	Ma-2020-RNA	Dermal Fibroblast	56	26	Others
	R1.01.R2.83.R3.60.P1.56	scRNA-seq	SHARE-seq	Ma-2020-RNA	Dermal Fibroblast	56	26	Others
	R1.02.R2.06.R3.71.P1.56	scRNA-seq	SHARE-seq	Ma-2020-RNA	Dermal Fibroblast	56	26	Others
	R1.02.R2.07.R3.18.P1.56	scRNA-seq	SHARE-seq	Ma-2020-RNA	Dermal Fibroblast	56	7	Others
	R1.02.R2.22.R3.72.P1.56	scRNA-seq	SHARE-seq	Ma-2020-RNA	Dermal Fibroblast	56	26	Others
	R1.02.R2.26.R3.10.P1.56	scRNA-seq	SHARE-seq	Ma-2020-RNA	Dermal Fibroblast	56	7	Others
	R1.02.R2.35.R3.36.P1.56	scRNA-seq	SHARE-seq	Ma-2020-RNA	Dermal Fibroblast	56	26	Others
	R1.02.R2.43.R3.13.P1.56	scRNA-seq	SHARE-seq	Ma-2020-RNA	Dermal Fibroblast	56	26	Others
	R1.03.R2.06.R3.37.P1.56	scRNA-seq	SHARE-seq	Ma-2020-RNA	Dermal Fibroblast	56	26	Others
	R1.03.R2.13.R3.33.P1.56	scRNA-seq	SHARE-seq	Ma-2020-RNA	Dermal Fibroblast	56	7	Others
	R1.03.R2.30.R3.85.P1.56	scRNA-seq	SHARE-seq	Ma-2020-RNA	Dermal Fibroblast	56	7	Others
	R1.03.R2.38.R3.33.P1.56	scRNA-seq	SHARE-seq	Ma-2020-RNA	Dermal Fibroblast	56	26	Others
	R1.03.R2.41.R3.74.P1.56	scRNA-seq	SHARE-seq	Ma-2020-RNA	Dermal Fibroblast	56	26	Others
	R1.03.R2.50.R3.64.P1.56	scRNA-seq	SHARE-seq	Ma-2020-RNA	Dermal Fibroblast	56	7	Others
	R1.03.R2.75.R3.18.P1.56	scRNA-seq	SHARE-seq	Ma-2020-RNA	Dermal Fibroblast	56	26	Others
	R1.04.R2.34.R3.09.P1.56	scRNA-seq	SHARE-seq	Ma-2020-RNA	Dermal Fibroblast	56	7	Others
	R1.04.R2.63.R3.15.P1.56	scRNA-seq	SHARE-seq	Ma-2020-RNA	Dermal Fibroblast	56	26	Others
	R1.05.R2.04.R3.08.P1.56	scRNA-seq	SHARE-seq	Ma-2020-RNA	Dermal Fibroblast	56	26	Others
	R1.05.R2.18.R3.15.P1.56	scRNA-seq	SHARE-seq	Ma-2020-RNA	Dermal Fibroblast	56	26	Others
	R1.05.R2.31.R3.62.P1.56	scRNA-seq	SHARE-seq	Ma-2020-RNA	Dermal Fibroblast	56	26	Others
	R1.05.R2.32.R3.65.P1.56	scRNA-seq	SHARE-seq	Ma-2020-RNA	Dermal Fibroblast	56	26	Others
	R1.05.R2.41.R3.62.P1.56	scRNA-seq	SHARE-seq	Ma-2020-RNA	Dermal Fibroblast	56	26	Others
	R1.05.R2.44.R3.18.P1.56	scRNA-seq	SHARE-seq	Ma-2020-RNA	Dermal Fibroblast	56	7	Others
	R1.05.R2.45.R3.85.P1.56	scRNA-seq	SHARE-seq	Ma-2020-RNA	Dermal Fibroblast	56	26	Others
	R1.05.R2.64.R3.10.P1.56	scRNA-seq	SHARE-seq	Ma-2020-RNA	Dermal Fibroblast	56	26	Others
	R1.06.R2.04.R3.38.P1.56	scRNA-seq	SHARE-seq	Ma-2020-RNA	Dermal Fibroblast	56	26	Others
	R1.06.R2.34.R3.69.P1.56	scRNA-seq	SHARE-seq	Ma-2020-RNA	Dermal Fibroblast	56	7	Others
	R1.06.R2.39.R3.17.P1.56	scRNA-seq	SHARE-seq	Ma-2020-RNA	Dermal Fibroblast	56	26	Others
	R1.06.R2.54.R3.23.P1.56	scRNA-seq	SHARE-seq	Ma-2020-RNA	Dermal Fibroblast	56	7	Others
	R1.07.R2.02.R3.22.P1.56	scRNA-seq	SHARE-seq	Ma-2020-RNA	Dermal Fibroblast	56	26	Others
	R1.07.R2.29.R3.32.P1.56	scRNA-seq	SHARE-seq	Ma-2020-RNA	Dermal Fibroblast	56	26	Others
	R1.07.R2.34.R3.62.P1.56	scRNA-seq	SHARE-seq	Ma-2020-RNA	Dermal Fibroblast	56	26	Others
	R1.07.R2.56.R3.05.P1.56	scRNA-seq	SHARE-seq	Ma-2020-RNA	Dermal Fibroblast	56	7	Others
	R1.07.R2.86.R3.62.P1.56	scRNA-seq	SHARE-seq	Ma-2020-RNA	Dermal Fibroblast	56	26	Others
	R1.08.R2.36.R3.40.P1.56	scRNA-seq	SHARE-seq	Ma-2020-RNA	Dermal Fibroblast	56	26	Others
	R1.08.R2.63.R3.64.P1.56	scRNA-seq	SHARE-seq	Ma-2020-RNA	Dermal Fibroblast	56	26	Others
	R1.08.R2.66.R3.39.P1.56	scRNA-seq	SHARE-seq	Ma-2020-RNA	Dermal Fibroblast	56	7	Others
	R1.08.R2.93.R3.84.P1.56	scRNA-seq	SHARE-seq	Ma-2020-RNA	Dermal Fibroblast	56	6	Others
	R1.09.R2.05.R3.29.P1.56	scRNA-seq	SHARE-seq	Ma-2020-RNA	Dermal Fibroblast	56	26	Others
	R1.09.R2.07.R3.60.P1.56	scRNA-seq	SHARE-seq	Ma-2020-RNA	Dermal Fibroblast	56	7	Others
	R1.09.R2.33.R3.43.P1.56	scRNA-seq	SHARE-seq	Ma-2020-RNA	Dermal Fibroblast	56	7	Others
	R1.09.R2.51.R3.30.P1.56	scRNA-seq	SHARE-seq	Ma-2020-RNA	Dermal Fibroblast	56	26	Others
	R1.09.R2.55.R3.17.P1.56	scRNA-seq	SHARE-seq	Ma-2020-RNA	Dermal Fibroblast	56	26	Others
	R1.09.R2.57.R3.71.P1.56	scRNA-seq	SHARE-seq	Ma-2020-RNA	Dermal Fibroblast	56	26	Others
	R1.09.R2.63.R3.01.P1.56	scRNA-seq	SHARE-seq	Ma-2020-RNA	Dermal Fibroblast	56	26	Others
	R1.09.R2.80.R3.37.P1.56	scRNA-seq	SHARE-seq	Ma-2020-RNA	Dermal Fibroblast	56	26	Others
	R1.10.R2.06.R3.65.P1.56	scRNA-seq	SHARE-seq	Ma-2020-RNA	Dermal Fibroblast	56	26	Others
	R1.10.R2.06.R3.72.P1.56	scRNA-seq	SHARE-seq	Ma-2020-RNA	Dermal Fibroblast	56	26	Others
	R1.10.R2.06.R3.87.P1.56	scRNA-seq	SHARE-seq	Ma-2020-RNA	Dermal Fibroblast	56	26	Others
	R1.10.R2.07.R3.15.P1.56	scRNA-seq	SHARE-seq	Ma-2020-RNA	Dermal Fibroblast	56	26	Others
	R1.10.R2.41.R3.35.P1.56	scRNA-seq	SHARE-seq	Ma-2020-RNA	Dermal Fibroblast	56	26	Others
	R1.10.R2.63.R3.82.P1.56	scRNA-seq	SHARE-seq	Ma-2020-RNA	Dermal Fibroblast	56	7	Others
	R1.10.R2.91.R3.65.P1.56	scRNA-seq	SHARE-seq	Ma-2020-RNA	Dermal Fibroblast	56	26	Others
	R1.11.R2.10.R3.81.P1.56	scRNA-seq	SHARE-seq	Ma-2020-RNA	Dermal Fibroblast	56	26	Others
	R1.11.R2.50.R3.64.P1.56	scRNA-seq	SHARE-seq	Ma-2020-RNA	Dermal Fibroblast	56	7	Others
	R1.11.R2.85.R3.43.P1.56	scRNA-seq	SHARE-seq	Ma-2020-RNA	Dermal Fibroblast	56	26	Others
	R1.12.R2.06.R3.09.P1.56	scRNA-seq	SHARE-seq	Ma-2020-RNA	Dermal Fibroblast	56	7	Others
	R1.12.R2.06.R3.90.P1.56	scRNA-seq	SHARE-seq	Ma-2020-RNA	Dermal Fibroblast	56	26	Others
	R1.12.R2.28.R3.38.P1.56	scRNA-seq	SHARE-seq	Ma-2020-RNA	Dermal Fibroblast	56	26	Others
	R1.12.R2.29.R3.67.P1.56	scRNA-seq	SHARE-seq	Ma-2020-RNA	Dermal Fibroblast	56	6	Others
	R1.12.R2.30.R3.15.P1.56	scRNA-seq	SHARE-seq	Ma-2020-RNA	Dermal Fibroblast	56	26	Others
	R1.12.R2.37.R3.17.P1.56	scRNA-seq	SHARE-seq	Ma-2020-RNA	Dermal Fibroblast	56	7	Others
	R1.12.R2.50.R3.39.P1.56	scRNA-seq	SHARE-seq	Ma-2020-RNA	Dermal Fibroblast	56	26	Others
	R1.12.R2.55.R3.36.P1.56	scRNA-seq	SHARE-seq	Ma-2020-RNA	Dermal Fibroblast	56	7	Others
	R1.12.R2.60.R3.30.P1.56	scRNA-seq	SHARE-seq	Ma-2020-RNA	Dermal Fibroblast	56	26	Others
	R1.12.R2.88.R3.86.P1.56	scRNA-seq	SHARE-seq	Ma-2020-RNA	Dermal Fibroblast	56	11	Others
	R1.12.R2.91.R3.10.P1.56	scRNA-seq	SHARE-seq	Ma-2020-RNA	Dermal Fibroblast	56	26	Others
	R1.12.R2.91.R3.28.P1.56	scRNA-seq	SHARE-seq	Ma-2020-RNA	Dermal Fibroblast	56	7	Others
	R1.13.R2.80.R3.73.P1.56	scRNA-seq	SHARE-seq	Ma-2020-RNA	Dermal Fibroblast	56	26	Others
	R1.14.R2.19.R3.02.P1.56	scRNA-seq	SHARE-seq	Ma-2020-RNA	Dermal Fibroblast	56	26	Others
	R1.14.R2.43.R3.82.P1.56	scRNA-seq	SHARE-seq	Ma-2020-RNA	Dermal Fibroblast	56	26	Others
	R1.14.R2.51.R3.02.P1.56	scRNA-seq	SHARE-seq	Ma-2020-RNA	Dermal Fibroblast	56	26	Others
	R1.14.R2.52.R3.84.P1.56	scRNA-seq	SHARE-seq	Ma-2020-RNA	Dermal Fibroblast	56	26	Others
	R1.14.R2.90.R3.41.P1.56	scRNA-seq	SHARE-seq	Ma-2020-RNA	Dermal Fibroblast	56	26	Others
	R1.15.R2.01.R3.18.P1.56	scRNA-seq	SHARE-seq	Ma-2020-RNA	Dermal Fibroblast	56	26	Others
	R1.15.R2.15.R3.89.P1.56	scRNA-seq	SHARE-seq	Ma-2020-RNA	Dermal Fibroblast	56	26	Others
	R1.15.R2.21.R3.10.P1.56	scRNA-seq	SHARE-seq	Ma-2020-RNA	Dermal Fibroblast	56	26	Others
	R1.15.R2.21.R3.62.P1.56	scRNA-seq	SHARE-seq	Ma-2020-RNA	Dermal Fibroblast	56	26	Others
	R1.15.R2.46.R3.83.P1.56	scRNA-seq	SHARE-seq	Ma-2020-RNA	Dermal Fibroblast	56	26	Others
	R1.15.R2.55.R3.22.P1.56	scRNA-seq	SHARE-seq	Ma-2020-RNA	Dermal Fibroblast	56	26	Others
	R1.15.R2.62.R3.16.P1.56	scRNA-seq	SHARE-seq	Ma-2020-RNA	Dermal Fibroblast	56	26	Others
	R1.15.R2.92.R3.66.P1.56	scRNA-seq	SHARE-seq	Ma-2020-RNA	Dermal Fibroblast	56	7	Others
	R1.16.R2.06.R3.72.P1.56	scRNA-seq	SHARE-seq	Ma-2020-RNA	Dermal Fibroblast	56	7	Others
	R1.16.R2.06.R3.87.P1.56	scRNA-seq	SHARE-seq	Ma-2020-RNA	Dermal Fibroblast	56	7	Others
	R1.16.R2.19.R3.74.P1.56	scRNA-seq	SHARE-seq	Ma-2020-RNA	Dermal Fibroblast	56	26	Others
	R1.16.R2.45.R3.16.P1.56	scRNA-seq	SHARE-seq	Ma-2020-RNA	Dermal Fibroblast	56	7	Others
	R1.16.R2.45.R3.90.P1.56	scRNA-seq	SHARE-seq	Ma-2020-RNA	Dermal Fibroblast	56	7	Others
	R1.16.R2.50.R3.91.P1.56	scRNA-seq	SHARE-seq	Ma-2020-RNA	Dermal Fibroblast	56	26	Others
	R1.16.R2.79.R3.32.P1.56	scRNA-seq	SHARE-seq	Ma-2020-RNA	Dermal Fibroblast	56	7	Others
	R1.17.R2.06.R3.44.P1.56	scRNA-seq	SHARE-seq	Ma-2020-RNA	Dermal Fibroblast	56	26	Others
	R1.17.R2.17.R3.43.P1.56	scRNA-seq	SHARE-seq	Ma-2020-RNA	Dermal Fibroblast	56	6	Others
	R1.17.R2.20.R3.61.P1.56	scRNA-seq	SHARE-seq	Ma-2020-RNA	Dermal Fibroblast	56	26	Others
	R1.17.R2.21.R3.60.P1.56	scRNA-seq	SHARE-seq	Ma-2020-RNA	Dermal Fibroblast	56	7	Others
	R1.17.R2.45.R3.61.P1.56	scRNA-seq	SHARE-seq	Ma-2020-RNA	Dermal Fibroblast	56	26	Others
	R1.17.R2.51.R3.39.P1.56	scRNA-seq	SHARE-seq	Ma-2020-RNA	Dermal Fibroblast	56	26	Others
	R1.17.R2.53.R3.80.P1.56	scRNA-seq	SHARE-seq	Ma-2020-RNA	Dermal Fibroblast	56	7	Others
	R1.17.R2.60.R3.09.P1.56	scRNA-seq	SHARE-seq	Ma-2020-RNA	Dermal Fibroblast	56	26	Others
	R1.17.R2.61.R3.70.P1.56	scRNA-seq	SHARE-seq	Ma-2020-RNA	Dermal Fibroblast	56	26	Others
	R1.17.R2.81.R3.60.P1.56	scRNA-seq	SHARE-seq	Ma-2020-RNA	Dermal Fibroblast	56	7	Others
	R1.17.R2.81.R3.91.P1.56	scRNA-seq	SHARE-seq	Ma-2020-RNA	Dermal Fibroblast	56	26	Others
	R1.18.R2.28.R3.22.P1.56	scRNA-seq	SHARE-seq	Ma-2020-RNA	Dermal Fibroblast	56	26	Others
	R1.18.R2.36.R3.23.P1.56	scRNA-seq	SHARE-seq	Ma-2020-RNA	Dermal Fibroblast	56	7	Others
	R1.18.R2.48.R3.69.P1.56	scRNA-seq	SHARE-seq	Ma-2020-RNA	Dermal Fibroblast	56	6	Others
	R1.18.R2.49.R3.06.P1.56	scRNA-seq	SHARE-seq	Ma-2020-RNA	Dermal Fibroblast	56	26	Others
	R1.18.R2.57.R3.13.P1.56	scRNA-seq	SHARE-seq	Ma-2020-RNA	Dermal Fibroblast	56	7	Others
	R1.18.R2.77.R3.05.P1.56	scRNA-seq	SHARE-seq	Ma-2020-RNA	Dermal Fibroblast	56	7	Others
	R1.19.R2.29.R3.90.P1.56	scRNA-seq	SHARE-seq	Ma-2020-RNA	Dermal Fibroblast	56	26	Others
	R1.19.R2.61.R3.29.P1.56	scRNA-seq	SHARE-seq	Ma-2020-RNA	Dermal Fibroblast	56	26	Others
	R1.19.R2.65.R3.62.P1.56	scRNA-seq	SHARE-seq	Ma-2020-RNA	Dermal Fibroblast	56	26	Others
	R1.19.R2.75.R3.73.P1.56	scRNA-seq	SHARE-seq	Ma-2020-RNA	Dermal Fibroblast	56	26	Others
	R1.19.R2.86.R3.64.P1.56	scRNA-seq	SHARE-seq	Ma-2020-RNA	Dermal Fibroblast	56	7	Others
	R1.20.R2.26.R3.88.P1.56	scRNA-seq	SHARE-seq	Ma-2020-RNA	Dermal Fibroblast	56	26	Others
	R1.20.R2.32.R3.39.P1.56	scRNA-seq	SHARE-seq	Ma-2020-RNA	Dermal Fibroblast	56	26	Others
	R1.20.R2.48.R3.80.P1.56	scRNA-seq	SHARE-seq	Ma-2020-RNA	Dermal Fibroblast	56	26	Others
	R1.20.R2.53.R3.83.P1.56	scRNA-seq	SHARE-seq	Ma-2020-RNA	Dermal Fibroblast	56	26	Others
	R1.20.R2.72.R3.82.P1.56	scRNA-seq	SHARE-seq	Ma-2020-RNA	Dermal Fibroblast	56	26	Others
	R1.20.R2.76.R3.44.P1.56	scRNA-seq	SHARE-seq	Ma-2020-RNA	Dermal Fibroblast	56	6	Others
	R1.21.R2.06.R3.11.P1.56	scRNA-seq	SHARE-seq	Ma-2020-RNA	Dermal Fibroblast	56	26	Others
	R1.21.R2.11.R3.67.P1.56	scRNA-seq	SHARE-seq	Ma-2020-RNA	Dermal Fibroblast	56	7	Others
	R1.21.R2.19.R3.81.P1.56	scRNA-seq	SHARE-seq	Ma-2020-RNA	Dermal Fibroblast	56	26	Others
	R1.21.R2.56.R3.20.P1.56	scRNA-seq	SHARE-seq	Ma-2020-RNA	Dermal Fibroblast	56	26	Others
	R1.21.R2.75.R3.14.P1.56	scRNA-seq	SHARE-seq	Ma-2020-RNA	Dermal Fibroblast	56	26	Others
	R1.22.R2.44.R3.22.P1.56	scRNA-seq	SHARE-seq	Ma-2020-RNA	Dermal Fibroblast	56	7	Others
	R1.22.R2.45.R3.03.P1.56	scRNA-seq	SHARE-seq	Ma-2020-RNA	Dermal Fibroblast	56	26	Others
	R1.22.R2.72.R3.15.P1.56	scRNA-seq	SHARE-seq	Ma-2020-RNA	Dermal Fibroblast	56	26	Others
	R1.23.R2.01.R3.65.P1.56	scRNA-seq	SHARE-seq	Ma-2020-RNA	Dermal Fibroblast	56	26	Others
	R1.23.R2.18.R3.09.P1.56	scRNA-seq	SHARE-seq	Ma-2020-RNA	Dermal Fibroblast	56	26	Others
	R1.23.R2.25.R3.39.P1.56	scRNA-seq	SHARE-seq	Ma-2020-RNA	Dermal Fibroblast	56	26	Others
	R1.23.R2.35.R3.10.P1.56	scRNA-seq	SHARE-seq	Ma-2020-RNA	Dermal Fibroblast	56	26	Others
	R1.23.R2.40.R3.36.P1.56	scRNA-seq	SHARE-seq	Ma-2020-RNA	Dermal Fibroblast	56	26	Others
	R1.23.R2.54.R3.05.P1.56	scRNA-seq	SHARE-seq	Ma-2020-RNA	Dermal Fibroblast	56	26	Others
	R1.23.R2.68.R3.69.P1.56	scRNA-seq	SHARE-seq	Ma-2020-RNA	Dermal Fibroblast	56	26	Others
	R1.24.R2.19.R3.86.P1.56	scRNA-seq	SHARE-seq	Ma-2020-RNA	Dermal Fibroblast	56	7	Others
	R1.25.R2.43.R3.42.P1.56	scRNA-seq	SHARE-seq	Ma-2020-RNA	Dermal Fibroblast	56	7	Others
	R1.26.R2.34.R3.29.P1.56	scRNA-seq	SHARE-seq	Ma-2020-RNA	Dermal Fibroblast	56	26	Others
	R1.29.R2.59.R3.17.P1.56	scRNA-seq	SHARE-seq	Ma-2020-RNA	Dermal Fibroblast	56	7	Others
	R1.31.R2.13.R3.01.P1.56	scRNA-seq	SHARE-seq	Ma-2020-RNA	Dermal Fibroblast	56	6	Others
	R1.31.R2.34.R3.30.P1.56	scRNA-seq	SHARE-seq	Ma-2020-RNA	Dermal Fibroblast	56	7	Others
	R1.32.R2.17.R3.18.P1.56	scRNA-seq	SHARE-seq	Ma-2020-RNA	Dermal Fibroblast	56	7	Others
	R1.32.R2.34.R3.20.P1.56	scRNA-seq	SHARE-seq	Ma-2020-RNA	Dermal Fibroblast	56	26	Others
	R1.32.R2.51.R3.89.P1.56	scRNA-seq	SHARE-seq	Ma-2020-RNA	Dermal Fibroblast	56	7	Others
	R1.32.R2.59.R3.66.P1.56	scRNA-seq	SHARE-seq	Ma-2020-RNA	Dermal Fibroblast	56	7	Others
	R1.32.R2.84.R3.15.P1.56	scRNA-seq	SHARE-seq	Ma-2020-RNA	Dermal Fibroblast	56	26	Others
	R1.33.R2.41.R3.05.P1.56	scRNA-seq	SHARE-seq	Ma-2020-RNA	Dermal Fibroblast	56	26	Others
	R1.37.R2.39.R3.69.P1.56	scRNA-seq	SHARE-seq	Ma-2020-RNA	Dermal Fibroblast	56	7	Others
	R1.37.R2.52.R3.71.P1.56	scRNA-seq	SHARE-seq	Ma-2020-RNA	Dermal Fibroblast	56	26	Others
	R1.38.R2.03.R3.17.P1.56	scRNA-seq	SHARE-seq	Ma-2020-RNA	Dermal Fibroblast	56	7	Others
	R1.38.R2.71.R3.26.P1.56	scRNA-seq	SHARE-seq	Ma-2020-RNA	Dermal Fibroblast	56	7	Others
	R1.39.R2.25.R3.41.P1.56	scRNA-seq	SHARE-seq	Ma-2020-RNA	Dermal Fibroblast	56	7	Others
	R1.39.R2.50.R3.91.P1.56	scRNA-seq	SHARE-seq	Ma-2020-RNA	Dermal Fibroblast	56	7	Others
	R1.40.R2.41.R3.30.P1.56	scRNA-seq	SHARE-seq	Ma-2020-RNA	Dermal Fibroblast	56	7	Others
	R1.41.R2.27.R3.17.P1.56	scRNA-seq	SHARE-seq	Ma-2020-RNA	Dermal Fibroblast	56	26	Others
	R1.42.R2.86.R3.60.P1.56	scRNA-seq	SHARE-seq	Ma-2020-RNA	Dermal Fibroblast	56	20	Others
	R1.44.R2.77.R3.01.P1.56	scRNA-seq	SHARE-seq	Ma-2020-RNA	Dermal Fibroblast	56	26	Others
	R1.45.R2.57.R3.17.P1.56	scRNA-seq	SHARE-seq	Ma-2020-RNA	Dermal Fibroblast	56	25	Others
	R1.48.R2.75.R3.29.P1.56	scRNA-seq	SHARE-seq	Ma-2020-RNA	Dermal Fibroblast	56	26	Others
	R1.48.R2.75.R3.69.P1.56	scRNA-seq	SHARE-seq	Ma-2020-RNA	Dermal Fibroblast	56	26	Others
	R1.49.R2.68.R3.13.P1.56	scRNA-seq	SHARE-seq	Ma-2020-RNA	Dermal Fibroblast	56	6	Others
	R1.52.R2.88.R3.91.P1.56	scRNA-seq	SHARE-seq	Ma-2020-RNA	Dermal Fibroblast	56	7	Others
	R1.53.R2.53.R3.85.P1.56	scRNA-seq	SHARE-seq	Ma-2020-RNA	Dermal Fibroblast	56	7	Others
	R1.54.R2.59.R3.71.P1.56	scRNA-seq	SHARE-seq	Ma-2020-RNA	Dermal Fibroblast	56	26	Others
	R1.54.R2.90.R3.20.P1.56	scRNA-seq	SHARE-seq	Ma-2020-RNA	Dermal Fibroblast	56	26	Others
	R1.56.R2.71.R3.64.P1.56	scRNA-seq	SHARE-seq	Ma-2020-RNA	Dermal Fibroblast	56	6	Others
	R1.57.R2.51.R3.63.P1.56	scRNA-seq	SHARE-seq	Ma-2020-RNA	Dermal Fibroblast	56	7	Others
	R1.59.R2.04.R3.06.P1.56	scRNA-seq	SHARE-seq	Ma-2020-RNA	Dermal Fibroblast	56	26	Others
	R1.59.R2.80.R3.11.P1.56	scRNA-seq	SHARE-seq	Ma-2020-RNA	Dermal Fibroblast	56	6	Others
	R1.60.R2.41.R3.81.P1.56	scRNA-seq	SHARE-seq	Ma-2020-RNA	Dermal Fibroblast	56	7	Others
	R1.63.R2.52.R3.90.P1.56	scRNA-seq	SHARE-seq	Ma-2020-RNA	Dermal Fibroblast	56	7	Others
	R1.64.R2.10.R3.89.P1.56	scRNA-seq	SHARE-seq	Ma-2020-RNA	Dermal Fibroblast	56	7	Others
	R1.68.R2.74.R3.64.P1.56	scRNA-seq	SHARE-seq	Ma-2020-RNA	Dermal Fibroblast	56	26	Others
	R1.69.R2.15.R3.31.P1.56	scRNA-seq	SHARE-seq	Ma-2020-RNA	Dermal Fibroblast	56	26	Others
	R1.69.R2.15.R3.47.P1.56	scRNA-seq	SHARE-seq	Ma-2020-RNA	Dermal Fibroblast	56	7	Others
	R1.69.R2.63.R3.03.P1.56	scRNA-seq	SHARE-seq	Ma-2020-RNA	Dermal Fibroblast	56	7	Others
	R1.69.R2.75.R3.63.P1.56	scRNA-seq	SHARE-seq	Ma-2020-RNA	Dermal Fibroblast	56	7	Others
	R1.72.R2.05.R3.18.P1.56	scRNA-seq	SHARE-seq	Ma-2020-RNA	Dermal Fibroblast	56	6	Others
	R1.73.R2.07.R3.45.P1.56	scRNA-seq	SHARE-seq	Ma-2020-RNA	Dermal Fibroblast	56	26	Others
	R1.74.R2.09.R3.18.P1.56	scRNA-seq	SHARE-seq	Ma-2020-RNA	Dermal Fibroblast	56	26	Others
	R1.74.R2.82.R3.10.P1.56	scRNA-seq	SHARE-seq	Ma-2020-RNA	Dermal Fibroblast	56	6	Others
	R1.76.R2.46.R3.45.P1.56	scRNA-seq	SHARE-seq	Ma-2020-RNA	Dermal Fibroblast	56	26	Others
	R1.80.R2.25.R3.05.P1.56	scRNA-seq	SHARE-seq	Ma-2020-RNA	Dermal Fibroblast	56	7	Others
	R1.81.R2.13.R3.70.P1.56	scRNA-seq	SHARE-seq	Ma-2020-RNA	Dermal Fibroblast	56	26	Others
	R1.84.R2.46.R3.10.P1.56	scRNA-seq	SHARE-seq	Ma-2020-RNA	Dermal Fibroblast	56	26	Others
	R1.85.R2.09.R3.29.P1.56	scRNA-seq	SHARE-seq	Ma-2020-RNA	Dermal Fibroblast	56	7	Others
	R1.86.R2.59.R3.67.P1.56	scRNA-seq	SHARE-seq	Ma-2020-RNA	Dermal Fibroblast	56	7	Others
	R1.86.R2.89.R3.64.P1.56	scRNA-seq	SHARE-seq	Ma-2020-RNA	Dermal Fibroblast	56	7	Others
	R1.86.R2.96.R3.32.P1.56	scRNA-seq	SHARE-seq	Ma-2020-RNA	Dermal Fibroblast	56	26	Others
	R1.88.R2.83.R3.38.P1.56	scRNA-seq	SHARE-seq	Ma-2020-RNA	Dermal Fibroblast	56	7	Others
	R1.89.R2.56.R3.81.P1.56	scRNA-seq	SHARE-seq	Ma-2020-RNA	Dermal Fibroblast	56	26	Others
	R1.90.R2.21.R3.73.P1.56	scRNA-seq	SHARE-seq	Ma-2020-RNA	Dermal Fibroblast	56	7	Others
	R1.92.R2.07.R3.32.P1.56	scRNA-seq	SHARE-seq	Ma-2020-RNA	Dermal Fibroblast	56	7	Others
	R1.92.R2.15.R3.70.P1.56	scRNA-seq	SHARE-seq	Ma-2020-RNA	Dermal Fibroblast	56	7	Others
	R1.92.R2.66.R3.64.P1.56	scRNA-seq	SHARE-seq	Ma-2020-RNA	Dermal Fibroblast	56	26	Others
	R1.92.R2.72.R3.74.P1.56	scRNA-seq	SHARE-seq	Ma-2020-RNA	Dermal Fibroblast	56	6	Others
	R1.93.R2.28.R3.60.P1.56	scRNA-seq	SHARE-seq	Ma-2020-RNA	Dermal Fibroblast	56	7	Others
	R1.94.R2.18.R3.72.P1.56	scRNA-seq	SHARE-seq	Ma-2020-RNA	Dermal Fibroblast	56	7	Others
	R1.94.R2.94.R3.13.P1.56	scRNA-seq	SHARE-seq	Ma-2020-RNA	Dermal Fibroblast	56	7	Others
	R1.96.R2.15.R3.85.P1.56	scRNA-seq	SHARE-seq	Ma-2020-RNA	Dermal Fibroblast	56	26	Others
	R1.03.R2.88.R3.32.P1.56	scRNA-seq	SHARE-seq	Ma-2020-RNA	Dermal Papilla	56	7	Others
	R1.07.R2.45.R3.72.P1.56	scRNA-seq	SHARE-seq	Ma-2020-RNA	Dermal Papilla	56	7	Others
	R1.07.R2.77.R3.23.P1.56	scRNA-seq	SHARE-seq	Ma-2020-RNA	Dermal Papilla	56	7	Others
	R1.08.R2.54.R3.13.P1.56	scRNA-seq	SHARE-seq	Ma-2020-RNA	Dermal Papilla	56	7	Others
	R1.09.R2.35.R3.84.P1.56	scRNA-seq	SHARE-seq	Ma-2020-RNA	Dermal Papilla	56	7	Others
	R1.09.R2.95.R3.05.P1.56	scRNA-seq	SHARE-seq	Ma-2020-RNA	Dermal Papilla	56	7	Others
	R1.11.R2.17.R3.80.P1.56	scRNA-seq	SHARE-seq	Ma-2020-RNA	Dermal Papilla	56	7	Others
	R1.11.R2.53.R3.68.P1.56	scRNA-seq	SHARE-seq	Ma-2020-RNA	Dermal Papilla	56	7	Others
	R1.12.R2.40.R3.72.P1.56	scRNA-seq	SHARE-seq	Ma-2020-RNA	Dermal Papilla	56	7	Others
	R1.14.R2.37.R3.64.P1.56	scRNA-seq	SHARE-seq	Ma-2020-RNA	Dermal Papilla	56	7	Others
	R1.17.R2.85.R3.53.P1.56	scRNA-seq	SHARE-seq	Ma-2020-RNA	Dermal Papilla	56	7	Others
	R1.18.R2.14.R3.16.P1.56	scRNA-seq	SHARE-seq	Ma-2020-RNA	Dermal Papilla	56	7	Others
	R1.18.R2.23.R3.02.P1.56	scRNA-seq	SHARE-seq	Ma-2020-RNA	Dermal Papilla	56	7	Others
	R1.20.R2.10.R3.68.P1.56	scRNA-seq	SHARE-seq	Ma-2020-RNA	Dermal Papilla	56	7	Others
	R1.24.R2.03.R3.36.P1.56	scRNA-seq	SHARE-seq	Ma-2020-RNA	Dermal Papilla	56	7	Others
	R1.24.R2.44.R3.43.P1.56	scRNA-seq	SHARE-seq	Ma-2020-RNA	Dermal Papilla	56	7	Others
	R1.24.R2.66.R3.43.P1.56	scRNA-seq	SHARE-seq	Ma-2020-RNA	Dermal Papilla	56	7	Others
	R1.24.R2.87.R3.72.P1.56	scRNA-seq	SHARE-seq	Ma-2020-RNA	Dermal Papilla	56	7	Others
	R1.25.R2.05.R3.23.P1.56	scRNA-seq	SHARE-seq	Ma-2020-RNA	Dermal Papilla	56	8	Others
	R1.25.R2.54.R3.90.P1.56	scRNA-seq	SHARE-seq	Ma-2020-RNA	Dermal Papilla	56	7	Others
	R1.25.R2.59.R3.03.P1.56	scRNA-seq	SHARE-seq	Ma-2020-RNA	Dermal Papilla	56	7	Others
	R1.25.R2.76.R3.70.P1.56	scRNA-seq	SHARE-seq	Ma-2020-RNA	Dermal Papilla	56	7	Others
	R1.26.R2.21.R3.38.P1.56	scRNA-seq	SHARE-seq	Ma-2020-RNA	Dermal Papilla	56	7	Others
	R1.27.R2.49.R3.16.P1.56	scRNA-seq	SHARE-seq	Ma-2020-RNA	Dermal Papilla	56	7	Others
	R1.28.R2.48.R3.18.P1.56	scRNA-seq	SHARE-seq	Ma-2020-RNA	Dermal Papilla	56	7	Others
	R1.29.R2.04.R3.83.P1.56	scRNA-seq	SHARE-seq	Ma-2020-RNA	Dermal Papilla	56	7	Others
	R1.29.R2.84.R3.72.P1.56	scRNA-seq	SHARE-seq	Ma-2020-RNA	Dermal Papilla	56	17	Predicted Basal 1
	R1.29.R2.84.R3.87.P1.56	scRNA-seq	SHARE-seq	Ma-2020-RNA	Dermal Papilla	56	17	Predicted Basal 1
	R1.31.R2.29.R3.61.P1.56	scRNA-seq	SHARE-seq	Ma-2020-RNA	Dermal Papilla	56	7	Others
	R1.32.R2.52.R3.29.P1.56	scRNA-seq	SHARE-seq	Ma-2020-RNA	Dermal Papilla	56	19	Others
	R1.33.R2.10.R3.84.P1.56	scRNA-seq	SHARE-seq	Ma-2020-RNA	Dermal Papilla	56	6	Others
	R1.33.R2.77.R3.36.P1.56	scRNA-seq	SHARE-seq	Ma-2020-RNA	Dermal Papilla	56	7	Others
	R1.34.R2.04.R3.17.P1.56	scRNA-seq	SHARE-seq	Ma-2020-RNA	Dermal Papilla	56	7	Others
	R1.34.R2.19.R3.43.P1.56	scRNA-seq	SHARE-seq	Ma-2020-RNA	Dermal Papilla	56	7	Others
	R1.34.R2.27.R3.61.P1.56	scRNA-seq	SHARE-seq	Ma-2020-RNA	Dermal Papilla	56	6	Others
	R1.34.R2.28.R3.83.P1.56	scRNA-seq	SHARE-seq	Ma-2020-RNA	Dermal Papilla	56	7	Others
	R1.35.R2.87.R3.66.P1.56	scRNA-seq	SHARE-seq	Ma-2020-RNA	Dermal Papilla	56	7	Others
	R1.36.R2.03.R3.17.P1.56	scRNA-seq	SHARE-seq	Ma-2020-RNA	Dermal Papilla	56	7	Others
	R1.36.R2.64.R3.86.P1.56	scRNA-seq	SHARE-seq	Ma-2020-RNA	Dermal Papilla	56	7	Others
	R1.36.R2.78.R3.05.P1.56	scRNA-seq	SHARE-seq	Ma-2020-RNA	Dermal Papilla	56	7	Others
	R1.37.R2.82.R3.67.P1.56	scRNA-seq	SHARE-seq	Ma-2020-RNA	Dermal Papilla	56	7	Others
	R1.39.R2.66.R3.32.P1.56	scRNA-seq	SHARE-seq	Ma-2020-RNA	Dermal Papilla	56	7	Others
	R1.39.R2.67.R3.62.P1.56	scRNA-seq	SHARE-seq	Ma-2020-RNA	Dermal Papilla	56	7	Others
	R1.40.R2.06.R3.41.P1.56	scRNA-seq	SHARE-seq	Ma-2020-RNA	Dermal Papilla	56	7	Others
	R1.40.R2.58.R3.85.P1.56	scRNA-seq	SHARE-seq	Ma-2020-RNA	Dermal Papilla	56	7	Others
	R1.40.R2.92.R3.29.P1.56	scRNA-seq	SHARE-seq	Ma-2020-RNA	Dermal Papilla	56	6	Others
	R1.42.R2.31.R3.65.P1.56	scRNA-seq	SHARE-seq	Ma-2020-RNA	Dermal Papilla	56	7	Others
	R1.43.R2.45.R3.28.P1.56	scRNA-seq	SHARE-seq	Ma-2020-RNA	Dermal Papilla	56	6	Others
	R1.43.R2.69.R3.31.P1.56	scRNA-seq	SHARE-seq	Ma-2020-RNA	Dermal Papilla	56	7	Others
	R1.43.R2.69.R3.47.P1.56	scRNA-seq	SHARE-seq	Ma-2020-RNA	Dermal Papilla	56	7	Others
	R1.45.R2.87.R3.91.P1.56	scRNA-seq	SHARE-seq	Ma-2020-RNA	Dermal Papilla	56	5	Predicted Basal 1
	R1.46.R2.19.R3.71.P1.56	scRNA-seq	SHARE-seq	Ma-2020-RNA	Dermal Papilla	56	7	Others
	R1.46.R2.27.R3.61.P1.56	scRNA-seq	SHARE-seq	Ma-2020-RNA	Dermal Papilla	56	7	Others
	R1.46.R2.65.R3.64.P1.56	scRNA-seq	SHARE-seq	Ma-2020-RNA	Dermal Papilla	56	7	Others
	R1.50.R2.88.R3.45.P1.56	scRNA-seq	SHARE-seq	Ma-2020-RNA	Dermal Papilla	56	6	Others
	R1.51.R2.32.R3.20.P1.56	scRNA-seq	SHARE-seq	Ma-2020-RNA	Dermal Papilla	56	7	Others
	R1.51.R2.89.R3.23.P1.56	scRNA-seq	SHARE-seq	Ma-2020-RNA	Dermal Papilla	56	7	Others
	R1.52.R2.36.R3.05.P1.56	scRNA-seq	SHARE-seq	Ma-2020-RNA	Dermal Papilla	56	7	Others
	R1.52.R2.84.R3.91.P1.56	scRNA-seq	SHARE-seq	Ma-2020-RNA	Dermal Papilla	56	7	Others
	R1.53.R2.62.R3.37.P1.56	scRNA-seq	SHARE-seq	Ma-2020-RNA	Dermal Papilla	56	7	Others
	R1.53.R2.65.R3.45.P1.56	scRNA-seq	SHARE-seq	Ma-2020-RNA	Dermal Papilla	56	7	Others
	R1.54.R2.12.R3.70.P1.56	scRNA-seq	SHARE-seq	Ma-2020-RNA	Dermal Papilla	56	6	Others
	R1.54.R2.17.R3.72.P1.56	scRNA-seq	SHARE-seq	Ma-2020-RNA	Dermal Papilla	56	7	Others
	R1.54.R2.42.R3.40.P1.56	scRNA-seq	SHARE-seq	Ma-2020-RNA	Dermal Papilla	56	9	Others
	R1.54.R2.43.R3.61.P1.56	scRNA-seq	SHARE-seq	Ma-2020-RNA	Dermal Papilla	56	6	Others
	R1.56.R2.51.R3.82.P1.56	scRNA-seq	SHARE-seq	Ma-2020-RNA	Dermal Papilla	56	7	Others
	R1.57.R2.60.R3.68.P1.56	scRNA-seq	SHARE-seq	Ma-2020-RNA	Dermal Papilla	56	6	Others
	R1.59.R2.12.R3.83.P1.56	scRNA-seq	SHARE-seq	Ma-2020-RNA	Dermal Papilla	56	6	Others
	R1.59.R2.33.R3.64.P1.56	scRNA-seq	SHARE-seq	Ma-2020-RNA	Dermal Papilla	56	7	Others
	R1.60.R2.68.R3.22.P1.56	scRNA-seq	SHARE-seq	Ma-2020-RNA	Dermal Papilla	56	7	Others
	R1.62.R2.05.R3.30.P1.56	scRNA-seq	SHARE-seq	Ma-2020-RNA	Dermal Papilla	56	13	Others
	R1.62.R2.49.R3.67.P1.56	scRNA-seq	SHARE-seq	Ma-2020-RNA	Dermal Papilla	56	7	Others
	R1.62.R2.94.R3.29.P1.56	scRNA-seq	SHARE-seq	Ma-2020-RNA	Dermal Papilla	56	7	Others
	R1.63.R2.39.R3.83.P1.56	scRNA-seq	SHARE-seq	Ma-2020-RNA	Dermal Papilla	56	7	Others
	R1.64.R2.13.R3.74.P1.56	scRNA-seq	SHARE-seq	Ma-2020-RNA	Dermal Papilla	56	7	Others
	R1.65.R2.67.R3.60.P1.56	scRNA-seq	SHARE-seq	Ma-2020-RNA	Dermal Papilla	56	7	Others
	R1.69.R2.93.R3.10.P1.56	scRNA-seq	SHARE-seq	Ma-2020-RNA	Dermal Papilla	56	6	Others
	R1.70.R2.40.R3.45.P1.56	scRNA-seq	SHARE-seq	Ma-2020-RNA	Dermal Papilla	56	6	Others
	R1.71.R2.23.R3.23.P1.56	scRNA-seq	SHARE-seq	Ma-2020-RNA	Dermal Papilla	56	7	Others
	R1.71.R2.30.R3.37.P1.56	scRNA-seq	SHARE-seq	Ma-2020-RNA	Dermal Papilla	56	6	Others
	R1.72.R2.83.R3.18.P1.56	scRNA-seq	SHARE-seq	Ma-2020-RNA	Dermal Papilla	56	7	Others
	R1.72.R2.84.R3.22.P1.56	scRNA-seq	SHARE-seq	Ma-2020-RNA	Dermal Papilla	56	7	Others
	R1.73.R2.30.R3.10.P1.56	scRNA-seq	SHARE-seq	Ma-2020-RNA	Dermal Papilla	56	6	Others
	R1.73.R2.42.R3.42.P1.56	scRNA-seq	SHARE-seq	Ma-2020-RNA	Dermal Papilla	56	7	Others
	R1.73.R2.47.R3.68.P1.56	scRNA-seq	SHARE-seq	Ma-2020-RNA	Dermal Papilla	56	7	Others
	R1.74.R2.35.R3.74.P1.56	scRNA-seq	SHARE-seq	Ma-2020-RNA	Dermal Papilla	56	24	Others
	R1.74.R2.54.R3.20.P1.56	scRNA-seq	SHARE-seq	Ma-2020-RNA	Dermal Papilla	56	8	Others
	R1.75.R2.06.R3.02.P1.56	scRNA-seq	SHARE-seq	Ma-2020-RNA	Dermal Papilla	56	7	Others
	R1.75.R2.42.R3.35.P1.56	scRNA-seq	SHARE-seq	Ma-2020-RNA	Dermal Papilla	56	7	Others
	R1.75.R2.62.R3.22.P1.56	scRNA-seq	SHARE-seq	Ma-2020-RNA	Dermal Papilla	56	23	Others
	R1.78.R2.03.R3.80.P1.56	scRNA-seq	SHARE-seq	Ma-2020-RNA	Dermal Papilla	56	7	Others
	R1.78.R2.08.R3.17.P1.56	scRNA-seq	SHARE-seq	Ma-2020-RNA	Dermal Papilla	56	6	Others
	R1.78.R2.28.R3.82.P1.56	scRNA-seq	SHARE-seq	Ma-2020-RNA	Dermal Papilla	56	7	Others
	R1.79.R2.87.R3.90.P1.56	scRNA-seq	SHARE-seq	Ma-2020-RNA	Dermal Papilla	56	7	Others
	R1.80.R2.50.R3.83.P1.56	scRNA-seq	SHARE-seq	Ma-2020-RNA	Dermal Papilla	56	6	Others
	R1.80.R2.68.R3.33.P1.56	scRNA-seq	SHARE-seq	Ma-2020-RNA	Dermal Papilla	56	6	Others
	R1.81.R2.83.R3.44.P1.56	scRNA-seq	SHARE-seq	Ma-2020-RNA	Dermal Papilla	56	6	Others
	R1.81.R2.96.R3.86.P1.56	scRNA-seq	SHARE-seq	Ma-2020-RNA	Dermal Papilla	56	7	Others
	R1.82.R2.18.R3.21.P1.56	scRNA-seq	SHARE-seq	Ma-2020-RNA	Dermal Papilla	56	7	Others
	R1.83.R2.15.R3.03.P1.56	scRNA-seq	SHARE-seq	Ma-2020-RNA	Dermal Papilla	56	7	Others
	R1.84.R2.14.R3.31.P1.56	scRNA-seq	SHARE-seq	Ma-2020-RNA	Dermal Papilla	56	4	Others
	R1.84.R2.14.R3.47.P1.56	scRNA-seq	SHARE-seq	Ma-2020-RNA	Dermal Papilla	56	4	Others
	R1.85.R2.46.R3.32.P1.56	scRNA-seq	SHARE-seq	Ma-2020-RNA	Dermal Papilla	56	7	Others
	R1.86.R2.30.R3.71.P1.56	scRNA-seq	SHARE-seq	Ma-2020-RNA	Dermal Papilla	56	7	Others
	R1.86.R2.57.R3.73.P1.56	scRNA-seq	SHARE-seq	Ma-2020-RNA	Dermal Papilla	56	7	Others
	R1.86.R2.65.R3.11.P1.56	scRNA-seq	SHARE-seq	Ma-2020-RNA	Dermal Papilla	56	6	Others
	R1.86.R2.70.R3.68.P1.56	scRNA-seq	SHARE-seq	Ma-2020-RNA	Dermal Papilla	56	5	Predicted Basal 1
	R1.87.R2.23.R3.64.P1.56	scRNA-seq	SHARE-seq	Ma-2020-RNA	Dermal Papilla	56	7	Others
	R1.88.R2.27.R3.03.P1.56	scRNA-seq	SHARE-seq	Ma-2020-RNA	Dermal Papilla	56	7	Others
	R1.88.R2.85.R3.09.P1.56	scRNA-seq	SHARE-seq	Ma-2020-RNA	Dermal Papilla	56	7	Others
	R1.89.R2.30.R3.39.P1.56	scRNA-seq	SHARE-seq	Ma-2020-RNA	Dermal Papilla	56	6	Others
	R1.90.R2.54.R3.53.P1.56	scRNA-seq	SHARE-seq	Ma-2020-RNA	Dermal Papilla	56	6	Others
	R1.91.R2.14.R3.13.P1.56	scRNA-seq	SHARE-seq	Ma-2020-RNA	Dermal Papilla	56	7	Others
	R1.91.R2.60.R3.69.P1.56	scRNA-seq	SHARE-seq	Ma-2020-RNA	Dermal Papilla	56	7	Others
	R1.91.R2.70.R3.41.P1.56	scRNA-seq	SHARE-seq	Ma-2020-RNA	Dermal Papilla	56	7	Others
	R1.93.R2.88.R3.70.P1.56	scRNA-seq	SHARE-seq	Ma-2020-RNA	Dermal Papilla	56	7	Others
	R1.94.R2.15.R3.22.P1.56	scRNA-seq	SHARE-seq	Ma-2020-RNA	Dermal Papilla	56	6	Others
	R1.94.R2.31.R3.72.P1.56	scRNA-seq	SHARE-seq	Ma-2020-RNA	Dermal Papilla	56	7	Others
	R1.94.R2.41.R3.86.P1.56	scRNA-seq	SHARE-seq	Ma-2020-RNA	Dermal Papilla	56	6	Others
	R1.95.R2.52.R3.40.P1.56	scRNA-seq	SHARE-seq	Ma-2020-RNA	Dermal Papilla	56	11	Others
	R1.95.R2.63.R3.06.P1.56	scRNA-seq	SHARE-seq	Ma-2020-RNA	Dermal Papilla	56	6	Others
	R1.96.R2.08.R3.80.P1.56	scRNA-seq	SHARE-seq	Ma-2020-RNA	Dermal Papilla	56	7	Others
	R1.96.R2.16.R3.44.P1.56	scRNA-seq	SHARE-seq	Ma-2020-RNA	Dermal Papilla	56	7	Others
	R1.01.R2.01.R3.43.P1.56	scRNA-seq	SHARE-seq	Ma-2020-RNA	TAC-1	56	1	Others
	R1.01.R2.11.R3.86.P1.56	scRNA-seq	SHARE-seq	Ma-2020-RNA	TAC-1	56	12	Others
	R1.01.R2.55.R3.21.P1.56	scRNA-seq	SHARE-seq	Ma-2020-RNA	TAC-1	56	12	Others
	R1.01.R2.68.R3.16.P1.56	scRNA-seq	SHARE-seq	Ma-2020-RNA	TAC-1	56	9	Others
	R1.02.R2.10.R3.83.P1.56	scRNA-seq	SHARE-seq	Ma-2020-RNA	TAC-1	56	11	Others
	R1.02.R2.17.R3.41.P1.56	scRNA-seq	SHARE-seq	Ma-2020-RNA	TAC-1	56	12	Others
	R1.02.R2.18.R3.64.P1.56	scRNA-seq	SHARE-seq	Ma-2020-RNA	TAC-1	56	11	Others
	R1.03.R2.23.R3.90.P1.56	scRNA-seq	SHARE-seq	Ma-2020-RNA	TAC-1	56	9	Others
	R1.03.R2.26.R3.72.P1.56	scRNA-seq	SHARE-seq	Ma-2020-RNA	TAC-1	56	12	Others
	R1.03.R2.26.R3.87.P1.56	scRNA-seq	SHARE-seq	Ma-2020-RNA	TAC-1	56	12	Others
	R1.03.R2.48.R3.67.P1.56	scRNA-seq	SHARE-seq	Ma-2020-RNA	TAC-1	56	9	Others
	R1.03.R2.61.R3.01.P1.56	scRNA-seq	SHARE-seq	Ma-2020-RNA	TAC-1	56	9	Others
	R1.03.R2.77.R3.60.P1.56	scRNA-seq	SHARE-seq	Ma-2020-RNA	TAC-1	56	12	Others
	R1.04.R2.14.R3.41.P1.56	scRNA-seq	SHARE-seq	Ma-2020-RNA	TAC-1	56	0	Predicted Basal 1
	R1.04.R2.88.R3.18.P1.56	scRNA-seq	SHARE-seq	Ma-2020-RNA	TAC-1	56	9	Others
	R1.05.R2.09.R3.45.P1.56	scRNA-seq	SHARE-seq	Ma-2020-RNA	TAC-1	56	12	Others
	R1.05.R2.11.R3.21.P1.56	scRNA-seq	SHARE-seq	Ma-2020-RNA	TAC-1	56	9	Others
	R1.05.R2.28.R3.14.P1.56	scRNA-seq	SHARE-seq	Ma-2020-RNA	TAC-1	56	11	Others
	R1.05.R2.93.R3.21.P1.56	scRNA-seq	SHARE-seq	Ma-2020-RNA	TAC-1	56	12	Others
	R1.06.R2.06.R3.42.P1.56	scRNA-seq	SHARE-seq	Ma-2020-RNA	TAC-1	56	12	Others
	R1.06.R2.44.R3.69.P1.56	scRNA-seq	SHARE-seq	Ma-2020-RNA	TAC-1	56	12	Others
	R1.06.R2.59.R3.42.P1.56	scRNA-seq	SHARE-seq	Ma-2020-RNA	TAC-1	56	9	Others
	R1.06.R2.76.R3.83.P1.56	scRNA-seq	SHARE-seq	Ma-2020-RNA	TAC-1	56	19	Others
	R1.07.R2.01.R3.08.P1.56	scRNA-seq	SHARE-seq	Ma-2020-RNA	TAC-1	56	9	Others
	R1.07.R2.65.R3.15.P1.56	scRNA-seq	SHARE-seq	Ma-2020-RNA	TAC-1	56	9	Others
	R1.07.R2.80.R3.03.P1.56	scRNA-seq	SHARE-seq	Ma-2020-RNA	TAC-1	56	5	Predicted Basal 1
	R1.07.R2.87.R3.20.P1.56	scRNA-seq	SHARE-seq	Ma-2020-RNA	TAC-1	56	12	Others
	R1.08.R2.70.R3.33.P1.56	scRNA-seq	SHARE-seq	Ma-2020-RNA	TAC-1	56	22	Predicted Basal 2
	R1.08.R2.83.R3.03.P1.56	scRNA-seq	SHARE-seq	Ma-2020-RNA	TAC-1	56	3	Others
	R1.09.R2.03.R3.10.P1.56	scRNA-seq	SHARE-seq	Ma-2020-RNA	TAC-1	56	9	Others
	R1.09.R2.06.R3.21.P1.56	scRNA-seq	SHARE-seq	Ma-2020-RNA	TAC-1	56	28	Predicted Basal 1
	R1.09.R2.29.R3.89.P1.56	scRNA-seq	SHARE-seq	Ma-2020-RNA	TAC-1	56	9	Others
	R1.09.R2.32.R3.62.P1.56	scRNA-seq	SHARE-seq	Ma-2020-RNA	TAC-1	56	12	Others
	R1.09.R2.54.R3.61.P1.56	scRNA-seq	SHARE-seq	Ma-2020-RNA	TAC-1	56	3	Others
	R1.09.R2.78.R3.15.P1.56	scRNA-seq	SHARE-seq	Ma-2020-RNA	TAC-1	56	12	Others
	R1.10.R2.06.R3.38.P1.56	scRNA-seq	SHARE-seq	Ma-2020-RNA	TAC-1	56	9	Others
	R1.11.R2.34.R3.72.P1.56	scRNA-seq	SHARE-seq	Ma-2020-RNA	TAC-1	56	12	Others
	R1.11.R2.49.R3.82.P1.56	scRNA-seq	SHARE-seq	Ma-2020-RNA	TAC-1	56	12	Others
	R1.11.R2.58.R3.01.P1.56	scRNA-seq	SHARE-seq	Ma-2020-RNA	TAC-1	56	12	Others
	R1.12.R2.13.R3.17.P1.56	scRNA-seq	SHARE-seq	Ma-2020-RNA	TAC-1	56	9	Others
	R1.12.R2.16.R3.60.P1.56	scRNA-seq	SHARE-seq	Ma-2020-RNA	TAC-1	56	12	Others
	R1.12.R2.41.R3.10.P1.56	scRNA-seq	SHARE-seq	Ma-2020-RNA	TAC-1	56	11	Others
	R1.12.R2.62.R3.88.P1.56	scRNA-seq	SHARE-seq	Ma-2020-RNA	TAC-1	56	12	Others
	R1.12.R2.66.R3.22.P1.56	scRNA-seq	SHARE-seq	Ma-2020-RNA	TAC-1	56	12	Others
	R1.12.R2.87.R3.20.P1.56	scRNA-seq	SHARE-seq	Ma-2020-RNA	TAC-1	56	12	Others
	R1.13.R2.16.R3.11.P1.56	scRNA-seq	SHARE-seq	Ma-2020-RNA	TAC-1	56	11	Others
	R1.13.R2.30.R3.02.P1.56	scRNA-seq	SHARE-seq	Ma-2020-RNA	TAC-1	56	12	Others
	R1.13.R2.82.R3.65.P1.56	scRNA-seq	SHARE-seq	Ma-2020-RNA	TAC-1	56	9	Others
	R1.14.R2.26.R3.68.P1.56	scRNA-seq	SHARE-seq	Ma-2020-RNA	TAC-1	56	3	Others
	R1.14.R2.70.R3.14.P1.56	scRNA-seq	SHARE-seq	Ma-2020-RNA	TAC-1	56	9	Others
	R1.14.R2.84.R3.61.P1.56	scRNA-seq	SHARE-seq	Ma-2020-RNA	TAC-1	56	12	Others
	R1.15.R2.21.R3.02.P1.56	scRNA-seq	SHARE-seq	Ma-2020-RNA	TAC-1	56	12	Others
	R1.15.R2.80.R3.91.P1.56	scRNA-seq	SHARE-seq	Ma-2020-RNA	TAC-1	56	12	Others
	R1.16.R2.03.R3.14.P1.56	scRNA-seq	SHARE-seq	Ma-2020-RNA	TAC-1	56	12	Others
	R1.16.R2.12.R3.60.P1.56	scRNA-seq	SHARE-seq	Ma-2020-RNA	TAC-1	56	12	Others
	R1.16.R2.41.R3.91.P1.56	scRNA-seq	SHARE-seq	Ma-2020-RNA	TAC-1	56	9	Others
	R1.16.R2.77.R3.71.P1.56	scRNA-seq	SHARE-seq	Ma-2020-RNA	TAC-1	56	6	Others
	R1.17.R2.40.R3.69.P1.56	scRNA-seq	SHARE-seq	Ma-2020-RNA	TAC-1	56	2	Predicted Basal 2
	R1.18.R2.50.R3.85.P1.56	scRNA-seq	SHARE-seq	Ma-2020-RNA	TAC-1	56	9	Others
	R1.18.R2.61.R3.17.P1.56	scRNA-seq	SHARE-seq	Ma-2020-RNA	TAC-1	56	12	Others
	R1.18.R2.65.R3.39.P1.56	scRNA-seq	SHARE-seq	Ma-2020-RNA	TAC-1	56	9	Others
	R1.18.R2.80.R3.09.P1.56	scRNA-seq	SHARE-seq	Ma-2020-RNA	TAC-1	56	11	Others
	R1.18.R2.85.R3.16.P1.56	scRNA-seq	SHARE-seq	Ma-2020-RNA	TAC-1	56	9	Others
	R1.19.R2.08.R3.66.P1.56	scRNA-seq	SHARE-seq	Ma-2020-RNA	TAC-1	56	3	Others
	R1.20.R2.08.R3.81.P1.56	scRNA-seq	SHARE-seq	Ma-2020-RNA	TAC-1	56	9	Others
	R1.20.R2.09.R3.02.P1.56	scRNA-seq	SHARE-seq	Ma-2020-RNA	TAC-1	56	9	Others
	R1.20.R2.73.R3.11.P1.56	scRNA-seq	SHARE-seq	Ma-2020-RNA	TAC-1	56	9	Others
	R1.20.R2.84.R3.31.P1.56	scRNA-seq	SHARE-seq	Ma-2020-RNA	TAC-1	56	12	Others
	R1.21.R2.29.R3.18.P1.56	scRNA-seq	SHARE-seq	Ma-2020-RNA	TAC-1	56	12	Others
	R1.21.R2.33.R3.16.P1.56	scRNA-seq	SHARE-seq	Ma-2020-RNA	TAC-1	56	12	Others
	R1.21.R2.34.R3.72.P1.56	scRNA-seq	SHARE-seq	Ma-2020-RNA	TAC-1	56	12	Others
	R1.21.R2.54.R3.21.P1.56	scRNA-seq	SHARE-seq	Ma-2020-RNA	TAC-1	56	9	Others
	R1.21.R2.60.R3.89.P1.56	scRNA-seq	SHARE-seq	Ma-2020-RNA	TAC-1	56	9	Others
	R1.22.R2.33.R3.16.P1.56	scRNA-seq	SHARE-seq	Ma-2020-RNA	TAC-1	56	9	Others
	R1.22.R2.44.R3.20.P1.56	scRNA-seq	SHARE-seq	Ma-2020-RNA	TAC-1	56	3	Others
	R1.22.R2.55.R3.65.P1.56	scRNA-seq	SHARE-seq	Ma-2020-RNA	TAC-1	56	12	Others
	R1.23.R2.27.R3.70.P1.56	scRNA-seq	SHARE-seq	Ma-2020-RNA	TAC-1	56	11	Others
	R1.23.R2.38.R3.61.P1.56	scRNA-seq	SHARE-seq	Ma-2020-RNA	TAC-1	56	12	Others
	R1.23.R2.40.R3.01.P1.56	scRNA-seq	SHARE-seq	Ma-2020-RNA	TAC-1	56	12	Others
	R1.23.R2.60.R3.71.P1.56	scRNA-seq	SHARE-seq	Ma-2020-RNA	TAC-1	56	5	Predicted Basal 1
	R1.23.R2.73.R3.84.P1.56	scRNA-seq	SHARE-seq	Ma-2020-RNA	TAC-1	56	12	Others
	R1.23.R2.84.R3.89.P1.56	scRNA-seq	SHARE-seq	Ma-2020-RNA	TAC-1	56	13	Others
	R1.23.R2.90.R3.84.P1.56	scRNA-seq	SHARE-seq	Ma-2020-RNA	TAC-1	56	12	Others
	R1.23.R2.92.R3.11.P1.56	scRNA-seq	SHARE-seq	Ma-2020-RNA	TAC-1	56	9	Others
	R1.24.R2.27.R3.69.P1.56	scRNA-seq	SHARE-seq	Ma-2020-RNA	TAC-1	56	19	Others
	R1.24.R2.37.R3.15.P1.56	scRNA-seq	SHARE-seq	Ma-2020-RNA	TAC-1	56	12	Others
	R1.24.R2.38.R3.22.P1.56	scRNA-seq	SHARE-seq	Ma-2020-RNA	TAC-1	56	12	Others
	R1.24.R2.70.R3.17.P1.56	scRNA-seq	SHARE-seq	Ma-2020-RNA	TAC-1	56	9	Others
	R1.24.R2.80.R3.20.P1.56	scRNA-seq	SHARE-seq	Ma-2020-RNA	TAC-1	56	9	Others
	R1.24.R2.82.R3.41.P1.56	scRNA-seq	SHARE-seq	Ma-2020-RNA	TAC-1	56	12	Others
	R1.25.R2.01.R3.20.P1.56	scRNA-seq	SHARE-seq	Ma-2020-RNA	TAC-1	56	9	Others
	R1.25.R2.09.R3.45.P1.56	scRNA-seq	SHARE-seq	Ma-2020-RNA	TAC-1	56	11	Others
	R1.25.R2.12.R3.64.P1.56	scRNA-seq	SHARE-seq	Ma-2020-RNA	TAC-1	56	0	Predicted Basal 1
	R1.25.R2.26.R3.66.P1.56	scRNA-seq	SHARE-seq	Ma-2020-RNA	TAC-1	56	11	Others
	R1.25.R2.31.R3.23.P1.56	scRNA-seq	SHARE-seq	Ma-2020-RNA	TAC-1	56	9	Others
	R1.25.R2.32.R3.13.P1.56	scRNA-seq	SHARE-seq	Ma-2020-RNA	TAC-1	56	9	Others
	R1.25.R2.34.R3.91.P1.56	scRNA-seq	SHARE-seq	Ma-2020-RNA	TAC-1	56	9	Others
	R1.25.R2.36.R3.67.P1.56	scRNA-seq	SHARE-seq	Ma-2020-RNA	TAC-1	56	11	Others
	R1.25.R2.53.R3.30.P1.56	scRNA-seq	SHARE-seq	Ma-2020-RNA	TAC-1	56	6	Others
	R1.25.R2.54.R3.80.P1.56	scRNA-seq	SHARE-seq	Ma-2020-RNA	TAC-1	56	6	Others
	R1.25.R2.59.R3.89.P1.56	scRNA-seq	SHARE-seq	Ma-2020-RNA	TAC-1	56	9	Others
	R1.25.R2.80.R3.83.P1.56	scRNA-seq	SHARE-seq	Ma-2020-RNA	TAC-1	56	8	Others
	R1.25.R2.83.R3.03.P1.56	scRNA-seq	SHARE-seq	Ma-2020-RNA	TAC-1	56	5	Predicted Basal 1
	R1.25.R2.84.R3.03.P1.56	scRNA-seq	SHARE-seq	Ma-2020-RNA	TAC-1	56	12	Others
	R1.26.R2.01.R3.38.P1.56	scRNA-seq	SHARE-seq	Ma-2020-RNA	TAC-1	56	13	Others
	R1.26.R2.11.R3.13.P1.56	scRNA-seq	SHARE-seq	Ma-2020-RNA	TAC-1	56	12	Others
	R1.26.R2.25.R3.60.P1.56	scRNA-seq	SHARE-seq	Ma-2020-RNA	TAC-1	56	9	Others
	R1.26.R2.27.R3.39.P1.56	scRNA-seq	SHARE-seq	Ma-2020-RNA	TAC-1	56	12	Others
	R1.26.R2.40.R3.05.P1.56	scRNA-seq	SHARE-seq	Ma-2020-RNA	TAC-1	56	3	Others
	R1.26.R2.50.R3.35.P1.56	scRNA-seq	SHARE-seq	Ma-2020-RNA	TAC-1	56	2	Predicted Basal 2
	R1.26.R2.68.R3.60.P1.56	scRNA-seq	SHARE-seq	Ma-2020-RNA	TAC-1	56	11	Others
	R1.26.R2.85.R3.42.P1.56	scRNA-seq	SHARE-seq	Ma-2020-RNA	TAC-1	56	5	Predicted Basal 1
	R1.26.R2.93.R3.72.P1.56	scRNA-seq	SHARE-seq	Ma-2020-RNA	TAC-1	56	9	Others
	R1.27.R2.10.R3.32.P1.56	scRNA-seq	SHARE-seq	Ma-2020-RNA	TAC-1	56	9	Others
	R1.27.R2.43.R3.72.P1.56	scRNA-seq	SHARE-seq	Ma-2020-RNA	TAC-1	56	9	Others
	R1.27.R2.43.R3.87.P1.56	scRNA-seq	SHARE-seq	Ma-2020-RNA	TAC-1	56	11	Others
	R1.27.R2.57.R3.33.P1.56	scRNA-seq	SHARE-seq	Ma-2020-RNA	TAC-1	56	12	Others
	R1.27.R2.78.R3.60.P1.56	scRNA-seq	SHARE-seq	Ma-2020-RNA	TAC-1	56	9	Others
	R1.28.R2.07.R3.16.P1.56	scRNA-seq	SHARE-seq	Ma-2020-RNA	TAC-1	56	9	Others
	R1.28.R2.13.R3.90.P1.56	scRNA-seq	SHARE-seq	Ma-2020-RNA	TAC-1	56	9	Others
	R1.28.R2.20.R3.68.P1.56	scRNA-seq	SHARE-seq	Ma-2020-RNA	TAC-1	56	6	Others
	R1.28.R2.24.R3.89.P1.56	scRNA-seq	SHARE-seq	Ma-2020-RNA	TAC-1	56	3	Others
	R1.28.R2.47.R3.86.P1.56	scRNA-seq	SHARE-seq	Ma-2020-RNA	TAC-1	56	3	Others
	R1.28.R2.72.R3.42.P1.56	scRNA-seq	SHARE-seq	Ma-2020-RNA	TAC-1	56	13	Others
	R1.28.R2.79.R3.29.P1.56	scRNA-seq	SHARE-seq	Ma-2020-RNA	TAC-1	56	11	Others
	R1.28.R2.88.R3.91.P1.56	scRNA-seq	SHARE-seq	Ma-2020-RNA	TAC-1	56	12	Others
	R1.29.R2.03.R3.29.P1.56	scRNA-seq	SHARE-seq	Ma-2020-RNA	TAC-1	56	3	Others
	R1.29.R2.28.R3.63.P1.56	scRNA-seq	SHARE-seq	Ma-2020-RNA	TAC-1	56	9	Others
	R1.29.R2.39.R3.08.P1.56	scRNA-seq	SHARE-seq	Ma-2020-RNA	TAC-1	56	9	Others
	R1.29.R2.39.R3.09.P1.56	scRNA-seq	SHARE-seq	Ma-2020-RNA	TAC-1	56	23	Others
	R1.29.R2.52.R3.23.P1.56	scRNA-seq	SHARE-seq	Ma-2020-RNA	TAC-1	56	3	Others
	R1.29.R2.52.R3.36.P1.56	scRNA-seq	SHARE-seq	Ma-2020-RNA	TAC-1	56	11	Others
	R1.30.R2.34.R3.60.P1.56	scRNA-seq	SHARE-seq	Ma-2020-RNA	TAC-1	56	12	Others
	R1.30.R2.45.R3.85.P1.56	scRNA-seq	SHARE-seq	Ma-2020-RNA	TAC-1	56	9	Others
	R1.30.R2.55.R3.73.P1.56	scRNA-seq	SHARE-seq	Ma-2020-RNA	TAC-1	56	12	Others
	R1.31.R2.36.R3.60.P1.56	scRNA-seq	SHARE-seq	Ma-2020-RNA	TAC-1	56	12	Others
	R1.31.R2.54.R3.38.P1.56	scRNA-seq	SHARE-seq	Ma-2020-RNA	TAC-1	56	9	Others
	R1.31.R2.56.R3.65.P1.56	scRNA-seq	SHARE-seq	Ma-2020-RNA	TAC-1	56	12	Others
	R1.31.R2.65.R3.64.P1.56	scRNA-seq	SHARE-seq	Ma-2020-RNA	TAC-1	56	11	Others
	R1.31.R2.67.R3.40.P1.56	scRNA-seq	SHARE-seq	Ma-2020-RNA	TAC-1	56	9	Others
	R1.31.R2.85.R3.22.P1.56	scRNA-seq	SHARE-seq	Ma-2020-RNA	TAC-1	56	9	Others
	R1.32.R2.38.R3.41.P1.56	scRNA-seq	SHARE-seq	Ma-2020-RNA	TAC-1	56	12	Others
	R1.32.R2.42.R3.74.P1.56	scRNA-seq	SHARE-seq	Ma-2020-RNA	TAC-1	56	12	Others
	R1.32.R2.43.R3.30.P1.56	scRNA-seq	SHARE-seq	Ma-2020-RNA	TAC-1	56	3	Others
	R1.32.R2.46.R3.84.P1.56	scRNA-seq	SHARE-seq	Ma-2020-RNA	TAC-1	56	9	Others
	R1.32.R2.80.R3.74.P1.56	scRNA-seq	SHARE-seq	Ma-2020-RNA	TAC-1	56	11	Others
	R1.32.R2.94.R3.03.P1.56	scRNA-seq	SHARE-seq	Ma-2020-RNA	TAC-1	56	3	Others
	R1.33.R2.26.R3.41.P1.56	scRNA-seq	SHARE-seq	Ma-2020-RNA	TAC-1	56	11	Others
	R1.33.R2.33.R3.85.P1.56	scRNA-seq	SHARE-seq	Ma-2020-RNA	TAC-1	56	11	Others
	R1.33.R2.48.R3.33.P1.56	scRNA-seq	SHARE-seq	Ma-2020-RNA	TAC-1	56	11	Others
	R1.33.R2.79.R3.22.P1.56	scRNA-seq	SHARE-seq	Ma-2020-RNA	TAC-1	56	12	Others
	R1.33.R2.94.R3.16.P1.56	scRNA-seq	SHARE-seq	Ma-2020-RNA	TAC-1	56	12	Others
	R1.34.R2.25.R3.30.P1.56	scRNA-seq	SHARE-seq	Ma-2020-RNA	TAC-1	56	11	Others
	R1.34.R2.32.R3.82.P1.56	scRNA-seq	SHARE-seq	Ma-2020-RNA	TAC-1	56	11	Others
	R1.34.R2.42.R3.82.P1.56	scRNA-seq	SHARE-seq	Ma-2020-RNA	TAC-1	56	12	Others
	R1.34.R2.43.R3.13.P1.56	scRNA-seq	SHARE-seq	Ma-2020-RNA	TAC-1	56	12	Others
	R1.34.R2.43.R3.89.P1.56	scRNA-seq	SHARE-seq	Ma-2020-RNA	TAC-1	56	12	Others
	R1.34.R2.46.R3.09.P1.56	scRNA-seq	SHARE-seq	Ma-2020-RNA	TAC-1	56	9	Others
	R1.34.R2.46.R3.89.P1.56	scRNA-seq	SHARE-seq	Ma-2020-RNA	TAC-1	56	12	Others
	R1.34.R2.51.R3.06.P1.56	scRNA-seq	SHARE-seq	Ma-2020-RNA	TAC-1	56	9	Others
	R1.35.R2.09.R3.23.P1.56	scRNA-seq	SHARE-seq	Ma-2020-RNA	TAC-1	56	3	Others
	R1.35.R2.19.R3.35.P1.56	scRNA-seq	SHARE-seq	Ma-2020-RNA	TAC-1	56	3	Others
	R1.35.R2.23.R3.16.P1.56	scRNA-seq	SHARE-seq	Ma-2020-RNA	TAC-1	56	13	Others
	R1.35.R2.42.R3.05.P1.56	scRNA-seq	SHARE-seq	Ma-2020-RNA	TAC-1	56	9	Others
	R1.35.R2.51.R3.02.P1.56	scRNA-seq	SHARE-seq	Ma-2020-RNA	TAC-1	56	12	Others
	R1.35.R2.53.R3.72.P1.56	scRNA-seq	SHARE-seq	Ma-2020-RNA	TAC-1	56	9	Others
	R1.35.R2.62.R3.86.P1.56	scRNA-seq	SHARE-seq	Ma-2020-RNA	TAC-1	56	6	Others
	R1.35.R2.81.R3.39.P1.56	scRNA-seq	SHARE-seq	Ma-2020-RNA	TAC-1	56	3	Others
	R1.35.R2.87.R3.53.P1.56	scRNA-seq	SHARE-seq	Ma-2020-RNA	TAC-1	56	11	Others
	R1.35.R2.91.R3.72.P1.56	scRNA-seq	SHARE-seq	Ma-2020-RNA	TAC-1	56	28	Predicted Basal 1
	R1.36.R2.13.R3.02.P1.56	scRNA-seq	SHARE-seq	Ma-2020-RNA	TAC-1	56	6	Others
	R1.36.R2.55.R3.44.P1.56	scRNA-seq	SHARE-seq	Ma-2020-RNA	TAC-1	56	12	Others
	R1.36.R2.62.R3.82.P1.56	scRNA-seq	SHARE-seq	Ma-2020-RNA	TAC-1	56	9	Others
	R1.36.R2.64.R3.33.P1.56	scRNA-seq	SHARE-seq	Ma-2020-RNA	TAC-1	56	11	Others
	R1.36.R2.67.R3.83.P1.56	scRNA-seq	SHARE-seq	Ma-2020-RNA	TAC-1	56	6	Others
	R1.37.R2.01.R3.66.P1.56	scRNA-seq	SHARE-seq	Ma-2020-RNA	TAC-1	56	12	Others
	R1.37.R2.02.R3.62.P1.56	scRNA-seq	SHARE-seq	Ma-2020-RNA	TAC-1	56	12	Others
	R1.37.R2.16.R3.13.P1.56	scRNA-seq	SHARE-seq	Ma-2020-RNA	TAC-1	56	13	Others
	R1.37.R2.24.R3.53.P1.56	scRNA-seq	SHARE-seq	Ma-2020-RNA	TAC-1	56	7	Others
	R1.37.R2.29.R3.44.P1.56	scRNA-seq	SHARE-seq	Ma-2020-RNA	TAC-1	56	3	Others
	R1.37.R2.42.R3.80.P1.56	scRNA-seq	SHARE-seq	Ma-2020-RNA	TAC-1	56	9	Others
	R1.37.R2.51.R3.62.P1.56	scRNA-seq	SHARE-seq	Ma-2020-RNA	TAC-1	56	11	Others
	R1.37.R2.52.R3.66.P1.56	scRNA-seq	SHARE-seq	Ma-2020-RNA	TAC-1	56	3	Others
	R1.37.R2.52.R3.67.P1.56	scRNA-seq	SHARE-seq	Ma-2020-RNA	TAC-1	56	3	Others
	R1.37.R2.63.R3.69.P1.56	scRNA-seq	SHARE-seq	Ma-2020-RNA	TAC-1	56	11	Others
	R1.37.R2.67.R3.85.P1.56	scRNA-seq	SHARE-seq	Ma-2020-RNA	TAC-1	56	3	Others
	R1.38.R2.27.R3.42.P1.56	scRNA-seq	SHARE-seq	Ma-2020-RNA	TAC-1	56	12	Others
	R1.38.R2.38.R3.33.P1.56	scRNA-seq	SHARE-seq	Ma-2020-RNA	TAC-1	56	9	Others
	R1.38.R2.43.R3.09.P1.56	scRNA-seq	SHARE-seq	Ma-2020-RNA	TAC-1	56	3	Others
	R1.38.R2.54.R3.88.P1.56	scRNA-seq	SHARE-seq	Ma-2020-RNA	TAC-1	56	3	Others
	R1.38.R2.61.R3.10.P1.56	scRNA-seq	SHARE-seq	Ma-2020-RNA	TAC-1	56	12	Others
	R1.38.R2.78.R3.84.P1.56	scRNA-seq	SHARE-seq	Ma-2020-RNA	TAC-1	56	3	Others
	R1.39.R2.04.R3.82.P1.56	scRNA-seq	SHARE-seq	Ma-2020-RNA	TAC-1	56	9	Others
	R1.39.R2.06.R3.01.P1.56	scRNA-seq	SHARE-seq	Ma-2020-RNA	TAC-1	56	9	Others
	R1.39.R2.23.R3.80.P1.56	scRNA-seq	SHARE-seq	Ma-2020-RNA	TAC-1	56	3	Others
	R1.39.R2.34.R3.86.P1.56	scRNA-seq	SHARE-seq	Ma-2020-RNA	TAC-1	56	11	Others
	R1.39.R2.39.R3.61.P1.56	scRNA-seq	SHARE-seq	Ma-2020-RNA	TAC-1	56	9	Others
	R1.39.R2.53.R3.26.P1.56	scRNA-seq	SHARE-seq	Ma-2020-RNA	TAC-1	56	6	Others
	R1.39.R2.62.R3.39.P1.56	scRNA-seq	SHARE-seq	Ma-2020-RNA	TAC-1	56	12	Others
	R1.39.R2.66.R3.88.P1.56	scRNA-seq	SHARE-seq	Ma-2020-RNA	TAC-1	56	3	Others
	R1.39.R2.86.R3.60.P1.56	scRNA-seq	SHARE-seq	Ma-2020-RNA	TAC-1	56	9	Others
	R1.39.R2.90.R3.89.P1.56	scRNA-seq	SHARE-seq	Ma-2020-RNA	TAC-1	56	12	Others
	R1.40.R2.01.R3.39.P1.56	scRNA-seq	SHARE-seq	Ma-2020-RNA	TAC-1	56	12	Others
	R1.40.R2.03.R3.29.P1.56	scRNA-seq	SHARE-seq	Ma-2020-RNA	TAC-1	56	9	Others
	R1.40.R2.13.R3.20.P1.56	scRNA-seq	SHARE-seq	Ma-2020-RNA	TAC-1	56	12	Others
	R1.40.R2.30.R3.39.P1.56	scRNA-seq	SHARE-seq	Ma-2020-RNA	TAC-1	56	12	Others
	R1.40.R2.31.R3.13.P1.56	scRNA-seq	SHARE-seq	Ma-2020-RNA	TAC-1	56	12	Others
	R1.40.R2.76.R3.85.P1.56	scRNA-seq	SHARE-seq	Ma-2020-RNA	TAC-1	56	12	Others
	R1.40.R2.87.R3.23.P1.56	scRNA-seq	SHARE-seq	Ma-2020-RNA	TAC-1	56	8	Others
	R1.40.R2.90.R3.68.P1.56	scRNA-seq	SHARE-seq	Ma-2020-RNA	TAC-1	56	11	Others
	R1.41.R2.17.R3.41.P1.56	scRNA-seq	SHARE-seq	Ma-2020-RNA	TAC-1	56	9	Others
	R1.41.R2.19.R3.68.P1.56	scRNA-seq	SHARE-seq	Ma-2020-RNA	TAC-1	56	11	Others
	R1.41.R2.38.R3.20.P1.56	scRNA-seq	SHARE-seq	Ma-2020-RNA	TAC-1	56	11	Others
	R1.41.R2.67.R3.28.P1.56	scRNA-seq	SHARE-seq	Ma-2020-RNA	TAC-1	56	9	Others
	R1.41.R2.75.R3.01.P1.56	scRNA-seq	SHARE-seq	Ma-2020-RNA	TAC-1	56	19	Others
	R1.41.R2.86.R3.91.P1.56	scRNA-seq	SHARE-seq	Ma-2020-RNA	TAC-1	56	9	Others
	R1.42.R2.13.R3.43.P1.56	scRNA-seq	SHARE-seq	Ma-2020-RNA	TAC-1	56	11	Others
	R1.42.R2.29.R3.06.P1.56	scRNA-seq	SHARE-seq	Ma-2020-RNA	TAC-1	56	19	Others
	R1.42.R2.29.R3.69.P1.56	scRNA-seq	SHARE-seq	Ma-2020-RNA	TAC-1	56	12	Others
	R1.42.R2.54.R3.11.P1.56	scRNA-seq	SHARE-seq	Ma-2020-RNA	TAC-1	56	11	Others
	R1.42.R2.54.R3.16.P1.56	scRNA-seq	SHARE-seq	Ma-2020-RNA	TAC-1	56	11	Others
	R1.43.R2.02.R3.37.P1.56	scRNA-seq	SHARE-seq	Ma-2020-RNA	TAC-1	56	9	Others
	R1.43.R2.41.R3.35.P1.56	scRNA-seq	SHARE-seq	Ma-2020-RNA	TAC-1	56	12	Others
	R1.43.R2.46.R3.69.P1.56	scRNA-seq	SHARE-seq	Ma-2020-RNA	TAC-1	56	11	Others
	R1.43.R2.47.R3.05.P1.56	scRNA-seq	SHARE-seq	Ma-2020-RNA	TAC-1	56	11	Others
	R1.43.R2.67.R3.85.P1.56	scRNA-seq	SHARE-seq	Ma-2020-RNA	TAC-1	56	11	Others
	R1.43.R2.84.R3.42.P1.56	scRNA-seq	SHARE-seq	Ma-2020-RNA	TAC-1	56	12	Others
	R1.43.R2.90.R3.88.P1.56	scRNA-seq	SHARE-seq	Ma-2020-RNA	TAC-1	56	12	Others
	R1.44.R2.01.R3.81.P1.56	scRNA-seq	SHARE-seq	Ma-2020-RNA	TAC-1	56	9	Others
	R1.44.R2.06.R3.05.P1.56	scRNA-seq	SHARE-seq	Ma-2020-RNA	TAC-1	56	9	Others
	R1.44.R2.10.R3.44.P1.56	scRNA-seq	SHARE-seq	Ma-2020-RNA	TAC-1	56	9	Others
	R1.44.R2.14.R3.18.P1.56	scRNA-seq	SHARE-seq	Ma-2020-RNA	TAC-1	56	9	Others
	R1.44.R2.21.R3.02.P1.56	scRNA-seq	SHARE-seq	Ma-2020-RNA	TAC-1	56	9	Others
	R1.44.R2.21.R3.17.P1.56	scRNA-seq	SHARE-seq	Ma-2020-RNA	TAC-1	56	12	Others
	R1.44.R2.22.R3.71.P1.56	scRNA-seq	SHARE-seq	Ma-2020-RNA	TAC-1	56	3	Others
	R1.44.R2.41.R3.22.P1.56	scRNA-seq	SHARE-seq	Ma-2020-RNA	TAC-1	56	12	Others
	R1.44.R2.46.R3.65.P1.56	scRNA-seq	SHARE-seq	Ma-2020-RNA	TAC-1	56	9	Others
	R1.44.R2.50.R3.67.P1.56	scRNA-seq	SHARE-seq	Ma-2020-RNA	TAC-1	56	9	Others
	R1.45.R2.32.R3.73.P1.56	scRNA-seq	SHARE-seq	Ma-2020-RNA	TAC-1	56	9	Others
	R1.45.R2.51.R3.67.P1.56	scRNA-seq	SHARE-seq	Ma-2020-RNA	TAC-1	56	19	Others
	R1.45.R2.79.R3.37.P1.56	scRNA-seq	SHARE-seq	Ma-2020-RNA	TAC-1	56	12	Others
	R1.46.R2.25.R3.42.P1.56	scRNA-seq	SHARE-seq	Ma-2020-RNA	TAC-1	56	3	Others
	R1.46.R2.34.R3.28.P1.56	scRNA-seq	SHARE-seq	Ma-2020-RNA	TAC-1	56	6	Others
	R1.46.R2.38.R3.89.P1.56	scRNA-seq	SHARE-seq	Ma-2020-RNA	TAC-1	56	12	Others
	R1.46.R2.45.R3.83.P1.56	scRNA-seq	SHARE-seq	Ma-2020-RNA	TAC-1	56	9	Others
	R1.46.R2.50.R3.06.P1.56	scRNA-seq	SHARE-seq	Ma-2020-RNA	TAC-1	56	9	Others
	R1.46.R2.55.R3.28.P1.56	scRNA-seq	SHARE-seq	Ma-2020-RNA	TAC-1	56	6	Others
	R1.46.R2.59.R3.37.P1.56	scRNA-seq	SHARE-seq	Ma-2020-RNA	TAC-1	56	12	Others
	R1.46.R2.79.R3.22.P1.56	scRNA-seq	SHARE-seq	Ma-2020-RNA	TAC-1	56	9	Others
	R1.46.R2.80.R3.20.P1.56	scRNA-seq	SHARE-seq	Ma-2020-RNA	TAC-1	56	3	Others
	R1.47.R2.11.R3.42.P1.56	scRNA-seq	SHARE-seq	Ma-2020-RNA	TAC-1	56	12	Others
	R1.47.R2.23.R3.44.P1.56	scRNA-seq	SHARE-seq	Ma-2020-RNA	TAC-1	56	12	Others
	R1.47.R2.27.R3.64.P1.56	scRNA-seq	SHARE-seq	Ma-2020-RNA	TAC-1	56	9	Others
	R1.47.R2.56.R3.42.P1.56	scRNA-seq	SHARE-seq	Ma-2020-RNA	TAC-1	56	12	Others
	R1.47.R2.69.R3.17.P1.56	scRNA-seq	SHARE-seq	Ma-2020-RNA	TAC-1	56	12	Others
	R1.47.R2.72.R3.11.P1.56	scRNA-seq	SHARE-seq	Ma-2020-RNA	TAC-1	56	12	Others
	R1.47.R2.86.R3.91.P1.56	scRNA-seq	SHARE-seq	Ma-2020-RNA	TAC-1	56	9	Others
	R1.48.R2.66.R3.18.P1.56	scRNA-seq	SHARE-seq	Ma-2020-RNA	TAC-1	56	9	Others
	R1.49.R2.04.R3.90.P1.56	scRNA-seq	SHARE-seq	Ma-2020-RNA	TAC-1	56	13	Others
	R1.49.R2.06.R3.73.P1.56	scRNA-seq	SHARE-seq	Ma-2020-RNA	TAC-1	56	11	Others
	R1.49.R2.11.R3.63.P1.56	scRNA-seq	SHARE-seq	Ma-2020-RNA	TAC-1	56	11	Others
	R1.49.R2.41.R3.44.P1.56	scRNA-seq	SHARE-seq	Ma-2020-RNA	TAC-1	56	12	Others
	R1.49.R2.44.R3.63.P1.56	scRNA-seq	SHARE-seq	Ma-2020-RNA	TAC-1	56	13	Others
	R1.49.R2.44.R3.83.P1.56	scRNA-seq	SHARE-seq	Ma-2020-RNA	TAC-1	56	12	Others
	R1.49.R2.81.R3.64.P1.56	scRNA-seq	SHARE-seq	Ma-2020-RNA	TAC-1	56	11	Others
	R1.49.R2.92.R3.43.P1.56	scRNA-seq	SHARE-seq	Ma-2020-RNA	TAC-1	56	11	Others
	R1.50.R2.14.R3.44.P1.56	scRNA-seq	SHARE-seq	Ma-2020-RNA	TAC-1	56	3	Others
	R1.50.R2.22.R3.02.P1.56	scRNA-seq	SHARE-seq	Ma-2020-RNA	TAC-1	56	11	Others
	R1.50.R2.56.R3.41.P1.56	scRNA-seq	SHARE-seq	Ma-2020-RNA	TAC-1	56	3	Others
	R1.50.R2.62.R3.09.P1.56	scRNA-seq	SHARE-seq	Ma-2020-RNA	TAC-1	56	11	Others
	R1.50.R2.83.R3.28.P1.56	scRNA-seq	SHARE-seq	Ma-2020-RNA	TAC-1	56	5	Predicted Basal 1
	R1.51.R2.34.R3.29.P1.56	scRNA-seq	SHARE-seq	Ma-2020-RNA	TAC-1	56	19	Others
	R1.51.R2.42.R3.89.P1.56	scRNA-seq	SHARE-seq	Ma-2020-RNA	TAC-1	56	12	Others
	R1.51.R2.56.R3.35.P1.56	scRNA-seq	SHARE-seq	Ma-2020-RNA	TAC-1	56	12	Others
	R1.51.R2.67.R3.31.P1.56	scRNA-seq	SHARE-seq	Ma-2020-RNA	TAC-1	56	12	Others
	R1.51.R2.67.R3.73.P1.56	scRNA-seq	SHARE-seq	Ma-2020-RNA	TAC-1	56	12	Others
	R1.51.R2.73.R3.37.P1.56	scRNA-seq	SHARE-seq	Ma-2020-RNA	TAC-1	56	3	Others
	R1.51.R2.82.R3.91.P1.56	scRNA-seq	SHARE-seq	Ma-2020-RNA	TAC-1	56	9	Others
	R1.52.R2.29.R3.01.P1.56	scRNA-seq	SHARE-seq	Ma-2020-RNA	TAC-1	56	12	Others
	R1.52.R2.29.R3.18.P1.56	scRNA-seq	SHARE-seq	Ma-2020-RNA	TAC-1	56	3	Others
	R1.52.R2.30.R3.06.P1.56	scRNA-seq	SHARE-seq	Ma-2020-RNA	TAC-1	56	9	Others
	R1.52.R2.44.R3.82.P1.56	scRNA-seq	SHARE-seq	Ma-2020-RNA	TAC-1	56	12	Others
	R1.52.R2.59.R3.31.P1.56	scRNA-seq	SHARE-seq	Ma-2020-RNA	TAC-1	56	12	Others
	R1.52.R2.86.R3.20.P1.56	scRNA-seq	SHARE-seq	Ma-2020-RNA	TAC-1	56	12	Others
	R1.52.R2.88.R3.11.P1.56	scRNA-seq	SHARE-seq	Ma-2020-RNA	TAC-1	56	12	Others
	R1.53.R2.36.R3.31.P1.56	scRNA-seq	SHARE-seq	Ma-2020-RNA	TAC-1	56	3	Others
	R1.53.R2.39.R3.81.P1.56	scRNA-seq	SHARE-seq	Ma-2020-RNA	TAC-1	56	19	Others
	R1.53.R2.40.R3.03.P1.56	scRNA-seq	SHARE-seq	Ma-2020-RNA	TAC-1	56	12	Others
	R1.53.R2.46.R3.29.P1.56	scRNA-seq	SHARE-seq	Ma-2020-RNA	TAC-1	56	12	Others
	R1.53.R2.67.R3.29.P1.56	scRNA-seq	SHARE-seq	Ma-2020-RNA	TAC-1	56	3	Others
	R1.53.R2.73.R3.39.P1.56	scRNA-seq	SHARE-seq	Ma-2020-RNA	TAC-1	56	12	Others
	R1.53.R2.79.R3.15.P1.56	scRNA-seq	SHARE-seq	Ma-2020-RNA	TAC-1	56	12	Others
	R1.53.R2.88.R3.41.P1.56	scRNA-seq	SHARE-seq	Ma-2020-RNA	TAC-1	56	3	Others
	R1.54.R2.04.R3.44.P1.56	scRNA-seq	SHARE-seq	Ma-2020-RNA	TAC-1	56	9	Others
	R1.54.R2.11.R3.70.P1.56	scRNA-seq	SHARE-seq	Ma-2020-RNA	TAC-1	56	12	Others
	R1.54.R2.25.R3.61.P1.56	scRNA-seq	SHARE-seq	Ma-2020-RNA	TAC-1	56	12	Others
	R1.54.R2.38.R3.15.P1.56	scRNA-seq	SHARE-seq	Ma-2020-RNA	TAC-1	56	11	Others
	R1.54.R2.49.R3.09.P1.56	scRNA-seq	SHARE-seq	Ma-2020-RNA	TAC-1	56	3	Others
	R1.54.R2.72.R3.66.P1.56	scRNA-seq	SHARE-seq	Ma-2020-RNA	TAC-1	56	12	Others
	R1.54.R2.75.R3.65.P1.56	scRNA-seq	SHARE-seq	Ma-2020-RNA	TAC-1	56	11	Others
	R1.54.R2.81.R3.60.P1.56	scRNA-seq	SHARE-seq	Ma-2020-RNA	TAC-1	56	12	Others
	R1.54.R2.90.R3.14.P1.56	scRNA-seq	SHARE-seq	Ma-2020-RNA	TAC-1	56	9	Others
	R1.55.R2.56.R3.13.P1.56	scRNA-seq	SHARE-seq	Ma-2020-RNA	TAC-1	56	3	Others
	R1.55.R2.62.R3.20.P1.56	scRNA-seq	SHARE-seq	Ma-2020-RNA	TAC-1	56	12	Others
	R1.55.R2.66.R3.86.P1.56	scRNA-seq	SHARE-seq	Ma-2020-RNA	TAC-1	56	12	Others
	R1.55.R2.93.R3.63.P1.56	scRNA-seq	SHARE-seq	Ma-2020-RNA	TAC-1	56	9	Others
	R1.55.R2.94.R3.17.P1.56	scRNA-seq	SHARE-seq	Ma-2020-RNA	TAC-1	56	9	Others
	R1.56.R2.34.R3.81.P1.56	scRNA-seq	SHARE-seq	Ma-2020-RNA	TAC-1	56	12	Others
	R1.56.R2.56.R3.06.P1.56	scRNA-seq	SHARE-seq	Ma-2020-RNA	TAC-1	56	12	Others
	R1.56.R2.65.R3.70.P1.56	scRNA-seq	SHARE-seq	Ma-2020-RNA	TAC-1	56	11	Others
	R1.56.R2.73.R3.44.P1.56	scRNA-seq	SHARE-seq	Ma-2020-RNA	TAC-1	56	9	Others
	R1.56.R2.90.R3.45.P1.56	scRNA-seq	SHARE-seq	Ma-2020-RNA	TAC-1	56	3	Others
	R1.57.R2.15.R3.33.P1.56	scRNA-seq	SHARE-seq	Ma-2020-RNA	TAC-1	56	9	Others
	R1.57.R2.22.R3.40.P1.56	scRNA-seq	SHARE-seq	Ma-2020-RNA	TAC-1	56	9	Others
	R1.57.R2.45.R3.74.P1.56	scRNA-seq	SHARE-seq	Ma-2020-RNA	TAC-1	56	3	Others
	R1.57.R2.52.R3.77.P1.56	scRNA-seq	SHARE-seq	Ma-2020-RNA	TAC-1	56	11	Others
	R1.57.R2.81.R3.31.P1.56	scRNA-seq	SHARE-seq	Ma-2020-RNA	TAC-1	56	9	Others
	R1.57.R2.93.R3.62.P1.56	scRNA-seq	SHARE-seq	Ma-2020-RNA	TAC-1	56	11	Others
	R1.58.R2.17.R3.63.P1.56	scRNA-seq	SHARE-seq	Ma-2020-RNA	TAC-1	56	9	Others
	R1.58.R2.32.R3.81.P1.56	scRNA-seq	SHARE-seq	Ma-2020-RNA	TAC-1	56	11	Others
	R1.58.R2.34.R3.60.P1.56	scRNA-seq	SHARE-seq	Ma-2020-RNA	TAC-1	56	12	Others
	R1.58.R2.64.R3.11.P1.56	scRNA-seq	SHARE-seq	Ma-2020-RNA	TAC-1	56	9	Others
	R1.58.R2.70.R3.22.P1.56	scRNA-seq	SHARE-seq	Ma-2020-RNA	TAC-1	56	9	Others
	R1.58.R2.71.R3.05.P1.56	scRNA-seq	SHARE-seq	Ma-2020-RNA	TAC-1	56	12	Others
	R1.58.R2.80.R3.30.P1.56	scRNA-seq	SHARE-seq	Ma-2020-RNA	TAC-1	56	13	Others
	R1.58.R2.89.R3.66.P1.56	scRNA-seq	SHARE-seq	Ma-2020-RNA	TAC-1	56	12	Others
	R1.59.R2.03.R3.06.P1.56	scRNA-seq	SHARE-seq	Ma-2020-RNA	TAC-1	56	12	Others
	R1.59.R2.13.R3.53.P1.56	scRNA-seq	SHARE-seq	Ma-2020-RNA	TAC-1	56	11	Others
	R1.59.R2.16.R3.22.P1.56	scRNA-seq	SHARE-seq	Ma-2020-RNA	TAC-1	56	12	Others
	R1.59.R2.34.R3.37.P1.56	scRNA-seq	SHARE-seq	Ma-2020-RNA	TAC-1	56	11	Others
	R1.59.R2.35.R3.45.P1.56	scRNA-seq	SHARE-seq	Ma-2020-RNA	TAC-1	56	9	Others
	R1.59.R2.45.R3.73.P1.56	scRNA-seq	SHARE-seq	Ma-2020-RNA	TAC-1	56	12	Others
	R1.59.R2.51.R3.59.P1.56	scRNA-seq	SHARE-seq	Ma-2020-RNA	TAC-1	56	3	Others
	R1.59.R2.57.R3.45.P1.56	scRNA-seq	SHARE-seq	Ma-2020-RNA	TAC-1	56	12	Others
	R1.59.R2.66.R3.14.P1.56	scRNA-seq	SHARE-seq	Ma-2020-RNA	TAC-1	56	13	Others
	R1.59.R2.69.R3.70.P1.56	scRNA-seq	SHARE-seq	Ma-2020-RNA	TAC-1	56	3	Others
	R1.60.R2.02.R3.80.P1.56	scRNA-seq	SHARE-seq	Ma-2020-RNA	TAC-1	56	12	Others
	R1.60.R2.07.R3.68.P1.56	scRNA-seq	SHARE-seq	Ma-2020-RNA	TAC-1	56	9	Others
	R1.60.R2.44.R3.13.P1.56	scRNA-seq	SHARE-seq	Ma-2020-RNA	TAC-1	56	12	Others
	R1.60.R2.45.R3.42.P1.56	scRNA-seq	SHARE-seq	Ma-2020-RNA	TAC-1	56	19	Others
	R1.60.R2.46.R3.73.P1.56	scRNA-seq	SHARE-seq	Ma-2020-RNA	TAC-1	56	9	Others
	R1.61.R2.07.R3.35.P1.56	scRNA-seq	SHARE-seq	Ma-2020-RNA	TAC-1	56	9	Others
	R1.61.R2.11.R3.08.P1.56	scRNA-seq	SHARE-seq	Ma-2020-RNA	TAC-1	56	12	Others
	R1.61.R2.25.R3.37.P1.56	scRNA-seq	SHARE-seq	Ma-2020-RNA	TAC-1	56	9	Others
	R1.61.R2.39.R3.66.P1.56	scRNA-seq	SHARE-seq	Ma-2020-RNA	TAC-1	56	11	Others
	R1.62.R2.21.R3.71.P1.56	scRNA-seq	SHARE-seq	Ma-2020-RNA	TAC-1	56	9	Others
	R1.62.R2.41.R3.44.P1.56	scRNA-seq	SHARE-seq	Ma-2020-RNA	TAC-1	56	12	Others
	R1.62.R2.71.R3.43.P1.56	scRNA-seq	SHARE-seq	Ma-2020-RNA	TAC-1	56	17	Predicted Basal 1
	R1.62.R2.78.R3.10.P1.56	scRNA-seq	SHARE-seq	Ma-2020-RNA	TAC-1	56	12	Others
	R1.62.R2.82.R3.67.P1.56	scRNA-seq	SHARE-seq	Ma-2020-RNA	TAC-1	56	3	Others
	R1.62.R2.94.R3.74.P1.56	scRNA-seq	SHARE-seq	Ma-2020-RNA	TAC-1	56	12	Others
	R1.63.R2.11.R3.81.P1.56	scRNA-seq	SHARE-seq	Ma-2020-RNA	TAC-1	56	9	Others
	R1.63.R2.25.R3.13.P1.56	scRNA-seq	SHARE-seq	Ma-2020-RNA	TAC-1	56	12	Others
	R1.63.R2.36.R3.36.P1.56	scRNA-seq	SHARE-seq	Ma-2020-RNA	TAC-1	56	12	Others
	R1.63.R2.39.R3.74.P1.56	scRNA-seq	SHARE-seq	Ma-2020-RNA	TAC-1	56	11	Others
	R1.63.R2.42.R3.29.P1.56	scRNA-seq	SHARE-seq	Ma-2020-RNA	TAC-1	56	9	Others
	R1.63.R2.57.R3.68.P1.56	scRNA-seq	SHARE-seq	Ma-2020-RNA	TAC-1	56	13	Others
	R1.63.R2.72.R3.60.P1.56	scRNA-seq	SHARE-seq	Ma-2020-RNA	TAC-1	56	3	Others
	R1.64.R2.04.R3.11.P1.56	scRNA-seq	SHARE-seq	Ma-2020-RNA	TAC-1	56	12	Others
	R1.64.R2.07.R3.13.P1.56	scRNA-seq	SHARE-seq	Ma-2020-RNA	TAC-1	56	12	Others
	R1.64.R2.40.R3.91.P1.56	scRNA-seq	SHARE-seq	Ma-2020-RNA	TAC-1	56	12	Others
	R1.64.R2.87.R3.11.P1.56	scRNA-seq	SHARE-seq	Ma-2020-RNA	TAC-1	56	9	Others
	R1.64.R2.93.R3.13.P1.56	scRNA-seq	SHARE-seq	Ma-2020-RNA	TAC-1	56	12	Others
	R1.65.R2.04.R3.70.P1.56	scRNA-seq	SHARE-seq	Ma-2020-RNA	TAC-1	56	11	Others
	R1.65.R2.15.R3.61.P1.56	scRNA-seq	SHARE-seq	Ma-2020-RNA	TAC-1	56	12	Others
	R1.65.R2.25.R3.72.P1.56	scRNA-seq	SHARE-seq	Ma-2020-RNA	TAC-1	56	28	Predicted Basal 1
	R1.65.R2.26.R3.44.P1.56	scRNA-seq	SHARE-seq	Ma-2020-RNA	TAC-1	56	12	Others
	R1.65.R2.32.R3.61.P1.56	scRNA-seq	SHARE-seq	Ma-2020-RNA	TAC-1	56	12	Others
	R1.65.R2.40.R3.14.P1.56	scRNA-seq	SHARE-seq	Ma-2020-RNA	TAC-1	56	12	Others
	R1.65.R2.43.R3.18.P1.56	scRNA-seq	SHARE-seq	Ma-2020-RNA	TAC-1	56	12	Others
	R1.65.R2.58.R3.65.P1.56	scRNA-seq	SHARE-seq	Ma-2020-RNA	TAC-1	56	12	Others
	R1.65.R2.84.R3.67.P1.56	scRNA-seq	SHARE-seq	Ma-2020-RNA	TAC-1	56	19	Others
	R1.66.R2.21.R3.20.P1.56	scRNA-seq	SHARE-seq	Ma-2020-RNA	TAC-1	56	19	Others
	R1.66.R2.39.R3.81.P1.56	scRNA-seq	SHARE-seq	Ma-2020-RNA	TAC-1	56	11	Others
	R1.66.R2.46.R3.86.P1.56	scRNA-seq	SHARE-seq	Ma-2020-RNA	TAC-1	56	13	Others
	R1.66.R2.55.R3.16.P1.56	scRNA-seq	SHARE-seq	Ma-2020-RNA	TAC-1	56	19	Others
	R1.66.R2.55.R3.90.P1.56	scRNA-seq	SHARE-seq	Ma-2020-RNA	TAC-1	56	19	Others
	R1.66.R2.64.R3.15.P1.56	scRNA-seq	SHARE-seq	Ma-2020-RNA	TAC-1	56	12	Others
	R1.66.R2.83.R3.10.P1.56	scRNA-seq	SHARE-seq	Ma-2020-RNA	TAC-1	56	12	Others
	R1.67.R2.05.R3.30.P1.56	scRNA-seq	SHARE-seq	Ma-2020-RNA	TAC-1	56	12	Others
	R1.67.R2.22.R3.21.P1.56	scRNA-seq	SHARE-seq	Ma-2020-RNA	TAC-1	56	11	Others
	R1.67.R2.51.R3.83.P1.56	scRNA-seq	SHARE-seq	Ma-2020-RNA	TAC-1	56	12	Others
	R1.67.R2.76.R3.84.P1.56	scRNA-seq	SHARE-seq	Ma-2020-RNA	TAC-1	56	12	Others
	R1.67.R2.77.R3.90.P1.56	scRNA-seq	SHARE-seq	Ma-2020-RNA	TAC-1	56	9	Others
	R1.67.R2.83.R3.32.P1.56	scRNA-seq	SHARE-seq	Ma-2020-RNA	TAC-1	56	9	Others
	R1.68.R2.05.R3.83.P1.56	scRNA-seq	SHARE-seq	Ma-2020-RNA	TAC-1	56	9	Others
	R1.68.R2.09.R3.74.P1.56	scRNA-seq	SHARE-seq	Ma-2020-RNA	TAC-1	56	9	Others
	R1.68.R2.11.R3.42.P1.56	scRNA-seq	SHARE-seq	Ma-2020-RNA	TAC-1	56	12	Others
	R1.68.R2.26.R3.45.P1.56	scRNA-seq	SHARE-seq	Ma-2020-RNA	TAC-1	56	8	Others
	R1.68.R2.39.R3.38.P1.56	scRNA-seq	SHARE-seq	Ma-2020-RNA	TAC-1	56	9	Others
	R1.68.R2.49.R3.72.P1.56	scRNA-seq	SHARE-seq	Ma-2020-RNA	TAC-1	56	25	Others
	R1.68.R2.83.R3.31.P1.56	scRNA-seq	SHARE-seq	Ma-2020-RNA	TAC-1	56	11	Others
	R1.68.R2.92.R3.67.P1.56	scRNA-seq	SHARE-seq	Ma-2020-RNA	TAC-1	56	12	Others
	R1.69.R2.18.R3.61.P1.56	scRNA-seq	SHARE-seq	Ma-2020-RNA	TAC-1	56	13	Others
	R1.69.R2.26.R3.72.P1.56	scRNA-seq	SHARE-seq	Ma-2020-RNA	TAC-1	56	11	Others
	R1.69.R2.27.R3.09.P1.56	scRNA-seq	SHARE-seq	Ma-2020-RNA	TAC-1	56	12	Others
	R1.69.R2.27.R3.40.P1.56	scRNA-seq	SHARE-seq	Ma-2020-RNA	TAC-1	56	9	Others
	R1.69.R2.27.R3.45.P1.56	scRNA-seq	SHARE-seq	Ma-2020-RNA	TAC-1	56	12	Others
	R1.69.R2.66.R3.37.P1.56	scRNA-seq	SHARE-seq	Ma-2020-RNA	TAC-1	56	9	Others
	R1.69.R2.89.R3.67.P1.56	scRNA-seq	SHARE-seq	Ma-2020-RNA	TAC-1	56	12	Others
	R1.70.R2.09.R3.74.P1.56	scRNA-seq	SHARE-seq	Ma-2020-RNA	TAC-1	56	12	Others
	R1.70.R2.14.R3.68.P1.56	scRNA-seq	SHARE-seq	Ma-2020-RNA	TAC-1	56	13	Others
	R1.70.R2.18.R3.02.P1.56	scRNA-seq	SHARE-seq	Ma-2020-RNA	TAC-1	56	9	Others
	R1.70.R2.29.R3.67.P1.56	scRNA-seq	SHARE-seq	Ma-2020-RNA	TAC-1	56	14	Predicted Basal 2
	R1.70.R2.31.R3.83.P1.56	scRNA-seq	SHARE-seq	Ma-2020-RNA	TAC-1	56	9	Others
	R1.70.R2.42.R3.84.P1.56	scRNA-seq	SHARE-seq	Ma-2020-RNA	TAC-1	56	12	Others
	R1.70.R2.81.R3.08.P1.56	scRNA-seq	SHARE-seq	Ma-2020-RNA	TAC-1	56	12	Others
	R1.70.R2.95.R3.22.P1.56	scRNA-seq	SHARE-seq	Ma-2020-RNA	TAC-1	56	12	Others
	R1.71.R2.07.R3.02.P1.56	scRNA-seq	SHARE-seq	Ma-2020-RNA	TAC-1	56	9	Others
	R1.71.R2.08.R3.44.P1.56	scRNA-seq	SHARE-seq	Ma-2020-RNA	TAC-1	56	3	Others
	R1.71.R2.28.R3.40.P1.56	scRNA-seq	SHARE-seq	Ma-2020-RNA	TAC-1	56	11	Others
	R1.71.R2.42.R3.41.P1.56	scRNA-seq	SHARE-seq	Ma-2020-RNA	TAC-1	56	3	Others
	R1.71.R2.50.R3.81.P1.56	scRNA-seq	SHARE-seq	Ma-2020-RNA	TAC-1	56	3	Others
	R1.71.R2.54.R3.62.P1.56	scRNA-seq	SHARE-seq	Ma-2020-RNA	TAC-1	56	9	Others
	R1.71.R2.75.R3.29.P1.56	scRNA-seq	SHARE-seq	Ma-2020-RNA	TAC-1	56	12	Others
	R1.71.R2.86.R3.42.P1.56	scRNA-seq	SHARE-seq	Ma-2020-RNA	TAC-1	56	11	Others
	R1.71.R2.93.R3.90.P1.56	scRNA-seq	SHARE-seq	Ma-2020-RNA	TAC-1	56	3	Others
	R1.72.R2.05.R3.63.P1.56	scRNA-seq	SHARE-seq	Ma-2020-RNA	TAC-1	56	12	Others
	R1.72.R2.11.R3.62.P1.56	scRNA-seq	SHARE-seq	Ma-2020-RNA	TAC-1	56	3	Others
	R1.72.R2.24.R3.86.P1.56	scRNA-seq	SHARE-seq	Ma-2020-RNA	TAC-1	56	12	Others
	R1.72.R2.78.R3.36.P1.56	scRNA-seq	SHARE-seq	Ma-2020-RNA	TAC-1	56	12	Others
	R1.72.R2.79.R3.13.P1.56	scRNA-seq	SHARE-seq	Ma-2020-RNA	TAC-1	56	12	Others
	R1.72.R2.92.R3.09.P1.56	scRNA-seq	SHARE-seq	Ma-2020-RNA	TAC-1	56	9	Others
	R1.73.R2.06.R3.28.P1.56	scRNA-seq	SHARE-seq	Ma-2020-RNA	TAC-1	56	11	Others
	R1.73.R2.07.R3.89.P1.56	scRNA-seq	SHARE-seq	Ma-2020-RNA	TAC-1	56	12	Others
	R1.73.R2.13.R3.67.P1.56	scRNA-seq	SHARE-seq	Ma-2020-RNA	TAC-1	56	9	Others
	R1.73.R2.75.R3.22.P1.56	scRNA-seq	SHARE-seq	Ma-2020-RNA	TAC-1	56	13	Others
	R1.73.R2.95.R3.39.P1.56	scRNA-seq	SHARE-seq	Ma-2020-RNA	TAC-1	56	12	Others
	R1.74.R2.10.R3.60.P1.56	scRNA-seq	SHARE-seq	Ma-2020-RNA	TAC-1	56	3	Others
	R1.74.R2.29.R3.72.P1.56	scRNA-seq	SHARE-seq	Ma-2020-RNA	TAC-1	56	5	Predicted Basal 1
	R1.74.R2.29.R3.87.P1.56	scRNA-seq	SHARE-seq	Ma-2020-RNA	TAC-1	56	5	Predicted Basal 1
	R1.74.R2.30.R3.41.P1.56	scRNA-seq	SHARE-seq	Ma-2020-RNA	TAC-1	56	9	Others
	R1.74.R2.37.R3.62.P1.56	scRNA-seq	SHARE-seq	Ma-2020-RNA	TAC-1	56	12	Others
	R1.74.R2.39.R3.03.P1.56	scRNA-seq	SHARE-seq	Ma-2020-RNA	TAC-1	56	9	Others
	R1.74.R2.55.R3.28.P1.56	scRNA-seq	SHARE-seq	Ma-2020-RNA	TAC-1	56	9	Others
	R1.74.R2.76.R3.70.P1.56	scRNA-seq	SHARE-seq	Ma-2020-RNA	TAC-1	56	9	Others
	R1.74.R2.81.R3.09.P1.56	scRNA-seq	SHARE-seq	Ma-2020-RNA	TAC-1	56	11	Others
	R1.74.R2.82.R3.31.P1.56	scRNA-seq	SHARE-seq	Ma-2020-RNA	TAC-1	56	8	Others
	R1.74.R2.82.R3.47.P1.56	scRNA-seq	SHARE-seq	Ma-2020-RNA	TAC-1	56	8	Others
	R1.74.R2.82.R3.69.P1.56	scRNA-seq	SHARE-seq	Ma-2020-RNA	TAC-1	56	19	Others
	R1.75.R2.30.R3.38.P1.56	scRNA-seq	SHARE-seq	Ma-2020-RNA	TAC-1	56	3	Others
	R1.75.R2.48.R3.06.P1.56	scRNA-seq	SHARE-seq	Ma-2020-RNA	TAC-1	56	3	Others
	R1.75.R2.87.R3.62.P1.56	scRNA-seq	SHARE-seq	Ma-2020-RNA	TAC-1	56	9	Others
	R1.76.R2.13.R3.28.P1.56	scRNA-seq	SHARE-seq	Ma-2020-RNA	TAC-1	56	12	Others
	R1.76.R2.20.R3.32.P1.56	scRNA-seq	SHARE-seq	Ma-2020-RNA	TAC-1	56	12	Others
	R1.76.R2.33.R3.82.P1.56	scRNA-seq	SHARE-seq	Ma-2020-RNA	TAC-1	56	9	Others
	R1.76.R2.46.R3.38.P1.56	scRNA-seq	SHARE-seq	Ma-2020-RNA	TAC-1	56	11	Others
	R1.76.R2.53.R3.43.P1.56	scRNA-seq	SHARE-seq	Ma-2020-RNA	TAC-1	56	12	Others
	R1.76.R2.57.R3.63.P1.56	scRNA-seq	SHARE-seq	Ma-2020-RNA	TAC-1	56	9	Others
	R1.76.R2.58.R3.01.P1.56	scRNA-seq	SHARE-seq	Ma-2020-RNA	TAC-1	56	19	Others
	R1.76.R2.72.R3.44.P1.56	scRNA-seq	SHARE-seq	Ma-2020-RNA	TAC-1	56	27	Others
	R1.76.R2.88.R3.69.P1.56	scRNA-seq	SHARE-seq	Ma-2020-RNA	TAC-1	56	3	Others
	R1.76.R2.96.R3.11.P1.56	scRNA-seq	SHARE-seq	Ma-2020-RNA	TAC-1	56	11	Others
	R1.77.R2.18.R3.81.P1.56	scRNA-seq	SHARE-seq	Ma-2020-RNA	TAC-1	56	12	Others
	R1.77.R2.43.R3.33.P1.56	scRNA-seq	SHARE-seq	Ma-2020-RNA	TAC-1	56	12	Others
	R1.77.R2.70.R3.20.P1.56	scRNA-seq	SHARE-seq	Ma-2020-RNA	TAC-1	56	13	Others
	R1.77.R2.74.R3.67.P1.56	scRNA-seq	SHARE-seq	Ma-2020-RNA	TAC-1	56	12	Others
	R1.77.R2.95.R3.21.P1.56	scRNA-seq	SHARE-seq	Ma-2020-RNA	TAC-1	56	12	Others
	R1.78.R2.06.R3.85.P1.56	scRNA-seq	SHARE-seq	Ma-2020-RNA	TAC-1	56	9	Others
	R1.78.R2.09.R3.81.P1.56	scRNA-seq	SHARE-seq	Ma-2020-RNA	TAC-1	56	9	Others
	R1.78.R2.11.R3.65.P1.56	scRNA-seq	SHARE-seq	Ma-2020-RNA	TAC-1	56	12	Others
	R1.78.R2.22.R3.02.P1.56	scRNA-seq	SHARE-seq	Ma-2020-RNA	TAC-1	56	12	Others
	R1.78.R2.40.R3.72.P1.56	scRNA-seq	SHARE-seq	Ma-2020-RNA	TAC-1	56	11	Others
	R1.78.R2.41.R3.39.P1.56	scRNA-seq	SHARE-seq	Ma-2020-RNA	TAC-1	56	12	Others
	R1.78.R2.42.R3.90.P1.56	scRNA-seq	SHARE-seq	Ma-2020-RNA	TAC-1	56	9	Others
	R1.78.R2.46.R3.28.P1.56	scRNA-seq	SHARE-seq	Ma-2020-RNA	TAC-1	56	12	Others
	R1.78.R2.91.R3.33.P1.56	scRNA-seq	SHARE-seq	Ma-2020-RNA	TAC-1	56	3	Others
	R1.79.R2.21.R3.10.P1.56	scRNA-seq	SHARE-seq	Ma-2020-RNA	TAC-1	56	3	Others
	R1.79.R2.21.R3.66.P1.56	scRNA-seq	SHARE-seq	Ma-2020-RNA	TAC-1	56	3	Others
	R1.79.R2.58.R3.29.P1.56	scRNA-seq	SHARE-seq	Ma-2020-RNA	TAC-1	56	12	Others
	R1.79.R2.69.R3.39.P1.56	scRNA-seq	SHARE-seq	Ma-2020-RNA	TAC-1	56	11	Others
	R1.79.R2.75.R3.43.P1.56	scRNA-seq	SHARE-seq	Ma-2020-RNA	TAC-1	56	9	Others
	R1.79.R2.90.R3.40.P1.56	scRNA-seq	SHARE-seq	Ma-2020-RNA	TAC-1	56	8	Others
	R1.80.R2.03.R3.14.P1.56	scRNA-seq	SHARE-seq	Ma-2020-RNA	TAC-1	56	9	Others
	R1.80.R2.11.R3.64.P1.56	scRNA-seq	SHARE-seq	Ma-2020-RNA	TAC-1	56	9	Others
	R1.80.R2.18.R3.91.P1.56	scRNA-seq	SHARE-seq	Ma-2020-RNA	TAC-1	56	9	Others
	R1.80.R2.21.R3.22.P1.56	scRNA-seq	SHARE-seq	Ma-2020-RNA	TAC-1	56	5	Predicted Basal 1
	R1.80.R2.34.R3.23.P1.56	scRNA-seq	SHARE-seq	Ma-2020-RNA	TAC-1	56	11	Others
	R1.80.R2.38.R3.14.P1.56	scRNA-seq	SHARE-seq	Ma-2020-RNA	TAC-1	56	3	Others
	R1.80.R2.89.R3.70.P1.56	scRNA-seq	SHARE-seq	Ma-2020-RNA	TAC-1	56	9	Others
	R1.81.R2.26.R3.01.P1.56	scRNA-seq	SHARE-seq	Ma-2020-RNA	TAC-1	56	11	Others
	R1.81.R2.45.R3.02.P1.56	scRNA-seq	SHARE-seq	Ma-2020-RNA	TAC-1	56	9	Others
	R1.81.R2.85.R3.64.P1.56	scRNA-seq	SHARE-seq	Ma-2020-RNA	TAC-1	56	12	Others
	R1.81.R2.89.R3.73.P1.56	scRNA-seq	SHARE-seq	Ma-2020-RNA	TAC-1	56	11	Others
	R1.82.R2.33.R3.64.P1.56	scRNA-seq	SHARE-seq	Ma-2020-RNA	TAC-1	56	12	Others
	R1.82.R2.45.R3.15.P1.56	scRNA-seq	SHARE-seq	Ma-2020-RNA	TAC-1	56	13	Others
	R1.82.R2.77.R3.44.P1.56	scRNA-seq	SHARE-seq	Ma-2020-RNA	TAC-1	56	11	Others
	R1.82.R2.78.R3.29.P1.56	scRNA-seq	SHARE-seq	Ma-2020-RNA	TAC-1	56	9	Others
	R1.82.R2.82.R3.61.P1.56	scRNA-seq	SHARE-seq	Ma-2020-RNA	TAC-1	56	3	Others
	R1.82.R2.95.R3.67.P1.56	scRNA-seq	SHARE-seq	Ma-2020-RNA	TAC-1	56	12	Others
	R1.83.R2.07.R3.10.P1.56	scRNA-seq	SHARE-seq	Ma-2020-RNA	TAC-1	56	11	Others
	R1.83.R2.07.R3.31.P1.56	scRNA-seq	SHARE-seq	Ma-2020-RNA	TAC-1	56	9	Others
	R1.83.R2.17.R3.72.P1.56	scRNA-seq	SHARE-seq	Ma-2020-RNA	TAC-1	56	19	Others
	R1.83.R2.36.R3.18.P1.56	scRNA-seq	SHARE-seq	Ma-2020-RNA	TAC-1	56	11	Others
	R1.83.R2.56.R3.73.P1.56	scRNA-seq	SHARE-seq	Ma-2020-RNA	TAC-1	56	12	Others
	R1.83.R2.59.R3.86.P1.56	scRNA-seq	SHARE-seq	Ma-2020-RNA	TAC-1	56	9	Others
	R1.83.R2.94.R3.33.P1.56	scRNA-seq	SHARE-seq	Ma-2020-RNA	TAC-1	56	11	Others
	R1.84.R2.10.R3.67.P1.56	scRNA-seq	SHARE-seq	Ma-2020-RNA	TAC-1	56	3	Others
	R1.84.R2.11.R3.06.P1.56	scRNA-seq	SHARE-seq	Ma-2020-RNA	TAC-1	56	12	Others
	R1.84.R2.13.R3.39.P1.56	scRNA-seq	SHARE-seq	Ma-2020-RNA	TAC-1	56	12	Others
	R1.84.R2.14.R3.66.P1.56	scRNA-seq	SHARE-seq	Ma-2020-RNA	TAC-1	56	19	Others
	R1.84.R2.17.R3.89.P1.56	scRNA-seq	SHARE-seq	Ma-2020-RNA	TAC-1	56	19	Others
	R1.84.R2.33.R3.65.P1.56	scRNA-seq	SHARE-seq	Ma-2020-RNA	TAC-1	56	9	Others
	R1.84.R2.46.R3.74.P1.56	scRNA-seq	SHARE-seq	Ma-2020-RNA	TAC-1	56	11	Others
	R1.84.R2.70.R3.70.P1.56	scRNA-seq	SHARE-seq	Ma-2020-RNA	TAC-1	56	9	Others
	R1.84.R2.74.R3.62.P1.56	scRNA-seq	SHARE-seq	Ma-2020-RNA	TAC-1	56	9	Others
	R1.84.R2.94.R3.33.P1.56	scRNA-seq	SHARE-seq	Ma-2020-RNA	TAC-1	56	5	Predicted Basal 1
	R1.85.R2.03.R3.22.P1.56	scRNA-seq	SHARE-seq	Ma-2020-RNA	TAC-1	56	11	Others
	R1.85.R2.15.R3.33.P1.56	scRNA-seq	SHARE-seq	Ma-2020-RNA	TAC-1	56	9	Others
	R1.85.R2.21.R3.02.P1.56	scRNA-seq	SHARE-seq	Ma-2020-RNA	TAC-1	56	11	Others
	R1.85.R2.24.R3.36.P1.56	scRNA-seq	SHARE-seq	Ma-2020-RNA	TAC-1	56	13	Others
	R1.85.R2.27.R3.28.P1.56	scRNA-seq	SHARE-seq	Ma-2020-RNA	TAC-1	56	13	Others
	R1.85.R2.37.R3.29.P1.56	scRNA-seq	SHARE-seq	Ma-2020-RNA	TAC-1	56	9	Others
	R1.85.R2.66.R3.89.P1.56	scRNA-seq	SHARE-seq	Ma-2020-RNA	TAC-1	56	12	Others
	R1.85.R2.92.R3.66.P1.56	scRNA-seq	SHARE-seq	Ma-2020-RNA	TAC-1	56	13	Others
	R1.86.R2.08.R3.44.P1.56	scRNA-seq	SHARE-seq	Ma-2020-RNA	TAC-1	56	8	Others
	R1.86.R2.27.R3.83.P1.56	scRNA-seq	SHARE-seq	Ma-2020-RNA	TAC-1	56	11	Others
	R1.86.R2.42.R3.38.P1.56	scRNA-seq	SHARE-seq	Ma-2020-RNA	TAC-1	56	13	Others
	R1.86.R2.52.R3.09.P1.56	scRNA-seq	SHARE-seq	Ma-2020-RNA	TAC-1	56	9	Others
	R1.86.R2.70.R3.63.P1.56	scRNA-seq	SHARE-seq	Ma-2020-RNA	TAC-1	56	12	Others
	R1.86.R2.72.R3.80.P1.56	scRNA-seq	SHARE-seq	Ma-2020-RNA	TAC-1	56	12	Others
	R1.87.R2.01.R3.83.P1.56	scRNA-seq	SHARE-seq	Ma-2020-RNA	TAC-1	56	12	Others
	R1.87.R2.07.R3.05.P1.56	scRNA-seq	SHARE-seq	Ma-2020-RNA	TAC-1	56	12	Others
	R1.87.R2.09.R3.45.P1.56	scRNA-seq	SHARE-seq	Ma-2020-RNA	TAC-1	56	12	Others
	R1.87.R2.13.R3.08.P1.56	scRNA-seq	SHARE-seq	Ma-2020-RNA	TAC-1	56	11	Others
	R1.87.R2.31.R3.91.P1.56	scRNA-seq	SHARE-seq	Ma-2020-RNA	TAC-1	56	12	Others
	R1.87.R2.38.R3.41.P1.56	scRNA-seq	SHARE-seq	Ma-2020-RNA	TAC-1	56	9	Others
	R1.87.R2.90.R3.10.P1.56	scRNA-seq	SHARE-seq	Ma-2020-RNA	TAC-1	56	12	Others
	R1.87.R2.96.R3.09.P1.56	scRNA-seq	SHARE-seq	Ma-2020-RNA	TAC-1	56	9	Others
	R1.88.R2.14.R3.14.P1.56	scRNA-seq	SHARE-seq	Ma-2020-RNA	TAC-1	56	3	Others
	R1.88.R2.27.R3.17.P1.56	scRNA-seq	SHARE-seq	Ma-2020-RNA	TAC-1	56	11	Others
	R1.88.R2.54.R3.15.P1.56	scRNA-seq	SHARE-seq	Ma-2020-RNA	TAC-1	56	9	Others
	R1.88.R2.56.R3.23.P1.56	scRNA-seq	SHARE-seq	Ma-2020-RNA	TAC-1	56	12	Others
	R1.88.R2.77.R3.91.P1.56	scRNA-seq	SHARE-seq	Ma-2020-RNA	TAC-1	56	9	Others
	R1.89.R2.17.R3.32.P1.56	scRNA-seq	SHARE-seq	Ma-2020-RNA	TAC-1	56	12	Others
	R1.89.R2.27.R3.72.P1.56	scRNA-seq	SHARE-seq	Ma-2020-RNA	TAC-1	56	4	Others
	R1.89.R2.36.R3.62.P1.56	scRNA-seq	SHARE-seq	Ma-2020-RNA	TAC-1	56	3	Others
	R1.89.R2.44.R3.09.P1.56	scRNA-seq	SHARE-seq	Ma-2020-RNA	TAC-1	56	9	Others
	R1.89.R2.67.R3.72.P1.56	scRNA-seq	SHARE-seq	Ma-2020-RNA	TAC-1	56	9	Others
	R1.89.R2.68.R3.01.P1.56	scRNA-seq	SHARE-seq	Ma-2020-RNA	TAC-1	56	12	Others
	R1.89.R2.76.R3.22.P1.56	scRNA-seq	SHARE-seq	Ma-2020-RNA	TAC-1	56	9	Others
	R1.89.R2.90.R3.15.P1.56	scRNA-seq	SHARE-seq	Ma-2020-RNA	TAC-1	56	12	Others
	R1.89.R2.93.R3.68.P1.56	scRNA-seq	SHARE-seq	Ma-2020-RNA	TAC-1	56	12	Others
	R1.89.R2.95.R3.31.P1.56	scRNA-seq	SHARE-seq	Ma-2020-RNA	TAC-1	56	3	Others
	R1.90.R2.09.R3.10.P1.56	scRNA-seq	SHARE-seq	Ma-2020-RNA	TAC-1	56	3	Others
	R1.90.R2.34.R3.73.P1.56	scRNA-seq	SHARE-seq	Ma-2020-RNA	TAC-1	56	11	Others
	R1.90.R2.41.R3.71.P1.56	scRNA-seq	SHARE-seq	Ma-2020-RNA	TAC-1	56	12	Others
	R1.90.R2.43.R3.69.P1.56	scRNA-seq	SHARE-seq	Ma-2020-RNA	TAC-1	56	3	Others
	R1.91.R2.06.R3.42.P1.56	scRNA-seq	SHARE-seq	Ma-2020-RNA	TAC-1	56	17	Predicted Basal 1
	R1.91.R2.57.R3.05.P1.56	scRNA-seq	SHARE-seq	Ma-2020-RNA	TAC-1	56	9	Others
	R1.91.R2.80.R3.63.P1.56	scRNA-seq	SHARE-seq	Ma-2020-RNA	TAC-1	56	12	Others
	R1.92.R2.04.R3.23.P1.56	scRNA-seq	SHARE-seq	Ma-2020-RNA	TAC-1	56	3	Others
	R1.92.R2.10.R3.31.P1.56	scRNA-seq	SHARE-seq	Ma-2020-RNA	TAC-1	56	19	Others
	R1.92.R2.17.R3.20.P1.56	scRNA-seq	SHARE-seq	Ma-2020-RNA	TAC-1	56	9	Others
	R1.92.R2.41.R3.14.P1.56	scRNA-seq	SHARE-seq	Ma-2020-RNA	TAC-1	56	9	Others
	R1.92.R2.71.R3.74.P1.56	scRNA-seq	SHARE-seq	Ma-2020-RNA	TAC-1	56	21	Others
	R1.93.R2.10.R3.86.P1.56	scRNA-seq	SHARE-seq	Ma-2020-RNA	TAC-1	56	11	Others
	R1.93.R2.12.R3.18.P1.56	scRNA-seq	SHARE-seq	Ma-2020-RNA	TAC-1	56	9	Others
	R1.93.R2.42.R3.35.P1.56	scRNA-seq	SHARE-seq	Ma-2020-RNA	TAC-1	56	11	Others
	R1.93.R2.74.R3.02.P1.56	scRNA-seq	SHARE-seq	Ma-2020-RNA	TAC-1	56	9	Others
	R1.93.R2.77.R3.89.P1.56	scRNA-seq	SHARE-seq	Ma-2020-RNA	TAC-1	56	11	Others
	R1.94.R2.34.R3.18.P1.56	scRNA-seq	SHARE-seq	Ma-2020-RNA	TAC-1	56	12	Others
	R1.94.R2.38.R3.86.P1.56	scRNA-seq	SHARE-seq	Ma-2020-RNA	TAC-1	56	12	Others
	R1.94.R2.40.R3.72.P1.56	scRNA-seq	SHARE-seq	Ma-2020-RNA	TAC-1	56	12	Others
	R1.94.R2.40.R3.87.P1.56	scRNA-seq	SHARE-seq	Ma-2020-RNA	TAC-1	56	12	Others
	R1.94.R2.42.R3.82.P1.56	scRNA-seq	SHARE-seq	Ma-2020-RNA	TAC-1	56	12	Others
	R1.94.R2.48.R3.18.P1.56	scRNA-seq	SHARE-seq	Ma-2020-RNA	TAC-1	56	3	Others
	R1.94.R2.63.R3.83.P1.56	scRNA-seq	SHARE-seq	Ma-2020-RNA	TAC-1	56	12	Others
	R1.94.R2.71.R3.73.P1.56	scRNA-seq	SHARE-seq	Ma-2020-RNA	TAC-1	56	12	Others
	R1.94.R2.73.R3.05.P1.56	scRNA-seq	SHARE-seq	Ma-2020-RNA	TAC-1	56	3	Others
	R1.94.R2.85.R3.33.P1.56	scRNA-seq	SHARE-seq	Ma-2020-RNA	TAC-1	56	11	Others
	R1.94.R2.96.R3.61.P1.56	scRNA-seq	SHARE-seq	Ma-2020-RNA	TAC-1	56	11	Others
	R1.95.R2.16.R3.81.P1.56	scRNA-seq	SHARE-seq	Ma-2020-RNA	TAC-1	56	12	Others
	R1.95.R2.22.R3.33.P1.56	scRNA-seq	SHARE-seq	Ma-2020-RNA	TAC-1	56	13	Others
	R1.95.R2.28.R3.37.P1.56	scRNA-seq	SHARE-seq	Ma-2020-RNA	TAC-1	56	11	Others
	R1.95.R2.32.R3.31.P1.56	scRNA-seq	SHARE-seq	Ma-2020-RNA	TAC-1	56	9	Others
	R1.95.R2.32.R3.47.P1.56	scRNA-seq	SHARE-seq	Ma-2020-RNA	TAC-1	56	13	Others
	R1.95.R2.46.R3.68.P1.56	scRNA-seq	SHARE-seq	Ma-2020-RNA	TAC-1	56	13	Others
	R1.95.R2.66.R3.45.P1.56	scRNA-seq	SHARE-seq	Ma-2020-RNA	TAC-1	56	11	Others
	R1.95.R2.79.R3.13.P1.56	scRNA-seq	SHARE-seq	Ma-2020-RNA	TAC-1	56	12	Others
	R1.95.R2.80.R3.67.P1.56	scRNA-seq	SHARE-seq	Ma-2020-RNA	TAC-1	56	11	Others
	R1.96.R2.23.R3.05.P1.56	scRNA-seq	SHARE-seq	Ma-2020-RNA	TAC-1	56	9	Others
	R1.96.R2.25.R3.64.P1.56	scRNA-seq	SHARE-seq	Ma-2020-RNA	TAC-1	56	3	Others
	R1.96.R2.30.R3.31.P1.56	scRNA-seq	SHARE-seq	Ma-2020-RNA	TAC-1	56	3	Others
	R1.96.R2.63.R3.17.P1.56	scRNA-seq	SHARE-seq	Ma-2020-RNA	TAC-1	56	11	Others
	R1.96.R2.63.R3.31.P1.56	scRNA-seq	SHARE-seq	Ma-2020-RNA	TAC-1	56	11	Others
	R1.96.R2.86.R3.15.P1.56	scRNA-seq	SHARE-seq	Ma-2020-RNA	TAC-1	56	12	Others
	R1.01.R2.02.R3.21.P1.56	scRNA-seq	SHARE-seq	Ma-2020-RNA	IRS	56	3	Others
	R1.01.R2.94.R3.17.P1.56	scRNA-seq	SHARE-seq	Ma-2020-RNA	IRS	56	3	Others
	R1.02.R2.25.R3.33.P1.56	scRNA-seq	SHARE-seq	Ma-2020-RNA	IRS	56	3	Others
	R1.03.R2.27.R3.86.P1.56	scRNA-seq	SHARE-seq	Ma-2020-RNA	IRS	56	11	Others
	R1.03.R2.71.R3.31.P1.56	scRNA-seq	SHARE-seq	Ma-2020-RNA	IRS	56	3	Others
	R1.05.R2.68.R3.01.P1.56	scRNA-seq	SHARE-seq	Ma-2020-RNA	IRS	56	3	Others
	R1.09.R2.31.R3.80.P1.56	scRNA-seq	SHARE-seq	Ma-2020-RNA	IRS	56	3	Others
	R1.09.R2.66.R3.14.P1.56	scRNA-seq	SHARE-seq	Ma-2020-RNA	IRS	56	6	Others
	R1.10.R2.71.R3.60.P1.56	scRNA-seq	SHARE-seq	Ma-2020-RNA	IRS	56	3	Others
	R1.11.R2.39.R3.82.P1.56	scRNA-seq	SHARE-seq	Ma-2020-RNA	IRS	56	3	Others
	R1.12.R2.57.R3.66.P1.56	scRNA-seq	SHARE-seq	Ma-2020-RNA	IRS	56	3	Others
	R1.13.R2.48.R3.20.P1.56	scRNA-seq	SHARE-seq	Ma-2020-RNA	IRS	56	3	Others
	R1.13.R2.56.R3.85.P1.56	scRNA-seq	SHARE-seq	Ma-2020-RNA	IRS	56	3	Others
	R1.19.R2.04.R3.67.P1.56	scRNA-seq	SHARE-seq	Ma-2020-RNA	IRS	56	3	Others
	R1.25.R2.10.R3.06.P1.56	scRNA-seq	SHARE-seq	Ma-2020-RNA	IRS	56	11	Others
	R1.26.R2.42.R3.61.P1.56	scRNA-seq	SHARE-seq	Ma-2020-RNA	IRS	56	12	Others
	R1.26.R2.90.R3.69.P1.56	scRNA-seq	SHARE-seq	Ma-2020-RNA	IRS	56	3	Others
	R1.27.R2.37.R3.08.P1.56	scRNA-seq	SHARE-seq	Ma-2020-RNA	IRS	56	3	Others
	R1.28.R2.14.R3.31.P1.56	scRNA-seq	SHARE-seq	Ma-2020-RNA	IRS	56	3	Others
	R1.28.R2.79.R3.72.P1.56	scRNA-seq	SHARE-seq	Ma-2020-RNA	IRS	56	3	Others
	R1.29.R2.01.R3.10.P1.56	scRNA-seq	SHARE-seq	Ma-2020-RNA	IRS	56	3	Others
	R1.29.R2.64.R3.02.P1.56	scRNA-seq	SHARE-seq	Ma-2020-RNA	IRS	56	3	Others
	R1.29.R2.89.R3.71.P1.56	scRNA-seq	SHARE-seq	Ma-2020-RNA	IRS	56	3	Others
	R1.30.R2.63.R3.11.P1.56	scRNA-seq	SHARE-seq	Ma-2020-RNA	IRS	56	3	Others
	R1.30.R2.68.R3.67.P1.56	scRNA-seq	SHARE-seq	Ma-2020-RNA	IRS	56	3	Others
	R1.31.R2.29.R3.20.P1.56	scRNA-seq	SHARE-seq	Ma-2020-RNA	IRS	56	3	Others
	R1.31.R2.90.R3.32.P1.56	scRNA-seq	SHARE-seq	Ma-2020-RNA	IRS	56	3	Others
	R1.32.R2.34.R3.83.P1.56	scRNA-seq	SHARE-seq	Ma-2020-RNA	IRS	56	3	Others
	R1.32.R2.57.R3.63.P1.56	scRNA-seq	SHARE-seq	Ma-2020-RNA	IRS	56	3	Others
	R1.33.R2.31.R3.45.P1.56	scRNA-seq	SHARE-seq	Ma-2020-RNA	IRS	56	3	Others
	R1.33.R2.55.R3.72.P1.56	scRNA-seq	SHARE-seq	Ma-2020-RNA	IRS	56	3	Others
	R1.33.R2.80.R3.89.P1.56	scRNA-seq	SHARE-seq	Ma-2020-RNA	IRS	56	3	Others
	R1.35.R2.06.R3.81.P1.56	scRNA-seq	SHARE-seq	Ma-2020-RNA	IRS	56	12	Others
	R1.35.R2.27.R3.29.P1.56	scRNA-seq	SHARE-seq	Ma-2020-RNA	IRS	56	3	Others
	R1.37.R2.09.R3.41.P1.56	scRNA-seq	SHARE-seq	Ma-2020-RNA	IRS	56	3	Others
	R1.37.R2.74.R3.45.P1.56	scRNA-seq	SHARE-seq	Ma-2020-RNA	IRS	56	3	Others
	R1.38.R2.01.R3.31.P1.56	scRNA-seq	SHARE-seq	Ma-2020-RNA	IRS	56	3	Others
	R1.38.R2.14.R3.42.P1.56	scRNA-seq	SHARE-seq	Ma-2020-RNA	IRS	56	3	Others
	R1.38.R2.20.R3.65.P1.56	scRNA-seq	SHARE-seq	Ma-2020-RNA	IRS	56	12	Others
	R1.38.R2.20.R3.68.P1.56	scRNA-seq	SHARE-seq	Ma-2020-RNA	IRS	56	3	Others
	R1.38.R2.74.R3.43.P1.56	scRNA-seq	SHARE-seq	Ma-2020-RNA	IRS	56	5	Predicted Basal 1
	R1.38.R2.83.R3.89.P1.56	scRNA-seq	SHARE-seq	Ma-2020-RNA	IRS	56	3	Others
	R1.38.R2.84.R3.21.P1.56	scRNA-seq	SHARE-seq	Ma-2020-RNA	IRS	56	3	Others
	R1.40.R2.18.R3.03.P1.56	scRNA-seq	SHARE-seq	Ma-2020-RNA	IRS	56	3	Others
	R1.40.R2.60.R3.20.P1.56	scRNA-seq	SHARE-seq	Ma-2020-RNA	IRS	56	3	Others
	R1.41.R2.41.R3.62.P1.56	scRNA-seq	SHARE-seq	Ma-2020-RNA	IRS	56	3	Others
	R1.41.R2.64.R3.14.P1.56	scRNA-seq	SHARE-seq	Ma-2020-RNA	IRS	56	3	Others
	R1.41.R2.71.R3.14.P1.56	scRNA-seq	SHARE-seq	Ma-2020-RNA	IRS	56	3	Others
	R1.43.R2.20.R3.01.P1.56	scRNA-seq	SHARE-seq	Ma-2020-RNA	IRS	56	3	Others
	R1.43.R2.37.R3.17.P1.56	scRNA-seq	SHARE-seq	Ma-2020-RNA	IRS	56	3	Others
	R1.43.R2.74.R3.21.P1.56	scRNA-seq	SHARE-seq	Ma-2020-RNA	IRS	56	3	Others
	R1.44.R2.74.R3.06.P1.56	scRNA-seq	SHARE-seq	Ma-2020-RNA	IRS	56	3	Others
	R1.45.R2.36.R3.84.P1.56	scRNA-seq	SHARE-seq	Ma-2020-RNA	IRS	56	3	Others
	R1.45.R2.51.R3.22.P1.56	scRNA-seq	SHARE-seq	Ma-2020-RNA	IRS	56	6	Others
	R1.46.R2.75.R3.11.P1.56	scRNA-seq	SHARE-seq	Ma-2020-RNA	IRS	56	3	Others
	R1.47.R2.84.R3.81.P1.56	scRNA-seq	SHARE-seq	Ma-2020-RNA	IRS	56	3	Others
	R1.48.R2.71.R3.65.P1.56	scRNA-seq	SHARE-seq	Ma-2020-RNA	IRS	56	3	Others
	R1.49.R2.63.R3.02.P1.56	scRNA-seq	SHARE-seq	Ma-2020-RNA	IRS	56	11	Others
	R1.50.R2.10.R3.64.P1.56	scRNA-seq	SHARE-seq	Ma-2020-RNA	IRS	56	3	Others
	R1.50.R2.21.R3.28.P1.56	scRNA-seq	SHARE-seq	Ma-2020-RNA	IRS	56	25	Others
	R1.51.R2.20.R3.60.P1.56	scRNA-seq	SHARE-seq	Ma-2020-RNA	IRS	56	11	Others
	R1.51.R2.68.R3.14.P1.56	scRNA-seq	SHARE-seq	Ma-2020-RNA	IRS	56	3	Others
	R1.51.R2.75.R3.11.P1.56	scRNA-seq	SHARE-seq	Ma-2020-RNA	IRS	56	3	Others
	R1.52.R2.67.R3.82.P1.56	scRNA-seq	SHARE-seq	Ma-2020-RNA	IRS	56	6	Others
	R1.53.R2.01.R3.21.P1.56	scRNA-seq	SHARE-seq	Ma-2020-RNA	IRS	56	3	Others
	R1.53.R2.56.R3.44.P1.56	scRNA-seq	SHARE-seq	Ma-2020-RNA	IRS	56	11	Others
	R1.54.R2.06.R3.38.P1.56	scRNA-seq	SHARE-seq	Ma-2020-RNA	IRS	56	11	Others
	R1.54.R2.52.R3.90.P1.56	scRNA-seq	SHARE-seq	Ma-2020-RNA	IRS	56	3	Others
	R1.54.R2.83.R3.11.P1.56	scRNA-seq	SHARE-seq	Ma-2020-RNA	IRS	56	3	Others
	R1.54.R2.88.R3.80.P1.56	scRNA-seq	SHARE-seq	Ma-2020-RNA	IRS	56	3	Others
	R1.56.R2.08.R3.85.P1.56	scRNA-seq	SHARE-seq	Ma-2020-RNA	IRS	56	3	Others
	R1.56.R2.48.R3.38.P1.56	scRNA-seq	SHARE-seq	Ma-2020-RNA	IRS	56	3	Others
	R1.56.R2.93.R3.15.P1.56	scRNA-seq	SHARE-seq	Ma-2020-RNA	IRS	56	3	Others
	R1.57.R2.09.R3.14.P1.56	scRNA-seq	SHARE-seq	Ma-2020-RNA	IRS	56	8	Others
	R1.57.R2.43.R3.14.P1.56	scRNA-seq	SHARE-seq	Ma-2020-RNA	IRS	56	3	Others
	R1.58.R2.38.R3.74.P1.56	scRNA-seq	SHARE-seq	Ma-2020-RNA	IRS	56	3	Others
	R1.59.R2.20.R3.84.P1.56	scRNA-seq	SHARE-seq	Ma-2020-RNA	IRS	56	3	Others
	R1.60.R2.35.R3.72.P1.56	scRNA-seq	SHARE-seq	Ma-2020-RNA	IRS	56	3	Others
	R1.60.R2.55.R3.39.P1.56	scRNA-seq	SHARE-seq	Ma-2020-RNA	IRS	56	3	Others
	R1.62.R2.49.R3.87.P1.56	scRNA-seq	SHARE-seq	Ma-2020-RNA	IRS	56	3	Others
	R1.62.R2.71.R3.91.P1.56	scRNA-seq	SHARE-seq	Ma-2020-RNA	IRS	56	3	Others
	R1.64.R2.15.R3.02.P1.56	scRNA-seq	SHARE-seq	Ma-2020-RNA	IRS	56	3	Others
	R1.65.R2.23.R3.67.P1.56	scRNA-seq	SHARE-seq	Ma-2020-RNA	IRS	56	3	Others
	R1.65.R2.47.R3.20.P1.56	scRNA-seq	SHARE-seq	Ma-2020-RNA	IRS	56	3	Others
	R1.65.R2.81.R3.22.P1.56	scRNA-seq	SHARE-seq	Ma-2020-RNA	IRS	56	11	Others
	R1.67.R2.26.R3.85.P1.56	scRNA-seq	SHARE-seq	Ma-2020-RNA	IRS	56	12	Others
	R1.67.R2.30.R3.45.P1.56	scRNA-seq	SHARE-seq	Ma-2020-RNA	IRS	56	3	Others
	R1.67.R2.63.R3.41.P1.56	scRNA-seq	SHARE-seq	Ma-2020-RNA	IRS	56	3	Others
	R1.68.R2.22.R3.18.P1.56	scRNA-seq	SHARE-seq	Ma-2020-RNA	IRS	56	3	Others
	R1.68.R2.36.R3.15.P1.56	scRNA-seq	SHARE-seq	Ma-2020-RNA	IRS	56	3	Others
	R1.68.R2.43.R3.70.P1.56	scRNA-seq	SHARE-seq	Ma-2020-RNA	IRS	56	3	Others
	R1.69.R2.12.R3.15.P1.56	scRNA-seq	SHARE-seq	Ma-2020-RNA	IRS	56	3	Others
	R1.69.R2.38.R3.03.P1.56	scRNA-seq	SHARE-seq	Ma-2020-RNA	IRS	56	11	Others
	R1.69.R2.39.R3.40.P1.56	scRNA-seq	SHARE-seq	Ma-2020-RNA	IRS	56	3	Others
	R1.70.R2.46.R3.71.P1.56	scRNA-seq	SHARE-seq	Ma-2020-RNA	IRS	56	11	Others
	R1.72.R2.15.R3.72.P1.56	scRNA-seq	SHARE-seq	Ma-2020-RNA	IRS	56	3	Others
	R1.72.R2.89.R3.84.P1.56	scRNA-seq	SHARE-seq	Ma-2020-RNA	IRS	56	11	Others
	R1.73.R2.02.R3.02.P1.56	scRNA-seq	SHARE-seq	Ma-2020-RNA	IRS	56	3	Others
	R1.74.R2.74.R3.30.P1.56	scRNA-seq	SHARE-seq	Ma-2020-RNA	IRS	56	11	Others
	R1.75.R2.42.R3.86.P1.56	scRNA-seq	SHARE-seq	Ma-2020-RNA	IRS	56	3	Others
	R1.76.R2.32.R3.41.P1.56	scRNA-seq	SHARE-seq	Ma-2020-RNA	IRS	56	3	Others
	R1.76.R2.65.R3.92.P1.56	scRNA-seq	SHARE-seq	Ma-2020-RNA	IRS	56	3	Others
	R1.77.R2.25.R3.20.P1.56	scRNA-seq	SHARE-seq	Ma-2020-RNA	IRS	56	1	Others
	R1.78.R2.84.R3.06.P1.56	scRNA-seq	SHARE-seq	Ma-2020-RNA	IRS	56	3	Others
	R1.80.R2.91.R3.82.P1.56	scRNA-seq	SHARE-seq	Ma-2020-RNA	IRS	56	11	Others
	R1.82.R2.27.R3.69.P1.56	scRNA-seq	SHARE-seq	Ma-2020-RNA	IRS	56	6	Others
	R1.83.R2.50.R3.63.P1.56	scRNA-seq	SHARE-seq	Ma-2020-RNA	IRS	56	8	Others
	R1.83.R2.53.R3.71.P1.56	scRNA-seq	SHARE-seq	Ma-2020-RNA	IRS	56	3	Others
	R1.83.R2.67.R3.82.P1.56	scRNA-seq	SHARE-seq	Ma-2020-RNA	IRS	56	3	Others
	R1.84.R2.24.R3.35.P1.56	scRNA-seq	SHARE-seq	Ma-2020-RNA	IRS	56	3	Others
	R1.85.R2.02.R3.17.P1.56	scRNA-seq	SHARE-seq	Ma-2020-RNA	IRS	56	3	Others
	R1.85.R2.60.R3.82.P1.56	scRNA-seq	SHARE-seq	Ma-2020-RNA	IRS	56	3	Others
	R1.86.R2.10.R3.82.P1.56	scRNA-seq	SHARE-seq	Ma-2020-RNA	IRS	56	3	Others
	R1.86.R2.15.R3.60.P1.56	scRNA-seq	SHARE-seq	Ma-2020-RNA	IRS	56	3	Others
	R1.86.R2.80.R3.22.P1.56	scRNA-seq	SHARE-seq	Ma-2020-RNA	IRS	56	3	Others
	R1.86.R2.87.R3.39.P1.56	scRNA-seq	SHARE-seq	Ma-2020-RNA	IRS	56	3	Others
	R1.87.R2.15.R3.20.P1.56	scRNA-seq	SHARE-seq	Ma-2020-RNA	IRS	56	3	Others
	R1.87.R2.58.R3.14.P1.56	scRNA-seq	SHARE-seq	Ma-2020-RNA	IRS	56	11	Others
	R1.88.R2.60.R3.80.P1.56	scRNA-seq	SHARE-seq	Ma-2020-RNA	IRS	56	3	Others
	R1.89.R2.28.R3.62.P1.56	scRNA-seq	SHARE-seq	Ma-2020-RNA	IRS	56	3	Others
	R1.89.R2.41.R3.43.P1.56	scRNA-seq	SHARE-seq	Ma-2020-RNA	IRS	56	12	Others
	R1.89.R2.67.R3.05.P1.56	scRNA-seq	SHARE-seq	Ma-2020-RNA	IRS	56	3	Others
	R1.89.R2.76.R3.05.P1.56	scRNA-seq	SHARE-seq	Ma-2020-RNA	IRS	56	6	Others
	R1.89.R2.88.R3.11.P1.56	scRNA-seq	SHARE-seq	Ma-2020-RNA	IRS	56	3	Others
	R1.90.R2.16.R3.66.P1.56	scRNA-seq	SHARE-seq	Ma-2020-RNA	IRS	56	11	Others
	R1.90.R2.20.R3.68.P1.56	scRNA-seq	SHARE-seq	Ma-2020-RNA	IRS	56	3	Others
	R1.90.R2.92.R3.30.P1.56	scRNA-seq	SHARE-seq	Ma-2020-RNA	IRS	56	3	Others
	R1.91.R2.30.R3.18.P1.56	scRNA-seq	SHARE-seq	Ma-2020-RNA	IRS	56	3	Others
	R1.91.R2.59.R3.13.P1.56	scRNA-seq	SHARE-seq	Ma-2020-RNA	IRS	56	3	Others
	R1.91.R2.74.R3.06.P1.56	scRNA-seq	SHARE-seq	Ma-2020-RNA	IRS	56	3	Others
	R1.92.R2.59.R3.67.P1.56	scRNA-seq	SHARE-seq	Ma-2020-RNA	IRS	56	3	Others
	R1.93.R2.02.R3.18.P1.56	scRNA-seq	SHARE-seq	Ma-2020-RNA	IRS	56	3	Others
	R1.93.R2.46.R3.81.P1.56	scRNA-seq	SHARE-seq	Ma-2020-RNA	IRS	56	3	Others
	R1.96.R2.70.R3.60.P1.56	scRNA-seq	SHARE-seq	Ma-2020-RNA	IRS	56	3	Others
	R1.01.R2.02.R3.38.P1.56	scRNA-seq	SHARE-seq	Ma-2020-RNA	Basal	56	14	Predicted Basal 2
	R1.01.R2.04.R3.28.P1.56	scRNA-seq	SHARE-seq	Ma-2020-RNA	Basal	56	2	Predicted Basal 2
	R1.02.R2.37.R3.60.P1.56	scRNA-seq	SHARE-seq	Ma-2020-RNA	Basal	56	14	Predicted Basal 2
	R1.02.R2.48.R3.65.P1.56	scRNA-seq	SHARE-seq	Ma-2020-RNA	Basal	56	5	Predicted Basal 1
	R1.02.R2.57.R3.28.P1.56	scRNA-seq	SHARE-seq	Ma-2020-RNA	Basal	56	5	Predicted Basal 1
	R1.02.R2.67.R3.31.P1.56	scRNA-seq	SHARE-seq	Ma-2020-RNA	Basal	56	22	Predicted Basal 2
	R1.03.R2.11.R3.10.P1.56	scRNA-seq	SHARE-seq	Ma-2020-RNA	Basal	56	2	Predicted Basal 2
	R1.03.R2.29.R3.31.P1.56	scRNA-seq	SHARE-seq	Ma-2020-RNA	Basal	56	22	Predicted Basal 2
	R1.03.R2.33.R3.85.P1.56	scRNA-seq	SHARE-seq	Ma-2020-RNA	Basal	56	15	Others
	R1.03.R2.51.R3.09.P1.56	scRNA-seq	SHARE-seq	Ma-2020-RNA	Basal	56	22	Predicted Basal 2
	R1.03.R2.85.R3.20.P1.56	scRNA-seq	SHARE-seq	Ma-2020-RNA	Basal	56	2	Predicted Basal 2
	R1.04.R2.48.R3.91.P1.56	scRNA-seq	SHARE-seq	Ma-2020-RNA	Basal	56	14	Predicted Basal 2
	R1.04.R2.60.R3.64.P1.56	scRNA-seq	SHARE-seq	Ma-2020-RNA	Basal	56	5	Predicted Basal 1
	R1.04.R2.89.R3.70.P1.56	scRNA-seq	SHARE-seq	Ma-2020-RNA	Basal	56	25	Others
	R1.05.R2.20.R3.74.P1.56	scRNA-seq	SHARE-seq	Ma-2020-RNA	Basal	56	14	Predicted Basal 2
	R1.05.R2.40.R3.05.P1.56	scRNA-seq	SHARE-seq	Ma-2020-RNA	Basal	56	2	Predicted Basal 2
	R1.06.R2.10.R3.31.P1.56	scRNA-seq	SHARE-seq	Ma-2020-RNA	Basal	56	23	Others
	R1.06.R2.17.R3.45.P1.56	scRNA-seq	SHARE-seq	Ma-2020-RNA	Basal	56	22	Predicted Basal 2
	R1.06.R2.29.R3.11.P1.56	scRNA-seq	SHARE-seq	Ma-2020-RNA	Basal	56	5	Predicted Basal 1
	R1.06.R2.48.R3.20.P1.56	scRNA-seq	SHARE-seq	Ma-2020-RNA	Basal	56	2	Predicted Basal 2
	R1.06.R2.94.R3.35.P1.56	scRNA-seq	SHARE-seq	Ma-2020-RNA	Basal	56	2	Predicted Basal 2
	R1.07.R2.08.R3.80.P1.56	scRNA-seq	SHARE-seq	Ma-2020-RNA	Basal	56	14	Predicted Basal 2
	R1.07.R2.26.R3.33.P1.56	scRNA-seq	SHARE-seq	Ma-2020-RNA	Basal	56	14	Predicted Basal 2
	R1.07.R2.26.R3.72.P1.56	scRNA-seq	SHARE-seq	Ma-2020-RNA	Basal	56	14	Predicted Basal 2
	R1.07.R2.81.R3.15.P1.56	scRNA-seq	SHARE-seq	Ma-2020-RNA	Basal	56	2	Predicted Basal 2
	R1.08.R2.22.R3.31.P1.56	scRNA-seq	SHARE-seq	Ma-2020-RNA	Basal	56	14	Predicted Basal 2
	R1.08.R2.22.R3.60.P1.56	scRNA-seq	SHARE-seq	Ma-2020-RNA	Basal	56	14	Predicted Basal 2
	R1.08.R2.42.R3.63.P1.56	scRNA-seq	SHARE-seq	Ma-2020-RNA	Basal	56	2	Predicted Basal 2
	R1.08.R2.44.R3.81.P1.56	scRNA-seq	SHARE-seq	Ma-2020-RNA	Basal	56	22	Predicted Basal 2
	R1.08.R2.55.R3.37.P1.56	scRNA-seq	SHARE-seq	Ma-2020-RNA	Basal	56	14	Predicted Basal 2
	R1.08.R2.87.R3.88.P1.56	scRNA-seq	SHARE-seq	Ma-2020-RNA	Basal	56	5	Predicted Basal 1
	R1.09.R2.19.R3.01.P1.56	scRNA-seq	SHARE-seq	Ma-2020-RNA	Basal	56	23	Others
	R1.09.R2.46.R3.02.P1.56	scRNA-seq	SHARE-seq	Ma-2020-RNA	Basal	56	2	Predicted Basal 2
	R1.09.R2.59.R3.90.P1.56	scRNA-seq	SHARE-seq	Ma-2020-RNA	Basal	56	14	Predicted Basal 2
	R1.09.R2.66.R3.90.P1.56	scRNA-seq	SHARE-seq	Ma-2020-RNA	Basal	56	22	Predicted Basal 2
	R1.10.R2.25.R3.14.P1.56	scRNA-seq	SHARE-seq	Ma-2020-RNA	Basal	56	14	Predicted Basal 2
	R1.10.R2.42.R3.85.P1.56	scRNA-seq	SHARE-seq	Ma-2020-RNA	Basal	56	14	Predicted Basal 2
	R1.10.R2.63.R3.72.P1.56	scRNA-seq	SHARE-seq	Ma-2020-RNA	Basal	56	5	Predicted Basal 1
	R1.11.R2.21.R3.65.P1.56	scRNA-seq	SHARE-seq	Ma-2020-RNA	Basal	56	14	Predicted Basal 2
	R1.11.R2.32.R3.64.P1.56	scRNA-seq	SHARE-seq	Ma-2020-RNA	Basal	56	5	Predicted Basal 1
	R1.11.R2.73.R3.41.P1.56	scRNA-seq	SHARE-seq	Ma-2020-RNA	Basal	56	2	Predicted Basal 2
	R1.11.R2.78.R3.02.P1.56	scRNA-seq	SHARE-seq	Ma-2020-RNA	Basal	56	2	Predicted Basal 2
	R1.12.R2.16.R3.33.P1.56	scRNA-seq	SHARE-seq	Ma-2020-RNA	Basal	56	23	Others
	R1.12.R2.24.R3.03.P1.56	scRNA-seq	SHARE-seq	Ma-2020-RNA	Basal	56	2	Predicted Basal 2
	R1.12.R2.35.R3.42.P1.56	scRNA-seq	SHARE-seq	Ma-2020-RNA	Basal	56	2	Predicted Basal 2
	R1.12.R2.50.R3.18.P1.56	scRNA-seq	SHARE-seq	Ma-2020-RNA	Basal	56	22	Predicted Basal 2
	R1.12.R2.54.R3.68.P1.56	scRNA-seq	SHARE-seq	Ma-2020-RNA	Basal	56	14	Predicted Basal 2
	R1.12.R2.59.R3.01.P1.56	scRNA-seq	SHARE-seq	Ma-2020-RNA	Basal	56	14	Predicted Basal 2
	R1.12.R2.73.R3.02.P1.56	scRNA-seq	SHARE-seq	Ma-2020-RNA	Basal	56	2	Predicted Basal 2
	R1.13.R2.14.R3.61.P1.56	scRNA-seq	SHARE-seq	Ma-2020-RNA	Basal	56	14	Predicted Basal 2
	R1.13.R2.16.R3.03.P1.56	scRNA-seq	SHARE-seq	Ma-2020-RNA	Basal	56	2	Predicted Basal 2
	R1.13.R2.59.R3.73.P1.56	scRNA-seq	SHARE-seq	Ma-2020-RNA	Basal	56	22	Predicted Basal 2
	R1.13.R2.63.R3.09.P1.56	scRNA-seq	SHARE-seq	Ma-2020-RNA	Basal	56	5	Predicted Basal 1
	R1.14.R2.11.R3.11.P1.56	scRNA-seq	SHARE-seq	Ma-2020-RNA	Basal	56	14	Predicted Basal 2
	R1.14.R2.31.R3.14.P1.56	scRNA-seq	SHARE-seq	Ma-2020-RNA	Basal	56	22	Predicted Basal 2
	R1.14.R2.34.R3.91.P1.56	scRNA-seq	SHARE-seq	Ma-2020-RNA	Basal	56	2	Predicted Basal 2
	R1.14.R2.38.R3.32.P1.56	scRNA-seq	SHARE-seq	Ma-2020-RNA	Basal	56	2	Predicted Basal 2
	R1.14.R2.50.R3.42.P1.56	scRNA-seq	SHARE-seq	Ma-2020-RNA	Basal	56	14	Predicted Basal 2
	R1.14.R2.69.R3.44.P1.56	scRNA-seq	SHARE-seq	Ma-2020-RNA	Basal	56	14	Predicted Basal 2
	R1.14.R2.72.R3.45.P1.56	scRNA-seq	SHARE-seq	Ma-2020-RNA	Basal	56	2	Predicted Basal 2
	R1.14.R2.88.R3.10.P1.56	scRNA-seq	SHARE-seq	Ma-2020-RNA	Basal	56	14	Predicted Basal 2
	R1.14.R2.93.R3.81.P1.56	scRNA-seq	SHARE-seq	Ma-2020-RNA	Basal	56	2	Predicted Basal 2
	R1.15.R2.27.R3.03.P1.56	scRNA-seq	SHARE-seq	Ma-2020-RNA	Basal	56	28	Predicted Basal 1
	R1.15.R2.48.R3.40.P1.56	scRNA-seq	SHARE-seq	Ma-2020-RNA	Basal	56	14	Predicted Basal 2
	R1.15.R2.72.R3.03.P1.56	scRNA-seq	SHARE-seq	Ma-2020-RNA	Basal	56	14	Predicted Basal 2
	R1.15.R2.76.R3.65.P1.56	scRNA-seq	SHARE-seq	Ma-2020-RNA	Basal	56	14	Predicted Basal 2
	R1.15.R2.81.R3.14.P1.56	scRNA-seq	SHARE-seq	Ma-2020-RNA	Basal	56	23	Others
	R1.15.R2.81.R3.21.P1.56	scRNA-seq	SHARE-seq	Ma-2020-RNA	Basal	56	2	Predicted Basal 2
	R1.16.R2.26.R3.08.P1.56	scRNA-seq	SHARE-seq	Ma-2020-RNA	Basal	56	2	Predicted Basal 2
	R1.16.R2.38.R3.32.P1.56	scRNA-seq	SHARE-seq	Ma-2020-RNA	Basal	56	2	Predicted Basal 2
	R1.16.R2.83.R3.43.P1.56	scRNA-seq	SHARE-seq	Ma-2020-RNA	Basal	56	5	Predicted Basal 1
	R1.17.R2.20.R3.84.P1.56	scRNA-seq	SHARE-seq	Ma-2020-RNA	Basal	56	23	Others
	R1.17.R2.23.R3.09.P1.56	scRNA-seq	SHARE-seq	Ma-2020-RNA	Basal	56	2	Predicted Basal 2
	R1.17.R2.29.R3.14.P1.56	scRNA-seq	SHARE-seq	Ma-2020-RNA	Basal	56	5	Predicted Basal 1
	R1.17.R2.62.R3.70.P1.56	scRNA-seq	SHARE-seq	Ma-2020-RNA	Basal	56	5	Predicted Basal 1
	R1.17.R2.79.R3.20.P1.56	scRNA-seq	SHARE-seq	Ma-2020-RNA	Basal	56	2	Predicted Basal 2
	R1.17.R2.91.R3.72.P1.56	scRNA-seq	SHARE-seq	Ma-2020-RNA	Basal	56	23	Others
	R1.18.R2.36.R3.65.P1.56	scRNA-seq	SHARE-seq	Ma-2020-RNA	Basal	56	5	Predicted Basal 1
	R1.18.R2.58.R3.37.P1.56	scRNA-seq	SHARE-seq	Ma-2020-RNA	Basal	56	5	Predicted Basal 1
	R1.18.R2.61.R3.02.P1.56	scRNA-seq	SHARE-seq	Ma-2020-RNA	Basal	56	2	Predicted Basal 2
	R1.18.R2.65.R3.41.P1.56	scRNA-seq	SHARE-seq	Ma-2020-RNA	Basal	56	22	Predicted Basal 2
	R1.18.R2.78.R3.06.P1.56	scRNA-seq	SHARE-seq	Ma-2020-RNA	Basal	56	22	Predicted Basal 2
	R1.18.R2.85.R3.20.P1.56	scRNA-seq	SHARE-seq	Ma-2020-RNA	Basal	56	14	Predicted Basal 2
	R1.20.R2.33.R3.65.P1.56	scRNA-seq	SHARE-seq	Ma-2020-RNA	Basal	56	2	Predicted Basal 2
	R1.21.R2.07.R3.10.P1.56	scRNA-seq	SHARE-seq	Ma-2020-RNA	Basal	56	2	Predicted Basal 2
	R1.21.R2.13.R3.43.P1.56	scRNA-seq	SHARE-seq	Ma-2020-RNA	Basal	56	5	Predicted Basal 1
	R1.21.R2.61.R3.84.P1.56	scRNA-seq	SHARE-seq	Ma-2020-RNA	Basal	56	22	Predicted Basal 2
	R1.21.R2.70.R3.03.P1.56	scRNA-seq	SHARE-seq	Ma-2020-RNA	Basal	56	14	Predicted Basal 2
	R1.22.R2.11.R3.86.P1.56	scRNA-seq	SHARE-seq	Ma-2020-RNA	Basal	56	23	Others
	R1.22.R2.22.R3.85.P1.56	scRNA-seq	SHARE-seq	Ma-2020-RNA	Basal	56	5	Predicted Basal 1
	R1.22.R2.41.R3.71.P1.56	scRNA-seq	SHARE-seq	Ma-2020-RNA	Basal	56	22	Predicted Basal 2
	R1.22.R2.48.R3.85.P1.56	scRNA-seq	SHARE-seq	Ma-2020-RNA	Basal	56	14	Predicted Basal 2
	R1.22.R2.51.R3.20.P1.56	scRNA-seq	SHARE-seq	Ma-2020-RNA	Basal	56	14	Predicted Basal 2
	R1.22.R2.62.R3.44.P1.56	scRNA-seq	SHARE-seq	Ma-2020-RNA	Basal	56	23	Others
	R1.22.R2.72.R3.40.P1.56	scRNA-seq	SHARE-seq	Ma-2020-RNA	Basal	56	14	Predicted Basal 2
	R1.23.R2.25.R3.38.P1.56	scRNA-seq	SHARE-seq	Ma-2020-RNA	Basal	56	5	Predicted Basal 1
	R1.23.R2.47.R3.62.P1.56	scRNA-seq	SHARE-seq	Ma-2020-RNA	Basal	56	22	Predicted Basal 2
	R1.23.R2.58.R3.80.P1.56	scRNA-seq	SHARE-seq	Ma-2020-RNA	Basal	56	14	Predicted Basal 2
	R1.23.R2.87.R3.35.P1.56	scRNA-seq	SHARE-seq	Ma-2020-RNA	Basal	56	2	Predicted Basal 2
	R1.24.R2.01.R3.08.P1.56	scRNA-seq	SHARE-seq	Ma-2020-RNA	Basal	56	2	Predicted Basal 2
	R1.24.R2.12.R3.63.P1.56	scRNA-seq	SHARE-seq	Ma-2020-RNA	Basal	56	23	Others
	R1.24.R2.25.R3.03.P1.56	scRNA-seq	SHARE-seq	Ma-2020-RNA	Basal	56	14	Predicted Basal 2
	R1.24.R2.59.R3.06.P1.56	scRNA-seq	SHARE-seq	Ma-2020-RNA	Basal	56	14	Predicted Basal 2
	R1.24.R2.59.R3.14.P1.56	scRNA-seq	SHARE-seq	Ma-2020-RNA	Basal	56	14	Predicted Basal 2
	R1.24.R2.68.R3.35.P1.56	scRNA-seq	SHARE-seq	Ma-2020-RNA	Basal	56	2	Predicted Basal 2
	R1.24.R2.80.R3.38.P1.56	scRNA-seq	SHARE-seq	Ma-2020-RNA	Basal	56	2	Predicted Basal 2
	R1.24.R2.86.R3.22.P1.56	scRNA-seq	SHARE-seq	Ma-2020-RNA	Basal	56	14	Predicted Basal 2
	R1.25.R2.20.R3.28.P1.56	scRNA-seq	SHARE-seq	Ma-2020-RNA	Basal	56	22	Predicted Basal 2
	R1.25.R2.37.R3.61.P1.56	scRNA-seq	SHARE-seq	Ma-2020-RNA	Basal	56	23	Others
	R1.25.R2.51.R3.84.P1.56	scRNA-seq	SHARE-seq	Ma-2020-RNA	Basal	56	23	Others
	R1.25.R2.53.R3.33.P1.56	scRNA-seq	SHARE-seq	Ma-2020-RNA	Basal	56	22	Predicted Basal 2
	R1.25.R2.64.R3.38.P1.56	scRNA-seq	SHARE-seq	Ma-2020-RNA	Basal	56	23	Others
	R1.25.R2.72.R3.29.P1.56	scRNA-seq	SHARE-seq	Ma-2020-RNA	Basal	56	2	Predicted Basal 2
	R1.25.R2.78.R3.72.P1.56	scRNA-seq	SHARE-seq	Ma-2020-RNA	Basal	56	5	Predicted Basal 1
	R1.26.R2.10.R3.70.P1.56	scRNA-seq	SHARE-seq	Ma-2020-RNA	Basal	56	14	Predicted Basal 2
	R1.26.R2.10.R3.73.P1.56	scRNA-seq	SHARE-seq	Ma-2020-RNA	Basal	56	23	Others
	R1.26.R2.16.R3.90.P1.56	scRNA-seq	SHARE-seq	Ma-2020-RNA	Basal	56	22	Predicted Basal 2
	R1.26.R2.31.R3.45.P1.56	scRNA-seq	SHARE-seq	Ma-2020-RNA	Basal	56	14	Predicted Basal 2
	R1.26.R2.62.R3.37.P1.56	scRNA-seq	SHARE-seq	Ma-2020-RNA	Basal	56	2	Predicted Basal 2
	R1.26.R2.79.R3.38.P1.56	scRNA-seq	SHARE-seq	Ma-2020-RNA	Basal	56	14	Predicted Basal 2
	R1.27.R2.14.R3.62.P1.56	scRNA-seq	SHARE-seq	Ma-2020-RNA	Basal	56	22	Predicted Basal 2
	R1.27.R2.16.R3.65.P1.56	scRNA-seq	SHARE-seq	Ma-2020-RNA	Basal	56	14	Predicted Basal 2
	R1.27.R2.24.R3.64.P1.56	scRNA-seq	SHARE-seq	Ma-2020-RNA	Basal	56	22	Predicted Basal 2
	R1.27.R2.91.R3.02.P1.56	scRNA-seq	SHARE-seq	Ma-2020-RNA	Basal	56	0	Predicted Basal 1
	R1.28.R2.04.R3.02.P1.56	scRNA-seq	SHARE-seq	Ma-2020-RNA	Basal	56	22	Predicted Basal 2
	R1.28.R2.09.R3.71.P1.56	scRNA-seq	SHARE-seq	Ma-2020-RNA	Basal	56	14	Predicted Basal 2
	R1.28.R2.23.R3.13.P1.56	scRNA-seq	SHARE-seq	Ma-2020-RNA	Basal	56	22	Predicted Basal 2
	R1.28.R2.35.R3.62.P1.56	scRNA-seq	SHARE-seq	Ma-2020-RNA	Basal	56	23	Others
	R1.28.R2.54.R3.41.P1.56	scRNA-seq	SHARE-seq	Ma-2020-RNA	Basal	56	2	Predicted Basal 2
	R1.28.R2.80.R3.70.P1.56	scRNA-seq	SHARE-seq	Ma-2020-RNA	Basal	56	23	Others
	R1.28.R2.81.R3.63.P1.56	scRNA-seq	SHARE-seq	Ma-2020-RNA	Basal	56	14	Predicted Basal 2
	R1.28.R2.82.R3.09.P1.56	scRNA-seq	SHARE-seq	Ma-2020-RNA	Basal	56	2	Predicted Basal 2
	R1.28.R2.89.R3.10.P1.56	scRNA-seq	SHARE-seq	Ma-2020-RNA	Basal	56	22	Predicted Basal 2
	R1.29.R2.12.R3.33.P1.56	scRNA-seq	SHARE-seq	Ma-2020-RNA	Basal	56	2	Predicted Basal 2
	R1.29.R2.20.R3.28.P1.56	scRNA-seq	SHARE-seq	Ma-2020-RNA	Basal	56	2	Predicted Basal 2
	R1.29.R2.31.R3.81.P1.56	scRNA-seq	SHARE-seq	Ma-2020-RNA	Basal	56	2	Predicted Basal 2
	R1.29.R2.52.R3.68.P1.56	scRNA-seq	SHARE-seq	Ma-2020-RNA	Basal	56	2	Predicted Basal 2
	R1.29.R2.62.R3.62.P1.56	scRNA-seq	SHARE-seq	Ma-2020-RNA	Basal	56	5	Predicted Basal 1
	R1.29.R2.81.R3.37.P1.56	scRNA-seq	SHARE-seq	Ma-2020-RNA	Basal	56	14	Predicted Basal 2
	R1.29.R2.84.R3.13.P1.56	scRNA-seq	SHARE-seq	Ma-2020-RNA	Basal	56	2	Predicted Basal 2
	R1.29.R2.92.R3.64.P1.56	scRNA-seq	SHARE-seq	Ma-2020-RNA	Basal	56	2	Predicted Basal 2
	R1.29.R2.92.R3.72.P1.56	scRNA-seq	SHARE-seq	Ma-2020-RNA	Basal	56	2	Predicted Basal 2
	R1.30.R2.02.R3.13.P1.56	scRNA-seq	SHARE-seq	Ma-2020-RNA	Basal	56	2	Predicted Basal 2
	R1.30.R2.03.R3.09.P1.56	scRNA-seq	SHARE-seq	Ma-2020-RNA	Basal	56	8	Others
	R1.30.R2.03.R3.44.P1.56	scRNA-seq	SHARE-seq	Ma-2020-RNA	Basal	56	6	Others
	R1.30.R2.11.R3.20.P1.56	scRNA-seq	SHARE-seq	Ma-2020-RNA	Basal	56	2	Predicted Basal 2
	R1.30.R2.13.R3.06.P1.56	scRNA-seq	SHARE-seq	Ma-2020-RNA	Basal	56	22	Predicted Basal 2
	R1.30.R2.24.R3.28.P1.56	scRNA-seq	SHARE-seq	Ma-2020-RNA	Basal	56	22	Predicted Basal 2
	R1.30.R2.24.R3.43.P1.56	scRNA-seq	SHARE-seq	Ma-2020-RNA	Basal	56	23	Others
	R1.30.R2.28.R3.40.P1.56	scRNA-seq	SHARE-seq	Ma-2020-RNA	Basal	56	2	Predicted Basal 2
	R1.30.R2.43.R3.65.P1.56	scRNA-seq	SHARE-seq	Ma-2020-RNA	Basal	56	2	Predicted Basal 2
	R1.30.R2.55.R3.83.P1.56	scRNA-seq	SHARE-seq	Ma-2020-RNA	Basal	56	2	Predicted Basal 2
	R1.30.R2.56.R3.37.P1.56	scRNA-seq	SHARE-seq	Ma-2020-RNA	Basal	56	2	Predicted Basal 2
	R1.30.R2.64.R3.37.P1.56	scRNA-seq	SHARE-seq	Ma-2020-RNA	Basal	56	2	Predicted Basal 2
	R1.31.R2.09.R3.81.P1.56	scRNA-seq	SHARE-seq	Ma-2020-RNA	Basal	56	14	Predicted Basal 2
	R1.31.R2.17.R3.17.P1.56	scRNA-seq	SHARE-seq	Ma-2020-RNA	Basal	56	2	Predicted Basal 2
	R1.31.R2.19.R3.33.P1.56	scRNA-seq	SHARE-seq	Ma-2020-RNA	Basal	56	2	Predicted Basal 2
	R1.31.R2.38.R3.37.P1.56	scRNA-seq	SHARE-seq	Ma-2020-RNA	Basal	56	5	Predicted Basal 1
	R1.31.R2.55.R3.20.P1.56	scRNA-seq	SHARE-seq	Ma-2020-RNA	Basal	56	2	Predicted Basal 2
	R1.31.R2.61.R3.66.P1.56	scRNA-seq	SHARE-seq	Ma-2020-RNA	Basal	56	8	Others
	R1.31.R2.81.R3.44.P1.56	scRNA-seq	SHARE-seq	Ma-2020-RNA	Basal	56	5	Predicted Basal 1
	R1.32.R2.06.R3.36.P1.56	scRNA-seq	SHARE-seq	Ma-2020-RNA	Basal	56	14	Predicted Basal 2
	R1.32.R2.12.R3.37.P1.56	scRNA-seq	SHARE-seq	Ma-2020-RNA	Basal	56	22	Predicted Basal 2
	R1.32.R2.17.R3.39.P1.56	scRNA-seq	SHARE-seq	Ma-2020-RNA	Basal	56	8	Others
	R1.32.R2.34.R3.88.P1.56	scRNA-seq	SHARE-seq	Ma-2020-RNA	Basal	56	2	Predicted Basal 2
	R1.32.R2.37.R3.72.P1.56	scRNA-seq	SHARE-seq	Ma-2020-RNA	Basal	56	2	Predicted Basal 2
	R1.32.R2.59.R3.21.P1.56	scRNA-seq	SHARE-seq	Ma-2020-RNA	Basal	56	23	Others
	R1.32.R2.70.R3.32.P1.56	scRNA-seq	SHARE-seq	Ma-2020-RNA	Basal	56	22	Predicted Basal 2
	R1.32.R2.79.R3.68.P1.56	scRNA-seq	SHARE-seq	Ma-2020-RNA	Basal	56	2	Predicted Basal 2
	R1.33.R2.06.R3.31.P1.56	scRNA-seq	SHARE-seq	Ma-2020-RNA	Basal	56	2	Predicted Basal 2
	R1.33.R2.08.R3.01.P1.56	scRNA-seq	SHARE-seq	Ma-2020-RNA	Basal	56	15	Others
	R1.33.R2.14.R3.08.P1.56	scRNA-seq	SHARE-seq	Ma-2020-RNA	Basal	56	0	Predicted Basal 1
	R1.33.R2.22.R3.71.P1.56	scRNA-seq	SHARE-seq	Ma-2020-RNA	Basal	56	14	Predicted Basal 2
	R1.33.R2.23.R3.29.P1.56	scRNA-seq	SHARE-seq	Ma-2020-RNA	Basal	56	14	Predicted Basal 2
	R1.33.R2.25.R3.20.P1.56	scRNA-seq	SHARE-seq	Ma-2020-RNA	Basal	56	14	Predicted Basal 2
	R1.33.R2.26.R3.20.P1.56	scRNA-seq	SHARE-seq	Ma-2020-RNA	Basal	56	14	Predicted Basal 2
	R1.33.R2.37.R3.20.P1.56	scRNA-seq	SHARE-seq	Ma-2020-RNA	Basal	56	5	Predicted Basal 1
	R1.33.R2.41.R3.03.P1.56	scRNA-seq	SHARE-seq	Ma-2020-RNA	Basal	56	2	Predicted Basal 2
	R1.33.R2.52.R3.17.P1.56	scRNA-seq	SHARE-seq	Ma-2020-RNA	Basal	56	2	Predicted Basal 2
	R1.33.R2.83.R3.14.P1.56	scRNA-seq	SHARE-seq	Ma-2020-RNA	Basal	56	14	Predicted Basal 2
	R1.33.R2.96.R3.91.P1.56	scRNA-seq	SHARE-seq	Ma-2020-RNA	Basal	56	2	Predicted Basal 2
	R1.34.R2.18.R3.86.P1.56	scRNA-seq	SHARE-seq	Ma-2020-RNA	Basal	56	2	Predicted Basal 2
	R1.34.R2.38.R3.68.P1.56	scRNA-seq	SHARE-seq	Ma-2020-RNA	Basal	56	2	Predicted Basal 2
	R1.34.R2.40.R3.29.P1.56	scRNA-seq	SHARE-seq	Ma-2020-RNA	Basal	56	22	Predicted Basal 2
	R1.34.R2.43.R3.22.P1.56	scRNA-seq	SHARE-seq	Ma-2020-RNA	Basal	56	2	Predicted Basal 2
	R1.34.R2.46.R3.63.P1.56	scRNA-seq	SHARE-seq	Ma-2020-RNA	Basal	56	5	Predicted Basal 1
	R1.34.R2.56.R3.09.P1.56	scRNA-seq	SHARE-seq	Ma-2020-RNA	Basal	56	23	Others
	R1.34.R2.78.R3.74.P1.56	scRNA-seq	SHARE-seq	Ma-2020-RNA	Basal	56	22	Predicted Basal 2
	R1.34.R2.80.R3.21.P1.56	scRNA-seq	SHARE-seq	Ma-2020-RNA	Basal	56	14	Predicted Basal 2
	R1.35.R2.28.R3.62.P1.56	scRNA-seq	SHARE-seq	Ma-2020-RNA	Basal	56	23	Others
	R1.35.R2.30.R3.88.P1.56	scRNA-seq	SHARE-seq	Ma-2020-RNA	Basal	56	2	Predicted Basal 2
	R1.35.R2.37.R3.43.P1.56	scRNA-seq	SHARE-seq	Ma-2020-RNA	Basal	56	14	Predicted Basal 2
	R1.35.R2.42.R3.38.P1.56	scRNA-seq	SHARE-seq	Ma-2020-RNA	Basal	56	2	Predicted Basal 2
	R1.35.R2.66.R3.67.P1.56	scRNA-seq	SHARE-seq	Ma-2020-RNA	Basal	56	14	Predicted Basal 2
	R1.36.R2.08.R3.43.P1.56	scRNA-seq	SHARE-seq	Ma-2020-RNA	Basal	56	2	Predicted Basal 2
	R1.36.R2.44.R3.17.P1.56	scRNA-seq	SHARE-seq	Ma-2020-RNA	Basal	56	2	Predicted Basal 2
	R1.36.R2.71.R3.83.P1.56	scRNA-seq	SHARE-seq	Ma-2020-RNA	Basal	56	14	Predicted Basal 2
	R1.36.R2.92.R3.64.P1.56	scRNA-seq	SHARE-seq	Ma-2020-RNA	Basal	56	2	Predicted Basal 2
	R1.37.R2.07.R3.36.P1.56	scRNA-seq	SHARE-seq	Ma-2020-RNA	Basal	56	14	Predicted Basal 2
	R1.37.R2.13.R3.31.P1.56	scRNA-seq	SHARE-seq	Ma-2020-RNA	Basal	56	23	Others
	R1.37.R2.32.R3.16.P1.56	scRNA-seq	SHARE-seq	Ma-2020-RNA	Basal	56	2	Predicted Basal 2
	R1.37.R2.38.R3.81.P1.56	scRNA-seq	SHARE-seq	Ma-2020-RNA	Basal	56	14	Predicted Basal 2
	R1.37.R2.42.R3.18.P1.56	scRNA-seq	SHARE-seq	Ma-2020-RNA	Basal	56	5	Predicted Basal 1
	R1.37.R2.47.R3.88.P1.56	scRNA-seq	SHARE-seq	Ma-2020-RNA	Basal	56	23	Others
	R1.37.R2.48.R3.84.P1.56	scRNA-seq	SHARE-seq	Ma-2020-RNA	Basal	56	14	Predicted Basal 2
	R1.37.R2.66.R3.62.P1.56	scRNA-seq	SHARE-seq	Ma-2020-RNA	Basal	56	22	Predicted Basal 2
	R1.37.R2.78.R3.15.P1.56	scRNA-seq	SHARE-seq	Ma-2020-RNA	Basal	56	5	Predicted Basal 1
	R1.37.R2.88.R3.37.P1.56	scRNA-seq	SHARE-seq	Ma-2020-RNA	Basal	56	2	Predicted Basal 2
	R1.38.R2.28.R3.21.P1.56	scRNA-seq	SHARE-seq	Ma-2020-RNA	Basal	56	14	Predicted Basal 2
	R1.38.R2.43.R3.01.P1.56	scRNA-seq	SHARE-seq	Ma-2020-RNA	Basal	56	23	Others
	R1.38.R2.46.R3.13.P1.56	scRNA-seq	SHARE-seq	Ma-2020-RNA	Basal	56	2	Predicted Basal 2
	R1.38.R2.52.R3.89.P1.56	scRNA-seq	SHARE-seq	Ma-2020-RNA	Basal	56	22	Predicted Basal 2
	R1.38.R2.63.R3.06.P1.56	scRNA-seq	SHARE-seq	Ma-2020-RNA	Basal	56	2	Predicted Basal 2
	R1.39.R2.02.R3.01.P1.56	scRNA-seq	SHARE-seq	Ma-2020-RNA	Basal	56	14	Predicted Basal 2
	R1.39.R2.14.R3.22.P1.56	scRNA-seq	SHARE-seq	Ma-2020-RNA	Basal	56	23	Others
	R1.39.R2.27.R3.85.P1.56	scRNA-seq	SHARE-seq	Ma-2020-RNA	Basal	56	2	Predicted Basal 2
	R1.39.R2.35.R3.67.P1.56	scRNA-seq	SHARE-seq	Ma-2020-RNA	Basal	56	2	Predicted Basal 2
	R1.39.R2.38.R3.10.P1.56	scRNA-seq	SHARE-seq	Ma-2020-RNA	Basal	56	5	Predicted Basal 1
	R1.39.R2.52.R3.22.P1.56	scRNA-seq	SHARE-seq	Ma-2020-RNA	Basal	56	2	Predicted Basal 2
	R1.39.R2.58.R3.10.P1.56	scRNA-seq	SHARE-seq	Ma-2020-RNA	Basal	56	14	Predicted Basal 2
	R1.39.R2.77.R3.21.P1.56	scRNA-seq	SHARE-seq	Ma-2020-RNA	Basal	56	2	Predicted Basal 2
	R1.39.R2.90.R3.27.P1.56	scRNA-seq	SHARE-seq	Ma-2020-RNA	Basal	56	17	Predicted Basal 1
	R1.40.R2.09.R3.33.P1.56	scRNA-seq	SHARE-seq	Ma-2020-RNA	Basal	56	2	Predicted Basal 2
	R1.40.R2.20.R3.06.P1.56	scRNA-seq	SHARE-seq	Ma-2020-RNA	Basal	56	11	Others
	R1.40.R2.26.R3.42.P1.56	scRNA-seq	SHARE-seq	Ma-2020-RNA	Basal	56	5	Predicted Basal 1
	R1.40.R2.38.R3.15.P1.56	scRNA-seq	SHARE-seq	Ma-2020-RNA	Basal	56	2	Predicted Basal 2
	R1.40.R2.40.R3.62.P1.56	scRNA-seq	SHARE-seq	Ma-2020-RNA	Basal	56	6	Others
	R1.40.R2.60.R3.39.P1.56	scRNA-seq	SHARE-seq	Ma-2020-RNA	Basal	56	5	Predicted Basal 1
	R1.40.R2.75.R3.28.P1.56	scRNA-seq	SHARE-seq	Ma-2020-RNA	Basal	56	2	Predicted Basal 2
	R1.41.R2.13.R3.88.P1.56	scRNA-seq	SHARE-seq	Ma-2020-RNA	Basal	56	2	Predicted Basal 2
	R1.41.R2.20.R3.72.P1.56	scRNA-seq	SHARE-seq	Ma-2020-RNA	Basal	56	15	Others
	R1.41.R2.22.R3.01.P1.56	scRNA-seq	SHARE-seq	Ma-2020-RNA	Basal	56	14	Predicted Basal 2
	R1.41.R2.23.R3.43.P1.56	scRNA-seq	SHARE-seq	Ma-2020-RNA	Basal	56	8	Others
	R1.41.R2.28.R3.15.P1.56	scRNA-seq	SHARE-seq	Ma-2020-RNA	Basal	56	2	Predicted Basal 2
	R1.41.R2.65.R3.15.P1.56	scRNA-seq	SHARE-seq	Ma-2020-RNA	Basal	56	14	Predicted Basal 2
	R1.41.R2.88.R3.74.P1.56	scRNA-seq	SHARE-seq	Ma-2020-RNA	Basal	56	2	Predicted Basal 2
	R1.42.R2.23.R3.41.P1.56	scRNA-seq	SHARE-seq	Ma-2020-RNA	Basal	56	2	Predicted Basal 2
	R1.42.R2.25.R3.38.P1.56	scRNA-seq	SHARE-seq	Ma-2020-RNA	Basal	56	14	Predicted Basal 2
	R1.42.R2.30.R3.28.P1.56	scRNA-seq	SHARE-seq	Ma-2020-RNA	Basal	56	8	Others
	R1.42.R2.37.R3.13.P1.56	scRNA-seq	SHARE-seq	Ma-2020-RNA	Basal	56	14	Predicted Basal 2
	R1.42.R2.54.R3.72.P1.56	scRNA-seq	SHARE-seq	Ma-2020-RNA	Basal	56	14	Predicted Basal 2
	R1.42.R2.75.R3.33.P1.56	scRNA-seq	SHARE-seq	Ma-2020-RNA	Basal	56	2	Predicted Basal 2
	R1.43.R2.07.R3.90.P1.56	scRNA-seq	SHARE-seq	Ma-2020-RNA	Basal	56	2	Predicted Basal 2
	R1.43.R2.18.R3.09.P1.56	scRNA-seq	SHARE-seq	Ma-2020-RNA	Basal	56	2	Predicted Basal 2
	R1.43.R2.22.R3.65.P1.56	scRNA-seq	SHARE-seq	Ma-2020-RNA	Basal	56	5	Predicted Basal 1
	R1.43.R2.48.R3.41.P1.56	scRNA-seq	SHARE-seq	Ma-2020-RNA	Basal	56	2	Predicted Basal 2
	R1.44.R2.39.R3.30.P1.56	scRNA-seq	SHARE-seq	Ma-2020-RNA	Basal	56	22	Predicted Basal 2
	R1.44.R2.60.R3.65.P1.56	scRNA-seq	SHARE-seq	Ma-2020-RNA	Basal	56	14	Predicted Basal 2
	R1.44.R2.63.R3.84.P1.56	scRNA-seq	SHARE-seq	Ma-2020-RNA	Basal	56	2	Predicted Basal 2
	R1.44.R2.71.R3.14.P1.56	scRNA-seq	SHARE-seq	Ma-2020-RNA	Basal	56	2	Predicted Basal 2
	R1.44.R2.77.R3.65.P1.56	scRNA-seq	SHARE-seq	Ma-2020-RNA	Basal	56	14	Predicted Basal 2
	R1.44.R2.79.R3.40.P1.56	scRNA-seq	SHARE-seq	Ma-2020-RNA	Basal	56	2	Predicted Basal 2
	R1.44.R2.86.R3.32.P1.56	scRNA-seq	SHARE-seq	Ma-2020-RNA	Basal	56	2	Predicted Basal 2
	R1.44.R2.88.R3.23.P1.56	scRNA-seq	SHARE-seq	Ma-2020-RNA	Basal	56	2	Predicted Basal 2
	R1.45.R2.07.R3.30.P1.56	scRNA-seq	SHARE-seq	Ma-2020-RNA	Basal	56	22	Predicted Basal 2
	R1.45.R2.27.R3.70.P1.56	scRNA-seq	SHARE-seq	Ma-2020-RNA	Basal	56	14	Predicted Basal 2
	R1.45.R2.37.R3.06.P1.56	scRNA-seq	SHARE-seq	Ma-2020-RNA	Basal	56	2	Predicted Basal 2
	R1.45.R2.39.R3.10.P1.56	scRNA-seq	SHARE-seq	Ma-2020-RNA	Basal	56	14	Predicted Basal 2
	R1.45.R2.52.R3.71.P1.56	scRNA-seq	SHARE-seq	Ma-2020-RNA	Basal	56	14	Predicted Basal 2
	R1.45.R2.79.R3.81.P1.56	scRNA-seq	SHARE-seq	Ma-2020-RNA	Basal	56	22	Predicted Basal 2
	R1.45.R2.88.R3.16.P1.56	scRNA-seq	SHARE-seq	Ma-2020-RNA	Basal	56	15	Others
	R1.46.R2.01.R3.69.P1.56	scRNA-seq	SHARE-seq	Ma-2020-RNA	Basal	56	22	Predicted Basal 2
	R1.46.R2.10.R3.90.P1.56	scRNA-seq	SHARE-seq	Ma-2020-RNA	Basal	56	22	Predicted Basal 2
	R1.46.R2.33.R3.72.P1.56	scRNA-seq	SHARE-seq	Ma-2020-RNA	Basal	56	2	Predicted Basal 2
	R1.46.R2.38.R3.60.P1.56	scRNA-seq	SHARE-seq	Ma-2020-RNA	Basal	56	2	Predicted Basal 2
	R1.46.R2.53.R3.39.P1.56	scRNA-seq	SHARE-seq	Ma-2020-RNA	Basal	56	2	Predicted Basal 2
	R1.46.R2.68.R3.18.P1.56	scRNA-seq	SHARE-seq	Ma-2020-RNA	Basal	56	22	Predicted Basal 2
	R1.46.R2.73.R3.37.P1.56	scRNA-seq	SHARE-seq	Ma-2020-RNA	Basal	56	14	Predicted Basal 2
	R1.46.R2.77.R3.43.P1.56	scRNA-seq	SHARE-seq	Ma-2020-RNA	Basal	56	2	Predicted Basal 2
	R1.46.R2.86.R3.86.P1.56	scRNA-seq	SHARE-seq	Ma-2020-RNA	Basal	56	23	Others
	R1.47.R2.14.R3.60.P1.56	scRNA-seq	SHARE-seq	Ma-2020-RNA	Basal	56	22	Predicted Basal 2
	R1.47.R2.24.R3.41.P1.56	scRNA-seq	SHARE-seq	Ma-2020-RNA	Basal	56	14	Predicted Basal 2
	R1.47.R2.29.R3.35.P1.56	scRNA-seq	SHARE-seq	Ma-2020-RNA	Basal	56	2	Predicted Basal 2
	R1.47.R2.41.R3.13.P1.56	scRNA-seq	SHARE-seq	Ma-2020-RNA	Basal	56	14	Predicted Basal 2
	R1.47.R2.65.R3.14.P1.56	scRNA-seq	SHARE-seq	Ma-2020-RNA	Basal	56	15	Others
	R1.47.R2.68.R3.16.P1.56	scRNA-seq	SHARE-seq	Ma-2020-RNA	Basal	56	14	Predicted Basal 2
	R1.47.R2.84.R3.68.P1.56	scRNA-seq	SHARE-seq	Ma-2020-RNA	Basal	56	14	Predicted Basal 2
	R1.47.R2.88.R3.42.P1.56	scRNA-seq	SHARE-seq	Ma-2020-RNA	Basal	56	22	Predicted Basal 2
	R1.47.R2.90.R3.01.P1.56	scRNA-seq	SHARE-seq	Ma-2020-RNA	Basal	56	5	Predicted Basal 1
	R1.48.R2.26.R3.01.P1.56	scRNA-seq	SHARE-seq	Ma-2020-RNA	Basal	56	14	Predicted Basal 2
	R1.48.R2.76.R3.01.P1.56	scRNA-seq	SHARE-seq	Ma-2020-RNA	Basal	56	14	Predicted Basal 2
	R1.48.R2.90.R3.44.P1.56	scRNA-seq	SHARE-seq	Ma-2020-RNA	Basal	56	2	Predicted Basal 2
	R1.49.R2.07.R3.15.P1.56	scRNA-seq	SHARE-seq	Ma-2020-RNA	Basal	56	14	Predicted Basal 2
	R1.49.R2.14.R3.69.P1.56	scRNA-seq	SHARE-seq	Ma-2020-RNA	Basal	56	5	Predicted Basal 1
	R1.49.R2.19.R3.20.P1.56	scRNA-seq	SHARE-seq	Ma-2020-RNA	Basal	56	22	Predicted Basal 2
	R1.49.R2.21.R3.91.P1.56	scRNA-seq	SHARE-seq	Ma-2020-RNA	Basal	56	15	Others
	R1.49.R2.30.R3.81.P1.56	scRNA-seq	SHARE-seq	Ma-2020-RNA	Basal	56	2	Predicted Basal 2
	R1.49.R2.55.R3.03.P1.56	scRNA-seq	SHARE-seq	Ma-2020-RNA	Basal	56	5	Predicted Basal 1
	R1.49.R2.69.R3.83.P1.56	scRNA-seq	SHARE-seq	Ma-2020-RNA	Basal	56	2	Predicted Basal 2
	R1.49.R2.93.R3.65.P1.56	scRNA-seq	SHARE-seq	Ma-2020-RNA	Basal	56	22	Predicted Basal 2
	R1.49.R2.95.R3.42.P1.56	scRNA-seq	SHARE-seq	Ma-2020-RNA	Basal	56	2	Predicted Basal 2
	R1.50.R2.13.R3.83.P1.56	scRNA-seq	SHARE-seq	Ma-2020-RNA	Basal	56	22	Predicted Basal 2
	R1.50.R2.37.R3.21.P1.56	scRNA-seq	SHARE-seq	Ma-2020-RNA	Basal	56	23	Others
	R1.50.R2.44.R3.63.P1.56	scRNA-seq	SHARE-seq	Ma-2020-RNA	Basal	56	5	Predicted Basal 1
	R1.51.R2.05.R3.40.P1.56	scRNA-seq	SHARE-seq	Ma-2020-RNA	Basal	56	2	Predicted Basal 2
	R1.51.R2.07.R3.32.P1.56	scRNA-seq	SHARE-seq	Ma-2020-RNA	Basal	56	22	Predicted Basal 2
	R1.51.R2.26.R3.42.P1.56	scRNA-seq	SHARE-seq	Ma-2020-RNA	Basal	56	2	Predicted Basal 2
	R1.51.R2.29.R3.38.P1.56	scRNA-seq	SHARE-seq	Ma-2020-RNA	Basal	56	2	Predicted Basal 2
	R1.51.R2.47.R3.72.P1.56	scRNA-seq	SHARE-seq	Ma-2020-RNA	Basal	56	2	Predicted Basal 2
	R1.51.R2.62.R3.18.P1.56	scRNA-seq	SHARE-seq	Ma-2020-RNA	Basal	56	14	Predicted Basal 2
	R1.51.R2.70.R3.61.P1.56	scRNA-seq	SHARE-seq	Ma-2020-RNA	Basal	56	2	Predicted Basal 2
	R1.51.R2.87.R3.38.P1.56	scRNA-seq	SHARE-seq	Ma-2020-RNA	Basal	56	22	Predicted Basal 2
	R1.51.R2.89.R3.65.P1.56	scRNA-seq	SHARE-seq	Ma-2020-RNA	Basal	56	5	Predicted Basal 1
	R1.52.R2.06.R3.38.P1.56	scRNA-seq	SHARE-seq	Ma-2020-RNA	Basal	56	5	Predicted Basal 1
	R1.52.R2.07.R3.80.P1.56	scRNA-seq	SHARE-seq	Ma-2020-RNA	Basal	56	2	Predicted Basal 2
	R1.52.R2.16.R3.64.P1.56	scRNA-seq	SHARE-seq	Ma-2020-RNA	Basal	56	14	Predicted Basal 2
	R1.52.R2.22.R3.16.P1.56	scRNA-seq	SHARE-seq	Ma-2020-RNA	Basal	56	22	Predicted Basal 2
	R1.52.R2.36.R3.72.P1.56	scRNA-seq	SHARE-seq	Ma-2020-RNA	Basal	56	14	Predicted Basal 2
	R1.52.R2.67.R3.14.P1.56	scRNA-seq	SHARE-seq	Ma-2020-RNA	Basal	56	2	Predicted Basal 2
	R1.52.R2.71.R3.01.P1.56	scRNA-seq	SHARE-seq	Ma-2020-RNA	Basal	56	2	Predicted Basal 2
	R1.52.R2.71.R3.83.P1.56	scRNA-seq	SHARE-seq	Ma-2020-RNA	Basal	56	2	Predicted Basal 2
	R1.53.R2.45.R3.70.P1.56	scRNA-seq	SHARE-seq	Ma-2020-RNA	Basal	56	5	Predicted Basal 1
	R1.53.R2.73.R3.14.P1.56	scRNA-seq	SHARE-seq	Ma-2020-RNA	Basal	56	2	Predicted Basal 2
	R1.53.R2.94.R3.73.P1.56	scRNA-seq	SHARE-seq	Ma-2020-RNA	Basal	56	14	Predicted Basal 2
	R1.54.R2.05.R3.62.P1.56	scRNA-seq	SHARE-seq	Ma-2020-RNA	Basal	56	2	Predicted Basal 2
	R1.54.R2.10.R3.32.P1.56	scRNA-seq	SHARE-seq	Ma-2020-RNA	Basal	56	5	Predicted Basal 1
	R1.54.R2.17.R3.13.P1.56	scRNA-seq	SHARE-seq	Ma-2020-RNA	Basal	56	14	Predicted Basal 2
	R1.54.R2.42.R3.45.P1.56	scRNA-seq	SHARE-seq	Ma-2020-RNA	Basal	56	2	Predicted Basal 2
	R1.54.R2.65.R3.22.P1.56	scRNA-seq	SHARE-seq	Ma-2020-RNA	Basal	56	14	Predicted Basal 2
	R1.54.R2.69.R3.32.P1.56	scRNA-seq	SHARE-seq	Ma-2020-RNA	Basal	56	14	Predicted Basal 2
	R1.54.R2.71.R3.65.P1.56	scRNA-seq	SHARE-seq	Ma-2020-RNA	Basal	56	14	Predicted Basal 2
	R1.54.R2.80.R3.69.P1.56	scRNA-seq	SHARE-seq	Ma-2020-RNA	Basal	56	2	Predicted Basal 2
	R1.54.R2.82.R3.84.P1.56	scRNA-seq	SHARE-seq	Ma-2020-RNA	Basal	56	23	Others
	R1.55.R2.02.R3.85.P1.56	scRNA-seq	SHARE-seq	Ma-2020-RNA	Basal	56	14	Predicted Basal 2
	R1.55.R2.09.R3.81.P1.56	scRNA-seq	SHARE-seq	Ma-2020-RNA	Basal	56	14	Predicted Basal 2
	R1.55.R2.21.R3.13.P1.56	scRNA-seq	SHARE-seq	Ma-2020-RNA	Basal	56	14	Predicted Basal 2
	R1.55.R2.26.R3.67.P1.56	scRNA-seq	SHARE-seq	Ma-2020-RNA	Basal	56	14	Predicted Basal 2
	R1.55.R2.44.R3.28.P1.56	scRNA-seq	SHARE-seq	Ma-2020-RNA	Basal	56	5	Predicted Basal 1
	R1.55.R2.58.R3.61.P1.56	scRNA-seq	SHARE-seq	Ma-2020-RNA	Basal	56	2	Predicted Basal 2
	R1.55.R2.75.R3.35.P1.56	scRNA-seq	SHARE-seq	Ma-2020-RNA	Basal	56	2	Predicted Basal 2
	R1.56.R2.07.R3.69.P1.56	scRNA-seq	SHARE-seq	Ma-2020-RNA	Basal	56	14	Predicted Basal 2
	R1.56.R2.09.R3.67.P1.56	scRNA-seq	SHARE-seq	Ma-2020-RNA	Basal	56	2	Predicted Basal 2
	R1.56.R2.20.R3.72.P1.56	scRNA-seq	SHARE-seq	Ma-2020-RNA	Basal	56	6	Others
	R1.56.R2.24.R3.17.P1.56	scRNA-seq	SHARE-seq	Ma-2020-RNA	Basal	56	2	Predicted Basal 2
	R1.56.R2.44.R3.37.P1.56	scRNA-seq	SHARE-seq	Ma-2020-RNA	Basal	56	14	Predicted Basal 2
	R1.56.R2.46.R3.90.P1.56	scRNA-seq	SHARE-seq	Ma-2020-RNA	Basal	56	22	Predicted Basal 2
	R1.57.R2.17.R3.16.P1.56	scRNA-seq	SHARE-seq	Ma-2020-RNA	Basal	56	2	Predicted Basal 2
	R1.57.R2.28.R3.72.P1.56	scRNA-seq	SHARE-seq	Ma-2020-RNA	Basal	56	22	Predicted Basal 2
	R1.57.R2.30.R3.18.P1.56	scRNA-seq	SHARE-seq	Ma-2020-RNA	Basal	56	2	Predicted Basal 2
	R1.57.R2.37.R3.16.P1.56	scRNA-seq	SHARE-seq	Ma-2020-RNA	Basal	56	14	Predicted Basal 2
	R1.57.R2.66.R3.02.P1.56	scRNA-seq	SHARE-seq	Ma-2020-RNA	Basal	56	23	Others
	R1.58.R2.06.R3.44.P1.56	scRNA-seq	SHARE-seq	Ma-2020-RNA	Basal	56	23	Others
	R1.58.R2.29.R3.61.P1.56	scRNA-seq	SHARE-seq	Ma-2020-RNA	Basal	56	14	Predicted Basal 2
	R1.58.R2.32.R3.20.P1.56	scRNA-seq	SHARE-seq	Ma-2020-RNA	Basal	56	14	Predicted Basal 2
	R1.58.R2.46.R3.85.P1.56	scRNA-seq	SHARE-seq	Ma-2020-RNA	Basal	56	22	Predicted Basal 2
	R1.58.R2.60.R3.35.P1.56	scRNA-seq	SHARE-seq	Ma-2020-RNA	Basal	56	2	Predicted Basal 2
	R1.58.R2.68.R3.60.P1.56	scRNA-seq	SHARE-seq	Ma-2020-RNA	Basal	56	14	Predicted Basal 2
	R1.58.R2.73.R3.66.P1.56	scRNA-seq	SHARE-seq	Ma-2020-RNA	Basal	56	5	Predicted Basal 1
	R1.58.R2.85.R3.33.P1.56	scRNA-seq	SHARE-seq	Ma-2020-RNA	Basal	56	8	Others
	R1.59.R2.02.R3.33.P1.56	scRNA-seq	SHARE-seq	Ma-2020-RNA	Basal	56	2	Predicted Basal 2
	R1.59.R2.11.R3.13.P1.56	scRNA-seq	SHARE-seq	Ma-2020-RNA	Basal	56	22	Predicted Basal 2
	R1.59.R2.18.R3.90.P1.56	scRNA-seq	SHARE-seq	Ma-2020-RNA	Basal	56	2	Predicted Basal 2
	R1.59.R2.29.R3.11.P1.56	scRNA-seq	SHARE-seq	Ma-2020-RNA	Basal	56	2	Predicted Basal 2
	R1.59.R2.33.R3.05.P1.56	scRNA-seq	SHARE-seq	Ma-2020-RNA	Basal	56	2	Predicted Basal 2
	R1.59.R2.43.R3.36.P1.56	scRNA-seq	SHARE-seq	Ma-2020-RNA	Basal	56	2	Predicted Basal 2
	R1.59.R2.46.R3.64.P1.56	scRNA-seq	SHARE-seq	Ma-2020-RNA	Basal	56	22	Predicted Basal 2
	R1.59.R2.58.R3.20.P1.56	scRNA-seq	SHARE-seq	Ma-2020-RNA	Basal	56	6	Others
	R1.59.R2.63.R3.81.P1.56	scRNA-seq	SHARE-seq	Ma-2020-RNA	Basal	56	5	Predicted Basal 1
	R1.60.R2.03.R3.44.P1.56	scRNA-seq	SHARE-seq	Ma-2020-RNA	Basal	56	23	Others
	R1.60.R2.05.R3.88.P1.56	scRNA-seq	SHARE-seq	Ma-2020-RNA	Basal	56	2	Predicted Basal 2
	R1.60.R2.08.R3.69.P1.56	scRNA-seq	SHARE-seq	Ma-2020-RNA	Basal	56	14	Predicted Basal 2
	R1.60.R2.22.R3.02.P1.56	scRNA-seq	SHARE-seq	Ma-2020-RNA	Basal	56	22	Predicted Basal 2
	R1.60.R2.22.R3.65.P1.56	scRNA-seq	SHARE-seq	Ma-2020-RNA	Basal	56	5	Predicted Basal 1
	R1.60.R2.26.R3.88.P1.56	scRNA-seq	SHARE-seq	Ma-2020-RNA	Basal	56	2	Predicted Basal 2
	R1.60.R2.58.R3.41.P1.56	scRNA-seq	SHARE-seq	Ma-2020-RNA	Basal	56	2	Predicted Basal 2
	R1.60.R2.58.R3.73.P1.56	scRNA-seq	SHARE-seq	Ma-2020-RNA	Basal	56	5	Predicted Basal 1
	R1.60.R2.67.R3.81.P1.56	scRNA-seq	SHARE-seq	Ma-2020-RNA	Basal	56	14	Predicted Basal 2
	R1.60.R2.79.R3.65.P1.56	scRNA-seq	SHARE-seq	Ma-2020-RNA	Basal	56	14	Predicted Basal 2
	R1.60.R2.81.R3.32.P1.56	scRNA-seq	SHARE-seq	Ma-2020-RNA	Basal	56	2	Predicted Basal 2
	R1.60.R2.87.R3.21.P1.56	scRNA-seq	SHARE-seq	Ma-2020-RNA	Basal	56	2	Predicted Basal 2
	R1.61.R2.03.R3.81.P1.56	scRNA-seq	SHARE-seq	Ma-2020-RNA	Basal	56	2	Predicted Basal 2
	R1.61.R2.03.R3.83.P1.56	scRNA-seq	SHARE-seq	Ma-2020-RNA	Basal	56	2	Predicted Basal 2
	R1.61.R2.08.R3.81.P1.56	scRNA-seq	SHARE-seq	Ma-2020-RNA	Basal	56	2	Predicted Basal 2
	R1.61.R2.20.R3.20.P1.56	scRNA-seq	SHARE-seq	Ma-2020-RNA	Basal	56	14	Predicted Basal 2
	R1.61.R2.21.R3.15.P1.56	scRNA-seq	SHARE-seq	Ma-2020-RNA	Basal	56	14	Predicted Basal 2
	R1.61.R2.26.R3.40.P1.56	scRNA-seq	SHARE-seq	Ma-2020-RNA	Basal	56	14	Predicted Basal 2
	R1.61.R2.33.R3.71.P1.56	scRNA-seq	SHARE-seq	Ma-2020-RNA	Basal	56	22	Predicted Basal 2
	R1.61.R2.54.R3.81.P1.56	scRNA-seq	SHARE-seq	Ma-2020-RNA	Basal	56	5	Predicted Basal 1
	R1.61.R2.81.R3.21.P1.56	scRNA-seq	SHARE-seq	Ma-2020-RNA	Basal	56	14	Predicted Basal 2
	R1.62.R2.01.R3.69.P1.56	scRNA-seq	SHARE-seq	Ma-2020-RNA	Basal	56	2	Predicted Basal 2
	R1.62.R2.05.R3.89.P1.56	scRNA-seq	SHARE-seq	Ma-2020-RNA	Basal	56	2	Predicted Basal 2
	R1.62.R2.12.R3.44.P1.56	scRNA-seq	SHARE-seq	Ma-2020-RNA	Basal	56	14	Predicted Basal 2
	R1.62.R2.45.R3.64.P1.56	scRNA-seq	SHARE-seq	Ma-2020-RNA	Basal	56	22	Predicted Basal 2
	R1.62.R2.49.R3.45.P1.56	scRNA-seq	SHARE-seq	Ma-2020-RNA	Basal	56	23	Others
	R1.63.R2.06.R3.60.P1.56	scRNA-seq	SHARE-seq	Ma-2020-RNA	Basal	56	28	Predicted Basal 1
	R1.63.R2.17.R3.36.P1.56	scRNA-seq	SHARE-seq	Ma-2020-RNA	Basal	56	15	Others
	R1.63.R2.43.R3.03.P1.56	scRNA-seq	SHARE-seq	Ma-2020-RNA	Basal	56	5	Predicted Basal 1
	R1.63.R2.56.R3.13.P1.56	scRNA-seq	SHARE-seq	Ma-2020-RNA	Basal	56	14	Predicted Basal 2
	R1.63.R2.57.R3.10.P1.56	scRNA-seq	SHARE-seq	Ma-2020-RNA	Basal	56	22	Predicted Basal 2
	R1.63.R2.59.R3.37.P1.56	scRNA-seq	SHARE-seq	Ma-2020-RNA	Basal	56	22	Predicted Basal 2
	R1.63.R2.72.R3.20.P1.56	scRNA-seq	SHARE-seq	Ma-2020-RNA	Basal	56	23	Others
	R1.63.R2.74.R3.17.P1.56	scRNA-seq	SHARE-seq	Ma-2020-RNA	Basal	56	22	Predicted Basal 2
	R1.63.R2.76.R3.62.P1.56	scRNA-seq	SHARE-seq	Ma-2020-RNA	Basal	56	23	Others
	R1.63.R2.80.R3.42.P1.56	scRNA-seq	SHARE-seq	Ma-2020-RNA	Basal	56	5	Predicted Basal 1
	R1.63.R2.83.R3.38.P1.56	scRNA-seq	SHARE-seq	Ma-2020-RNA	Basal	56	14	Predicted Basal 2
	R1.63.R2.85.R3.32.P1.56	scRNA-seq	SHARE-seq	Ma-2020-RNA	Basal	56	8	Others
	R1.64.R2.38.R3.02.P1.56	scRNA-seq	SHARE-seq	Ma-2020-RNA	Basal	56	8	Others
	R1.64.R2.61.R3.41.P1.56	scRNA-seq	SHARE-seq	Ma-2020-RNA	Basal	56	2	Predicted Basal 2
	R1.64.R2.79.R3.81.P1.56	scRNA-seq	SHARE-seq	Ma-2020-RNA	Basal	56	14	Predicted Basal 2
	R1.64.R2.85.R3.09.P1.56	scRNA-seq	SHARE-seq	Ma-2020-RNA	Basal	56	22	Predicted Basal 2
	R1.65.R2.01.R3.83.P1.56	scRNA-seq	SHARE-seq	Ma-2020-RNA	Basal	56	23	Others
	R1.65.R2.19.R3.29.P1.56	scRNA-seq	SHARE-seq	Ma-2020-RNA	Basal	56	28	Predicted Basal 1
	R1.65.R2.25.R3.70.P1.56	scRNA-seq	SHARE-seq	Ma-2020-RNA	Basal	56	14	Predicted Basal 2
	R1.65.R2.30.R3.90.P1.56	scRNA-seq	SHARE-seq	Ma-2020-RNA	Basal	56	2	Predicted Basal 2
	R1.65.R2.36.R3.43.P1.56	scRNA-seq	SHARE-seq	Ma-2020-RNA	Basal	56	2	Predicted Basal 2
	R1.66.R2.08.R3.35.P1.56	scRNA-seq	SHARE-seq	Ma-2020-RNA	Basal	56	14	Predicted Basal 2
	R1.66.R2.19.R3.08.P1.56	scRNA-seq	SHARE-seq	Ma-2020-RNA	Basal	56	5	Predicted Basal 1
	R1.66.R2.51.R3.37.P1.56	scRNA-seq	SHARE-seq	Ma-2020-RNA	Basal	56	15	Others
	R1.66.R2.52.R3.29.P1.56	scRNA-seq	SHARE-seq	Ma-2020-RNA	Basal	56	14	Predicted Basal 2
	R1.66.R2.54.R3.45.P1.56	scRNA-seq	SHARE-seq	Ma-2020-RNA	Basal	56	5	Predicted Basal 1
	R1.66.R2.58.R3.64.P1.56	scRNA-seq	SHARE-seq	Ma-2020-RNA	Basal	56	2	Predicted Basal 2
	R1.66.R2.77.R3.37.P1.56	scRNA-seq	SHARE-seq	Ma-2020-RNA	Basal	56	22	Predicted Basal 2
	R1.66.R2.89.R3.09.P1.56	scRNA-seq	SHARE-seq	Ma-2020-RNA	Basal	56	2	Predicted Basal 2
	R1.66.R2.92.R3.31.P1.56	scRNA-seq	SHARE-seq	Ma-2020-RNA	Basal	56	5	Predicted Basal 1
	R1.66.R2.92.R3.60.P1.56	scRNA-seq	SHARE-seq	Ma-2020-RNA	Basal	56	5	Predicted Basal 1
	R1.67.R2.07.R3.14.P1.56	scRNA-seq	SHARE-seq	Ma-2020-RNA	Basal	56	2	Predicted Basal 2
	R1.67.R2.11.R3.20.P1.56	scRNA-seq	SHARE-seq	Ma-2020-RNA	Basal	56	14	Predicted Basal 2
	R1.67.R2.34.R3.06.P1.56	scRNA-seq	SHARE-seq	Ma-2020-RNA	Basal	56	14	Predicted Basal 2
	R1.67.R2.36.R3.67.P1.56	scRNA-seq	SHARE-seq	Ma-2020-RNA	Basal	56	23	Others
	R1.67.R2.56.R3.70.P1.56	scRNA-seq	SHARE-seq	Ma-2020-RNA	Basal	56	14	Predicted Basal 2
	R1.67.R2.67.R3.69.P1.56	scRNA-seq	SHARE-seq	Ma-2020-RNA	Basal	56	2	Predicted Basal 2
	R1.67.R2.76.R3.22.P1.56	scRNA-seq	SHARE-seq	Ma-2020-RNA	Basal	56	14	Predicted Basal 2
	R1.68.R2.01.R3.03.P1.56	scRNA-seq	SHARE-seq	Ma-2020-RNA	Basal	56	2	Predicted Basal 2
	R1.68.R2.03.R3.06.P1.56	scRNA-seq	SHARE-seq	Ma-2020-RNA	Basal	56	23	Others
	R1.68.R2.11.R3.13.P1.56	scRNA-seq	SHARE-seq	Ma-2020-RNA	Basal	56	22	Predicted Basal 2
	R1.68.R2.16.R3.20.P1.56	scRNA-seq	SHARE-seq	Ma-2020-RNA	Basal	56	14	Predicted Basal 2
	R1.68.R2.18.R3.71.P1.56	scRNA-seq	SHARE-seq	Ma-2020-RNA	Basal	56	5	Predicted Basal 1
	R1.68.R2.20.R3.16.P1.56	scRNA-seq	SHARE-seq	Ma-2020-RNA	Basal	56	22	Predicted Basal 2
	R1.68.R2.24.R3.08.P1.56	scRNA-seq	SHARE-seq	Ma-2020-RNA	Basal	56	14	Predicted Basal 2
	R1.68.R2.49.R3.41.P1.56	scRNA-seq	SHARE-seq	Ma-2020-RNA	Basal	56	22	Predicted Basal 2
	R1.68.R2.57.R3.11.P1.56	scRNA-seq	SHARE-seq	Ma-2020-RNA	Basal	56	5	Predicted Basal 1
	R1.69.R2.17.R3.74.P1.56	scRNA-seq	SHARE-seq	Ma-2020-RNA	Basal	56	2	Predicted Basal 2
	R1.69.R2.21.R3.02.P1.56	scRNA-seq	SHARE-seq	Ma-2020-RNA	Basal	56	14	Predicted Basal 2
	R1.69.R2.22.R3.42.P1.56	scRNA-seq	SHARE-seq	Ma-2020-RNA	Basal	56	2	Predicted Basal 2
	R1.69.R2.23.R3.20.P1.56	scRNA-seq	SHARE-seq	Ma-2020-RNA	Basal	56	2	Predicted Basal 2
	R1.69.R2.37.R3.32.P1.56	scRNA-seq	SHARE-seq	Ma-2020-RNA	Basal	56	14	Predicted Basal 2
	R1.69.R2.42.R3.70.P1.56	scRNA-seq	SHARE-seq	Ma-2020-RNA	Basal	56	23	Others
	R1.69.R2.46.R3.03.P1.56	scRNA-seq	SHARE-seq	Ma-2020-RNA	Basal	56	8	Others
	R1.69.R2.56.R3.05.P1.56	scRNA-seq	SHARE-seq	Ma-2020-RNA	Basal	56	2	Predicted Basal 2
	R1.69.R2.67.R3.32.P1.56	scRNA-seq	SHARE-seq	Ma-2020-RNA	Basal	56	23	Others
	R1.70.R2.03.R3.05.P1.56	scRNA-seq	SHARE-seq	Ma-2020-RNA	Basal	56	14	Predicted Basal 2
	R1.70.R2.07.R3.83.P1.56	scRNA-seq	SHARE-seq	Ma-2020-RNA	Basal	56	2	Predicted Basal 2
	R1.70.R2.43.R3.63.P1.56	scRNA-seq	SHARE-seq	Ma-2020-RNA	Basal	56	2	Predicted Basal 2
	R1.70.R2.48.R3.90.P1.56	scRNA-seq	SHARE-seq	Ma-2020-RNA	Basal	56	5	Predicted Basal 1
	R1.70.R2.52.R3.67.P1.56	scRNA-seq	SHARE-seq	Ma-2020-RNA	Basal	56	23	Others
	R1.71.R2.07.R3.73.P1.56	scRNA-seq	SHARE-seq	Ma-2020-RNA	Basal	56	23	Others
	R1.71.R2.33.R3.88.P1.56	scRNA-seq	SHARE-seq	Ma-2020-RNA	Basal	56	14	Predicted Basal 2
	R1.71.R2.58.R3.84.P1.56	scRNA-seq	SHARE-seq	Ma-2020-RNA	Basal	56	5	Predicted Basal 1
	R1.71.R2.69.R3.90.P1.56	scRNA-seq	SHARE-seq	Ma-2020-RNA	Basal	56	5	Predicted Basal 1
	R1.71.R2.73.R3.28.P1.56	scRNA-seq	SHARE-seq	Ma-2020-RNA	Basal	56	14	Predicted Basal 2
	R1.71.R2.76.R3.20.P1.56	scRNA-seq	SHARE-seq	Ma-2020-RNA	Basal	56	14	Predicted Basal 2
	R1.71.R2.88.R3.62.P1.56	scRNA-seq	SHARE-seq	Ma-2020-RNA	Basal	56	14	Predicted Basal 2
	R1.71.R2.88.R3.82.P1.56	scRNA-seq	SHARE-seq	Ma-2020-RNA	Basal	56	2	Predicted Basal 2
	R1.72.R2.16.R3.88.P1.56	scRNA-seq	SHARE-seq	Ma-2020-RNA	Basal	56	2	Predicted Basal 2
	R1.72.R2.19.R3.16.P1.56	scRNA-seq	SHARE-seq	Ma-2020-RNA	Basal	56	11	Others
	R1.72.R2.27.R3.39.P1.56	scRNA-seq	SHARE-seq	Ma-2020-RNA	Basal	56	2	Predicted Basal 2
	R1.72.R2.27.R3.63.P1.56	scRNA-seq	SHARE-seq	Ma-2020-RNA	Basal	56	22	Predicted Basal 2
	R1.72.R2.33.R3.72.P1.56	scRNA-seq	SHARE-seq	Ma-2020-RNA	Basal	56	22	Predicted Basal 2
	R1.72.R2.38.R3.10.P1.56	scRNA-seq	SHARE-seq	Ma-2020-RNA	Basal	56	22	Predicted Basal 2
	R1.72.R2.40.R3.64.P1.56	scRNA-seq	SHARE-seq	Ma-2020-RNA	Basal	56	5	Predicted Basal 1
	R1.72.R2.40.R3.84.P1.56	scRNA-seq	SHARE-seq	Ma-2020-RNA	Basal	56	2	Predicted Basal 2
	R1.72.R2.44.R3.03.P1.56	scRNA-seq	SHARE-seq	Ma-2020-RNA	Basal	56	2	Predicted Basal 2
	R1.72.R2.62.R3.42.P1.56	scRNA-seq	SHARE-seq	Ma-2020-RNA	Basal	56	2	Predicted Basal 2
	R1.72.R2.71.R3.64.P1.56	scRNA-seq	SHARE-seq	Ma-2020-RNA	Basal	56	2	Predicted Basal 2
	R1.73.R2.13.R3.05.P1.56	scRNA-seq	SHARE-seq	Ma-2020-RNA	Basal	56	14	Predicted Basal 2
	R1.73.R2.35.R3.01.P1.56	scRNA-seq	SHARE-seq	Ma-2020-RNA	Basal	56	2	Predicted Basal 2
	R1.73.R2.43.R3.43.P1.56	scRNA-seq	SHARE-seq	Ma-2020-RNA	Basal	56	22	Predicted Basal 2
	R1.73.R2.71.R3.64.P1.56	scRNA-seq	SHARE-seq	Ma-2020-RNA	Basal	56	2	Predicted Basal 2
	R1.73.R2.85.R3.44.P1.56	scRNA-seq	SHARE-seq	Ma-2020-RNA	Basal	56	2	Predicted Basal 2
	R1.74.R2.08.R3.61.P1.56	scRNA-seq	SHARE-seq	Ma-2020-RNA	Basal	56	14	Predicted Basal 2
	R1.74.R2.12.R3.37.P1.56	scRNA-seq	SHARE-seq	Ma-2020-RNA	Basal	56	23	Others
	R1.74.R2.22.R3.83.P1.56	scRNA-seq	SHARE-seq	Ma-2020-RNA	Basal	56	14	Predicted Basal 2
	R1.74.R2.33.R3.45.P1.56	scRNA-seq	SHARE-seq	Ma-2020-RNA	Basal	56	2	Predicted Basal 2
	R1.74.R2.52.R3.06.P1.56	scRNA-seq	SHARE-seq	Ma-2020-RNA	Basal	56	2	Predicted Basal 2
	R1.74.R2.56.R3.73.P1.56	scRNA-seq	SHARE-seq	Ma-2020-RNA	Basal	56	14	Predicted Basal 2
	R1.74.R2.79.R3.05.P1.56	scRNA-seq	SHARE-seq	Ma-2020-RNA	Basal	56	22	Predicted Basal 2
	R1.74.R2.79.R3.65.P1.56	scRNA-seq	SHARE-seq	Ma-2020-RNA	Basal	56	22	Predicted Basal 2
	R1.74.R2.87.R3.85.P1.56	scRNA-seq	SHARE-seq	Ma-2020-RNA	Basal	56	22	Predicted Basal 2
	R1.75.R2.10.R3.09.P1.56	scRNA-seq	SHARE-seq	Ma-2020-RNA	Basal	56	2	Predicted Basal 2
	R1.75.R2.13.R3.70.P1.56	scRNA-seq	SHARE-seq	Ma-2020-RNA	Basal	56	5	Predicted Basal 1
	R1.75.R2.16.R3.60.P1.56	scRNA-seq	SHARE-seq	Ma-2020-RNA	Basal	56	14	Predicted Basal 2
	R1.75.R2.44.R3.83.P1.56	scRNA-seq	SHARE-seq	Ma-2020-RNA	Basal	56	14	Predicted Basal 2
	R1.75.R2.53.R3.21.P1.56	scRNA-seq	SHARE-seq	Ma-2020-RNA	Basal	56	14	Predicted Basal 2
	R1.75.R2.86.R3.18.P1.56	scRNA-seq	SHARE-seq	Ma-2020-RNA	Basal	56	14	Predicted Basal 2
	R1.76.R2.06.R3.13.P1.56	scRNA-seq	SHARE-seq	Ma-2020-RNA	Basal	56	2	Predicted Basal 2
	R1.76.R2.17.R3.83.P1.56	scRNA-seq	SHARE-seq	Ma-2020-RNA	Basal	56	23	Others
	R1.76.R2.18.R3.21.P1.56	scRNA-seq	SHARE-seq	Ma-2020-RNA	Basal	56	5	Predicted Basal 1
	R1.76.R2.22.R3.63.P1.56	scRNA-seq	SHARE-seq	Ma-2020-RNA	Basal	56	14	Predicted Basal 2
	R1.76.R2.42.R3.36.P1.56	scRNA-seq	SHARE-seq	Ma-2020-RNA	Basal	56	22	Predicted Basal 2
	R1.76.R2.44.R3.01.P1.56	scRNA-seq	SHARE-seq	Ma-2020-RNA	Basal	56	2	Predicted Basal 2
	R1.76.R2.47.R3.74.P1.56	scRNA-seq	SHARE-seq	Ma-2020-RNA	Basal	56	2	Predicted Basal 2
	R1.76.R2.53.R3.68.P1.56	scRNA-seq	SHARE-seq	Ma-2020-RNA	Basal	56	22	Predicted Basal 2
	R1.76.R2.62.R3.05.P1.56	scRNA-seq	SHARE-seq	Ma-2020-RNA	Basal	56	22	Predicted Basal 2
	R1.76.R2.67.R3.67.P1.56	scRNA-seq	SHARE-seq	Ma-2020-RNA	Basal	56	22	Predicted Basal 2
	R1.76.R2.80.R3.38.P1.56	scRNA-seq	SHARE-seq	Ma-2020-RNA	Basal	56	14	Predicted Basal 2
	R1.76.R2.92.R3.69.P1.56	scRNA-seq	SHARE-seq	Ma-2020-RNA	Basal	56	2	Predicted Basal 2
	R1.76.R2.94.R3.30.P1.56	scRNA-seq	SHARE-seq	Ma-2020-RNA	Basal	56	14	Predicted Basal 2
	R1.77.R2.02.R3.29.P1.56	scRNA-seq	SHARE-seq	Ma-2020-RNA	Basal	56	2	Predicted Basal 2
	R1.77.R2.04.R3.09.P1.56	scRNA-seq	SHARE-seq	Ma-2020-RNA	Basal	56	5	Predicted Basal 1
	R1.77.R2.20.R3.66.P1.56	scRNA-seq	SHARE-seq	Ma-2020-RNA	Basal	56	23	Others
	R1.77.R2.21.R3.40.P1.56	scRNA-seq	SHARE-seq	Ma-2020-RNA	Basal	56	23	Others
	R1.77.R2.27.R3.29.P1.56	scRNA-seq	SHARE-seq	Ma-2020-RNA	Basal	56	2	Predicted Basal 2
	R1.77.R2.41.R3.16.P1.56	scRNA-seq	SHARE-seq	Ma-2020-RNA	Basal	56	5	Predicted Basal 1
	R1.77.R2.46.R3.32.P1.56	scRNA-seq	SHARE-seq	Ma-2020-RNA	Basal	56	15	Others
	R1.77.R2.53.R3.68.P1.56	scRNA-seq	SHARE-seq	Ma-2020-RNA	Basal	56	2	Predicted Basal 2
	R1.77.R2.78.R3.63.P1.56	scRNA-seq	SHARE-seq	Ma-2020-RNA	Basal	56	5	Predicted Basal 1
	R1.78.R2.01.R3.72.P1.56	scRNA-seq	SHARE-seq	Ma-2020-RNA	Basal	56	2	Predicted Basal 2
	R1.78.R2.13.R3.61.P1.56	scRNA-seq	SHARE-seq	Ma-2020-RNA	Basal	56	22	Predicted Basal 2
	R1.78.R2.22.R3.01.P1.56	scRNA-seq	SHARE-seq	Ma-2020-RNA	Basal	56	2	Predicted Basal 2
	R1.78.R2.35.R3.83.P1.56	scRNA-seq	SHARE-seq	Ma-2020-RNA	Basal	56	5	Predicted Basal 1
	R1.78.R2.58.R3.74.P1.56	scRNA-seq	SHARE-seq	Ma-2020-RNA	Basal	56	23	Others
	R1.78.R2.61.R3.22.P1.56	scRNA-seq	SHARE-seq	Ma-2020-RNA	Basal	56	23	Others
	R1.79.R2.34.R3.66.P1.56	scRNA-seq	SHARE-seq	Ma-2020-RNA	Basal	56	22	Predicted Basal 2
	R1.79.R2.43.R3.74.P1.56	scRNA-seq	SHARE-seq	Ma-2020-RNA	Basal	56	22	Predicted Basal 2
	R1.79.R2.50.R3.72.P1.56	scRNA-seq	SHARE-seq	Ma-2020-RNA	Basal	56	22	Predicted Basal 2
	R1.79.R2.54.R3.36.P1.56	scRNA-seq	SHARE-seq	Ma-2020-RNA	Basal	56	22	Predicted Basal 2
	R1.79.R2.58.R3.69.P1.56	scRNA-seq	SHARE-seq	Ma-2020-RNA	Basal	56	14	Predicted Basal 2
	R1.80.R2.09.R3.40.P1.56	scRNA-seq	SHARE-seq	Ma-2020-RNA	Basal	56	14	Predicted Basal 2
	R1.80.R2.11.R3.73.P1.56	scRNA-seq	SHARE-seq	Ma-2020-RNA	Basal	56	28	Predicted Basal 1
	R1.80.R2.15.R3.86.P1.56	scRNA-seq	SHARE-seq	Ma-2020-RNA	Basal	56	2	Predicted Basal 2
	R1.80.R2.31.R3.33.P1.56	scRNA-seq	SHARE-seq	Ma-2020-RNA	Basal	56	2	Predicted Basal 2
	R1.80.R2.37.R3.82.P1.56	scRNA-seq	SHARE-seq	Ma-2020-RNA	Basal	56	14	Predicted Basal 2
	R1.80.R2.46.R3.83.P1.56	scRNA-seq	SHARE-seq	Ma-2020-RNA	Basal	56	14	Predicted Basal 2
	R1.80.R2.80.R3.33.P1.56	scRNA-seq	SHARE-seq	Ma-2020-RNA	Basal	56	14	Predicted Basal 2
	R1.80.R2.94.R3.31.P1.56	scRNA-seq	SHARE-seq	Ma-2020-RNA	Basal	56	2	Predicted Basal 2
	R1.80.R2.95.R3.44.P1.56	scRNA-seq	SHARE-seq	Ma-2020-RNA	Basal	56	5	Predicted Basal 1
	R1.81.R2.01.R3.88.P1.56	scRNA-seq	SHARE-seq	Ma-2020-RNA	Basal	56	14	Predicted Basal 2
	R1.81.R2.34.R3.39.P1.56	scRNA-seq	SHARE-seq	Ma-2020-RNA	Basal	56	14	Predicted Basal 2
	R1.81.R2.35.R3.72.P1.56	scRNA-seq	SHARE-seq	Ma-2020-RNA	Basal	56	5	Predicted Basal 1
	R1.81.R2.63.R3.06.P1.56	scRNA-seq	SHARE-seq	Ma-2020-RNA	Basal	56	2	Predicted Basal 2
	R1.81.R2.70.R3.62.P1.56	scRNA-seq	SHARE-seq	Ma-2020-RNA	Basal	56	22	Predicted Basal 2
	R1.81.R2.71.R3.13.P1.56	scRNA-seq	SHARE-seq	Ma-2020-RNA	Basal	56	14	Predicted Basal 2
	R1.81.R2.87.R3.86.P1.56	scRNA-seq	SHARE-seq	Ma-2020-RNA	Basal	56	14	Predicted Basal 2
	R1.82.R2.03.R3.82.P1.56	scRNA-seq	SHARE-seq	Ma-2020-RNA	Basal	56	2	Predicted Basal 2
	R1.82.R2.11.R3.37.P1.56	scRNA-seq	SHARE-seq	Ma-2020-RNA	Basal	56	5	Predicted Basal 1
	R1.82.R2.12.R3.11.P1.56	scRNA-seq	SHARE-seq	Ma-2020-RNA	Basal	56	2	Predicted Basal 2
	R1.82.R2.20.R3.21.P1.56	scRNA-seq	SHARE-seq	Ma-2020-RNA	Basal	56	2	Predicted Basal 2
	R1.82.R2.27.R3.62.P1.56	scRNA-seq	SHARE-seq	Ma-2020-RNA	Basal	56	5	Predicted Basal 1
	R1.82.R2.29.R3.43.P1.56	scRNA-seq	SHARE-seq	Ma-2020-RNA	Basal	56	2	Predicted Basal 2
	R1.82.R2.55.R3.30.P1.56	scRNA-seq	SHARE-seq	Ma-2020-RNA	Basal	56	23	Others
	R1.82.R2.86.R3.01.P1.56	scRNA-seq	SHARE-seq	Ma-2020-RNA	Basal	56	14	Predicted Basal 2
	R1.82.R2.90.R3.64.P1.56	scRNA-seq	SHARE-seq	Ma-2020-RNA	Basal	56	15	Others
	R1.83.R2.06.R3.72.P1.56	scRNA-seq	SHARE-seq	Ma-2020-RNA	Basal	56	14	Predicted Basal 2
	R1.83.R2.11.R3.69.P1.56	scRNA-seq	SHARE-seq	Ma-2020-RNA	Basal	56	14	Predicted Basal 2
	R1.83.R2.18.R3.23.P1.56	scRNA-seq	SHARE-seq	Ma-2020-RNA	Basal	56	2	Predicted Basal 2
	R1.83.R2.33.R3.06.P1.56	scRNA-seq	SHARE-seq	Ma-2020-RNA	Basal	56	14	Predicted Basal 2
	R1.83.R2.36.R3.69.P1.56	scRNA-seq	SHARE-seq	Ma-2020-RNA	Basal	56	2	Predicted Basal 2
	R1.83.R2.50.R3.91.P1.56	scRNA-seq	SHARE-seq	Ma-2020-RNA	Basal	56	2	Predicted Basal 2
	R1.83.R2.52.R3.73.P1.56	scRNA-seq	SHARE-seq	Ma-2020-RNA	Basal	56	2	Predicted Basal 2
	R1.83.R2.53.R3.72.P1.56	scRNA-seq	SHARE-seq	Ma-2020-RNA	Basal	56	22	Predicted Basal 2
	R1.83.R2.66.R3.17.P1.56	scRNA-seq	SHARE-seq	Ma-2020-RNA	Basal	56	2	Predicted Basal 2
	R1.83.R2.66.R3.31.P1.56	scRNA-seq	SHARE-seq	Ma-2020-RNA	Basal	56	14	Predicted Basal 2
	R1.83.R2.72.R3.84.P1.56	scRNA-seq	SHARE-seq	Ma-2020-RNA	Basal	56	2	Predicted Basal 2
	R1.84.R2.17.R3.16.P1.56	scRNA-seq	SHARE-seq	Ma-2020-RNA	Basal	56	5	Predicted Basal 1
	R1.84.R2.20.R3.39.P1.56	scRNA-seq	SHARE-seq	Ma-2020-RNA	Basal	56	22	Predicted Basal 2
	R1.84.R2.27.R3.29.P1.56	scRNA-seq	SHARE-seq	Ma-2020-RNA	Basal	56	2	Predicted Basal 2
	R1.84.R2.34.R3.84.P1.56	scRNA-seq	SHARE-seq	Ma-2020-RNA	Basal	56	5	Predicted Basal 1
	R1.84.R2.40.R3.81.P1.56	scRNA-seq	SHARE-seq	Ma-2020-RNA	Basal	56	22	Predicted Basal 2
	R1.84.R2.53.R3.73.P1.56	scRNA-seq	SHARE-seq	Ma-2020-RNA	Basal	56	2	Predicted Basal 2
	R1.84.R2.54.R3.40.P1.56	scRNA-seq	SHARE-seq	Ma-2020-RNA	Basal	56	23	Others
	R1.84.R2.57.R3.05.P1.56	scRNA-seq	SHARE-seq	Ma-2020-RNA	Basal	56	2	Predicted Basal 2
	R1.84.R2.71.R3.80.P1.56	scRNA-seq	SHARE-seq	Ma-2020-RNA	Basal	56	14	Predicted Basal 2
	R1.84.R2.74.R3.22.P1.56	scRNA-seq	SHARE-seq	Ma-2020-RNA	Basal	56	23	Others
	R1.84.R2.83.R3.80.P1.56	scRNA-seq	SHARE-seq	Ma-2020-RNA	Basal	56	5	Predicted Basal 1
	R1.84.R2.89.R3.73.P1.56	scRNA-seq	SHARE-seq	Ma-2020-RNA	Basal	56	22	Predicted Basal 2
	R1.85.R2.17.R3.86.P1.56	scRNA-seq	SHARE-seq	Ma-2020-RNA	Basal	56	14	Predicted Basal 2
	R1.85.R2.28.R3.91.P1.56	scRNA-seq	SHARE-seq	Ma-2020-RNA	Basal	56	17	Predicted Basal 1
	R1.85.R2.38.R3.42.P1.56	scRNA-seq	SHARE-seq	Ma-2020-RNA	Basal	56	23	Others
	R1.85.R2.42.R3.47.P1.56	scRNA-seq	SHARE-seq	Ma-2020-RNA	Basal	56	22	Predicted Basal 2
	R1.85.R2.59.R3.86.P1.56	scRNA-seq	SHARE-seq	Ma-2020-RNA	Basal	56	14	Predicted Basal 2
	R1.85.R2.78.R3.02.P1.56	scRNA-seq	SHARE-seq	Ma-2020-RNA	Basal	56	14	Predicted Basal 2
	R1.85.R2.78.R3.05.P1.56	scRNA-seq	SHARE-seq	Ma-2020-RNA	Basal	56	5	Predicted Basal 1
	R1.85.R2.78.R3.31.P1.56	scRNA-seq	SHARE-seq	Ma-2020-RNA	Basal	56	14	Predicted Basal 2
	R1.85.R2.88.R3.33.P1.56	scRNA-seq	SHARE-seq	Ma-2020-RNA	Basal	56	14	Predicted Basal 2
	R1.85.R2.94.R3.71.P1.56	scRNA-seq	SHARE-seq	Ma-2020-RNA	Basal	56	14	Predicted Basal 2
	R1.86.R2.06.R3.18.P1.56	scRNA-seq	SHARE-seq	Ma-2020-RNA	Basal	56	2	Predicted Basal 2
	R1.86.R2.79.R3.13.P1.56	scRNA-seq	SHARE-seq	Ma-2020-RNA	Basal	56	22	Predicted Basal 2
	R1.86.R2.82.R3.10.P1.56	scRNA-seq	SHARE-seq	Ma-2020-RNA	Basal	56	14	Predicted Basal 2
	R1.87.R2.05.R3.29.P1.56	scRNA-seq	SHARE-seq	Ma-2020-RNA	Basal	56	5	Predicted Basal 1
	R1.87.R2.23.R3.02.P1.56	scRNA-seq	SHARE-seq	Ma-2020-RNA	Basal	56	2	Predicted Basal 2
	R1.87.R2.39.R3.80.P1.56	scRNA-seq	SHARE-seq	Ma-2020-RNA	Basal	56	2	Predicted Basal 2
	R1.87.R2.75.R3.90.P1.56	scRNA-seq	SHARE-seq	Ma-2020-RNA	Basal	56	14	Predicted Basal 2
	R1.87.R2.88.R3.05.P1.56	scRNA-seq	SHARE-seq	Ma-2020-RNA	Basal	56	2	Predicted Basal 2
	R1.87.R2.90.R3.33.P1.56	scRNA-seq	SHARE-seq	Ma-2020-RNA	Basal	56	5	Predicted Basal 1
	R1.87.R2.93.R3.23.P1.56	scRNA-seq	SHARE-seq	Ma-2020-RNA	Basal	56	2	Predicted Basal 2
	R1.88.R2.10.R3.88.P1.56	scRNA-seq	SHARE-seq	Ma-2020-RNA	Basal	56	23	Others
	R1.88.R2.34.R3.21.P1.56	scRNA-seq	SHARE-seq	Ma-2020-RNA	Basal	56	22	Predicted Basal 2
	R1.88.R2.50.R3.45.P1.56	scRNA-seq	SHARE-seq	Ma-2020-RNA	Basal	56	5	Predicted Basal 1
	R1.88.R2.53.R3.14.P1.56	scRNA-seq	SHARE-seq	Ma-2020-RNA	Basal	56	2	Predicted Basal 2
	R1.88.R2.57.R3.37.P1.56	scRNA-seq	SHARE-seq	Ma-2020-RNA	Basal	56	22	Predicted Basal 2
	R1.88.R2.74.R3.90.P1.56	scRNA-seq	SHARE-seq	Ma-2020-RNA	Basal	56	11	Others
	R1.88.R2.90.R3.21.P1.56	scRNA-seq	SHARE-seq	Ma-2020-RNA	Basal	56	2	Predicted Basal 2
	R1.88.R2.91.R3.88.P1.56	scRNA-seq	SHARE-seq	Ma-2020-RNA	Basal	56	5	Predicted Basal 1
	R1.89.R2.01.R3.31.P1.56	scRNA-seq	SHARE-seq	Ma-2020-RNA	Basal	56	14	Predicted Basal 2
	R1.89.R2.14.R3.63.P1.56	scRNA-seq	SHARE-seq	Ma-2020-RNA	Basal	56	23	Others
	R1.89.R2.25.R3.30.P1.56	scRNA-seq	SHARE-seq	Ma-2020-RNA	Basal	56	15	Others
	R1.89.R2.31.R3.62.P1.56	scRNA-seq	SHARE-seq	Ma-2020-RNA	Basal	56	14	Predicted Basal 2
	R1.89.R2.38.R3.72.P1.56	scRNA-seq	SHARE-seq	Ma-2020-RNA	Basal	56	5	Predicted Basal 1
	R1.89.R2.50.R3.33.P1.56	scRNA-seq	SHARE-seq	Ma-2020-RNA	Basal	56	5	Predicted Basal 1
	R1.89.R2.52.R3.21.P1.56	scRNA-seq	SHARE-seq	Ma-2020-RNA	Basal	56	2	Predicted Basal 2
	R1.89.R2.76.R3.09.P1.56	scRNA-seq	SHARE-seq	Ma-2020-RNA	Basal	56	2	Predicted Basal 2
	R1.89.R2.83.R3.81.P1.56	scRNA-seq	SHARE-seq	Ma-2020-RNA	Basal	56	2	Predicted Basal 2
	R1.90.R2.33.R3.65.P1.56	scRNA-seq	SHARE-seq	Ma-2020-RNA	Basal	56	28	Predicted Basal 1
	R1.90.R2.39.R3.61.P1.56	scRNA-seq	SHARE-seq	Ma-2020-RNA	Basal	56	22	Predicted Basal 2
	R1.90.R2.47.R3.88.P1.56	scRNA-seq	SHARE-seq	Ma-2020-RNA	Basal	56	23	Others
	R1.90.R2.56.R3.14.P1.56	scRNA-seq	SHARE-seq	Ma-2020-RNA	Basal	56	2	Predicted Basal 2
	R1.90.R2.64.R3.42.P1.56	scRNA-seq	SHARE-seq	Ma-2020-RNA	Basal	56	14	Predicted Basal 2
	R1.90.R2.76.R3.83.P1.56	scRNA-seq	SHARE-seq	Ma-2020-RNA	Basal	56	11	Others
	R1.90.R2.88.R3.10.P1.56	scRNA-seq	SHARE-seq	Ma-2020-RNA	Basal	56	14	Predicted Basal 2
	R1.90.R2.89.R3.18.P1.56	scRNA-seq	SHARE-seq	Ma-2020-RNA	Basal	56	22	Predicted Basal 2
	R1.91.R2.22.R3.18.P1.56	scRNA-seq	SHARE-seq	Ma-2020-RNA	Basal	56	22	Predicted Basal 2
	R1.91.R2.32.R3.13.P1.56	scRNA-seq	SHARE-seq	Ma-2020-RNA	Basal	56	5	Predicted Basal 1
	R1.91.R2.59.R3.15.P1.56	scRNA-seq	SHARE-seq	Ma-2020-RNA	Basal	56	15	Others
	R1.91.R2.91.R3.28.P1.56	scRNA-seq	SHARE-seq	Ma-2020-RNA	Basal	56	2	Predicted Basal 2
	R1.91.R2.92.R3.42.P1.56	scRNA-seq	SHARE-seq	Ma-2020-RNA	Basal	56	14	Predicted Basal 2
	R1.92.R2.04.R3.33.P1.56	scRNA-seq	SHARE-seq	Ma-2020-RNA	Basal	56	5	Predicted Basal 1
	R1.92.R2.14.R3.21.P1.56	scRNA-seq	SHARE-seq	Ma-2020-RNA	Basal	56	22	Predicted Basal 2
	R1.92.R2.19.R3.01.P1.56	scRNA-seq	SHARE-seq	Ma-2020-RNA	Basal	56	2	Predicted Basal 2
	R1.92.R2.28.R3.66.P1.56	scRNA-seq	SHARE-seq	Ma-2020-RNA	Basal	56	5	Predicted Basal 1
	R1.92.R2.40.R3.44.P1.56	scRNA-seq	SHARE-seq	Ma-2020-RNA	Basal	56	2	Predicted Basal 2
	R1.92.R2.61.R3.30.P1.56	scRNA-seq	SHARE-seq	Ma-2020-RNA	Basal	56	2	Predicted Basal 2
	R1.92.R2.78.R3.14.P1.56	scRNA-seq	SHARE-seq	Ma-2020-RNA	Basal	56	14	Predicted Basal 2
	R1.93.R2.01.R3.37.P1.56	scRNA-seq	SHARE-seq	Ma-2020-RNA	Basal	56	2	Predicted Basal 2
	R1.93.R2.03.R3.42.P1.56	scRNA-seq	SHARE-seq	Ma-2020-RNA	Basal	56	5	Predicted Basal 1
	R1.93.R2.14.R3.08.P1.56	scRNA-seq	SHARE-seq	Ma-2020-RNA	Basal	56	5	Predicted Basal 1
	R1.93.R2.23.R3.17.P1.56	scRNA-seq	SHARE-seq	Ma-2020-RNA	Basal	56	22	Predicted Basal 2
	R1.93.R2.34.R3.23.P1.56	scRNA-seq	SHARE-seq	Ma-2020-RNA	Basal	56	23	Others
	R1.93.R2.35.R3.14.P1.56	scRNA-seq	SHARE-seq	Ma-2020-RNA	Basal	56	14	Predicted Basal 2
	R1.93.R2.61.R3.23.P1.56	scRNA-seq	SHARE-seq	Ma-2020-RNA	Basal	56	14	Predicted Basal 2
	R1.93.R2.63.R3.89.P1.56	scRNA-seq	SHARE-seq	Ma-2020-RNA	Basal	56	2	Predicted Basal 2
	R1.93.R2.92.R3.43.P1.56	scRNA-seq	SHARE-seq	Ma-2020-RNA	Basal	56	2	Predicted Basal 2
	R1.94.R2.30.R3.30.P1.56	scRNA-seq	SHARE-seq	Ma-2020-RNA	Basal	56	5	Predicted Basal 1
	R1.94.R2.43.R3.01.P1.56	scRNA-seq	SHARE-seq	Ma-2020-RNA	Basal	56	2	Predicted Basal 2
	R1.94.R2.48.R3.22.P1.56	scRNA-seq	SHARE-seq	Ma-2020-RNA	Basal	56	2	Predicted Basal 2
	R1.94.R2.56.R3.11.P1.56	scRNA-seq	SHARE-seq	Ma-2020-RNA	Basal	56	23	Others
	R1.94.R2.79.R3.83.P1.56	scRNA-seq	SHARE-seq	Ma-2020-RNA	Basal	56	2	Predicted Basal 2
	R1.94.R2.86.R3.13.P1.56	scRNA-seq	SHARE-seq	Ma-2020-RNA	Basal	56	14	Predicted Basal 2
	R1.94.R2.86.R3.39.P1.56	scRNA-seq	SHARE-seq	Ma-2020-RNA	Basal	56	2	Predicted Basal 2
	R1.95.R2.36.R3.60.P1.56	scRNA-seq	SHARE-seq	Ma-2020-RNA	Basal	56	22	Predicted Basal 2
	R1.95.R2.39.R3.08.P1.56	scRNA-seq	SHARE-seq	Ma-2020-RNA	Basal	56	5	Predicted Basal 1
	R1.95.R2.60.R3.28.P1.56	scRNA-seq	SHARE-seq	Ma-2020-RNA	Basal	56	2	Predicted Basal 2
	R1.95.R2.72.R3.65.P1.56	scRNA-seq	SHARE-seq	Ma-2020-RNA	Basal	56	5	Predicted Basal 1
	R1.95.R2.75.R3.13.P1.56	scRNA-seq	SHARE-seq	Ma-2020-RNA	Basal	56	23	Others
	R1.95.R2.88.R3.14.P1.56	scRNA-seq	SHARE-seq	Ma-2020-RNA	Basal	56	2	Predicted Basal 2
	R1.96.R2.02.R3.32.P1.56	scRNA-seq	SHARE-seq	Ma-2020-RNA	Basal	56	2	Predicted Basal 2
	R1.96.R2.06.R3.88.P1.56	scRNA-seq	SHARE-seq	Ma-2020-RNA	Basal	56	22	Predicted Basal 2
	R1.96.R2.16.R3.86.P1.56	scRNA-seq	SHARE-seq	Ma-2020-RNA	Basal	56	15	Others
	R1.96.R2.40.R3.83.P1.56	scRNA-seq	SHARE-seq	Ma-2020-RNA	Basal	56	22	Predicted Basal 2
	R1.96.R2.49.R3.74.P1.56	scRNA-seq	SHARE-seq	Ma-2020-RNA	Basal	56	23	Others
	R1.96.R2.51.R3.17.P1.56	scRNA-seq	SHARE-seq	Ma-2020-RNA	Basal	56	5	Predicted Basal 1
	R1.96.R2.52.R3.45.P1.56	scRNA-seq	SHARE-seq	Ma-2020-RNA	Basal	56	5	Predicted Basal 1
	R1.96.R2.64.R3.29.P1.56	scRNA-seq	SHARE-seq	Ma-2020-RNA	Basal	56	5	Predicted Basal 1
	R1.96.R2.80.R3.64.P1.56	scRNA-seq	SHARE-seq	Ma-2020-RNA	Basal	56	5	Predicted Basal 1
	R1.96.R2.82.R3.03.P1.56	scRNA-seq	SHARE-seq	Ma-2020-RNA	Basal	56	5	Predicted Basal 1
	R1.04.R2.05.R3.28.P1.56	scRNA-seq	SHARE-seq	Ma-2020-RNA	K6+ Bulge/Companion Layer	56	24	Others
	R1.04.R2.44.R3.22.P1.56	scRNA-seq	SHARE-seq	Ma-2020-RNA	K6+ Bulge/Companion Layer	56	1	Others
	R1.06.R2.20.R3.71.P1.56	scRNA-seq	SHARE-seq	Ma-2020-RNA	K6+ Bulge/Companion Layer	56	24	Others
	R1.08.R2.76.R3.30.P1.56	scRNA-seq	SHARE-seq	Ma-2020-RNA	K6+ Bulge/Companion Layer	56	24	Others
	R1.09.R2.87.R3.33.P1.56	scRNA-seq	SHARE-seq	Ma-2020-RNA	K6+ Bulge/Companion Layer	56	24	Others
	R1.11.R2.32.R3.10.P1.56	scRNA-seq	SHARE-seq	Ma-2020-RNA	K6+ Bulge/Companion Layer	56	24	Others
	R1.11.R2.46.R3.68.P1.56	scRNA-seq	SHARE-seq	Ma-2020-RNA	K6+ Bulge/Companion Layer	56	24	Others
	R1.12.R2.02.R3.35.P1.56	scRNA-seq	SHARE-seq	Ma-2020-RNA	K6+ Bulge/Companion Layer	56	24	Others
	R1.12.R2.28.R3.86.P1.56	scRNA-seq	SHARE-seq	Ma-2020-RNA	K6+ Bulge/Companion Layer	56	24	Others
	R1.13.R2.52.R3.05.P1.56	scRNA-seq	SHARE-seq	Ma-2020-RNA	K6+ Bulge/Companion Layer	56	1	Others
	R1.14.R2.56.R3.82.P1.56	scRNA-seq	SHARE-seq	Ma-2020-RNA	K6+ Bulge/Companion Layer	56	24	Others
	R1.14.R2.78.R3.81.P1.56	scRNA-seq	SHARE-seq	Ma-2020-RNA	K6+ Bulge/Companion Layer	56	24	Others
	R1.16.R2.28.R3.68.P1.56	scRNA-seq	SHARE-seq	Ma-2020-RNA	K6+ Bulge/Companion Layer	56	24	Others
	R1.19.R2.41.R3.82.P1.56	scRNA-seq	SHARE-seq	Ma-2020-RNA	K6+ Bulge/Companion Layer	56	6	Others
	R1.20.R2.81.R3.32.P1.56	scRNA-seq	SHARE-seq	Ma-2020-RNA	K6+ Bulge/Companion Layer	56	24	Others
	R1.21.R2.39.R3.28.P1.56	scRNA-seq	SHARE-seq	Ma-2020-RNA	K6+ Bulge/Companion Layer	56	24	Others
	R1.23.R2.26.R3.68.P1.56	scRNA-seq	SHARE-seq	Ma-2020-RNA	K6+ Bulge/Companion Layer	56	17	Predicted Basal 1
	R1.23.R2.79.R3.32.P1.56	scRNA-seq	SHARE-seq	Ma-2020-RNA	K6+ Bulge/Companion Layer	56	24	Others
	R1.23.R2.96.R3.30.P1.56	scRNA-seq	SHARE-seq	Ma-2020-RNA	K6+ Bulge/Companion Layer	56	24	Others
	R1.24.R2.49.R3.65.P1.56	scRNA-seq	SHARE-seq	Ma-2020-RNA	K6+ Bulge/Companion Layer	56	24	Others
	R1.25.R2.09.R3.29.P1.56	scRNA-seq	SHARE-seq	Ma-2020-RNA	K6+ Bulge/Companion Layer	56	24	Others
	R1.25.R2.17.R3.74.P1.56	scRNA-seq	SHARE-seq	Ma-2020-RNA	K6+ Bulge/Companion Layer	56	24	Others
	R1.25.R2.39.R3.83.P1.56	scRNA-seq	SHARE-seq	Ma-2020-RNA	K6+ Bulge/Companion Layer	56	24	Others
	R1.29.R2.63.R3.61.P1.56	scRNA-seq	SHARE-seq	Ma-2020-RNA	K6+ Bulge/Companion Layer	56	24	Others
	R1.31.R2.73.R3.20.P1.56	scRNA-seq	SHARE-seq	Ma-2020-RNA	K6+ Bulge/Companion Layer	56	24	Others
	R1.31.R2.91.R3.17.P1.56	scRNA-seq	SHARE-seq	Ma-2020-RNA	K6+ Bulge/Companion Layer	56	24	Others
	R1.32.R2.31.R3.81.P1.56	scRNA-seq	SHARE-seq	Ma-2020-RNA	K6+ Bulge/Companion Layer	56	6	Others
	R1.34.R2.40.R3.67.P1.56	scRNA-seq	SHARE-seq	Ma-2020-RNA	K6+ Bulge/Companion Layer	56	24	Others
	R1.34.R2.73.R3.03.P1.56	scRNA-seq	SHARE-seq	Ma-2020-RNA	K6+ Bulge/Companion Layer	56	24	Others
	R1.35.R2.13.R3.41.P1.56	scRNA-seq	SHARE-seq	Ma-2020-RNA	K6+ Bulge/Companion Layer	56	6	Others
	R1.35.R2.74.R3.89.P1.56	scRNA-seq	SHARE-seq	Ma-2020-RNA	K6+ Bulge/Companion Layer	56	24	Others
	R1.36.R2.10.R3.33.P1.56	scRNA-seq	SHARE-seq	Ma-2020-RNA	K6+ Bulge/Companion Layer	56	24	Others
	R1.36.R2.19.R3.10.P1.56	scRNA-seq	SHARE-seq	Ma-2020-RNA	K6+ Bulge/Companion Layer	56	1	Others
	R1.36.R2.65.R3.08.P1.56	scRNA-seq	SHARE-seq	Ma-2020-RNA	K6+ Bulge/Companion Layer	56	24	Others
	R1.36.R2.92.R3.35.P1.56	scRNA-seq	SHARE-seq	Ma-2020-RNA	K6+ Bulge/Companion Layer	56	24	Others
	R1.37.R2.33.R3.84.P1.56	scRNA-seq	SHARE-seq	Ma-2020-RNA	K6+ Bulge/Companion Layer	56	6	Others
	R1.37.R2.62.R3.05.P1.56	scRNA-seq	SHARE-seq	Ma-2020-RNA	K6+ Bulge/Companion Layer	56	8	Others
	R1.38.R2.63.R3.14.P1.56	scRNA-seq	SHARE-seq	Ma-2020-RNA	K6+ Bulge/Companion Layer	56	24	Others
	R1.38.R2.70.R3.11.P1.56	scRNA-seq	SHARE-seq	Ma-2020-RNA	K6+ Bulge/Companion Layer	56	1	Others
	R1.38.R2.82.R3.44.P1.56	scRNA-seq	SHARE-seq	Ma-2020-RNA	K6+ Bulge/Companion Layer	56	1	Others
	R1.40.R2.35.R3.09.P1.56	scRNA-seq	SHARE-seq	Ma-2020-RNA	K6+ Bulge/Companion Layer	56	24	Others
	R1.40.R2.76.R3.38.P1.56	scRNA-seq	SHARE-seq	Ma-2020-RNA	K6+ Bulge/Companion Layer	56	24	Others
	R1.43.R2.10.R3.67.P1.56	scRNA-seq	SHARE-seq	Ma-2020-RNA	K6+ Bulge/Companion Layer	56	24	Others
	R1.44.R2.36.R3.83.P1.56	scRNA-seq	SHARE-seq	Ma-2020-RNA	K6+ Bulge/Companion Layer	56	6	Others
	R1.46.R2.21.R3.88.P1.56	scRNA-seq	SHARE-seq	Ma-2020-RNA	K6+ Bulge/Companion Layer	56	24	Others
	R1.49.R2.59.R3.74.P1.56	scRNA-seq	SHARE-seq	Ma-2020-RNA	K6+ Bulge/Companion Layer	56	6	Others
	R1.50.R2.36.R3.18.P1.56	scRNA-seq	SHARE-seq	Ma-2020-RNA	K6+ Bulge/Companion Layer	56	24	Others
	R1.50.R2.54.R3.10.P1.56	scRNA-seq	SHARE-seq	Ma-2020-RNA	K6+ Bulge/Companion Layer	56	6	Others
	R1.51.R2.66.R3.67.P1.56	scRNA-seq	SHARE-seq	Ma-2020-RNA	K6+ Bulge/Companion Layer	56	24	Others
	R1.52.R2.19.R3.48.P1.56	scRNA-seq	SHARE-seq	Ma-2020-RNA	K6+ Bulge/Companion Layer	56	6	Others
	R1.52.R2.82.R3.84.P1.56	scRNA-seq	SHARE-seq	Ma-2020-RNA	K6+ Bulge/Companion Layer	56	24	Others
	R1.53.R2.32.R3.11.P1.56	scRNA-seq	SHARE-seq	Ma-2020-RNA	K6+ Bulge/Companion Layer	56	24	Others
	R1.53.R2.36.R3.13.P1.56	scRNA-seq	SHARE-seq	Ma-2020-RNA	K6+ Bulge/Companion Layer	56	24	Others
	R1.54.R2.39.R3.72.P1.56	scRNA-seq	SHARE-seq	Ma-2020-RNA	K6+ Bulge/Companion Layer	56	24	Others
	R1.54.R2.39.R3.87.P1.56	scRNA-seq	SHARE-seq	Ma-2020-RNA	K6+ Bulge/Companion Layer	56	24	Others
	R1.56.R2.50.R3.05.P1.56	scRNA-seq	SHARE-seq	Ma-2020-RNA	K6+ Bulge/Companion Layer	56	24	Others
	R1.57.R2.24.R3.01.P1.56	scRNA-seq	SHARE-seq	Ma-2020-RNA	K6+ Bulge/Companion Layer	56	24	Others
	R1.57.R2.60.R3.69.P1.56	scRNA-seq	SHARE-seq	Ma-2020-RNA	K6+ Bulge/Companion Layer	56	6	Others
	R1.58.R2.12.R3.33.P1.56	scRNA-seq	SHARE-seq	Ma-2020-RNA	K6+ Bulge/Companion Layer	56	1	Others
	R1.60.R2.88.R3.23.P1.56	scRNA-seq	SHARE-seq	Ma-2020-RNA	K6+ Bulge/Companion Layer	56	24	Others
	R1.63.R2.37.R3.33.P1.56	scRNA-seq	SHARE-seq	Ma-2020-RNA	K6+ Bulge/Companion Layer	56	6	Others
	R1.65.R2.02.R3.06.P1.56	scRNA-seq	SHARE-seq	Ma-2020-RNA	K6+ Bulge/Companion Layer	56	1	Others
	R1.66.R2.87.R3.64.P1.56	scRNA-seq	SHARE-seq	Ma-2020-RNA	K6+ Bulge/Companion Layer	56	6	Others
	R1.70.R2.32.R3.86.P1.56	scRNA-seq	SHARE-seq	Ma-2020-RNA	K6+ Bulge/Companion Layer	56	24	Others
	R1.70.R2.72.R3.60.P1.56	scRNA-seq	SHARE-seq	Ma-2020-RNA	K6+ Bulge/Companion Layer	56	8	Others
	R1.73.R2.83.R3.67.P1.56	scRNA-seq	SHARE-seq	Ma-2020-RNA	K6+ Bulge/Companion Layer	56	24	Others
	R1.74.R2.42.R3.13.P1.56	scRNA-seq	SHARE-seq	Ma-2020-RNA	K6+ Bulge/Companion Layer	56	24	Others
	R1.76.R2.52.R3.40.P1.56	scRNA-seq	SHARE-seq	Ma-2020-RNA	K6+ Bulge/Companion Layer	56	24	Others
	R1.77.R2.86.R3.13.P1.56	scRNA-seq	SHARE-seq	Ma-2020-RNA	K6+ Bulge/Companion Layer	56	24	Others
	R1.78.R2.11.R3.21.P1.56	scRNA-seq	SHARE-seq	Ma-2020-RNA	K6+ Bulge/Companion Layer	56	27	Others
	R1.80.R2.31.R3.69.P1.56	scRNA-seq	SHARE-seq	Ma-2020-RNA	K6+ Bulge/Companion Layer	56	24	Others
	R1.80.R2.35.R3.21.P1.56	scRNA-seq	SHARE-seq	Ma-2020-RNA	K6+ Bulge/Companion Layer	56	24	Others
	R1.81.R2.39.R3.74.P1.56	scRNA-seq	SHARE-seq	Ma-2020-RNA	K6+ Bulge/Companion Layer	56	6	Others
	R1.82.R2.49.R3.66.P1.56	scRNA-seq	SHARE-seq	Ma-2020-RNA	K6+ Bulge/Companion Layer	56	24	Others
	R1.83.R2.67.R3.67.P1.56	scRNA-seq	SHARE-seq	Ma-2020-RNA	K6+ Bulge/Companion Layer	56	6	Others
	R1.85.R2.45.R3.03.P1.56	scRNA-seq	SHARE-seq	Ma-2020-RNA	K6+ Bulge/Companion Layer	56	1	Others
	R1.85.R2.90.R3.88.P1.56	scRNA-seq	SHARE-seq	Ma-2020-RNA	K6+ Bulge/Companion Layer	56	24	Others
	R1.86.R2.20.R3.06.P1.56	scRNA-seq	SHARE-seq	Ma-2020-RNA	K6+ Bulge/Companion Layer	56	19	Others
	R1.87.R2.01.R3.38.P1.56	scRNA-seq	SHARE-seq	Ma-2020-RNA	K6+ Bulge/Companion Layer	56	24	Others
	R1.88.R2.69.R3.38.P1.56	scRNA-seq	SHARE-seq	Ma-2020-RNA	K6+ Bulge/Companion Layer	56	24	Others
	R1.91.R2.08.R3.42.P1.56	scRNA-seq	SHARE-seq	Ma-2020-RNA	K6+ Bulge/Companion Layer	56	24	Others
	R1.91.R2.29.R3.41.P1.56	scRNA-seq	SHARE-seq	Ma-2020-RNA	K6+ Bulge/Companion Layer	56	24	Others
	R1.92.R2.70.R3.82.P1.56	scRNA-seq	SHARE-seq	Ma-2020-RNA	K6+ Bulge/Companion Layer	56	24	Others
	R1.93.R2.21.R3.64.P1.56	scRNA-seq	SHARE-seq	Ma-2020-RNA	K6+ Bulge/Companion Layer	56	1	Others
	R1.95.R2.18.R3.36.P1.56	scRNA-seq	SHARE-seq	Ma-2020-RNA	K6+ Bulge/Companion Layer	56	24	Others
	R1.95.R2.43.R3.43.P1.56	scRNA-seq	SHARE-seq	Ma-2020-RNA	K6+ Bulge/Companion Layer	56	24	Others
	R1.95.R2.82.R3.88.P1.56	scRNA-seq	SHARE-seq	Ma-2020-RNA	K6+ Bulge/Companion Layer	56	24	Others
	R1.96.R2.36.R3.54.P1.56	scRNA-seq	SHARE-seq	Ma-2020-RNA	K6+ Bulge/Companion Layer	56	1	Others
	R1.01.R2.68.R3.20.P1.56	scRNA-seq	SHARE-seq	Ma-2020-RNA	Medulla	56	13	Others
	R1.02.R2.14.R3.82.P1.56	scRNA-seq	SHARE-seq	Ma-2020-RNA	Medulla	56	13	Others
	R1.02.R2.41.R3.21.P1.56	scRNA-seq	SHARE-seq	Ma-2020-RNA	Medulla	56	11	Others
	R1.02.R2.76.R3.39.P1.56	scRNA-seq	SHARE-seq	Ma-2020-RNA	Medulla	56	11	Others
	R1.02.R2.85.R3.21.P1.56	scRNA-seq	SHARE-seq	Ma-2020-RNA	Medulla	56	3	Others
	R1.06.R2.31.R3.69.P1.56	scRNA-seq	SHARE-seq	Ma-2020-RNA	Medulla	56	19	Others
	R1.06.R2.34.R3.18.P1.56	scRNA-seq	SHARE-seq	Ma-2020-RNA	Medulla	56	13	Others
	R1.09.R2.35.R3.15.P1.56	scRNA-seq	SHARE-seq	Ma-2020-RNA	Medulla	56	13	Others
	R1.10.R2.68.R3.88.P1.56	scRNA-seq	SHARE-seq	Ma-2020-RNA	Medulla	56	3	Others
	R1.11.R2.40.R3.62.P1.56	scRNA-seq	SHARE-seq	Ma-2020-RNA	Medulla	56	3	Others
	R1.12.R2.05.R3.89.P1.56	scRNA-seq	SHARE-seq	Ma-2020-RNA	Medulla	56	3	Others
	R1.13.R2.26.R3.32.P1.56	scRNA-seq	SHARE-seq	Ma-2020-RNA	Medulla	56	3	Others
	R1.14.R2.24.R3.81.P1.56	scRNA-seq	SHARE-seq	Ma-2020-RNA	Medulla	56	13	Others
	R1.14.R2.38.R3.18.P1.56	scRNA-seq	SHARE-seq	Ma-2020-RNA	Medulla	56	13	Others
	R1.14.R2.59.R3.32.P1.56	scRNA-seq	SHARE-seq	Ma-2020-RNA	Medulla	56	11	Others
	R1.14.R2.61.R3.01.P1.56	scRNA-seq	SHARE-seq	Ma-2020-RNA	Medulla	56	13	Others
	R1.16.R2.75.R3.06.P1.56	scRNA-seq	SHARE-seq	Ma-2020-RNA	Medulla	56	13	Others
	R1.17.R2.64.R3.30.P1.56	scRNA-seq	SHARE-seq	Ma-2020-RNA	Medulla	56	13	Others
	R1.18.R2.18.R3.60.P1.56	scRNA-seq	SHARE-seq	Ma-2020-RNA	Medulla	56	3	Others
	R1.18.R2.22.R3.17.P1.56	scRNA-seq	SHARE-seq	Ma-2020-RNA	Medulla	56	13	Others
	R1.18.R2.55.R3.38.P1.56	scRNA-seq	SHARE-seq	Ma-2020-RNA	Medulla	56	13	Others
	R1.20.R2.86.R3.08.P1.56	scRNA-seq	SHARE-seq	Ma-2020-RNA	Medulla	56	13	Others
	R1.23.R2.30.R3.28.P1.56	scRNA-seq	SHARE-seq	Ma-2020-RNA	Medulla	56	13	Others
	R1.23.R2.83.R3.14.P1.56	scRNA-seq	SHARE-seq	Ma-2020-RNA	Medulla	56	3	Others
	R1.24.R2.32.R3.91.P1.56	scRNA-seq	SHARE-seq	Ma-2020-RNA	Medulla	56	13	Others
	R1.25.R2.36.R3.03.P1.56	scRNA-seq	SHARE-seq	Ma-2020-RNA	Medulla	56	13	Others
	R1.26.R2.66.R3.91.P1.56	scRNA-seq	SHARE-seq	Ma-2020-RNA	Medulla	56	3	Others
	R1.27.R2.05.R3.44.P1.56	scRNA-seq	SHARE-seq	Ma-2020-RNA	Medulla	56	13	Others
	R1.27.R2.42.R3.13.P1.56	scRNA-seq	SHARE-seq	Ma-2020-RNA	Medulla	56	3	Others
	R1.29.R2.31.R3.14.P1.56	scRNA-seq	SHARE-seq	Ma-2020-RNA	Medulla	56	3	Others
	R1.29.R2.42.R3.21.P1.56	scRNA-seq	SHARE-seq	Ma-2020-RNA	Medulla	56	5	Predicted Basal 1
	R1.29.R2.52.R3.04.P1.56	scRNA-seq	SHARE-seq	Ma-2020-RNA	Medulla	56	6	Others
	R1.30.R2.79.R3.06.P1.56	scRNA-seq	SHARE-seq	Ma-2020-RNA	Medulla	56	13	Others
	R1.30.R2.82.R3.72.P1.56	scRNA-seq	SHARE-seq	Ma-2020-RNA	Medulla	56	13	Others
	R1.30.R2.85.R3.20.P1.56	scRNA-seq	SHARE-seq	Ma-2020-RNA	Medulla	56	13	Others
	R1.31.R2.70.R3.38.P1.56	scRNA-seq	SHARE-seq	Ma-2020-RNA	Medulla	56	11	Others
	R1.33.R2.67.R3.02.P1.56	scRNA-seq	SHARE-seq	Ma-2020-RNA	Medulla	56	11	Others
	R1.34.R2.49.R3.38.P1.56	scRNA-seq	SHARE-seq	Ma-2020-RNA	Medulla	56	13	Others
	R1.34.R2.91.R3.37.P1.56	scRNA-seq	SHARE-seq	Ma-2020-RNA	Medulla	56	3	Others
	R1.35.R2.34.R3.88.P1.56	scRNA-seq	SHARE-seq	Ma-2020-RNA	Medulla	56	5	Predicted Basal 1
	R1.35.R2.72.R3.37.P1.56	scRNA-seq	SHARE-seq	Ma-2020-RNA	Medulla	56	13	Others
	R1.36.R2.36.R3.71.P1.56	scRNA-seq	SHARE-seq	Ma-2020-RNA	Medulla	56	13	Others
	R1.36.R2.42.R3.10.P1.56	scRNA-seq	SHARE-seq	Ma-2020-RNA	Medulla	56	11	Others
	R1.39.R2.84.R3.21.P1.56	scRNA-seq	SHARE-seq	Ma-2020-RNA	Medulla	56	13	Others
	R1.40.R2.75.R3.32.P1.56	scRNA-seq	SHARE-seq	Ma-2020-RNA	Medulla	56	13	Others
	R1.42.R2.40.R3.68.P1.56	scRNA-seq	SHARE-seq	Ma-2020-RNA	Medulla	56	13	Others
	R1.43.R2.09.R3.22.P1.56	scRNA-seq	SHARE-seq	Ma-2020-RNA	Medulla	56	6	Others
	R1.43.R2.15.R3.29.P1.56	scRNA-seq	SHARE-seq	Ma-2020-RNA	Medulla	56	6	Others
	R1.43.R2.56.R3.20.P1.56	scRNA-seq	SHARE-seq	Ma-2020-RNA	Medulla	56	3	Others
	R1.44.R2.19.R3.65.P1.56	scRNA-seq	SHARE-seq	Ma-2020-RNA	Medulla	56	13	Others
	R1.44.R2.25.R3.24.P1.56	scRNA-seq	SHARE-seq	Ma-2020-RNA	Medulla	56	11	Others
	R1.44.R2.69.R3.88.P1.56	scRNA-seq	SHARE-seq	Ma-2020-RNA	Medulla	56	11	Others
	R1.46.R2.17.R3.02.P1.56	scRNA-seq	SHARE-seq	Ma-2020-RNA	Medulla	56	11	Others
	R1.47.R2.22.R3.86.P1.56	scRNA-seq	SHARE-seq	Ma-2020-RNA	Medulla	56	13	Others
	R1.48.R2.18.R3.01.P1.56	scRNA-seq	SHARE-seq	Ma-2020-RNA	Medulla	56	13	Others
	R1.48.R2.68.R3.15.P1.56	scRNA-seq	SHARE-seq	Ma-2020-RNA	Medulla	56	11	Others
	R1.49.R2.01.R3.31.P1.56	scRNA-seq	SHARE-seq	Ma-2020-RNA	Medulla	56	8	Others
	R1.50.R2.73.R3.64.P1.56	scRNA-seq	SHARE-seq	Ma-2020-RNA	Medulla	56	3	Others
	R1.50.R2.83.R3.11.P1.56	scRNA-seq	SHARE-seq	Ma-2020-RNA	Medulla	56	11	Others
	R1.51.R2.39.R3.60.P1.56	scRNA-seq	SHARE-seq	Ma-2020-RNA	Medulla	56	13	Others
	R1.51.R2.73.R3.90.P1.56	scRNA-seq	SHARE-seq	Ma-2020-RNA	Medulla	56	3	Others
	R1.52.R2.26.R3.62.P1.56	scRNA-seq	SHARE-seq	Ma-2020-RNA	Medulla	56	6	Others
	R1.53.R2.56.R3.64.P1.56	scRNA-seq	SHARE-seq	Ma-2020-RNA	Medulla	56	3	Others
	R1.54.R2.53.R3.33.P1.56	scRNA-seq	SHARE-seq	Ma-2020-RNA	Medulla	56	13	Others
	R1.54.R2.85.R3.29.P1.56	scRNA-seq	SHARE-seq	Ma-2020-RNA	Medulla	56	13	Others
	R1.55.R2.08.R3.65.P1.56	scRNA-seq	SHARE-seq	Ma-2020-RNA	Medulla	56	11	Others
	R1.55.R2.15.R3.02.P1.56	scRNA-seq	SHARE-seq	Ma-2020-RNA	Medulla	56	6	Others
	R1.55.R2.46.R3.84.P1.56	scRNA-seq	SHARE-seq	Ma-2020-RNA	Medulla	56	13	Others
	R1.55.R2.84.R3.16.P1.56	scRNA-seq	SHARE-seq	Ma-2020-RNA	Medulla	56	3	Others
	R1.56.R2.09.R3.43.P1.56	scRNA-seq	SHARE-seq	Ma-2020-RNA	Medulla	56	11	Others
	R1.56.R2.58.R3.82.P1.56	scRNA-seq	SHARE-seq	Ma-2020-RNA	Medulla	56	13	Others
	R1.56.R2.71.R3.69.P1.56	scRNA-seq	SHARE-seq	Ma-2020-RNA	Medulla	56	11	Others
	R1.56.R2.83.R3.45.P1.56	scRNA-seq	SHARE-seq	Ma-2020-RNA	Medulla	56	13	Others
	R1.56.R2.93.R3.68.P1.56	scRNA-seq	SHARE-seq	Ma-2020-RNA	Medulla	56	11	Others
	R1.57.R2.59.R3.63.P1.56	scRNA-seq	SHARE-seq	Ma-2020-RNA	Medulla	56	3	Others
	R1.57.R2.88.R3.14.P1.56	scRNA-seq	SHARE-seq	Ma-2020-RNA	Medulla	56	3	Others
	R1.58.R2.42.R3.64.P1.56	scRNA-seq	SHARE-seq	Ma-2020-RNA	Medulla	56	6	Others
	R1.58.R2.90.R3.73.P1.56	scRNA-seq	SHARE-seq	Ma-2020-RNA	Medulla	56	11	Others
	R1.59.R2.06.R3.43.P1.56	scRNA-seq	SHARE-seq	Ma-2020-RNA	Medulla	56	6	Others
	R1.59.R2.71.R3.60.P1.56	scRNA-seq	SHARE-seq	Ma-2020-RNA	Medulla	56	3	Others
	R1.59.R2.91.R3.16.P1.56	scRNA-seq	SHARE-seq	Ma-2020-RNA	Medulla	56	3	Others
	R1.59.R2.94.R3.13.P1.56	scRNA-seq	SHARE-seq	Ma-2020-RNA	Medulla	56	3	Others
	R1.60.R2.84.R3.70.P1.56	scRNA-seq	SHARE-seq	Ma-2020-RNA	Medulla	56	11	Others
	R1.61.R2.10.R3.44.P1.56	scRNA-seq	SHARE-seq	Ma-2020-RNA	Medulla	56	11	Others
	R1.61.R2.75.R3.30.P1.56	scRNA-seq	SHARE-seq	Ma-2020-RNA	Medulla	56	13	Others
	R1.62.R2.24.R3.23.P1.56	scRNA-seq	SHARE-seq	Ma-2020-RNA	Medulla	56	11	Others
	R1.62.R2.49.R3.72.P1.56	scRNA-seq	SHARE-seq	Ma-2020-RNA	Medulla	56	3	Others
	R1.63.R2.34.R3.31.P1.56	scRNA-seq	SHARE-seq	Ma-2020-RNA	Medulla	56	3	Others
	R1.63.R2.34.R3.47.P1.56	scRNA-seq	SHARE-seq	Ma-2020-RNA	Medulla	56	3	Others
	R1.63.R2.89.R3.85.P1.56	scRNA-seq	SHARE-seq	Ma-2020-RNA	Medulla	56	13	Others
	R1.63.R2.93.R3.18.P1.56	scRNA-seq	SHARE-seq	Ma-2020-RNA	Medulla	56	9	Others
	R1.64.R2.80.R3.13.P1.56	scRNA-seq	SHARE-seq	Ma-2020-RNA	Medulla	56	19	Others
	R1.65.R2.12.R3.36.P1.56	scRNA-seq	SHARE-seq	Ma-2020-RNA	Medulla	56	13	Others
	R1.65.R2.24.R3.17.P1.56	scRNA-seq	SHARE-seq	Ma-2020-RNA	Medulla	56	3	Others
	R1.65.R2.41.R3.32.P1.56	scRNA-seq	SHARE-seq	Ma-2020-RNA	Medulla	56	11	Others
	R1.65.R2.46.R3.20.P1.56	scRNA-seq	SHARE-seq	Ma-2020-RNA	Medulla	56	13	Others
	R1.65.R2.52.R3.10.P1.56	scRNA-seq	SHARE-seq	Ma-2020-RNA	Medulla	56	13	Others
	R1.65.R2.54.R3.73.P1.56	scRNA-seq	SHARE-seq	Ma-2020-RNA	Medulla	56	8	Others
	R1.65.R2.91.R3.39.P1.56	scRNA-seq	SHARE-seq	Ma-2020-RNA	Medulla	56	11	Others
	R1.67.R2.71.R3.62.P1.56	scRNA-seq	SHARE-seq	Ma-2020-RNA	Medulla	56	1	Others
	R1.67.R2.79.R3.44.P1.56	scRNA-seq	SHARE-seq	Ma-2020-RNA	Medulla	56	13	Others
	R1.68.R2.73.R3.18.P1.56	scRNA-seq	SHARE-seq	Ma-2020-RNA	Medulla	56	13	Others
	R1.68.R2.92.R3.83.P1.56	scRNA-seq	SHARE-seq	Ma-2020-RNA	Medulla	56	13	Others
	R1.69.R2.25.R3.31.P1.56	scRNA-seq	SHARE-seq	Ma-2020-RNA	Medulla	56	13	Others
	R1.70.R2.06.R3.86.P1.56	scRNA-seq	SHARE-seq	Ma-2020-RNA	Medulla	56	13	Others
	R1.70.R2.21.R3.70.P1.56	scRNA-seq	SHARE-seq	Ma-2020-RNA	Medulla	56	8	Others
	R1.72.R2.17.R3.44.P1.56	scRNA-seq	SHARE-seq	Ma-2020-RNA	Medulla	56	13	Others
	R1.72.R2.45.R3.88.P1.56	scRNA-seq	SHARE-seq	Ma-2020-RNA	Medulla	56	13	Others
	R1.74.R2.82.R3.67.P1.56	scRNA-seq	SHARE-seq	Ma-2020-RNA	Medulla	56	13	Others
	R1.75.R2.17.R3.69.P1.56	scRNA-seq	SHARE-seq	Ma-2020-RNA	Medulla	56	13	Others
	R1.75.R2.62.R3.80.P1.56	scRNA-seq	SHARE-seq	Ma-2020-RNA	Medulla	56	13	Others
	R1.75.R2.77.R3.82.P1.56	scRNA-seq	SHARE-seq	Ma-2020-RNA	Medulla	56	8	Others
	R1.75.R2.92.R3.41.P1.56	scRNA-seq	SHARE-seq	Ma-2020-RNA	Medulla	56	3	Others
	R1.75.R2.94.R3.68.P1.56	scRNA-seq	SHARE-seq	Ma-2020-RNA	Medulla	56	6	Others
	R1.76.R2.18.R3.68.P1.56	scRNA-seq	SHARE-seq	Ma-2020-RNA	Medulla	56	8	Others
	R1.76.R2.47.R3.66.P1.56	scRNA-seq	SHARE-seq	Ma-2020-RNA	Medulla	56	3	Others
	R1.76.R2.63.R3.05.P1.56	scRNA-seq	SHARE-seq	Ma-2020-RNA	Medulla	56	11	Others
	R1.76.R2.82.R3.68.P1.56	scRNA-seq	SHARE-seq	Ma-2020-RNA	Medulla	56	13	Others
	R1.76.R2.92.R3.11.P1.56	scRNA-seq	SHARE-seq	Ma-2020-RNA	Medulla	56	13	Others
	R1.77.R2.62.R3.31.P1.56	scRNA-seq	SHARE-seq	Ma-2020-RNA	Medulla	56	3	Others
	R1.78.R2.14.R3.80.P1.56	scRNA-seq	SHARE-seq	Ma-2020-RNA	Medulla	56	11	Others
	R1.79.R2.23.R3.90.P1.56	scRNA-seq	SHARE-seq	Ma-2020-RNA	Medulla	56	13	Others
	R1.79.R2.89.R3.18.P1.56	scRNA-seq	SHARE-seq	Ma-2020-RNA	Medulla	56	6	Others
	R1.80.R2.44.R3.71.P1.56	scRNA-seq	SHARE-seq	Ma-2020-RNA	Medulla	56	6	Others
	R1.80.R2.79.R3.80.P1.56	scRNA-seq	SHARE-seq	Ma-2020-RNA	Medulla	56	11	Others
	R1.81.R2.31.R3.06.P1.56	scRNA-seq	SHARE-seq	Ma-2020-RNA	Medulla	56	11	Others
	R1.81.R2.32.R3.62.P1.56	scRNA-seq	SHARE-seq	Ma-2020-RNA	Medulla	56	11	Others
	R1.81.R2.50.R3.63.P1.56	scRNA-seq	SHARE-seq	Ma-2020-RNA	Medulla	56	3	Others
	R1.82.R2.75.R3.22.P1.56	scRNA-seq	SHARE-seq	Ma-2020-RNA	Medulla	56	11	Others
	R1.84.R2.67.R3.91.P1.56	scRNA-seq	SHARE-seq	Ma-2020-RNA	Medulla	56	9	Others
	R1.84.R2.71.R3.29.P1.56	scRNA-seq	SHARE-seq	Ma-2020-RNA	Medulla	56	13	Others
	R1.84.R2.75.R3.16.P1.56	scRNA-seq	SHARE-seq	Ma-2020-RNA	Medulla	56	13	Others
	R1.85.R2.21.R3.65.P1.56	scRNA-seq	SHARE-seq	Ma-2020-RNA	Medulla	56	13	Others
	R1.86.R2.49.R3.86.P1.56	scRNA-seq	SHARE-seq	Ma-2020-RNA	Medulla	56	13	Others
	R1.87.R2.22.R3.29.P1.56	scRNA-seq	SHARE-seq	Ma-2020-RNA	Medulla	56	13	Others
	R1.87.R2.48.R3.18.P1.56	scRNA-seq	SHARE-seq	Ma-2020-RNA	Medulla	56	13	Others
	R1.88.R2.49.R3.09.P1.56	scRNA-seq	SHARE-seq	Ma-2020-RNA	Medulla	56	6	Others
	R1.88.R2.57.R3.01.P1.56	scRNA-seq	SHARE-seq	Ma-2020-RNA	Medulla	56	13	Others
	R1.88.R2.63.R3.38.P1.56	scRNA-seq	SHARE-seq	Ma-2020-RNA	Medulla	56	13	Others
	R1.90.R2.32.R3.45.P1.56	scRNA-seq	SHARE-seq	Ma-2020-RNA	Medulla	56	6	Others
	R1.90.R2.85.R3.01.P1.56	scRNA-seq	SHARE-seq	Ma-2020-RNA	Medulla	56	3	Others
	R1.90.R2.90.R3.44.P1.56	scRNA-seq	SHARE-seq	Ma-2020-RNA	Medulla	56	13	Others
	R1.90.R2.90.R3.72.P1.56	scRNA-seq	SHARE-seq	Ma-2020-RNA	Medulla	56	11	Others
	R1.90.R2.90.R3.87.P1.56	scRNA-seq	SHARE-seq	Ma-2020-RNA	Medulla	56	11	Others
	R1.91.R2.53.R3.44.P1.56	scRNA-seq	SHARE-seq	Ma-2020-RNA	Medulla	56	13	Others
	R1.93.R2.16.R3.17.P1.56	scRNA-seq	SHARE-seq	Ma-2020-RNA	Medulla	56	13	Others
	R1.93.R2.19.R3.42.P1.56	scRNA-seq	SHARE-seq	Ma-2020-RNA	Medulla	56	3	Others
	R1.94.R2.08.R3.51.P1.56	scRNA-seq	SHARE-seq	Ma-2020-RNA	Medulla	56	6	Others
	R1.94.R2.90.R3.83.P1.56	scRNA-seq	SHARE-seq	Ma-2020-RNA	Medulla	56	13	Others
	R1.95.R2.08.R3.29.P1.56	scRNA-seq	SHARE-seq	Ma-2020-RNA	Medulla	56	13	Others
	R1.95.R2.43.R3.32.P1.56	scRNA-seq	SHARE-seq	Ma-2020-RNA	Medulla	56	6	Others
	R1.95.R2.60.R3.06.P1.56	scRNA-seq	SHARE-seq	Ma-2020-RNA	Medulla	56	4	Others
	R1.96.R2.09.R3.01.P1.56	scRNA-seq	SHARE-seq	Ma-2020-RNA	Medulla	56	13	Others
	R1.96.R2.12.R3.44.P1.56	scRNA-seq	SHARE-seq	Ma-2020-RNA	Medulla	56	13	Others
	R1.96.R2.13.R3.29.P1.56	scRNA-seq	SHARE-seq	Ma-2020-RNA	Medulla	56	11	Others
	R1.01.R2.03.R3.73.P1.56	scRNA-seq	SHARE-seq	Ma-2020-RNA	alow CD34+ bulge	56	16	Others
	R1.01.R2.48.R3.42.P1.56	scRNA-seq	SHARE-seq	Ma-2020-RNA	alow CD34+ bulge	56	8	Others
	R1.01.R2.57.R3.01.P1.56	scRNA-seq	SHARE-seq	Ma-2020-RNA	alow CD34+ bulge	56	16	Others
	R1.02.R2.14.R3.32.P1.56	scRNA-seq	SHARE-seq	Ma-2020-RNA	alow CD34+ bulge	56	16	Others
	R1.02.R2.35.R3.72.P1.56	scRNA-seq	SHARE-seq	Ma-2020-RNA	alow CD34+ bulge	56	16	Others
	R1.02.R2.81.R3.44.P1.56	scRNA-seq	SHARE-seq	Ma-2020-RNA	alow CD34+ bulge	56	16	Others
	R1.02.R2.89.R3.18.P1.56	scRNA-seq	SHARE-seq	Ma-2020-RNA	alow CD34+ bulge	56	24	Others
	R1.04.R2.16.R3.91.P1.56	scRNA-seq	SHARE-seq	Ma-2020-RNA	alow CD34+ bulge	56	8	Others
	R1.04.R2.93.R3.33.P1.56	scRNA-seq	SHARE-seq	Ma-2020-RNA	alow CD34+ bulge	56	16	Others
	R1.05.R2.53.R3.18.P1.56	scRNA-seq	SHARE-seq	Ma-2020-RNA	alow CD34+ bulge	56	11	Others
	R1.05.R2.57.R3.16.P1.56	scRNA-seq	SHARE-seq	Ma-2020-RNA	alow CD34+ bulge	56	8	Others
	R1.06.R2.07.R3.31.P1.56	scRNA-seq	SHARE-seq	Ma-2020-RNA	alow CD34+ bulge	56	10	Others
	R1.06.R2.77.R3.16.P1.56	scRNA-seq	SHARE-seq	Ma-2020-RNA	alow CD34+ bulge	56	16	Others
	R1.07.R2.23.R3.65.P1.56	scRNA-seq	SHARE-seq	Ma-2020-RNA	alow CD34+ bulge	56	16	Others
	R1.07.R2.45.R3.60.P1.56	scRNA-seq	SHARE-seq	Ma-2020-RNA	alow CD34+ bulge	56	16	Others
	R1.08.R2.02.R3.38.P1.56	scRNA-seq	SHARE-seq	Ma-2020-RNA	alow CD34+ bulge	56	16	Others
	R1.08.R2.03.R3.89.P1.56	scRNA-seq	SHARE-seq	Ma-2020-RNA	alow CD34+ bulge	56	16	Others
	R1.08.R2.06.R3.16.P1.56	scRNA-seq	SHARE-seq	Ma-2020-RNA	alow CD34+ bulge	56	16	Others
	R1.08.R2.25.R3.33.P1.56	scRNA-seq	SHARE-seq	Ma-2020-RNA	alow CD34+ bulge	56	8	Others
	R1.08.R2.43.R3.40.P1.56	scRNA-seq	SHARE-seq	Ma-2020-RNA	alow CD34+ bulge	56	8	Others
	R1.09.R2.20.R3.39.P1.56	scRNA-seq	SHARE-seq	Ma-2020-RNA	alow CD34+ bulge	56	16	Others
	R1.09.R2.61.R3.88.P1.56	scRNA-seq	SHARE-seq	Ma-2020-RNA	alow CD34+ bulge	56	8	Others
	R1.09.R2.63.R3.02.P1.56	scRNA-seq	SHARE-seq	Ma-2020-RNA	alow CD34+ bulge	56	16	Others
	R1.10.R2.13.R3.60.P1.56	scRNA-seq	SHARE-seq	Ma-2020-RNA	alow CD34+ bulge	56	6	Others
	R1.11.R2.22.R3.37.P1.56	scRNA-seq	SHARE-seq	Ma-2020-RNA	alow CD34+ bulge	56	16	Others
	R1.12.R2.11.R3.89.P1.56	scRNA-seq	SHARE-seq	Ma-2020-RNA	alow CD34+ bulge	56	16	Others
	R1.13.R2.46.R3.85.P1.56	scRNA-seq	SHARE-seq	Ma-2020-RNA	alow CD34+ bulge	56	16	Others
	R1.14.R2.24.R3.60.P1.56	scRNA-seq	SHARE-seq	Ma-2020-RNA	alow CD34+ bulge	56	16	Others
	R1.14.R2.26.R3.43.P1.56	scRNA-seq	SHARE-seq	Ma-2020-RNA	alow CD34+ bulge	56	16	Others
	R1.14.R2.62.R3.33.P1.56	scRNA-seq	SHARE-seq	Ma-2020-RNA	alow CD34+ bulge	56	16	Others
	R1.15.R2.53.R3.80.P1.56	scRNA-seq	SHARE-seq	Ma-2020-RNA	alow CD34+ bulge	56	16	Others
	R1.16.R2.28.R3.16.P1.56	scRNA-seq	SHARE-seq	Ma-2020-RNA	alow CD34+ bulge	56	16	Others
	R1.16.R2.35.R3.62.P1.56	scRNA-seq	SHARE-seq	Ma-2020-RNA	alow CD34+ bulge	56	10	Others
	R1.16.R2.54.R3.40.P1.56	scRNA-seq	SHARE-seq	Ma-2020-RNA	alow CD34+ bulge	56	16	Others
	R1.16.R2.70.R3.15.P1.56	scRNA-seq	SHARE-seq	Ma-2020-RNA	alow CD34+ bulge	56	8	Others
	R1.17.R2.50.R3.38.P1.56	scRNA-seq	SHARE-seq	Ma-2020-RNA	alow CD34+ bulge	56	8	Others
	R1.18.R2.17.R3.13.P1.56	scRNA-seq	SHARE-seq	Ma-2020-RNA	alow CD34+ bulge	56	16	Others
	R1.18.R2.38.R3.84.P1.56	scRNA-seq	SHARE-seq	Ma-2020-RNA	alow CD34+ bulge	56	16	Others
	R1.18.R2.52.R3.74.P1.56	scRNA-seq	SHARE-seq	Ma-2020-RNA	alow CD34+ bulge	56	20	Others
	R1.20.R2.24.R3.36.P1.56	scRNA-seq	SHARE-seq	Ma-2020-RNA	alow CD34+ bulge	56	16	Others
	R1.20.R2.42.R3.40.P1.56	scRNA-seq	SHARE-seq	Ma-2020-RNA	alow CD34+ bulge	56	8	Others
	R1.21.R2.85.R3.20.P1.56	scRNA-seq	SHARE-seq	Ma-2020-RNA	alow CD34+ bulge	56	16	Others
	R1.22.R2.03.R3.70.P1.56	scRNA-seq	SHARE-seq	Ma-2020-RNA	alow CD34+ bulge	56	10	Others
	R1.22.R2.31.R3.62.P1.56	scRNA-seq	SHARE-seq	Ma-2020-RNA	alow CD34+ bulge	56	16	Others
	R1.23.R2.34.R3.30.P1.56	scRNA-seq	SHARE-seq	Ma-2020-RNA	alow CD34+ bulge	56	16	Others
	R1.23.R2.86.R3.89.P1.56	scRNA-seq	SHARE-seq	Ma-2020-RNA	alow CD34+ bulge	56	24	Others
	R1.24.R2.06.R3.67.P1.56	scRNA-seq	SHARE-seq	Ma-2020-RNA	alow CD34+ bulge	56	8	Others
	R1.24.R2.28.R3.03.P1.56	scRNA-seq	SHARE-seq	Ma-2020-RNA	alow CD34+ bulge	56	16	Others
	R1.25.R2.01.R3.44.P1.56	scRNA-seq	SHARE-seq	Ma-2020-RNA	alow CD34+ bulge	56	8	Others
	R1.25.R2.43.R3.70.P1.56	scRNA-seq	SHARE-seq	Ma-2020-RNA	alow CD34+ bulge	56	10	Others
	R1.25.R2.45.R3.28.P1.56	scRNA-seq	SHARE-seq	Ma-2020-RNA	alow CD34+ bulge	56	16	Others
	R1.25.R2.50.R3.82.P1.56	scRNA-seq	SHARE-seq	Ma-2020-RNA	alow CD34+ bulge	56	16	Others
	R1.25.R2.62.R3.20.P1.56	scRNA-seq	SHARE-seq	Ma-2020-RNA	alow CD34+ bulge	56	8	Others
	R1.26.R2.30.R3.66.P1.56	scRNA-seq	SHARE-seq	Ma-2020-RNA	alow CD34+ bulge	56	10	Others
	R1.26.R2.63.R3.18.P1.56	scRNA-seq	SHARE-seq	Ma-2020-RNA	alow CD34+ bulge	56	8	Others
	R1.27.R2.03.R3.67.P1.56	scRNA-seq	SHARE-seq	Ma-2020-RNA	alow CD34+ bulge	56	8	Others
	R1.27.R2.50.R3.84.P1.56	scRNA-seq	SHARE-seq	Ma-2020-RNA	alow CD34+ bulge	56	16	Others
	R1.28.R2.17.R3.44.P1.56	scRNA-seq	SHARE-seq	Ma-2020-RNA	alow CD34+ bulge	56	10	Others
[truncated: 3,928 more rows]

[truncated: 24 more sheets: S15, S16, 17, S18, 19, S20, S21, S22, S23, 24, S25, S26, S27, S28, S29, S30, S31, S32, 33, S34, S35, S37, S38, S39 …]
